# Supplementary material for: Increased alertness and moderate ingroup cohesion in bonobos’ response to outgroup cues
Source: PLoS One. 2024 Aug 21;19(8):e0307975. doi: 10.1371/journal.pone.0307975 (PMC11338468; doi:10.1371/journal.pone.0307975)
Supplement: S1 File — (ZIP) [file pone.0307975.s001.zip]

Archive with 39 entries (34 files):
- Final/BonoboPlayback_final.docx
- Final/code/
- Final/code/Glmm_stability.r
- Final/code/graphs.Rmd
- Final/code/mainanalyses.R
- Final/code/modelcolinearitycheck.R
- Final/code/modelstabilitycheck.R
- Final/code/sexanalyses.R
- Final/code/supplementalmodels.R
- Final/data/
- Final/data/alloccurrencedataplaybackphase-bonobo.xlsx
- Final/data/alloccurrencedatapostphase-bonobo.xlsx
- Final/data/behaviourscansplaybackphase-bonobo.xlsx
- Final/data/behaviourscanspostphase-bonobo.xlsx
- Final/data/IndividualInfo.xlsx
- Final/data/proximitydataplaybackphase-bonobo.xlsx
- Final/data/proximitydatapostphase-bonobo.xlsx
- Final/data/restdataplaybackphase-bonobo.xlsx
- Final/data/restdatapostphase-bonobo.xlsx
- Final/environments/
- Final/environments/mainanalyses.RData
- Final/environments/sexanalyses.RData
- Final/environments/supplementalmodels.RData
- Final/examplestimuli/
- Final/examplestimuli/BonoboVocalizationExample1.wav
- Final/examplestimuli/BonoboVocalizationExample2.wav
- Final/examplestimuli/CrowVocalizationExample2.wav
- Final/examplestimuli/CrowVocalizatoinExample1.wav
- Final/figures/
- Final/figures/Fig1a.tiff
- Final/figures/Fig1b.tiff
- Final/figures/Fig2.tiff
- Final/figures/FigS1a.tiff
- Final/figures/FigS1b.tiff
- Final/figures/FigS1c.tiff
- Final/figures/FigS1d.tiff
- Final/StabilityandColinearitySupporting.docx
- Final/Supple_BonoboPlayback.docx
- Final/SupportingModelResults.docx
