# Supplementary material for: Increased alertness and moderate ingroup cohesion in bonobos’ response to outgroup cues
Source: PLoS One. 2024 Aug 21;19(8):e0307975. doi: 10.1371/journal.pone.0307975 (PMC11338468; doi:10.1371/journal.pone.0307975)
Supplement: S1 File — (ZIP) [file pone.0307975.s001.zip › Final/code/graphs.Rmd]

---
title: "Playback Graphs"
output: html_document
---
```{r}
library(ggthemes)
library(tidyverse)
library(ggplot2)
library(langcog)
library(openxlsx)
library(sjPlot)
library(dplyr)

# to install langco package run the following

# langcog package is installed by running
# install.packages("devtools")
# library(devtools)
# devtools::install_github("langcog/langcog")
```


```{r}
# load data

data.prox.playbackphase <- read.xlsx("../data/proximitydataplaybackphase-bonobo.xlsx", 1)
data.prox.playbackphase <- subset(data.prox.playbackphase, closeness != "NV")
data.prox.postphase <- read.xlsx("../data/proximitydatapostphase-bonobo.xlsx", 1)
data.prox.postphase <- subset(data.prox.postphase, closeness != "NV")

data.behav.playbackphase <- read.xlsx("../data/behaviourscansplaybackphase-bonobo.xlsx", 1)
data.behav.postphase <- read.xlsx("../data/behaviourscanspostphase-bonobo.xlsx", 1)

data.behav.rest.playbackphase <- read.xlsx("../data/restdataplaybackphase-bonobo.xlsx", 1)
data.behav.rest.postphase <- read.xlsx("../data/restdatapostphase-bonobo.xlsx", 1)

data.ao.playbackphase <- read.xlsx("../data/alloccurrencedataplaybackphase-bonobo.xlsx", 1)
data.ao.postphase <- read.xlsx("../data/alloccurrencedatapostphase-bonobo.xlsx", 1)


```


# distance

```{r}


prox_summary <- data.prox.playbackphase %>% 
  filter(!is.na(closeness)) %>% # the names of the new data frame and the data frame to be summarised
  group_by(dyad, condition, closeness) %>%   # the grouping variable
  summarise(n = n())%>%
  group_by(condition,dyad)%>%
  mutate(prop = n/sum(n))

prox <- prox_summary %>% 
  group_by(condition, closeness)%>%
  multi_boot_standard(col = "prop")

ggplot(prox_summary, aes(x= closeness, y = prop, col = condition,fill = condition))+
  geom_dotplot(binaxis='y', stackdir='center', position = position_dodge(width = .8), bins = 5, dotsize = .4, col = "black", alpha = .2)+
  geom_pointrange(data = prox, aes(x = closeness, y = mean, ymin = ci_lower, ymax = ci_upper, col = condition, pch = condition), position = position_dodge(width = .8))+
  labs(y = "Proportion of observation per distance category")+
  theme_few()+
  scale_shape_manual(values = c(1, 4), name = "Condition") +
  scale_color_ptol(name = "Condition")+ 
  scale_fill_ptol(name = "Condition")+ 
  scale_x_discrete(name ="Distance between individuals", 
                    labels=c("contact","arms's reach","<3m", ">3m"))+
  theme(legend.position = c(.15,.8))
```

```{r}
ggsave("../figures/Fig1a.tiff", height = 4, width = 6, scale = 1.2)
```


```{r}
prox_summary <- data.prox.postphase %>% 
  filter(!is.na(closeness)) %>% # the names of the new data frame and the data frame to be summarised
  group_by(dyad, condition, closeness) %>%   # the grouping variable
  summarise(n = n())%>%
  group_by(condition,dyad)%>%
  mutate(prop = n/sum(n))

prox <- prox_summary %>% 
  group_by(condition, closeness)%>%
  multi_boot_standard(col = "prop")

ggplot(prox_summary, aes(x= closeness, y = prop, col = condition,fill = condition))+
  geom_dotplot(binaxis='y', stackdir='center', position = position_dodge(width = .8), bins = 5, dotsize = .4, col = "black", alpha = .2)+
  geom_pointrange(data = prox, aes(x = closeness, y = mean, ymin = ci_lower, ymax = ci_upper, col = condition, pch = condition), position = position_dodge(width = .8))+
  labs(y = "Proportion of observation per distance category")+
  theme_few()+
  scale_shape_manual(values = c(1, 4), name = "Condition") +
  scale_color_ptol(name = "Condition")+ 
  scale_fill_ptol(name = "Condition")+ 
  scale_x_discrete(name ="Distance between individuals", 
                    labels=c("contact","arms's reach","<3m", ">3m"))+
  theme(legend.position = c(.15,.8))

```


```{r}
ggsave("../figures/Fig1b.tiff", height = 4, width = 6, scale = 1.2)
```


# behaviors

## overview

```{r}

## in order to change the background coloring in the graph, change the "test" variable in the code below.

behav_sum <- bind_rows(

data.ao.playbackphase%>%
  filter(!is.na(ag)) %>% 
  group_by(condition) %>% 
  multi_boot_standard(col = "ag")%>%
  mutate(behaviour = "Aggression",
         phase = "Playback",
         test = "ns",
         type = "Aggression"),

data.ao.playbackphase%>%
  filter(!is.na(sexd)) %>% 
  group_by(condition) %>% 
  multi_boot_standard(col = "sexd")%>%
  mutate(behaviour = "Sociosexual\n behaviour",
         phase = "Playback",
         test = "ns",
         type = ""),
  
data.behav.playbackphase%>%
  filter(!is.na(sd)) %>% 
  group_by(condition) %>% 
  multi_boot_standard(col = "sd")%>%
  mutate(behaviour = "Self directed\n behaviours",
         phase = "Playback",
         test = "pos",
         type = "Stress"),
  
data.ao.playbackphase %>%
  filter(!is.na(play)) %>%
  group_by(condition) %>%
  multi_boot_standard(col = "play")%>%
  mutate(behaviour = "Play",
         phase = "Playback",
         test = "ns",
         type = "Affiliation"),

data.behav.playbackphase%>% 
  filter(!is.na(grooming))%>%
  group_by(condition)%>%
  multi_boot_standard(col = "grooming")%>%
  mutate(behaviour = "Social grooming",
         phase = "Playback",
         test = "pos",
         type = "Affiliation"),

data.behav.playbackphase%>% 
  filter(!is.na(rest))%>%
  group_by(condition)%>%
  multi_boot_standard(col = "rest")%>%
  mutate(behaviour = "Resting",
         phase = "Playback",
         test = "ns",
         type = "Vigilance"),

data.behav.rest.playbackphase%>% 
  filter(!is.na(sit))%>%
  group_by(condition)%>%
  multi_boot_standard(col = "sit")%>%
  mutate(behaviour = "Sitting upright",
         phase = "Playback",
         test = "pos",
         type = "Vigilance"),


data.ao.postphase%>%
  filter(!is.na(ag)) %>% 
  group_by(condition) %>% 
  multi_boot_standard(col = "ag")%>%
  mutate(behaviour = "Aggression",
         phase = "Post",
         test = "ns",
         type = "Aggression"),

data.ao.postphase%>%
  filter(!is.na(sexd)) %>% 
  group_by(condition) %>% 
  multi_boot_standard(col = "sexd")%>%
  mutate(behaviour = "Sociosexual\n behaviour",
         phase = "Post",
         test = "ns",
         type = ""),

data.behav.postphase%>%
  filter(!is.na(sd)) %>% 
  group_by(condition) %>% 
  multi_boot_standard(col = "sd")%>%
  mutate(behaviour = "Self directed\n behaviours",
         phase = "Post",
         test = "ns",
         type = "Stress"),
  
data.ao.postphase %>%
  filter(!is.na(play)) %>%
  group_by(condition) %>%
  multi_boot_standard(col = "play")%>%
  mutate(behaviour = "Play",
         phase = "Post",
         test = "neg",
         type = "Affiliation"),

data.behav.postphase%>% 
  filter(!is.na(grooming))%>%
  group_by(condition)%>%
  multi_boot_standard(col = "grooming")%>%
  mutate(behaviour = "Social grooming",
         phase = "Post",
         test = "pos",
         type = "Affiliation"),

data.behav.postphase%>% 
  filter(!is.na(rest))%>%
  group_by(condition)%>%
  multi_boot_standard(col = "rest")%>%
  mutate(behaviour = "Resting",
         phase = "Post",
         test = "ns",
         type = "Vigilance"),

data.behav.rest.postphase%>% 
  filter(!is.na(sit))%>%
  group_by(condition)%>%
  multi_boot_standard(col = "sit")%>%
  mutate(behaviour = "Sitting upright",
         phase = "Post",
         test = "ns",
         type = "Vigilance")
)%>%
  mutate(phase = fct_relevel(phase, c("Playback", "Post")),
         behaviour = fct_relevel(behaviour, c("Self directed\n behaviours", "Resting", "Sitting upright", "Social grooming", "Play", "Aggression")),
         type = fct_relevel(type, c("Stress", "Vigilance", "Affiliation", "Aggression")))


behav <- bind_rows(

data.ao.playbackphase%>%
  filter(!is.na(ag)) %>% 
  group_by(condition, individual) %>% 
  summarise(mean = mean(ag))%>%
  mutate(behaviour = "Aggression",
         phase = "Playback",
         type = "Aggression"),

data.ao.playbackphase%>%
  filter(!is.na(sexd)) %>% 
  group_by(condition, individual) %>% 
  summarise(mean = mean(sexd))%>%
  mutate(behaviour = "Sociosexual\n behaviour",
         phase = "Playback",
         type = ""),
  
data.behav.playbackphase%>%
  filter(!is.na(sd)) %>% 
  group_by(condition, individual) %>% 
  summarise(mean = mean(sd))%>%
  mutate(behaviour = "Self directed\n behaviours",
         phase = "Playback",
         type = "Stress"),
  
data.ao.playbackphase %>%
  filter(!is.na(play)) %>%
  group_by(condition, individual) %>%
  summarise(mean = mean(play))%>%
  mutate(behaviour = "Play",
         phase = "Playback",
         type = "Affiliation"),

data.behav.playbackphase%>% 
  filter(!is.na(grooming))%>%
  group_by(condition, individual) %>% 
  summarise(mean = mean(grooming))%>%
  mutate(behaviour = "Social grooming",
         phase = "Playback",
         type = "Affiliation"),

data.behav.playbackphase%>% 
  filter(!is.na(rest))%>%
  group_by(condition, individual) %>% 
  summarise(mean = mean(rest))%>%
  mutate(behaviour = "Resting",
         phase = "Playback",
         type = "Vigilance"),

data.behav.rest.playbackphase%>% 
  filter(!is.na(sit))%>%
  group_by(condition, individual) %>% 
  summarise(mean = mean(sit))%>%
  mutate(behaviour = "Sitting upright",
         phase = "Playback",
         type = "Vigilance"),


data.ao.postphase%>%
  filter(!is.na(ag)) %>% 
  group_by(condition, individual) %>% 
  summarise(mean = mean(ag))%>%
  mutate(behaviour = "Aggression",
         phase = "Post",
         type = "Aggression"),

data.ao.postphase%>%
  filter(!is.na(sexd)) %>% 
  group_by(condition, individual) %>% 
  summarise(mean = mean(sexd))%>%
  mutate(behaviour = "Sociosexual\n behaviour",
         phase = "Post",
         type = ""),
  
data.behav.postphase%>%
  filter(!is.na(sd)) %>% 
  group_by(condition, individual) %>% 
  summarise(mean = mean(sd))%>%
  mutate(behaviour = "Self directed\n behaviours",
         phase = "Post",
         type = "Stress"),
  
data.ao.postphase %>%
  filter(!is.na(play)) %>%
  group_by(condition, individual) %>%
  summarise(mean = mean(play))%>%
  mutate(behaviour = "Play",
         phase = "Post",
         type = "Affiliation"),

data.behav.postphase%>% 
  filter(!is.na(grooming))%>%
  group_by(condition, individual) %>% 
  summarise(mean = mean(grooming))%>%
  mutate(behaviour = "Social grooming",
         phase = "Post",
         type = "Affiliation"),

data.behav.postphase%>% 
  filter(!is.na(rest))%>%
  group_by(condition, individual) %>% 
  summarise(mean = mean(rest))%>%
  mutate(behaviour = "Resting",
         phase = "Post",
         type = "Vigilance"),

data.behav.rest.postphase%>% 
  filter(!is.na(sit))%>%
  group_by(condition, individual) %>% 
  summarise(mean = mean(sit))%>%
  mutate(behaviour = "Sitting upright",
         phase = "Post",
         type = "Vigilance")
)%>%
  mutate(phase = fct_relevel(phase, c("Playback", "Post")),
         behaviour = fct_relevel(behaviour, c("Self directed\n behaviours", "Resting", "Sitting upright", "Social grooming", "Play", "Aggression")),
         type = fct_relevel(type, c("Stress", "Vigilance", "Affiliation", "Aggression")))


ggplot()+
    geom_rect(data = behav_sum, aes(fill = test), xmin = -Inf, xmax = Inf, ymin = -Inf, ymax = Inf, alpha = 0.2)+
  geom_pointrange(data = behav_sum, aes(x = condition, y = mean,ymin = ci_lower, ymax = ci_upper, pch = condition, col = condition), position = position_dodge(width = .5))+
  geom_dotplot(data = behav, aes(x = condition, y = mean), binaxis='y', stackdir='center', bins = 5, dotsize = 1.5, col = "black", alpha = .2)+
  labs(y = "Proportion of observations", x = "Condition")+
  theme_few()+
  facet_grid(type+behaviour~phase, scale = "free_y")+
  scale_color_ptol(name = "Condition")+
  scale_fill_manual(values = c("#CC6677","grey","#117733"), name = "Social cohesion\n hypothesis", labels = c("inconsistent",  "not significant","consistent"))+
  scale_shape_manual(values = c(1, 4)) +
  guides(lty=guide_legend(title='Condition'), pch=guide_legend(title='Condition'))+
  theme(legend.position = "right")+
  theme(axis.title.x = element_blank(), axis.ticks.x = element_blank(), axis.text.x = element_blank())
```

```{r}
ggsave("../figures/Fig2.tiff", height = 11, width = 8, scale = 1)
```


# interactions

You need to re-run the models because:
- when importing the data, `trial_` is treated as a character
- in the interaction term, the numeric one has to be entered first to get a continuous plot like below

```{r}
library(sjPlot)
library(lme4)
data.behav.playbackphase$trial_ <- scale(data.behav.playbackphase$trial)

model.sd.playbackphase.final <- glmer(sd ~ trial_ * condition +
                                        (condition|individual_)
                                      , data.behav.playbackphase, family = "binomial",
                                      control=glmerControl(optimizer="bobyqa",optCtrl=list(maxfun=2e5)))


plot_model(model.sd.playbackphase.final, type = "int", title = "")+
  theme_few()+
  xlab("Trial")+
  ylab("Probability of self-directed behaviour")+
  scale_color_ptol(name = "Condition")+
  scale_fill_ptol(name = "Condition")+
  scale_x_continuous(breaks = unique(data.behav.playbackphase$trial_),
                     labels = c(1,2,3,4))

```
```{r}
ggsave("FigS1a.tiff", height = 10, width = 8, scale = 1)
```

```{r}
library(sjPlot)
library(lme4)
data.behav.playbackphase$trial_ <- scale(data.behav.playbackphase$trial)


model.grooming.playbackphase.final <- glmer(grooming ~ trial_ * condition +
                                             (trial_ + condition|individual)
                                           , data.behav.playbackphase, family = "binomial",
                                           control=glmerControl(optimizer="bobyqa",optCtrl=list(maxfun=2e5)))


plot_model(model.grooming.playbackphase.final, type = "int", title = "")+
  theme_few()+
  xlab("Trial")+
  ylab("Probability of grooming")+
  scale_color_ptol(name = "Condition")+
  scale_fill_ptol(name = "Condition")+
  scale_x_continuous(breaks = unique(data.behav.playbackphase$trial_),
                     labels = c(1,2,3,4))

```

```{r}
ggsave("FigS1b.tiff", height = 10, width = 8, scale = 1)
```

```{r}
library(sjPlot)
library(lme4)
data.behav.postphase$trial_ <- scale(data.behav.postphase$trial)


model.grooming.postphase.final <- glmer(grooming ~ trial_ * condition +
                                             (condition|individual)
                                           , data.behav.postphase, family = "binomial",
                                           control=glmerControl(optimizer="bobyqa",optCtrl=list(maxfun=2e5)))


plot_model(model.grooming.postphase.final, type = "int", title = "")+
  theme_few()+
  xlab("Trial")+
  ylab("Probability of grooming")+
  scale_color_ptol(name = "Condition")+
  scale_fill_ptol(name = "Condition")+
  scale_x_continuous(breaks = unique(data.behav.postphase$trial_),
                     labels = c(1,2,3,4))

```


```{r}
ggsave("FigS1c.tiff", height = 10, width = 8, scale = 1)
```


```{r}
library(sjPlot)
library(lme4)
data.ao.postphase$trial_ <- scale(data.ao.postphase$trial)


model.play.postphase.final <- glmer(play ~ trial_ * condition +
                                             (1|individual)
                                           , data.ao.postphase, family = "binomial",
                                           control=glmerControl(optimizer="bobyqa",optCtrl=list(maxfun=2e5)))


plot_model(model.play.postphase.final, type = "int", title = "")+
  theme_few()+
  xlab("Trial")+
  ylab("Probability of play")+
  scale_color_ptol(name = "Condition")+
  scale_fill_ptol(name = "Condition")+
  scale_x_continuous(breaks = unique(data.ao.postphase$trial_),
                     labels = c(1,2,3,4))

```

```{r}
ggsave("FigS1d.tiff", height = 10, width = 8, scale = 1)
```
