# Supplementary material for: Increased alertness and moderate ingroup cohesion in bonobos’ response to outgroup cues
Source: PLoS One. 2024 Aug 21;19(8):e0307975. doi: 10.1371/journal.pone.0307975 (PMC11338468; doi:10.1371/journal.pone.0307975)
Supplement: S1 File — (ZIP) [file pone.0307975.s001.zip › Final/code/mainanalyses.R]

library(ordinal)
library(lme4)
library(tidyverse)
library(openxlsx)
library(oddsratio)
## loading datasets

data.prox.playbackphase <- read.xlsx("../data/proximitydataplaybackphase-bonobo.xlsx", 1)
data.prox.postphase <- read.xlsx("../data/proximitydatapostphase-bonobo.xlsx", 1)

data.behav.playbackphase <- read.xlsx("../data/behaviourscansplaybackphase-bonobo.xlsx", 1)
data.behav.postphase <- read.xlsx("../data/behaviourscanspostphase-bonobo.xlsx", 1)

data.behav.rest.playbackphase <- read.xlsx("../data/restdataplaybackphase-bonobo.xlsx", 1)
data.behav.rest.postphase <- read.xlsx("../data/restdatapostphase-bonobo.xlsx", 1)

data.ao.playbackphase <- read.xlsx("../data/alloccurrencedataplaybackphase-bonobo.xlsx", 1)
data.ao.postphase <- read.xlsx("../data/alloccurrencedatapostphase-bonobo.xlsx", 1)

##setting variables to correct variable type
data.prox.playbackphase <- subset(data.prox.playbackphase, closeness != "NV")
data.prox.playbackphase$closeness <- as.factor(data.prox.playbackphase$closeness)
data.prox.playbackphase$condition <- as.factor(data.prox.playbackphase$condition)
data.prox.playbackphase$trial_ <- scale(as.numeric(data.prox.playbackphase$trial))
data.prox.playbackphase$time_ <- scale(as.numeric(data.prox.playbackphase$time))
data.prox.playbackphase$timeofday <- as.factor(data.prox.playbackphase$timeofday)
data.prox.playbackphase$dyad_ <- as.factor(data.prox.playbackphase$dyad_)
data.prox.playbackphase$id1_ <- as.factor(data.prox.playbackphase$id1_)
data.prox.playbackphase$id2_ <- as.factor(data.prox.playbackphase$id2_)
data.prox.playbackphase$group_ <- as.factor(data.prox.playbackphase$group_)
data.prox.playbackphase$dyadtype_ <- as.factor(data.prox.playbackphase$dyadtype)

data.prox.postphase <- subset(data.prox.postphase, closeness != "NV")
data.prox.postphase$closeness <- as.factor(data.prox.postphase$closeness)
data.prox.postphase$condition <- as.factor(data.prox.postphase$condition)
data.prox.postphase$trial_ <- scale(as.numeric(data.prox.postphase$trial))
data.prox.postphase$time_ <- scale(as.numeric(data.prox.postphase$time))
data.prox.postphase$timeofday <- as.factor(data.prox.postphase$timeofday)
data.prox.postphase$dyad_ <- as.factor(data.prox.postphase$dyad_)
data.prox.postphase$id1_ <- as.factor(data.prox.postphase$id1_)
data.prox.postphase$id2_ <- as.factor(data.prox.postphase$id2_)
data.prox.postphase$group_ <- as.factor(data.prox.postphase$group_)
data.prox.postphase$dyadtype_ <- as.factor(data.prox.postphase$dyadtype)

data.behav.playbackphase$condition <- as.factor(data.behav.playbackphase$condition)
data.behav.playbackphase$trial_ <- scale(as.numeric(data.behav.playbackphase$trial))
data.behav.playbackphase$time_ <- scale(as.numeric(data.behav.playbackphase$time))
data.behav.playbackphase$timeofday <- as.factor(data.behav.playbackphase$timeofday)
data.behav.playbackphase$group_ <- as.factor(data.behav.playbackphase$group_)
data.behav.playbackphase$sex_ <- as.factor(data.behav.playbackphase$sex)


data.behav.postphase$condition <- as.factor(data.behav.postphase$condition)
data.behav.postphase$trial_ <- scale(as.numeric(data.behav.postphase$trial))
data.behav.postphase$time_ <- scale(as.numeric(data.behav.postphase$time))
data.behav.postphase$timeofday <- as.factor(data.behav.postphase$timeofday)
data.behav.postphase$group_ <- as.factor(data.behav.postphase$group_)
data.behav.postphase$sex_ <- as.factor(data.behav.postphase$sex)

data.behav.rest.playbackphase$condition <- as.factor(data.behav.rest.playbackphase$condition)
data.behav.rest.playbackphase$trial_ <- scale(as.numeric(data.behav.rest.playbackphase$trial))
data.behav.rest.playbackphase$time_ <- scale(as.numeric(data.behav.rest.playbackphase$time))
data.behav.rest.playbackphase$timeofday <- as.factor(data.behav.rest.playbackphase$timeofday)
data.behav.rest.playbackphase$group_ <- as.factor(data.behav.rest.playbackphase$group_)
data.behav.rest.playbackphase$sex_ <- as.factor(data.behav.rest.playbackphase$sex)

data.behav.rest.postphase$condition <- as.factor(data.behav.rest.postphase$condition)
data.behav.rest.postphase$trial_ <- scale(as.numeric(data.behav.rest.postphase$trial))
data.behav.rest.postphase$time_ <- scale(as.numeric(data.behav.rest.postphase$time))
data.behav.rest.postphase$timeofday <- as.factor(data.behav.rest.postphase$timeofday)
data.behav.rest.postphase$group_ <- as.factor(data.behav.rest.postphase$group_)
data.behav.rest.postphase$sex_ <- as.factor(data.behav.rest.postphase$sex)

data.ao.playbackphase$condition <- as.factor(data.ao.playbackphase$condition)
data.ao.playbackphase$trial_ <- scale(as.numeric(data.ao.playbackphase$trial))
data.ao.playbackphase$timeofday <- as.factor(data.ao.playbackphase$timeofday)
data.ao.playbackphase$group_ <- as.factor(data.ao.playbackphase$group_)
data.ao.playbackphase$sex_ <- as.factor(data.ao.playbackphase$sex)

data.ao.postphase$condition <- as.factor(data.ao.postphase$condition)
data.ao.postphase$trial_ <- scale(as.numeric(data.ao.postphase$trial))
data.ao.postphase$timeofday <- as.factor(data.ao.postphase$timeofday)
data.ao.postphase$group_ <- as.factor(data.ao.postphase$group_)
data.ao.postphase$sex_ <- as.factor(data.ao.postphase$sex)


##proximity playback phase
# model.prox.playbackphase.full <- clmm(closeness ~ condition * trial_ +
#                                         (condition * trial_ + timeofday + time_|group_/dyad_) + 
#                                         (condition * trial_ + timeofday + time_|group_/id1_) +
#                                         (condition * trial_ + timeofday + time_|group_/id2_), 
#                                       data = data.prox.playbackphase)

model.prox.playbackphase.final <- clmm(closeness ~ condition * trial_ +
                                         (condition + trial_|dyad_) + 
                                         (condition + trial_|id1_) +
                                         (condition + trial_|id2_), 
                                       data = data.prox.playbackphase)
drop1(model.prox.playbackphase.final, test = "Chisq")

model.prox.playbackphase.final.nointeraction <- clmm(closeness ~ condition + trial_ +
                                                       (condition + trial_|dyad_) + 
                                                       (condition + trial_|id1_) +
                                                       (condition + trial_|id2_), 
                                                     data = data.prox.playbackphase)
drop1(model.prox.playbackphase.final.nointeraction, test = "Chisq")
summary(model.prox.playbackphase.final.nointeraction)
cc <- confint(model.prox.playbackphase.final.nointeraction)
proxplayback.or <- exp(cc)
proxplayback.or

##proximity post phase
# model.prox.postphase.full <- clmm(closeness ~ condition * trial_ +
#                                     (condition * trial_ + timeofday + time_|group_/dyad_) + 
#                                     (condition * trial_ + timeofday + time_|group_/id1_) +
#                                     (condition * trial_ + timeofday + time_|group_/id2_), 
#                                   data = data.prox.postphase)
model.prox.postphase.final <- clmm(closeness ~ condition * trial_ +
                                     (condition * trial_|dyad_) + 
                                     (condition * trial_|id1_) +
                                     (condition * trial_|id2_), 
                                   data = data.prox.postphase)
drop1(model.prox.postphase.final, test = "Chisq")
model.prox.postphase.final.nointeraction <- clmm(closeness ~ condition + trial_ +
                                                  (condition * trial_|dyad_) + 
                                                  (condition * trial_|id1_) +
                                                  (condition * trial_|id2_), 
                                                data = data.prox.postphase)
drop1(model.prox.postphase.final.nointeraction, test = "Chisq")
summary(model.prox.postphase.final.nointeraction)
cc <- confint(model.prox.postphase.final.nointeraction)
proxpost.or <- exp(cc)
proxpost.or

##sd playback phase
# model.sd.playbackphase.full <- glmer(sd ~ condition * trial_ +
#                                        (condition * trial_ + timeofday + time_|group_/individual_)
#                                      , data.behav.playbackphase, family = "binomial",
#                                      control=glmerControl(optimizer="bobyqa",optCtrl=list(maxfun=2e5)))
model.sd.playbackphase.final <- glmer(sd ~ condition * trial_ +
                                        (condition|individual_)
                                      , data.behav.playbackphase, family = "binomial",
                                      control=glmerControl(optimizer="bobyqa",optCtrl=list(maxfun=2e5)))
drop1(model.sd.playbackphase.final, test = "Chisq")
summary(model.sd.playbackphase.final)
cc <- confint(model.sd.playbackphase.final,parm="beta_", method = "Wald")
sdplayback.or <- exp(cbind(est=fixef(model.sd.playbackphase.final),cc))
sdplayback.or

##sd post phase
# model.sd.postphase.full <- glmer(sd ~ condition * trial_ +
#                                    (condition * trial_ + timeofday + time_|group_/individual_)
#                                  , data.behav.postphase, family = "binomial",
#                                  control=glmerControl(optimizer="bobyqa",optCtrl=list(maxfun=2e5)))
model.sd.postphase.final <- glmer(sd ~ condition * trial_ +
                                    (condition * trial_|individual_)
                                  , data.behav.postphase, family = "binomial",
                                  control=glmerControl(optimizer="bobyqa",optCtrl=list(maxfun=2e5)))
drop1(model.sd.postphase.final, test = "Chisq")
model.sd.postphase.final.nointeraction <- glmer(sd ~ condition + trial_ +
                                                  (condition * trial_|individual_)
                                                , data.behav.postphase, family = "binomial",
                                                control=glmerControl(optimizer="bobyqa",optCtrl=list(maxfun=2e5)))
drop1(model.sd.postphase.final.nointeraction, test = "Chisq")
summary(model.sd.postphase.final.nointeraction)
cc <- confint(model.sd.postphase.final.nointeraction,parm="beta_", method = "Wald")
sdpost.or <- exp(cbind(est=fixef(model.sd.postphase.final.nointeraction),cc))
sdpost.or

##grooming playback phase
# model.grooming.playbackphase.full <- glmer(grooming ~ condition * trial_ +
#                                              (condition * trial_ + timeofday + time_|group_/individual_)
#                                            , data.behav.playbackphase, family = "binomial",
#                                            control=glmerControl(optimizer="bobyqa",optCtrl=list(maxfun=2e5)))
model.grooming.playbackphase.final <- glmer(grooming ~ condition * trial_ +
                                              (condition + trial_|individual_)
                                            , data.behav.playbackphase, family = "binomial",
                                            control=glmerControl(optimizer="bobyqa",optCtrl=list(maxfun=2e5)))
drop1(model.grooming.playbackphase.final, test = "Chisq")
summary(model.grooming.playbackphase.final)
cc <- confint(model.grooming.playbackphase.final,parm="beta_", method = "Wald")
groomingplayback.or <- exp(cbind(est=fixef(model.grooming.playbackphase.final),cc))
groomingplayback.or

##grooming post phase
# model.grooming.postphase.full <- glmer(grooming ~ condition * trial_ +
#                                          (condition * trial_ + timeofday + time_|group_/individual_)
#                                        , data.behav.postphase, family = "binomial",
#                                        control=glmerControl(optimizer="bobyqa",optCtrl=list(maxfun=2e5)))
model.grooming.postphase.final <- glmer(grooming ~ condition * trial_ +
                                          (condition|individual_)
                                        , data.behav.postphase, family = "binomial",
                                        control=glmerControl(optimizer="bobyqa",optCtrl=list(maxfun=2e5)))
drop1(model.grooming.postphase.final, test = "Chisq")
summary(model.grooming.postphase.final)
cc <- confint(model.grooming.postphase.final,parm="beta_", method = "Wald")  
groomingpost.or <- exp(cbind(est=fixef(model.grooming.postphase.final),cc))
groomingpost.or

##rest playback phase
# model.rest.playbackphase.full <- glmer(rest ~ condition * trial_ +
#                                          (condition * trial_ + timeofday + time_|group_/individual_)
#                                        , data.behav.playbackphase, family = "binomial",
#                                        control=glmerControl(optimizer="bobyqa",optCtrl=list(maxfun=2e5)))
model.rest.playbackphase.final <- glmer(rest ~ condition * trial_ +
                                          (condition * trial_|individual_)
                                        , data.behav.playbackphase, family = "binomial",
                                        control=glmerControl(optimizer="bobyqa",optCtrl=list(maxfun=2e5)))
drop1(model.rest.playbackphase.final, test = "Chisq")
model.rest.playbackphase.final.nointeraction <- glmer(rest ~ condition + trial_ +
                                                            (condition * trial_|individual_)
                                                          , data.behav.playbackphase, family = "binomial",
                                                          control=glmerControl(optimizer="bobyqa",optCtrl=list(maxfun=2e5)))
drop1(model.rest.playbackphase.final.nointeraction, test = "Chisq")
summary(model.rest.playbackphase.final.nointeraction)
cc <- confint(model.rest.playbackphase.final.nointeraction,parm="beta_", method = "Wald") 
restplayback.or <- exp(cbind(est=fixef(model.rest.playbackphase.final.nointeraction),cc))
restplayback.or

##rest post phase
# model.rest.postphase.full <- glmer(rest ~ condition * trial_ +
#                                      (condition * trial_ + timeofday + time_|group_/individual_)
#                                    , data.behav.postphase, family = "binomial",
#                                    control=glmerControl(optimizer="bobyqa",optCtrl=list(maxfun=2e5)))
model.rest.postphase.final <- glmer(rest ~ condition * trial_ +
                                      (condition * trial_|individual_)
                                    , data.behav.postphase, family = "binomial",
                                    control=glmerControl(optimizer="bobyqa",optCtrl=list(maxfun=2e5)))
drop1(model.rest.postphase.final, test = "Chisq")
model.rest.postphase.final.nointeraction <- glmer(rest ~ condition + trial_ +
                                                            (condition * trial_|individual_)
                                                          , data.behav.postphase, family = "binomial",
                                                          control=glmerControl(optimizer="bobyqa",optCtrl=list(maxfun=2e5)))
drop1(model.rest.postphase.final.nointeraction, test = "Chisq")
summary(model.rest.postphase.final.nointeraction)
cc <- confint(model.rest.postphase.final.nointeraction,parm="beta_", method = "Wald") 
restpost.or <- exp(cbind(est=fixef(model.rest.postphase.final.nointeraction),cc))
restpost.or


##posture playback phase
# model.sit.playbackphase.full <- glmer(sit ~ condition * trial_ +
#                                         (condition * trial_ + timeofday + time_|group_/individual_)
#                                       , data.behav.rest.playbackphase, family = "binomial",
#                                       control=glmerControl(optimizer="bobyqa",optCtrl=list(maxfun=2e5)))
model.sit.playbackphase.final <- glmer(sit ~ condition * trial_ +
                                         (condition * trial_|individual_)
                                       , data.behav.rest.playbackphase, family = "binomial",
                                       control=glmerControl(optimizer="bobyqa",optCtrl=list(maxfun=2e5)))
drop1(model.sit.playbackphase.final, test = "Chisq")
model.sit.playbackphase.final.nointeraction <- glmer(sit ~ condition + trial_ +
                                                            (condition * trial_|individual_)
                                                          , data.behav.rest.playbackphase, family = "binomial",
                                                          control=glmerControl(optimizer="bobyqa",optCtrl=list(maxfun=2e5)))
drop1(model.sit.playbackphase.final.nointeraction, test = "Chisq")
summary(model.sit.playbackphase.final.nointeraction)
cc <- confint(model.sit.playbackphase.final.nointeraction,parm="beta_", method = "Wald")
sitplayback.or <- exp(cbind(est=fixef(model.sit.playbackphase.final.nointeraction),cc))
sitplayback.or


##posture post phase
# model.sit.postphase.full <- glmer(sit ~ condition * trial_ +
#                                     (condition * trial_ + timeofday + time_|group_/individual_)
#                                   , data.behav.rest.postphase, family = "binomial",
#                                   control=glmerControl(optimizer="bobyqa",optCtrl=list(maxfun=2e5)))
model.sit.postphase.final <- glmer(sit ~ condition * trial_ +
                                     (condition * trial_|individual_)
                                   , data.behav.rest.postphase, family = "binomial",
                                   control=glmerControl(optimizer="bobyqa",optCtrl=list(maxfun=2e5)))
drop1(model.sit.postphase.final, test = "Chisq")
model.sit.postphase.final.nointeraction <- glmer(sit ~ condition + trial_ +
                                                   (condition * trial_|individual_)
                                                 , data.behav.rest.postphase, family = "binomial",
                                                 control=glmerControl(optimizer="bobyqa",optCtrl=list(maxfun=2e5)))
drop1(model.sit.postphase.final.nointeraction, test = "Chisq")
summary(model.sit.postphase.final.nointeraction)
cc <- confint(model.sit.postphase.final.nointeraction,parm="beta_", method = "Wald") 
sitpost.or <- exp(cbind(est=fixef(model.sit.postphase.final.nointeraction),cc))
sitpost.or

##aggression playback phase
# model.ag.playbackphase.full <- glmer(ag ~ condition * trial_  +
#                                        (condition* trial_ + timeofday|group/individual), 
#                                      data = data.ao.playbackphase, family = "binomial",
#                                      control=glmerControl(optimizer="bobyqa",optCtrl=list(maxfun=2e5)))
model.ag.playbackphase.final <- glmer(ag ~ condition  * trial_ +
                                        (1|individual), 
                                      data = data.ao.playbackphase, family = "binomial",
                                      control=glmerControl(optimizer="bobyqa",optCtrl=list(maxfun=2e5)))
drop1(model.ag.playbackphase.final, test = "Chisq")
model.ag.playbackphase.final.nointeraction <- glmer(ag ~ condition  + trial_ +
                                                      (1|individual), 
                                                    data = data.ao.playbackphase, family = "binomial",
                                                    control=glmerControl(optimizer="bobyqa",optCtrl=list(maxfun=2e5)))
drop1(model.ag.playbackphase.final.nointeraction, test = "Chisq")
summary(model.ag.playbackphase.final.nointeraction)
cc <- confint(model.ag.playbackphase.final.nointeraction,parm="beta_", method = "Wald")  
agplayback.or <- exp(cbind(est=fixef(model.ag.playbackphase.final.nointeraction),cc))
agplayback.or

##aggression post phase
# model.ag.postphase.full <- glmer(ag ~ condition * trial_  +
#                                    (condition * trial_ + timeofday|group/individual), 
#                                  data = data.ao.postphase, family = "binomial",
#                                  control=glmerControl(optimizer="bobyqa",optCtrl=list(maxfun=2e5)))
model.ag.postphase.final <- glmer(ag ~ condition  * trial_ +
                                    (1|individual), 
                                  data = data.ao.postphase, family = "binomial",
                                  control=glmerControl(optimizer="bobyqa",optCtrl=list(maxfun=2e5)))
drop1(model.ag.postphase.final, test = "Chisq")
model.ag.postphase.final.nointeraction <- glmer(ag ~ condition  + trial_ +
                                    (1|individual), 
                                  data = data.ao.postphase, family = "binomial",
                                  control=glmerControl(optimizer="bobyqa",optCtrl=list(maxfun=2e5)))
drop1(model.ag.postphase.final.nointeraction, test = "Chisq")
summary(model.ag.postphase.final.nointeraction)
cc <- confint(model.ag.postphase.final.nointeraction,parm="beta_", method = "Wald") 
agpost.or <- exp(cbind(est=fixef(model.ag.postphase.final.nointeraction),cc))
agpost.or

##play playback phase
# model.play.playbackphase.full <- glmer(play ~ condition * trial_  +
#                                          (condition* trial_ + timeofday|group/individual), 
#                                        data = data.ao.playbackphase, family = "binomial",
#                                        control=glmerControl(optimizer="bobyqa",optCtrl=list(maxfun=2e5)))
model.play.playbackphase.final <- glmer(play ~ condition  * trial_ +
                                          (1|individual), 
                                        data = data.ao.playbackphase, family = "binomial",
                                        control=glmerControl(optimizer="bobyqa",optCtrl=list(maxfun=2e5)))
drop1(model.play.playbackphase.final, test = "Chisq")
model.play.playbackphase.final.nointeraction <- glmer(play ~ condition  + trial_ +
                                                        (1|individual), 
                                                      data = data.ao.playbackphase, family = "binomial",
                                                      control=glmerControl(optimizer="bobyqa",optCtrl=list(maxfun=2e5)))
drop1(model.play.playbackphase.final.nointeraction, test = "Chisq")
summary(model.play.playbackphase.final.nointeraction)
cc <- confint(model.play.playbackphase.final.nointeraction,parm="beta_", method = "Wald")
playplayback.or <- exp(cbind(est=fixef(model.play.playbackphase.final.nointeraction),cc))
playplayback.or

##play post phase
# model.play.postphase.full <- glmer(play ~ condition * trial_  +
#                                      (condition* trial_ + timeofday|group/individual), 
#                                    data = data.ao.postphase, family = "binomial",
#                                    control=glmerControl(optimizer="bobyqa",optCtrl=list(maxfun=2e5)))
model.play.postphase.final <- glmer(play ~ condition  * trial_ +
                                      (1|individual), 
                                    data = data.ao.postphase, family = "binomial",
                                    control=glmerControl(optimizer="bobyqa",optCtrl=list(maxfun=2e5)))
drop1(model.play.postphase.final, test = "Chisq")
summary(model.play.postphase.final)
cc <- confint(model.play.postphase.final,parm="beta_", method = "Wald")   
playpost.or <- exp(cbind(est=fixef(model.play.postphase.final),cc))
playpost.or

##sex playback phase
# model.sex.playbackphase.full <- glmer(play ~ condition * trial_  +
#                                          (condition* trial_ + timeofday|group/individual), 
#                                        data = data.ao.playbackphase, family = "binomial",
#                                        control=glmerControl(optimizer="bobyqa",optCtrl=list(maxfun=2e5)))
model.sex.playbackphase.final <- glmer(sexd ~ condition  * trial_ +
                                          (1|individual), 
                                        data = data.ao.playbackphase, family = "binomial",
                                        control=glmerControl(optimizer="bobyqa",optCtrl=list(maxfun=2e5)))
drop1(model.sex.playbackphase.final, test = "Chisq")
model.sex.playbackphase.final.nointeraction <- glmer(sexd ~ condition  + trial_ +
                                                        (1|individual), 
                                                      data = data.ao.playbackphase, family = "binomial",
                                                      control=glmerControl(optimizer="bobyqa",optCtrl=list(maxfun=2e5)))
drop1(model.sex.playbackphase.final.nointeraction, test = "Chisq")
summary(model.sex.playbackphase.final.nointeraction)
cc <- confint(model.sex.playbackphase.final.nointeraction,parm="beta_", method = "Wald")  
playplayback.or <- exp(cbind(est=fixef(model.sex.playbackphase.final.nointeraction),cc))
playplayback.or

##sex post phase
# model.sex.postphase.full <- glmer(sex ~ condition * trial_  +
#                                      (condition* trial_ + timeofday|group/individual), 
#                                    data = data.ao.postphase, family = "binomial",
#                                    control=glmerControl(optimizer="bobyqa",optCtrl=list(maxfun=2e5)))
model.sex.postphase.final <- glmer(sexd ~ condition  * trial_ +
                                      (1|individual), 
                                    data = data.ao.postphase, family = "binomial",
                                    control=glmerControl(optimizer="bobyqa",optCtrl=list(maxfun=2e5)))
drop1(model.sex.postphase.final, test = "Chisq")
model.sex.postphase.final.nointeraction <- glmer(sexd ~ condition  + trial_ +
                                                    (1|individual), 
                                                  data = data.ao.postphase, family = "binomial",
                                                  control=glmerControl(optimizer="bobyqa",optCtrl=list(maxfun=2e5)))
drop1(model.sex.postphase.final.nointeraction, test = "Chisq")
summary(model.sex.postphase.final.nointeraction)
cc <- confint(model.sex.postphase.final.nointeraction,parm="beta_", method = "Wald") 
sexpost.or <- exp(cbind(est=fixef(model.sex.postphase.final.nointeraction),cc))
sexpost.or
