# Supplementary material for: Increased alertness and moderate ingroup cohesion in bonobos’ response to outgroup cues
Source: PLoS One. 2024 Aug 21;19(8):e0307975. doi: 10.1371/journal.pone.0307975 (PMC11338468; doi:10.1371/journal.pone.0307975)
Supplement: S1 File — (ZIP) [file pone.0307975.s001.zip › Final/code/modelcolinearitycheck.R]

library(ordinal)
library(lme4)
library(tidyverse)
library(openxlsx)
library(oddsratio)
library(car)
## loading datasets

data.prox.playbackphase <- read.xlsx("../data/proximitydataplaybackphase-bonobo.xlsx", 1)
data.prox.postphase <- read.xlsx("../data/proximitydatapostphase-bonobo.xlsx", 1)

data.behav.playbackphase <- read.xlsx("../data/behaviourscansplaybackphase-bonobo.xlsx", 1)
data.behav.postphase <- read.xlsx("../data/behaviourscanspostphase-bonobo.xlsx", 1)

data.behav.rest.playbackphase <- read.xlsx("../data/restdataplaybackphase-bonobo.xlsx", 1)
data.behav.rest.postphase <- read.xlsx("../data/restdatapostphase-bonobo.xlsx", 1)

data.ao.playbackphase <- read.xlsx("../data/alloccurrencedataplaybackphase-bonobo.xlsx", 1)
data.ao.postphase <- read.xlsx("../data/alloccurrencedatapostphase-bonobo.xlsx", 1)

##setting variables to correct variable type
data.prox.playbackphase <- subset(data.prox.playbackphase, closeness != "NV")
data.prox.playbackphase$closeness <- as.factor(data.prox.playbackphase$closeness)
data.prox.playbackphase$condition <- as.factor(data.prox.playbackphase$condition)
data.prox.playbackphase$trial_ <- scale(as.numeric(data.prox.playbackphase$trial))
data.prox.playbackphase$time_ <- scale(as.numeric(data.prox.playbackphase$time))
data.prox.playbackphase$timeofday <- as.factor(data.prox.playbackphase$timeofday)
data.prox.playbackphase$dyad_ <- as.factor(data.prox.playbackphase$dyad_)
data.prox.playbackphase$id1_ <- as.factor(data.prox.playbackphase$id1_)
data.prox.playbackphase$id2_ <- as.factor(data.prox.playbackphase$id2_)
data.prox.playbackphase$group_ <- as.factor(data.prox.playbackphase$group_)

data.prox.postphase <- subset(data.prox.postphase, closeness != "NV")
data.prox.postphase$closeness <- as.factor(data.prox.postphase$closeness)
data.prox.postphase$condition <- as.factor(data.prox.postphase$condition)
data.prox.postphase$trial_ <- scale(as.numeric(data.prox.postphase$trial))
data.prox.postphase$time_ <- scale(as.numeric(data.prox.postphase$time))
data.prox.postphase$timeofday <- as.factor(data.prox.postphase$timeofday)
data.prox.postphase$dyad_ <- as.factor(data.prox.postphase$dyad_)
data.prox.postphase$id1_ <- as.factor(data.prox.postphase$id1_)
data.prox.postphase$id2_ <- as.factor(data.prox.postphase$id2_)
data.prox.postphase$group_ <- as.factor(data.prox.postphase$group_)


data.behav.playbackphase$condition <- as.factor(data.behav.playbackphase$condition)
data.behav.playbackphase$trial_ <- scale(as.numeric(data.behav.playbackphase$trial))
data.behav.playbackphase$time_ <- scale(as.numeric(data.behav.playbackphase$time))
data.behav.playbackphase$timeofday <- as.factor(data.behav.playbackphase$timeofday)
data.behav.playbackphase$group_ <- as.factor(data.behav.playbackphase$group_)

data.behav.postphase$condition <- as.factor(data.behav.postphase$condition)
data.behav.postphase$trial_ <- scale(as.numeric(data.behav.postphase$trial))
data.behav.postphase$time_ <- scale(as.numeric(data.behav.postphase$time))
data.behav.postphase$timeofday <- as.factor(data.behav.postphase$timeofday)
data.behav.postphase$group_ <- as.factor(data.behav.postphase$group_)

data.behav.rest.playbackphase$condition <- as.factor(data.behav.rest.playbackphase$condition)
data.behav.rest.playbackphase$trial_ <- scale(as.numeric(data.behav.rest.playbackphase$trial))
data.behav.rest.playbackphase$time_ <- scale(as.numeric(data.behav.rest.playbackphase$time))
data.behav.rest.playbackphase$timeofday <- as.factor(data.behav.rest.playbackphase$timeofday)
data.behav.rest.playbackphase$group_ <- as.factor(data.behav.rest.playbackphase$group_)

data.behav.rest.postphase$condition <- as.factor(data.behav.rest.postphase$condition)
data.behav.rest.postphase$trial_ <- scale(as.numeric(data.behav.rest.postphase$trial))
data.behav.rest.postphase$time_ <- scale(as.numeric(data.behav.rest.postphase$time))
data.behav.rest.postphase$timeofday <- as.factor(data.behav.rest.postphase$timeofday)
data.behav.rest.postphase$group_ <- as.factor(data.behav.rest.postphase$group_)


data.ao.playbackphase$condition <- as.factor(data.ao.playbackphase$condition)
data.ao.playbackphase$trial_ <- scale(as.numeric(data.ao.playbackphase$trial))
data.ao.playbackphase$timeofday <- as.factor(data.ao.playbackphase$timeofday)
data.ao.playbackphase$group_ <- as.factor(data.ao.playbackphase$group_)

data.ao.postphase$condition <- as.factor(data.ao.postphase$condition)
data.ao.postphase$trial_ <- scale(as.numeric(data.ao.postphase$trial))
data.ao.postphase$timeofday <- as.factor(data.ao.postphase$timeofday)
data.ao.postphase$group_ <- as.factor(data.ao.postphase$group_)


##sd playback phase
model.sd.playbackphase.final.norandom <- lm(sd ~ condition * trial_
                                                    , data.behav.playbackphase)
vif(model.sd.playbackphase.final.norandom)

##sd post phase

model.sd.postphase.final.norandom.nointeraction <- lm(sd ~ condition + trial_ 
                                                , data.behav.postphase)
vif(model.sd.postphase.final.norandom.nointeraction)

##grooming playback phase
model.grooming.playbackphase.final.norandom <- lm(grooming ~ condition * trial_ 
                                            , data.behav.playbackphase)
vif(model.grooming.playbackphase.final.norandom)

##grooming post phase
model.grooming.postphase.final.norandom <- lm(grooming ~ condition * trial_ 
                                                      , data.behav.postphase)
vif(model.grooming.postphase.final.norandom)

##rest playback phase
model.rest.playbackphase.final.norandom.nointeraction <- lm(rest ~ condition + trial_ 
                                        , data.behav.playbackphase)
vif(model.rest.playbackphase.final.norandom.nointeraction)

##rest post phase
model.rest.postphase.final.norandom.nointeraction <- lm(rest ~ condition + trial_ 
                                    , data.behav.postphase)
vif(model.rest.postphase.final.norandom.nointeraction)

##posture playback phase
model.sit.playbackphase.final.norandom.nointeraction <- lm(sit ~ condition + trial_ 
                                       , data.behav.rest.playbackphase)
vif(model.sit.playbackphase.final.norandom.nointeraction)

##posture post phase
model.sit.postphase.final.norandom.nointeraction <- lm(sit ~ condition + trial_ 
                                                 , data.behav.rest.postphase)
vif(model.sit.postphase.final.norandom.nointeraction)

##aggression playback phase
model.ag.playbackphase.final.norandom.nointeraction <- lm(ag ~ condition  + trial_ ,
                                                    data = data.ao.playbackphase)
vif(model.ag.playbackphase.final.norandom.nointeraction)

##aggression post phase
model.ag.postphase.final.norandom <- lm(ag ~ condition  * trial_ ,
                                                data = data.ao.postphase)
vif(model.ag.postphase.final.norandom)


##play playback phase
model.play.playbackphase.final.norandom.nointeraction <- lm(play ~ condition  + trial_ , 
                                                      data = data.ao.playbackphase)
vif(model.play.playbackphase.final.norandom.nointeraction)


##play post phase
model.play.postphase.final.norandom <- lm(play ~ condition  * trial_ , 
                                                  data = data.ao.postphase)
vif(model.play.postphase.final.norandom)

##sex playback phase
model.sex.playbackphase.final.norandom.nointeraction <- lm(sexd ~ condition  + trial_ , 
                                                            data = data.ao.playbackphase)
vif(model.sex.playbackphase.final.norandom.nointeraction)


##sex post phase
model.sex.postphase.final.norandom.nointeraction <- lm(sexd ~ condition  + trial_ , 
                                                        data = data.ao.postphase)
vif(model.sex.postphase.final.norandom.nointeraction)
