# Supplementary material for: Increased alertness and moderate ingroup cohesion in bonobos’ response to outgroup cues
Source: PLoS One. 2024 Aug 21;19(8):e0307975. doi: 10.1371/journal.pone.0307975 (PMC11338468; doi:10.1371/journal.pone.0307975)
Supplement: S1 File — (ZIP) [file pone.0307975.s001.zip › Final/code/modelstabilitycheck.R]

source("glmm_stability.r")
contr=lmerControl(optCtrl=list(maxfun=10000000))
m.stab=glmm.model.stab(model.res=model.sd.playbackphase.final, contr = contr)
m.stab$detailed$warnings
m.stab$summary

m.stab=glmm.model.stab(model.res=model.sd.postphase.final.nointeraction, contr = contr)
m.stab$detailed$warnings
m.stab$summary

m.stab=glmm.model.stab(model.res=model.grooming.playbackphase.final, contr = contr)
m.stab$detailed$warnings
m.stab$summary

m.stab=glmm.model.stab(model.res=model.grooming.postphase.final, contr = contr)
m.stab$detailed$warnings
m.stab$summary


m.stab=glmm.model.stab(model.res=model.rest.playbackphase.final.nointeraction, contr = contr)
m.stab$detailed$warnings
m.stab$summary

m.stab=glmm.model.stab(model.res=model.rest.postphase.final.nointeraction, contr = contr)
m.stab$detailed$warnings
m.stab$summary

m.stab=glmm.model.stab(model.res=model.sit.playbackphase.final.nointeraction, contr = contr)
m.stab$detailed$warnings
m.stab$summary

m.stab=glmm.model.stab(model.res=model.sit.postphase.final.nointeraction, contr = contr)
m.stab$detailed$warnings
m.stab$summary

m.stab=glmm.model.stab(model.res=model.ag.playbackphase.final.nointeraction, contr = contr)
m.stab$detailed$warnings
m.stab$summary

m.stab=glmm.model.stab(model.res=model.ag.postphase.final, contr = contr)
m.stab$detailed$warnings
m.stab$summary

m.stab=glmm.model.stab(model.res=model.play.playbackphase.final.nointeraction, contr = contr)
m.stab$detailed$warnings
m.stab$summary

m.stab=glmm.model.stab(model.res=model.play.postphase.final, contr = contr)
m.stab$detailed$warnings
m.stab$summary

m.stab=glmm.model.stab(model.res=model.sex.playbackphase.final.nointeraction, contr = contr)
m.stab$detailed$warnings
m.stab$summary

m.stab=glmm.model.stab(model.res=model.sex.postphase.final.nointeraction, contr = contr)
m.stab$detailed$warnings
m.stab$summary
