# Supplementary material for: Increased alertness and moderate ingroup cohesion in bonobos’ response to outgroup cues
Source: PLoS One. 2024 Aug 21;19(8):e0307975. doi: 10.1371/journal.pone.0307975 (PMC11338468; doi:10.1371/journal.pone.0307975)
Supplement: S1 File — (ZIP) [file pone.0307975.s001.zip › Final/code/sexanalyses.R]

 library(ordinal)
library(lme4)
library(tidyverse)
library(openxlsx)
library(oddsratio)
## loading datasets

data.prox.playbackphase <- read.xlsx("../data/proximitydataplaybackphase-bonobo.xlsx", 1)
data.prox.postphase <- read.xlsx("../data/proximitydatapostphase-bonobo.xlsx", 1)

data.behav.playbackphase <- read.xlsx("../data/behaviourscansplaybackphase-bonobo.xlsx", 1)
data.behav.postphase <- read.xlsx("../data/behaviourscanspostphase-bonobo.xlsx", 1)

data.behav.rest.playbackphase <- read.xlsx("../data/restdataplaybackphase-bonobo.xlsx", 1)
data.behav.rest.postphase <- read.xlsx("../data/restdatapostphase-bonobo.xlsx", 1)

data.ao.playbackphase <- read.xlsx("../data/alloccurrencedataplaybackphase-bonobo.xlsx", 1)
data.ao.postphase <- read.xlsx("../data/alloccurrencedatapostphase-bonobo.xlsx", 1)

##setting variables to correct variable type
data.prox.playbackphase <- subset(data.prox.playbackphase, closeness != "NV")
data.prox.playbackphase$closeness <- as.factor(data.prox.playbackphase$closeness)
data.prox.playbackphase$condition <- as.factor(data.prox.playbackphase$condition)
data.prox.playbackphase$trial_ <- scale(as.numeric(data.prox.playbackphase$trial))
data.prox.playbackphase$time_ <- scale(as.numeric(data.prox.playbackphase$time))
data.prox.playbackphase$timeofday <- as.factor(data.prox.playbackphase$timeofday)
data.prox.playbackphase$dyad_ <- as.factor(data.prox.playbackphase$dyad_)
data.prox.playbackphase$id1_ <- as.factor(data.prox.playbackphase$id1_)
data.prox.playbackphase$id2_ <- as.factor(data.prox.playbackphase$id2_)
data.prox.playbackphase$group_ <- as.factor(data.prox.playbackphase$group_)
data.prox.playbackphase$dyadtype_ <- as.factor(data.prox.playbackphase$dyadtype)

data.prox.postphase <- subset(data.prox.postphase, closeness != "NV")
data.prox.postphase$closeness <- as.factor(data.prox.postphase$closeness)
data.prox.postphase$condition <- as.factor(data.prox.postphase$condition)
data.prox.postphase$trial_ <- scale(as.numeric(data.prox.postphase$trial))
data.prox.postphase$time_ <- scale(as.numeric(data.prox.postphase$time))
data.prox.postphase$timeofday <- as.factor(data.prox.postphase$timeofday)
data.prox.postphase$dyad_ <- as.factor(data.prox.postphase$dyad_)
data.prox.postphase$id1_ <- as.factor(data.prox.postphase$id1_)
data.prox.postphase$id2_ <- as.factor(data.prox.postphase$id2_)
data.prox.postphase$group_ <- as.factor(data.prox.postphase$group_)
data.prox.postphase$dyadtype_ <- as.factor(data.prox.postphase$dyadtype)

data.behav.playbackphase$condition <- as.factor(data.behav.playbackphase$condition)
data.behav.playbackphase$trial_ <- scale(as.numeric(data.behav.playbackphase$trial))
data.behav.playbackphase$time_ <- scale(as.numeric(data.behav.playbackphase$time))
data.behav.playbackphase$timeofday <- as.factor(data.behav.playbackphase$timeofday)
data.behav.playbackphase$group_ <- as.factor(data.behav.playbackphase$group_)
data.behav.playbackphase$sex_ <- as.factor(data.behav.playbackphase$sex)


data.behav.postphase$condition <- as.factor(data.behav.postphase$condition)
data.behav.postphase$trial_ <- scale(as.numeric(data.behav.postphase$trial))
data.behav.postphase$time_ <- scale(as.numeric(data.behav.postphase$time))
data.behav.postphase$timeofday <- as.factor(data.behav.postphase$timeofday)
data.behav.postphase$group_ <- as.factor(data.behav.postphase$group_)
data.behav.postphase$sex_ <- as.factor(data.behav.postphase$sex)

data.behav.rest.playbackphase$condition <- as.factor(data.behav.rest.playbackphase$condition)
data.behav.rest.playbackphase$trial_ <- scale(as.numeric(data.behav.rest.playbackphase$trial))
data.behav.rest.playbackphase$time_ <- scale(as.numeric(data.behav.rest.playbackphase$time))
data.behav.rest.playbackphase$timeofday <- as.factor(data.behav.rest.playbackphase$timeofday)
data.behav.rest.playbackphase$group_ <- as.factor(data.behav.rest.playbackphase$group_)
data.behav.rest.playbackphase$sex_ <- as.factor(data.behav.rest.playbackphase$sex)

data.behav.rest.postphase$condition <- as.factor(data.behav.rest.postphase$condition)
data.behav.rest.postphase$trial_ <- scale(as.numeric(data.behav.rest.postphase$trial))
data.behav.rest.postphase$time_ <- scale(as.numeric(data.behav.rest.postphase$time))
data.behav.rest.postphase$timeofday <- as.factor(data.behav.rest.postphase$timeofday)
data.behav.rest.postphase$group_ <- as.factor(data.behav.rest.postphase$group_)
data.behav.rest.postphase$sex_ <- as.factor(data.behav.rest.postphase$sex)

data.ao.playbackphase$condition <- as.factor(data.ao.playbackphase$condition)
data.ao.playbackphase$trial_ <- scale(as.numeric(data.ao.playbackphase$trial))
data.ao.playbackphase$timeofday <- as.factor(data.ao.playbackphase$timeofday)
data.ao.playbackphase$group_ <- as.factor(data.ao.playbackphase$group_)
data.ao.playbackphase$sex_ <- as.factor(data.ao.playbackphase$sex)

data.ao.postphase$condition <- as.factor(data.ao.postphase$condition)
data.ao.postphase$trial_ <- scale(as.numeric(data.ao.postphase$trial))
data.ao.postphase$timeofday <- as.factor(data.ao.postphase$timeofday)
data.ao.postphase$group_ <- as.factor(data.ao.postphase$group_)
data.ao.postphase$sex_ <- as.factor(data.ao.postphase$sex)


##proximity playback phase
model.sex.prox.playbackphase.final.nointeraction <- clmm(closeness ~ condition * dyadtype_ + trial_ +
                                                       (condition + trial_|dyad_) +
                                                       (condition + trial_|id1_) +
                                                       (condition + trial_|id2_),
                                                     data = data.prox.playbackphase)
drop1(model.sex.prox.playbackphase.final.nointeraction, test = "Chisq")
summary(model.sex.prox.playbackphase.final.nointeraction)
cc <- confint(model.sex.prox.playbackphase.final.nointeraction)
proxplayback.or <- exp(cc)
proxplayback.or

##proximity post phase
model.sex.prox.postphase.final.nointeraction <- clmm(closeness ~ condition * dyadtype_ + trial_ +
                                                   (condition  + trial_|dyad_) +
                                                   (condition + trial_|id1_) +
                                                   (condition + trial_|id2_),
                                                 data = data.prox.postphase)
drop1(model.sex.prox.postphase.final.nointeraction, test = "Chisq")
summary(model.sex.prox.postphase.final.nointeraction)
cc <- confint(model.sex.prox.postphase.final.nointeraction)
proxpost.or <- exp(cc)
proxpost.or

##sd playback phase
model.sex.sd.playbackphase.final.nointeraction <- glmer(sd ~ condition * trial_ + condition * sex_ +
                                        (condition|individual_)
                                      , data.behav.playbackphase, family = "binomial",
                                      control=glmerControl(optimizer="bobyqa",optCtrl=list(maxfun=2e5)))
drop1(model.sex.sd.playbackphase.final.nointeraction, test = "Chisq")
summary(model.sex.sd.playbackphase.final.nointeraction)
cc <- confint(model.sex.sd.playbackphase.final.nointeraction,parm="beta_", method = "Wald")
sdplayback.or <- exp(cbind(est=fixef(model.sex.sd.playbackphase.final.nointeraction),cc))
sdplayback.or

##sd post phase
model.sex.sd.postphase.final.nointeraction <- glmer(sd ~ condition * sex_ + trial_ +
                                                  (condition * trial_|individual_)
                                                , data.behav.postphase, family = "binomial",
                                                control=glmerControl(optimizer="bobyqa",optCtrl=list(maxfun=2e5)))
drop1(model.sex.sd.postphase.final.nointeraction, test = "Chisq")
summary(model.sex.sd.postphase.final.nointeraction)
cc <- confint(model.sex.sd.postphase.final.nointeraction,parm="beta_", method = "Wald") 
sdpost.or <- exp(cbind(est=fixef(model.sex.sd.postphase.final.nointeraction),cc))
sdpost.or

##grooming playback phase
model.sex.grooming.playbackphase.final <- glmer(grooming ~ condition * trial_ + condition * sex_ +
                                              (condition + trial_|individual_)
                                            , data.behav.playbackphase, family = "binomial",
                                            control=glmerControl(optimizer="bobyqa",optCtrl=list(maxfun=2e5)))
drop1(model.sex.grooming.playbackphase.final, test = "Chisq")
summary(model.sex.grooming.playbackphase.final)
cc <- confint(model.sex.grooming.playbackphase.final,parm="beta_", method = "Wald")
groomingplayback.or <- exp(cbind(est=fixef(model.sex.grooming.playbackphase.final),cc))
groomingplayback.or

##grooming post phase
model.sex.grooming.postphase.final <- glmer(grooming ~ condition * trial_ + condition * sex_ +
                                          (condition|individual_)
                                        , data.behav.postphase, family = "binomial",
                                        control=glmerControl(optimizer="bobyqa",optCtrl=list(maxfun=2e5)))
drop1(model.sex.grooming.postphase.final, test = "Chisq")
summary(model.sex.grooming.postphase.final)
cc <- confint(model.sex.grooming.postphase.final,parm="beta_", method = "Wald")  
groomingpost.or <- exp(cbind(est=fixef(model.sex.grooming.postphase.final),cc))
groomingpost.or

##rest playback phase
model.sex.rest.playbackphase.final.nointeraction <- glmer(rest ~ condition * sex_ + trial_ +
                                                        (condition * trial_|individual_)
                                                      , data.behav.playbackphase, family = "binomial",
                                                      control=glmerControl(optimizer="bobyqa",optCtrl=list(maxfun=2e5)))
drop1(model.sex.rest.playbackphase.final.nointeraction, test = "Chisq")
summary(model.sex.rest.playbackphase.final.nointeraction)
cc <- confint(model.sex.rest.playbackphase.final.nointeraction,parm="beta_", method = "Wald") 
restplayback.or <- exp(cbind(est=fixef(model.sex.rest.playbackphase.final.nointeraction),cc))
restplayback.or

##rest post phase
model.sex.rest.postphase.final.nointeraction <- glmer(rest ~ condition * sex_ + trial_ +
                                                    (condition * trial_|individual_)
                                                  , data.behav.postphase, family = "binomial",
                                                  control=glmerControl(optimizer="bobyqa",optCtrl=list(maxfun=2e5)))
drop1(model.sex.rest.postphase.final.nointeraction, test = "Chisq")
summary(model.sex.rest.postphase.final.nointeraction)
cc <- confint(model.sex.rest.postphase.final.nointeraction,parm="beta_", method = "Wald") 
restpost.or <- exp(cbind(est=fixef(model.sex.rest.postphase.final.nointeraction),cc))
restpost.or

##posture playback phase
model.sex.sit.playbackphase.final.nointeraction <- glmer(sit ~ condition * sex_ + trial_ +
                                                       (condition * trial_|individual_)
                                                     , data.behav.rest.playbackphase, family = "binomial",
                                                     control=glmerControl(optimizer="bobyqa",optCtrl=list(maxfun=2e5)))
drop1(model.sex.sit.playbackphase.final.nointeraction, test = "Chisq")
summary(model.sex.sit.playbackphase.final.nointeraction)
cc <- confint(model.sex.sit.playbackphase.final.nointeraction,parm="beta_", method = "Wald")
sitplayback.or <- exp(cbind(est=fixef(model.sex.sit.playbackphase.final.nointeraction),cc))
sitplayback.or

##posture post phase
model.sex.sit.postphase.final.nointeraction <- glmer(sit ~ condition * sex_ + trial_ +
                                                   (condition * trial_|individual_)
                                                 , data.behav.rest.postphase, family = "binomial",
                                                 control=glmerControl(optimizer="bobyqa",optCtrl=list(maxfun=2e5)))
drop1(model.sex.sit.postphase.final.nointeraction, test = "Chisq")
summary(model.sex.sit.postphase.final.nointeraction)
cc <- confint(model.sex.sit.postphase.final.nointeraction,parm="beta_", method = "Wald") 
sitpost.or <- exp(cbind(est=fixef(model.sex.sit.postphase.final.nointeraction),cc))
sitpost.or

##aggression playback phase
model.sex.ag.playbackphase.final.nointeraction <- glmer(ag ~ condition * sex_  + trial_ +
                                                      (1|individual), 
                                                    data = data.ao.playbackphase, family = "binomial",
                                                    control=glmerControl(optimizer="bobyqa",optCtrl=list(maxfun=2e5)))
drop1(model.sex.ag.playbackphase.final.nointeraction, test = "Chisq")
summary(model.sex.ag.playbackphase.final.nointeraction)
cc <- confint(model.sex.ag.playbackphase.final.nointeraction,parm="beta_", method = "Wald")   
agplayback.or <- exp(cbind(est=fixef(model.sex.ag.playbackphase.final.nointeraction),cc))
agplayback.or

##aggression post phase
model.sex.ag.postphase.final.nointeraction <- glmer(ag ~ condition  * sex_ + trial_ +
                                    (1|individual), 
                                  data = data.ao.postphase, family = "binomial",
                                  control=glmerControl(optimizer="bobyqa",optCtrl=list(maxfun=2e5)))
drop1(model.sex.ag.postphase.final.nointeraction, test = "Chisq")
summary(model.sex.ag.postphase.final.nointeraction)
cc <- confint(model.sex.ag.postphase.final.nointeraction,parm="beta_", method = "Wald") 
agpost.or <- exp(cbind(est=fixef(model.sex.ag.postphase.final.nointeraction),cc))
agpost.or

##play playback phase
model.sex.play.playbackphase.final.nointeraction <- glmer(play ~ condition * sex_  + trial_ +
                                                        (1|individual), 
                                                      data = data.ao.playbackphase, family = "binomial",
                                                      control=glmerControl(optimizer="bobyqa",optCtrl=list(maxfun=2e5)))
drop1(model.sex.play.playbackphase.final.nointeraction, test = "Chisq")
summary(model.sex.play.playbackphase.final.nointeraction)
cc <- confint(model.sex.play.playbackphase.final.nointeraction,parm="beta_", method = "Wald") 
playplayback.or <- exp(cbind(est=fixef(model.sex.play.playbackphase.final.nointeraction),cc))
playplayback.or

##play post phase
model.sex.play.postphase.final.nointeraction <- glmer(play ~ condition * trial_ + condition * sex_ +
                                      (1|individual), 
                                    data = data.ao.postphase, family = "binomial",
                                    control=glmerControl(optimizer="bobyqa",optCtrl=list(maxfun=2e5)))
drop1(model.sex.play.postphase.final.nointeraction, test = "Chisq")
summary(model.sex.play.postphase.final.nointeraction)
cc <- confint(model.sex.play.postphase.final.nointeraction,parm="beta_", method = "Wald")   
playpost.or <- exp(cbind(est=fixef(model.sex.play.postphase.final.nointeraction),cc))
playpost.or

##sex playback phase
model.sex.sex.playbackphase.final.nointeraction <- glmer(sexd ~ condition * sex_  + trial_ +
                                                       (1|individual), 
                                                     data = data.ao.playbackphase, family = "binomial",
                                                     control=glmerControl(optimizer="bobyqa",optCtrl=list(maxfun=2e5)))
drop1(model.sex.sex.playbackphase.final.nointeraction, test = "Chisq")
summary(model.sex.sex.playbackphase.final.nointeraction)
cc <- confint(model.sex.sex.playbackphase.final.nointeraction,parm="beta_", method = "Wald")   
playplayback.or <- exp(cbind(est=fixef(model.sex.sex.playbackphase.final.nointeraction),cc))
playplayback.or

##sex post phase
model.sex.sex.postphase.final.nointeraction <- glmer(sexd ~ condition * sex_  + trial_ +
                                                   (1|individual), 
                                                 data = data.ao.postphase, family = "binomial",
                                                 control=glmerControl(optimizer="bobyqa",optCtrl=list(maxfun=2e5)))
drop1(model.sex.sex.postphase.final.nointeraction, test = "Chisq")
summary(model.sex.sex.postphase.final.nointeraction)
cc <- confint(model.sex.sex.postphase.final.nointeraction,parm="beta_", method = "Wald")  
sexpost.or <- exp(cbind(est=fixef(model.sex.sex.postphase.final.nointeraction),cc))
sexpost.or
