# Supplementary material for: Increased alertness and moderate ingroup cohesion in bonobos’ response to outgroup cues
Source: PLoS One. 2024 Aug 21;19(8):e0307975. doi: 10.1371/journal.pone.0307975 (PMC11338468; doi:10.1371/journal.pone.0307975)
Supplement: S1 File — (ZIP) [file pone.0307975.s001.zip › Final/code/supplementalmodels.R]

library(ordinal)
library(lme4)
library(tidyverse)
library(openxlsx)
library(oddsratio)
## loading datasets

data.prox.playbackphase <- read.xlsx("../data/proximitydataplaybackphase-bonobo.xlsx", 1)
data.prox.postphase <- read.xlsx("../data/proximitydatapostphase-bonobo.xlsx", 1)

data.behav.playbackphase <- read.xlsx("../data/behaviourscansplaybackphase-bonobo.xlsx", 1)
data.behav.postphase <- read.xlsx("../data/behaviourscanspostphase-bonobo.xlsx", 1)

data.behav.rest.playbackphase <- read.xlsx("../data/restdataplaybackphase-bonobo.xlsx", 1)
data.behav.rest.postphase <- read.xlsx("../data/restdatapostphase-bonobo.xlsx", 1)

data.ao.playbackphase <- read.xlsx("../data/alloccurrencedataplaybackphase-bonobo.xlsx", 1)
data.ao.postphase <- read.xlsx("../data/alloccurrencedatapostphase-bonobo.xlsx", 1)

##setting variables to correct variable type
data.prox.playbackphase <- subset(data.prox.playbackphase, closeness != "NV")
data.prox.playbackphase$closeness <- as.factor(data.prox.playbackphase$closeness)
data.prox.playbackphase$condition <- as.factor(data.prox.playbackphase$condition)
data.prox.playbackphase$trial_ <- scale(as.numeric(data.prox.playbackphase$trial))
data.prox.playbackphase$time_ <- scale(as.numeric(data.prox.playbackphase$time))
data.prox.playbackphase$timeofday <- as.factor(data.prox.playbackphase$timeofday)
data.prox.playbackphase$dyad_ <- as.factor(data.prox.playbackphase$dyad_)
data.prox.playbackphase$id1_ <- as.factor(data.prox.playbackphase$id1_)
data.prox.playbackphase$id2_ <- as.factor(data.prox.playbackphase$id2_)
data.prox.playbackphase$group_ <- as.factor(data.prox.playbackphase$group_)

data.prox.postphase <- subset(data.prox.postphase, closeness != "NV")
data.prox.postphase$closeness <- as.factor(data.prox.postphase$closeness)
data.prox.postphase$condition <- as.factor(data.prox.postphase$condition)
data.prox.postphase$trial_ <- scale(as.numeric(data.prox.postphase$trial))
data.prox.postphase$time_ <- scale(as.numeric(data.prox.postphase$time))
data.prox.postphase$timeofday <- as.factor(data.prox.postphase$timeofday)
data.prox.postphase$dyad_ <- as.factor(data.prox.postphase$dyad_)
data.prox.postphase$id1_ <- as.factor(data.prox.postphase$id1_)
data.prox.postphase$id2_ <- as.factor(data.prox.postphase$id2_)
data.prox.postphase$group_ <- as.factor(data.prox.postphase$group_)


data.behav.playbackphase$condition <- as.factor(data.behav.playbackphase$condition)
data.behav.playbackphase$trial_ <- scale(as.numeric(data.behav.playbackphase$trial))
data.behav.playbackphase$time_ <- scale(as.numeric(data.behav.playbackphase$time))
data.behav.playbackphase$timeofday <- as.factor(data.behav.playbackphase$timeofday)
data.behav.playbackphase$group_ <- as.factor(data.behav.playbackphase$group_)

data.behav.postphase$condition <- as.factor(data.behav.postphase$condition)
data.behav.postphase$trial_ <- scale(as.numeric(data.behav.postphase$trial))
data.behav.postphase$time_ <- scale(as.numeric(data.behav.postphase$time))
data.behav.postphase$timeofday <- as.factor(data.behav.postphase$timeofday)
data.behav.postphase$group_ <- as.factor(data.behav.postphase$group_)

data.behav.rest.playbackphase$condition <- as.factor(data.behav.rest.playbackphase$condition)
data.behav.rest.playbackphase$trial_ <- scale(as.numeric(data.behav.rest.playbackphase$trial))
data.behav.rest.playbackphase$time_ <- scale(as.numeric(data.behav.rest.playbackphase$time))
data.behav.rest.playbackphase$timeofday <- as.factor(data.behav.rest.playbackphase$timeofday)
data.behav.rest.playbackphase$group_ <- as.factor(data.behav.rest.playbackphase$group_)

data.behav.rest.postphase$condition <- as.factor(data.behav.rest.postphase$condition)
data.behav.rest.postphase$trial_ <- scale(as.numeric(data.behav.rest.postphase$trial))
data.behav.rest.postphase$time_ <- scale(as.numeric(data.behav.rest.postphase$time))
data.behav.rest.postphase$timeofday <- as.factor(data.behav.rest.postphase$timeofday)
data.behav.rest.postphase$group_ <- as.factor(data.behav.rest.postphase$group_)


data.ao.playbackphase$condition <- as.factor(data.ao.playbackphase$condition)
data.ao.playbackphase$trial_ <- scale(as.numeric(data.ao.playbackphase$trial))
data.ao.playbackphase$timeofday <- as.factor(data.ao.playbackphase$timeofday)
data.ao.playbackphase$group_ <- as.factor(data.ao.playbackphase$group_)

data.ao.postphase$condition <- as.factor(data.ao.postphase$condition)
data.ao.postphase$trial_ <- scale(as.numeric(data.ao.postphase$trial))
data.ao.postphase$timeofday <- as.factor(data.ao.postphase$timeofday)
data.ao.postphase$group_ <- as.factor(data.ao.postphase$group_)


##sd playback phase
model.sd.playbackphase.full <- glmer(sd ~ condition * trial_ +
                                       (condition * trial_ + timeofday + time_|group_/individual_)
                                     , data.behav.playbackphase, family = "binomial",
                                     control=glmerControl(optimizer="bobyqa",optCtrl=list(maxfun=2e5)))
drop1(model.sd.playbackphase.full, test = "Chisq")
model.sd.playbackphase.full.nointeraction <- glmer(sd ~ condition + trial_ +
                                       (condition * trial_ + timeofday + time_|group_/individual_)
                                     , data.behav.playbackphase, family = "binomial",
                                     control=glmerControl(optimizer="bobyqa",optCtrl=list(maxfun=2e5)))
drop1(model.sd.playbackphase.full.nointeraction, test = "Chisq")

##sd post phase
model.sd.postphase.full <- glmer(sd ~ condition * trial_ +
                                   (condition * trial_ + timeofday + time_|group_/individual_)
                                 , data.behav.postphase, family = "binomial",
                                 control=glmerControl(optimizer="bobyqa",optCtrl=list(maxfun=2e5)))
drop1(model.sd.postphase.full, test = "Chisq")
model.sd.postphase.full.nointeraction <- glmer(sd ~ condition + trial_ +
                                   (condition * trial_ + timeofday + time_|group_/individual_)
                                 , data.behav.postphase, family = "binomial",
                                 control=glmerControl(optimizer="bobyqa",optCtrl=list(maxfun=2e5)))
drop1(model.sd.postphase.full.nointeraction, test = "Chisq")


##grooming playback phase
model.grooming.playbackphase.full <- glmer(grooming ~ condition * trial_ +
                                             (condition * trial_ + timeofday + time_|group_/individual_)
                                           , data.behav.playbackphase, family = "binomial",
                                           control=glmerControl(optimizer="bobyqa",optCtrl=list(maxfun=2e5)))
drop1(model.grooming.playbackphase.full, test = "Chisq")
model.grooming.playbackphase.full.nointeraction <- glmer(grooming ~ condition + trial_ +
                                             (condition * trial_ + timeofday + time_|group_/individual_)
                                           , data.behav.playbackphase, family = "binomial",
                                           control=glmerControl(optimizer="bobyqa",optCtrl=list(maxfun=2e5)))
drop1(model.grooming.playbackphase.full.nointeraction, test = "Chisq")

##grooming post phase
model.grooming.postphase.full <- glmer(grooming ~ condition * trial_ +
                                         (condition * trial_ + timeofday + time_|group_/individual_)
                                       , data.behav.postphase, family = "binomial",
                                       control=glmerControl(optimizer="bobyqa",optCtrl=list(maxfun=2e5)))
drop1(model.grooming.postphase.full, test = "Chisq")
model.grooming.postphase.full.nointeraction <- glmer(grooming ~ condition + trial_ +
                                         (condition * trial_ + timeofday + time_|group_/individual_)
                                       , data.behav.postphase, family = "binomial",
                                       control=glmerControl(optimizer="bobyqa",optCtrl=list(maxfun=2e5)))
drop1(model.grooming.postphase.full.nointeraction, test = "Chisq")

##rest playback phase
model.rest.playbackphase.full <- glmer(rest ~ condition * trial_ +
                                         (condition * trial_ + timeofday + time_|group_/individual_)
                                       , data.behav.playbackphase, family = "binomial",
                                       control=glmerControl(optimizer="bobyqa",optCtrl=list(maxfun=2e5)))
drop1(model.rest.playbackphase.full, test = "Chisq")
model.rest.playbackphase.full.nointeraction <- glmer(rest ~ condition + trial_ +
                                         (condition * trial_ + timeofday + time_|group_/individual_)
                                       , data.behav.playbackphase, family = "binomial",
                                       control=glmerControl(optimizer="bobyqa",optCtrl=list(maxfun=2e5)))
drop1(model.rest.playbackphase.full.nointeraction, test = "Chisq")

##rest post phase
model.rest.postphase.full <- glmer(rest ~ condition * trial_ +
                                     (condition * trial_ + timeofday + time_|group_/individual_)
                                   , data.behav.postphase, family = "binomial",
                                   control=glmerControl(optimizer="bobyqa",optCtrl=list(maxfun=2e5)))
drop1(model.rest.postphase.full, test = "Chisq")
model.rest.postphase.full.nointeraction <- glmer(rest ~ condition + trial_ +
                                     (condition * trial_ + timeofday + time_|group_/individual_)
                                   , data.behav.postphase, family = "binomial",
                                   control=glmerControl(optimizer="bobyqa",optCtrl=list(maxfun=2e5)))
drop1(model.rest.postphase.full.nointeraction, test = "Chisq")


##posture playback phase
model.sit.playbackphase.full <- glmer(sit ~ condition * trial_ +
                                        (condition * trial_ + timeofday + time_|group_/individual_)
                                      , data.behav.rest.playbackphase, family = "binomial",
                                      control=glmerControl(optimizer="bobyqa",optCtrl=list(maxfun=2e5)))
drop1(model.sit.playbackphase.full, test = "Chisq")
model.sit.playbackphase.full.nointeraction <- glmer(sit ~ condition + trial_ +
                                        (condition * trial_ + timeofday + time_|group_/individual_)
                                      , data.behav.rest.playbackphase, family = "binomial",
                                      control=glmerControl(optimizer="bobyqa",optCtrl=list(maxfun=2e5)))
drop1(model.sit.playbackphase.full.nointeraction, test = "Chisq")


##posture post phase
model.sit.postphase.full <- glmer(sit ~ condition * trial_ +
                                    (condition * trial_ + timeofday + time_|group_/individual_)
                                  , data.behav.rest.postphase, family = "binomial",
                                  control=glmerControl(optimizer="bobyqa",optCtrl=list(maxfun=2e5)))
drop1(model.sit.postphase.full, test = "Chisq")
model.sit.postphase.full.nointeraction <- glmer(sit ~ condition + trial_ +
                                    (condition * trial_ + timeofday + time_|group_/individual_)
                                  , data.behav.rest.postphase, family = "binomial",
                                  control=glmerControl(optimizer="bobyqa",optCtrl=list(maxfun=2e5)))
drop1(model.sit.postphase.full.nointeraction, test = "Chisq")


##aggression playback phase
model.ag.playbackphase.full <- glmer(ag ~ condition * trial_  +
                                       (condition* trial_ + timeofday|group/individual), 
                                     data = data.ao.playbackphase, family = "binomial",
                                     control=glmerControl(optimizer="bobyqa",optCtrl=list(maxfun=2e5)))
drop1(model.ag.playbackphase.full, test = "Chisq")
model.ag.playbackphase.full.nointeraction <- glmer(ag ~ condition + trial_  +
                                       (condition* trial_ + timeofday|group/individual), 
                                     data = data.ao.playbackphase, family = "binomial",
                                     control=glmerControl(optimizer="bobyqa",optCtrl=list(maxfun=2e5)))
drop1(model.ag.playbackphase.full.nointeraction, test = "Chisq")


##aggression post phase
model.ag.postphase.full <- glmer(ag ~ condition * trial_  +
                                   (condition* trial_ + timeofday|group/individual), 
                                 data = data.ao.postphase, family = "binomial",
                                 control=glmerControl(optimizer="bobyqa",optCtrl=list(maxfun=2e5)))
drop1(model.ag.postphase.full, test = "Chisq")
model.ag.postphase.full.nointeraction <- glmer(ag ~ condition + trial_  +
                                   (condition* trial_ + timeofday|group/individual), 
                                 data = data.ao.postphase, family = "binomial",
                                 control=glmerControl(optimizer="bobyqa",optCtrl=list(maxfun=2e5)))
drop1(model.ag.postphase.full.nointeraction, test = "Chisq")


##play playback phase
model.play.playbackphase.full <- glmer(play ~ condition * trial_  +
                                         (condition* trial_ + timeofday|group/individual), 
                                       data = data.ao.playbackphase, family = "binomial",
                                       control=glmerControl(optimizer="bobyqa",optCtrl=list(maxfun=2e5)))
drop1(model.play.playbackphase.full, test = "Chisq")
model.play.playbackphase.full.nointeraction <- glmer(play ~ condition + trial_  +
                                         (condition* trial_ + timeofday|group/individual), 
                                       data = data.ao.playbackphase, family = "binomial",
                                       control=glmerControl(optimizer="bobyqa",optCtrl=list(maxfun=2e5)))
drop1(model.play.playbackphase.full.nointeraction, test = "Chisq")


##play post phase
model.play.postphase.full <- glmer(play ~ condition * trial_  +
                                     (condition* trial_ + timeofday|group/individual), 
                                   data = data.ao.postphase, family = "binomial",
                                   control=glmerControl(optimizer="bobyqa",optCtrl=list(maxfun=2e5)))
drop1(model.play.postphase.full, test = "Chisq")
model.play.postphase.full.nointeraction <- glmer(play ~ condition + trial_  +
                                     (condition* trial_ + timeofday|group/individual), 
                                   data = data.ao.postphase, family = "binomial",
                                   control=glmerControl(optimizer="bobyqa",optCtrl=list(maxfun=2e5)))
drop1(model.play.postphase.full.nointeraction, test = "Chisq")


##sex playback phase
model.sex.playbackphase.full <- glmer(sexd ~ condition * trial_  +
                                         (condition* trial_ + timeofday|group/individual), 
                                       data = data.ao.playbackphase, family = "binomial",
                                       control=glmerControl(optimizer="bobyqa",optCtrl=list(maxfun=2e5)))
drop1(model.sex.playbackphase.full, test = "Chisq")
model.sex.playbackphase.full.nointeraction <- glmer(sexd ~ condition + trial_  +
                                                       (condition* trial_ + timeofday|group/individual), 
                                                     data = data.ao.playbackphase, family = "binomial",
                                                     control=glmerControl(optimizer="bobyqa",optCtrl=list(maxfun=2e5)))
drop1(model.sex.playbackphase.full.nointeraction, test = "Chisq")


##sex post phase
model.sex.postphase.full <- glmer(sexd ~ condition * trial_  +
                                     (condition* trial_ + timeofday|group/individual), 
                                   data = data.ao.postphase, family = "binomial",
                                   control=glmerControl(optimizer="bobyqa",optCtrl=list(maxfun=2e5)))
drop1(model.sex.postphase.full, test = "Chisq")
model.sex.postphase.full.nointeraction <- glmer(sexd ~ condition + trial_  +
                                                   (condition* trial_ + timeofday|group/individual), 
                                                 data = data.ao.postphase, family = "binomial",
                                                 control=glmerControl(optimizer="bobyqa",optCtrl=list(maxfun=2e5)))
drop1(model.sex.postphase.full.nointeraction, test = "Chisq")
