# Supplementary material for: Increased alertness and moderate ingroup cohesion in bonobos’ response to outgroup cues
Source: PLoS One. 2024 Aug 21;19(8):e0307975. doi: 10.1371/journal.pone.0307975 (PMC11338468; doi:10.1371/journal.pone.0307975)
Supplement: S1 File — (ZIP) [file pone.0307975.s001.zip › Final/data/alloccurrencedataplaybackphase-bonobo.xlsx]

## Sheet: Sheet 1
timeofday	trial	condition	phase	group	individual	sex	ag	sexd	play	group_	trial_
aft	1	outgroup	playback	TZ	ndeko	m	0	0	0	TZ	-1.3396893079593
morn	2	outgroup	playback	TZ	ndeko	m	0	0	0	TZ	-0.4465631026531
morn	3	outgroup	playback	TZ	ndeko	m	0	1	1	TZ	0.4465631026531
aft	4	outgroup	playback	TZ	ndeko	m	0	0	0	TZ	1.3396893079593
morn	1	control	playback	TZ	ndeko	m	0	0	0	TZ	-1.3396893079593
aft	2	control	playback	TZ	ndeko	m	0	0	0	TZ	-0.4465631026531
aft	3	control	playback	TZ	ndeko	m	1	0	1	TZ	0.4465631026531
morn	4	control	playback	TZ	ndeko	m	1	1	1	TZ	1.3396893079593
aft	1	outgroup	playback	TZ	keke	m	0	0	0	TZ	-1.3396893079593
morn	2	outgroup	playback	TZ	keke	m	1	0	0	TZ	-0.4465631026531
morn	3	outgroup	playback	TZ	keke	m	1	0	1	TZ	0.4465631026531
aft	4	outgroup	playback	TZ	keke	m	0	0	0	TZ	1.3396893079593
morn	1	control	playback	TZ	keke	m	0	0	0	TZ	-1.3396893079593
aft	2	control	playback	TZ	keke	m	0	0	0	TZ	-0.4465631026531
aft	3	control	playback	TZ	keke	m	1	0	0	TZ	0.4465631026531
morn	4	control	playback	TZ	keke	m	0	0	0	TZ	1.3396893079593
aft	1	outgroup	playback	TZ	diatou	f	0	0	0	TZ	-1.3396893079593
morn	2	outgroup	playback	TZ	diatou	f	0	0	0	TZ	-0.4465631026531
morn	3	outgroup	playback	TZ	diatou	f	0	1	0	TZ	0.4465631026531
aft	4	outgroup	playback	TZ	diatou	f	0	0	0	TZ	1.3396893079593
morn	1	control	playback	TZ	diatou	f	0	0	0	TZ	-1.3396893079593
aft	2	control	playback	TZ	diatou	f	0	0	0	TZ	-0.4465631026531
aft	3	control	playback	TZ	diatou	f	0	0	0	TZ	0.4465631026531
morn	4	control	playback	TZ	diatou	f	0	0	0	TZ	1.3396893079593
aft	1	outgroup	playback	TZ	malaika	f	0	0	0	TZ	-1.3396893079593
morn	2	outgroup	playback	TZ	malaika	f	0	0	0	TZ	-0.4465631026531
morn	3	outgroup	playback	TZ	malaika	f	1	1	0	TZ	0.4465631026531
aft	4	outgroup	playback	TZ	malaika	f	1	0	0	TZ	1.3396893079593
morn	1	control	playback	TZ	malaika	f	0	0	0	TZ	-1.3396893079593
aft	2	control	playback	TZ	malaika	f	0	0	0	TZ	-0.4465631026531
aft	3	control	playback	TZ	malaika	f	0	0	0	TZ	0.4465631026531
morn	4	control	playback	TZ	malaika	f	0	0	0	TZ	1.3396893079593
aft	1	outgroup	playback	TZ	cheka	f	0	0	0	TZ	-1.3396893079593
morn	2	outgroup	playback	TZ	cheka	f	0	0	0	TZ	-0.4465631026531
morn	3	outgroup	playback	TZ	cheka	f	0	0	0	TZ	0.4465631026531
aft	4	outgroup	playback	TZ	cheka	f	1	0	0	TZ	1.3396893079593
morn	1	control	playback	TZ	cheka	f	0	0	0	TZ	-1.3396893079593
aft	2	control	playback	TZ	cheka	f	0	0	0	TZ	-0.4465631026531
aft	3	control	playback	TZ	cheka	f	0	0	0	TZ	0.4465631026531
morn	4	control	playback	TZ	cheka	f	0	0	0	TZ	1.3396893079593
aft	1	outgroup	playback	TZ	likemba	f	0	0	0	TZ	-1.3396893079593
morn	2	outgroup	playback	TZ	likemba	f	0	0	0	TZ	-0.4465631026531
morn	3	outgroup	playback	TZ	likemba	f	0	1	0	TZ	0.4465631026531
aft	4	outgroup	playback	TZ	likemba	f	0	0	0	TZ	1.3396893079593
morn	1	control	playback	TZ	likemba	f	0	0	0	TZ	-1.3396893079593
aft	2	control	playback	TZ	likemba	f	0	0	0	TZ	-0.4465631026531
aft	3	control	playback	TZ	likemba	f	1	0	0	TZ	0.4465631026531
morn	4	control	playback	TZ	likemba	f	0	0	0	TZ	1.3396893079593
aft	1	outgroup	playback	TZ	lola	f	0	0	0	TZ	-1.3396893079593
morn	2	outgroup	playback	TZ	lola	f	0	0	0	TZ	-0.4465631026531
morn	3	outgroup	playback	TZ	lola	f	0	0	0	TZ	0.4465631026531
aft	4	outgroup	playback	TZ	lola	f	0	0	0	TZ	1.3396893079593
morn	1	control	playback	TZ	lola	f	0	0	0	TZ	-1.3396893079593
aft	2	control	playback	TZ	lola	f	0	0	0	TZ	-0.4465631026531
aft	3	control	playback	TZ	lola	f	0	0	1	TZ	0.4465631026531
morn	4	control	playback	TZ	lola	f	0	1	1	TZ	1.3396893079593
aft	1	outgroup	playback	TZ	lopori	f	0	0	0	TZ	-1.3396893079593
morn	2	outgroup	playback	TZ	lopori	f	0	0	0	TZ	-0.4465631026531
morn	3	outgroup	playback	TZ	lopori	f	0	0	0	TZ	0.4465631026531
aft	4	outgroup	playback	TZ	lopori	f	0	0	0	TZ	1.3396893079593
morn	1	control	playback	TZ	lopori	f	0	0	0	TZ	-1.3396893079593
aft	2	control	playback	TZ	lopori	f	0	0	0	TZ	-0.4465631026531
aft	3	control	playback	TZ	lopori	f	0	0	0	TZ	0.4465631026531
morn	4	control	playback	TZ	lopori	f	0	0	0	TZ	1.3396893079593
morn	1	outgroup	playback	AI1	nyotaacci	m	1	0	0	AI1	-1.3396893079593
aft	2	outgroup	playback	AI1	nyotaacci	m	0	0	0	AI1	-0.4465631026531
aft	3	outgroup	playback	AI1	nyotaacci	m	0	0	0	AI1	0.4465631026531
morn	4	outgroup	playback	AI1	nyotaacci	m	0	0	0	AI1	1.3396893079593
aft	1	control	playback	AI1	nyotaacci	m	0	0	0	AI1	-1.3396893079593
morn	2	control	playback	AI1	nyotaacci	m	0	0	0	AI1	-0.4465631026531
morn	3	control	playback	AI1	nyotaacci	m	0	0	1	AI1	0.4465631026531
aft	4	control	playback	AI1	nyotaacci	m	0	0	0	AI1	1.3396893079593
morn	1	outgroup	playback	AI1	teco	m	1	0	0	AI1	-1.3396893079593
aft	2	outgroup	playback	AI1	teco	m	0	0	0	AI1	-0.4465631026531
aft	3	outgroup	playback	AI1	teco	m	0	0	0	AI1	0.4465631026531
morn	4	outgroup	playback	AI1	teco	m	1	0	0	AI1	1.3396893079593
aft	1	control	playback	AI1	teco	m	1	0	0	AI1	-1.3396893079593
morn	2	control	playback	AI1	teco	m	0	0	0	AI1	-0.4465631026531
morn	3	control	playback	AI1	teco	m	0	0	1	AI1	0.4465631026531
aft	4	control	playback	AI1	teco	m	0	0	0	AI1	1.3396893079593
morn	1	outgroup	playback	AI1	elikya	f	0	0	0	AI1	-1.3396893079593
aft	2	outgroup	playback	AI1	elikya	f	0	0	0	AI1	-0.4465631026531
aft	3	outgroup	playback	AI1	elikya	f	0	0	0	AI1	0.4465631026531
morn	4	outgroup	playback	AI1	elikya	f	0	0	0	AI1	1.3396893079593
aft	1	control	playback	AI1	elikya	f	0	0	0	AI1	-1.3396893079593
morn	2	control	playback	AI1	elikya	f	0	0	0	AI1	-0.4465631026531
morn	3	control	playback	AI1	elikya	f	0	0	0	AI1	0.4465631026531
aft	4	control	playback	AI1	elikya	f	0	0	0	AI1	1.3396893079593
morn	1	outgroup	playback	AI2	kanzi	m	0	0	0	AI2	-1.3396893079593
aft	2	outgroup	playback	AI2	kanzi	m	0	0	0	AI2	-0.4465631026531
aft	3	outgroup	playback	AI2	kanzi	m	0	0	0	AI2	0.4465631026531
morn	4	outgroup	playback	AI2	kanzi	m	0	0	0	AI2	1.3396893079593
aft	1	control	playback	AI2	kanzi	m	0	0	0	AI2	-1.3396893079593
morn	2	control	playback	AI2	kanzi	m	0	0	0	AI2	-0.4465631026531
morn	3	control	playback	AI2	kanzi	m	0	1	0	AI2	0.4465631026531
aft	4	control	playback	AI2	kanzi	m	0	0	0	AI2	1.3396893079593
morn	1	outgroup	playback	AI2	maisha	m	0	0	0	AI2	-1.3396893079593
aft	2	outgroup	playback	AI2	maisha	m	0	0	0	AI2	-0.4465631026531
aft	3	outgroup	playback	AI2	maisha	m	0	0	0	AI2	0.4465631026531
morn	4	outgroup	playback	AI2	maisha	m	1	1	0	AI2	1.3396893079593
aft	1	control	playback	AI2	maisha	m	0	0	0	AI2	-1.3396893079593
morn	2	control	playback	AI2	maisha	m	0	0	0	AI2	-0.4465631026531
morn	3	control	playback	AI2	maisha	m	0	0	0	AI2	0.4465631026531
aft	4	control	playback	AI2	maisha	m	0	0	0	AI2	1.3396893079593
morn	1	outgroup	playback	AI2	mali	f	0	0	0	AI2	-1.3396893079593
aft	2	outgroup	playback	AI2	mali	f	0	0	0	AI2	-0.4465631026531
aft	3	outgroup	playback	AI2	mali	f	0	0	0	AI2	0.4465631026531
morn	4	outgroup	playback	AI2	mali	f	0	1	0	AI2	1.3396893079593
aft	1	control	playback	AI2	mali	f	0	0	0	AI2	-1.3396893079593
morn	2	control	playback	AI2	mali	f	0	0	0	AI2	-0.4465631026531
morn	3	control	playback	AI2	mali	f	0	1	0	AI2	0.4465631026531
aft	4	control	playback	AI2	mali	f	0	0	0	AI2	1.3396893079593
morn	1	outgroup	playback	AI2	clara	f	0	0	0	AI2	-1.3396893079593
aft	2	outgroup	playback	AI2	clara	f	0	0	0	AI2	-0.4465631026531
aft	3	outgroup	playback	AI2	clara	f	0	0	0	AI2	0.4465631026531
morn	4	outgroup	playback	AI2	clara	f	0	0	0	AI2	1.3396893079593
aft	1	control	playback	AI2	clara	f	0	0	0	AI2	-1.3396893079593
morn	2	control	playback	AI2	clara	f	0	0	0	AI2	-0.4465631026531
morn	3	control	playback	AI2	clara	f	0	0	0	AI2	0.4465631026531
aft	4	control	playback	AI2	clara	f	0	0	0	AI2	1.3396893079593
morn	1	outgroup	playback	KS1	ikela	f	0	0	0	KS1	-1.3396893079593
aft	2	outgroup	playback	KS1	ikela	f	0	0	0	KS1	-0.4465631026531
aft	3	outgroup	playback	KS1	ikela	f	0	0	0	KS1	0.4465631026531
morn	4	outgroup	playback	KS1	ikela	f	0	0	0	KS1	1.3396893079593
aft	1	control	playback	KS1	ikela	f	0	0	0	KS1	-1.3396893079593
morn	2	control	playback	KS1	ikela	f	0	0	0	KS1	-0.4465631026531
morn	3	control	playback	KS1	ikela	f	0	0	0	KS1	0.4465631026531
aft	4	control	playback	KS1	ikela	f	0	0	0	KS1	1.3396893079593
morn	1	outgroup	playback	KS1	lenore	f	0	0	0	KS1	-1.3396893079593
aft	2	outgroup	playback	KS1	lenore	f	0	0	0	KS1	-0.4465631026531
aft	3	outgroup	playback	KS1	lenore	f	0	0	0	KS1	0.4465631026531
morn	4	outgroup	playback	KS1	lenore	f	0	0	0	KS1	1.3396893079593
aft	1	control	playback	KS1	lenore	f	0	0	0	KS1	-1.3396893079593
morn	2	control	playback	KS1	lenore	f	0	0	0	KS1	-0.4465631026531
morn	3	control	playback	KS1	lenore	f	0	0	0	KS1	0.4465631026531
aft	4	control	playback	KS1	lenore	f	0	0	0	KS1	1.3396893079593
morn	1	outgroup	playback	KS1	lolita	f	0	0	0	KS1	-1.3396893079593
aft	2	outgroup	playback	KS1	lolita	f	0	0	0	KS1	-0.4465631026531
aft	3	outgroup	playback	KS1	lolita	f	0	0	0	KS1	0.4465631026531
morn	4	outgroup	playback	KS1	lolita	f	0	0	0	KS1	1.3396893079593
aft	1	control	playback	KS1	lolita	f	0	0	0	KS1	-1.3396893079593
morn	2	control	playback	KS1	lolita	f	0	0	0	KS1	-0.4465631026531
morn	3	control	playback	KS1	lolita	f	0	0	0	KS1	0.4465631026531
aft	4	control	playback	KS1	lolita	f	0	0	0	KS1	1.3396893079593
morn	1	outgroup	playback	KS2	junior	m	0	0	0	KS2	-1.3396893079593
aft	2	outgroup	playback	KS2	junior	m	0	0	0	KS2	-0.4465631026531
aft	3	outgroup	playback	KS2	junior	m	0	0	0	KS2	0.4465631026531
morn	4	outgroup	playback	KS2	junior	m	0	0	0	KS2	1.3396893079593
aft	1	control	playback	KS2	junior	m	0	0	0	KS2	-1.3396893079593
morn	2	control	playback	KS2	junior	m	0	0	0	KS2	-0.4465631026531
morn	3	control	playback	KS2	junior	m	0	0	1	KS2	0.4465631026531
aft	4	control	playback	KS2	junior	m	0	0	0	KS2	1.3396893079593
morn	1	outgroup	playback	KS2	louise	f	0	0	0	KS2	-1.3396893079593
aft	2	outgroup	playback	KS2	louise	f	0	0	0	KS2	-0.4465631026531
aft	3	outgroup	playback	KS2	louise	f	0	0	0	KS2	0.4465631026531
morn	4	outgroup	playback	KS2	louise	f	0	0	0	KS2	1.3396893079593
aft	1	control	playback	KS2	louise	f	0	0	0	KS2	-1.3396893079593
morn	2	control	playback	KS2	louise	f	0	0	0	KS2	-0.4465631026531
morn	3	control	playback	KS2	louise	f	0	0	0	KS2	0.4465631026531
aft	4	control	playback	KS2	louise	f	0	0	0	KS2	1.3396893079593
morn	1	outgroup	playback	KS2	vijay	m	0	0	0	KS2	-1.3396893079593
aft	2	outgroup	playback	KS2	vijay	m	0	0	0	KS2	-0.4465631026531
aft	3	outgroup	playback	KS2	vijay	m	1	0	0	KS2	0.4465631026531
morn	4	outgroup	playback	KS2	vijay	m	0	0	0	KS2	1.3396893079593
aft	1	control	playback	KS2	vijay	m	0	0	0	KS2	-1.3396893079593
morn	2	control	playback	KS2	vijay	m	0	0	0	KS2	-0.4465631026531
morn	3	control	playback	KS2	vijay	m	0	0	1	KS2	0.4465631026531
aft	4	control	playback	KS2	vijay	m	0	0	0	KS2	1.3396893079593
aft	1	outgroup	playback	FZ2	margarit	f	0	0	0	FZ2	-1.3396893079593
morn	2	outgroup	playback	FZ2	margarit	f	0	0	0	FZ2	-0.4465631026531
morn	3	outgroup	playback	FZ2	margarit	f	0	0	0	FZ2	0.4465631026531
aft	4	outgroup	playback	FZ2	margarit	f	0	0	0	FZ2	1.3396893079593
morn	1	control	playback	FZ2	margarit	f	0	0	0	FZ2	-1.3396893079593
aft	2	control	playback	FZ2	margarit	f	0	0	0	FZ2	-0.4465631026531
aft	3	control	playback	FZ2	margarit	f	0	0	0	FZ2	0.4465631026531
morn	4	control	playback	FZ2	margarit	f	0	0	0	FZ2	1.3396893079593
aft	1	outgroup	playback	FZ2	natalie	f	1	0	0	FZ2	-1.3396893079593
morn	2	outgroup	playback	FZ2	natalie	f	0	0	0	FZ2	-0.4465631026531
morn	3	outgroup	playback	FZ2	natalie	f	0	0	0	FZ2	0.4465631026531
aft	4	outgroup	playback	FZ2	natalie	f	0	0	0	FZ2	1.3396893079593
morn	1	control	playback	FZ2	natalie	f	0	0	0	FZ2	-1.3396893079593
aft	2	control	playback	FZ2	natalie	f	0	0	0	FZ2	-0.4465631026531
aft	3	control	playback	FZ2	natalie	f	0	0	0	FZ2	0.4465631026531
morn	4	control	playback	FZ2	natalie	f	0	0	0	FZ2	1.3396893079593
aft	1	outgroup	playback	FZ2	hanna	f	0	0	0	FZ2	-1.3396893079593
morn	2	outgroup	playback	FZ2	hanna	f	0	0	0	FZ2	-0.4465631026531
morn	3	outgroup	playback	FZ2	hanna	f	0	0	0	FZ2	0.4465631026531
aft	4	outgroup	playback	FZ2	hanna	f	0	0	0	FZ2	1.3396893079593
morn	1	control	playback	FZ2	hanna	f	0	0	0	FZ2	-1.3396893079593
aft	2	control	playback	FZ2	hanna	f	0	0	0	FZ2	-0.4465631026531
aft	3	control	playback	FZ2	hanna	f	0	0	0	FZ2	0.4465631026531
morn	4	control	playback	FZ2	hanna	f	0	0	0	FZ2	1.3396893079593
aft	1	outgroup	playback	FZ2	bokati	m	0	0	0	FZ2	-1.3396893079593
morn	2	outgroup	playback	FZ2	bokati	m	0	0	0	FZ2	-0.4465631026531
morn	3	outgroup	playback	FZ2	bokati	m	0	0	0	FZ2	0.4465631026531
aft	4	outgroup	playback	FZ2	bokati	m	0	0	0	FZ2	1.3396893079593
morn	1	control	playback	FZ2	bokati	m	0	0	0	FZ2	-1.3396893079593
aft	2	control	playback	FZ2	bokati	m	0	0	0	FZ2	-0.4465631026531
aft	3	control	playback	FZ2	bokati	m	0	0	0	FZ2	0.4465631026531
morn	4	control	playback	FZ2	bokati	m	0	0	0	FZ2	1.3396893079593
aft	1	outgroup	playback	FZ2	heri	m	0	0	0	FZ2	-1.3396893079593
morn	2	outgroup	playback	FZ2	heri	m	1	0	0	FZ2	-0.4465631026531
morn	3	outgroup	playback	FZ2	heri	m	0	0	0	FZ2	0.4465631026531
aft	4	outgroup	playback	FZ2	heri	m	0	0	0	FZ2	1.3396893079593
morn	1	control	playback	FZ2	heri	m	0	0	0	FZ2	-1.3396893079593
aft	2	control	playback	FZ2	heri	m	1	0	0	FZ2	-0.4465631026531
aft	3	control	playback	FZ2	heri	m	1	0	0	FZ2	0.4465631026531
morn	4	control	playback	FZ2	heri	m	0	0	0	FZ2	1.3396893079593
aft	1	outgroup	playback	FZ2	kamiti	f	0	0	0	FZ2	-1.3396893079593
morn	2	outgroup	playback	FZ2	kamiti	f	0	0	0	FZ2	-0.4465631026531
morn	3	outgroup	playback	FZ2	kamiti	f	0	0	0	FZ2	0.4465631026531
aft	4	outgroup	playback	FZ2	kamiti	f	0	0	0	FZ2	1.3396893079593
morn	1	control	playback	FZ2	kamiti	f	0	0	0	FZ2	-1.3396893079593
aft	2	control	playback	FZ2	kamiti	f	0	0	0	FZ2	-0.4465631026531
aft	3	control	playback	FZ2	kamiti	f	0	0	0	FZ2	0.4465631026531
morn	4	control	playback	FZ2	kamiti	f	0	0	0	FZ2	1.3396893079593
aft	1	outgroup	playback	FZ2	nayoki	f	0	0	0	FZ2	-1.3396893079593
morn	2	outgroup	playback	FZ2	nayoki	f	0	0	0	FZ2	-0.4465631026531
morn	3	outgroup	playback	FZ2	nayoki	f	0	0	0	FZ2	0.4465631026531
aft	4	outgroup	playback	FZ2	nayoki	f	0	0	0	FZ2	1.3396893079593
morn	1	control	playback	FZ2	nayoki	f	0	0	0	FZ2	-1.3396893079593
aft	2	control	playback	FZ2	nayoki	f	0	0	0	FZ2	-0.4465631026531
aft	3	control	playback	FZ2	nayoki	f	0	0	0	FZ2	0.4465631026531
morn	4	control	playback	FZ2	nayoki	f	0	0	0	FZ2	1.3396893079593
aft	1	outgroup	playback	FZ1	zomi	f	0	0	0	FZ1	-1.3396893079593
morn	2	outgroup	playback	FZ1	zomi	f	0	0	0	FZ1	-0.4465631026531
morn	3	outgroup	playback	FZ1	zomi	f	0	0	0	FZ1	0.4465631026531
aft	4	outgroup	playback	FZ1	zomi	f	0	0	0	FZ1	1.3396893079593
morn	1	control	playback	FZ1	zomi	f	0	0	0	FZ1	-1.3396893079593
aft	2	control	playback	FZ1	zomi	f	0	0	0	FZ1	-0.4465631026531
aft	3	control	playback	FZ1	zomi	f	0	0	0	FZ1	0.4465631026531
morn	4	control	playback	FZ1	zomi	f	0	0	0	FZ1	1.3396893079593
aft	1	outgroup	playback	FZ1	panisco	m	0	0	0	FZ1	-1.3396893079593
morn	2	outgroup	playback	FZ1	panisco	m	1	0	1	FZ1	-0.4465631026531
morn	3	outgroup	playback	FZ1	panisco	m	0	0	0	FZ1	0.4465631026531
aft	4	outgroup	playback	FZ1	panisco	m	0	0	0	FZ1	1.3396893079593
morn	1	control	playback	FZ1	panisco	m	0	0	0	FZ1	-1.3396893079593
aft	2	control	playback	FZ1	panisco	m	1	0	0	FZ1	-0.4465631026531
aft	3	control	playback	FZ1	panisco	m	0	0	0	FZ1	0.4465631026531
morn	4	control	playback	FZ1	panisco	m	1	0	0	FZ1	1.3396893079593
aft	1	outgroup	playback	FZ1	sambo	m	1	0	0	FZ1	-1.3396893079593
morn	2	outgroup	playback	FZ1	sambo	m	0	0	0	FZ1	-0.4465631026531
morn	3	outgroup	playback	FZ1	sambo	m	1	0	0	FZ1	0.4465631026531
aft	4	outgroup	playback	FZ1	sambo	m	0	0	0	FZ1	1.3396893079593
morn	1	control	playback	FZ1	sambo	m	1	0	0	FZ1	-1.3396893079593
aft	2	control	playback	FZ1	sambo	m	0	0	0	FZ1	-0.4465631026531
aft	3	control	playback	FZ1	sambo	m	0	0	0	FZ1	0.4465631026531
morn	4	control	playback	FZ1	sambo	m	0	0	0	FZ1	1.3396893079593
aft	1	outgroup	playback	FZ1	yango	m	0	0	0	FZ1	-1.3396893079593
morn	2	outgroup	playback	FZ1	yango	m	0	1	0	FZ1	-0.4465631026531
morn	3	outgroup	playback	FZ1	yango	m	0	0	0	FZ1	0.4465631026531
aft	4	outgroup	playback	FZ1	yango	m	1	0	1	FZ1	1.3396893079593
morn	1	control	playback	FZ1	yango	m	0	0	1	FZ1	-1.3396893079593
aft	2	control	playback	FZ1	yango	m	0	0	1	FZ1	-0.4465631026531
aft	3	control	playback	FZ1	yango	m	1	0	0	FZ1	0.4465631026531
morn	4	control	playback	FZ1	yango	m	0	0	0	FZ1	1.3396893079593
aft	1	outgroup	playback	FZ1	mixi	f	0	0	0	FZ1	-1.3396893079593
morn	2	outgroup	playback	FZ1	mixi	f	0	0	0	FZ1	-0.4465631026531
morn	3	outgroup	playback	FZ1	mixi	f	0	0	0	FZ1	0.4465631026531
aft	4	outgroup	playback	FZ1	mixi	f	0	0	0	FZ1	1.3396893079593
morn	1	control	playback	FZ1	mixi	f	0	0	0	FZ1	-1.3396893079593
aft	2	control	playback	FZ1	mixi	f	0	0	0	FZ1	-0.4465631026531
aft	3	control	playback	FZ1	mixi	f	0	0	0	FZ1	0.4465631026531
morn	4	control	playback	FZ1	mixi	f	0	0	0	FZ1	1.3396893079593
aft	1	outgroup	playback	FZ1	xola	f	0	0	0	FZ1	-1.3396893079593
morn	2	outgroup	playback	FZ1	xola	f	0	0	1	FZ1	-0.4465631026531
morn	3	outgroup	playback	FZ1	xola	f	0	0	0	FZ1	0.4465631026531
aft	4	outgroup	playback	FZ1	xola	f	0	0	0	FZ1	1.3396893079593
morn	1	control	playback	FZ1	xola	f	0	0	1	FZ1	-1.3396893079593
aft	2	control	playback	FZ1	xola	f	0	0	0	FZ1	-0.4465631026531
aft	3	control	playback	FZ1	xola	f	0	0	0	FZ1	0.4465631026531
morn	4	control	playback	FZ1	xola	f	0	0	0	FZ1	1.3396893079593
aft	1	outgroup	playback	FZ1	boni	m	0	0	0	FZ1	-1.3396893079593
morn	2	outgroup	playback	FZ1	boni	m	0	0	0	FZ1	-0.4465631026531
morn	3	outgroup	playback	FZ1	boni	m	0	0	1	FZ1	0.4465631026531
aft	4	outgroup	playback	FZ1	boni	m	0	0	0	FZ1	1.3396893079593
morn	1	control	playback	FZ1	boni	m	0	0	0	FZ1	-1.3396893079593
aft	2	control	playback	FZ1	boni	m	0	0	0	FZ1	-0.4465631026531
aft	3	control	playback	FZ1	boni	m	0	0	0	FZ1	0.4465631026531
morn	4	control	playback	FZ1	boni	m	0	0	0	FZ1	1.3396893079593
aft	1	outgroup	playback	FZ1	nyotafra	m	1	0	0	FZ1	-1.3396893079593
morn	2	outgroup	playback	FZ1	nyotafra	m	1	0	0	FZ1	-0.4465631026531
morn	3	outgroup	playback	FZ1	nyotafra	m	0	0	0	FZ1	0.4465631026531
aft	4	outgroup	playback	FZ1	nyotafra	m	0	0	0	FZ1	1.3396893079593
morn	1	control	playback	FZ1	nyotafra	m	0	0	0	FZ1	-1.3396893079593
aft	2	control	playback	FZ1	nyotafra	m	0	0	0	FZ1	-0.4465631026531
aft	3	control	playback	FZ1	nyotafra	m	0	0	0	FZ1	0.4465631026531
morn	4	control	playback	FZ1	nyotafra	m	1	0	0	FZ1	1.3396893079593
aft	1	outgroup	playback	FZ1	bashira	f	0	0	0	FZ1	-1.3396893079593
morn	2	outgroup	playback	FZ1	bashira	f	0	0	0	FZ1	-0.4465631026531
morn	3	outgroup	playback	FZ1	bashira	f	0	0	0	FZ1	0.4465631026531
aft	4	outgroup	playback	FZ1	bashira	f	0	0	0	FZ1	1.3396893079593
morn	1	control	playback	FZ1	bashira	f	0	0	0	FZ1	-1.3396893079593
aft	2	control	playback	FZ1	bashira	f	0	0	0	FZ1	-0.4465631026531
aft	3	control	playback	FZ1	bashira	f	0	0	0	FZ1	0.4465631026531
morn	4	control	playback	FZ1	bashira	f	0	0	0	FZ1	1.3396893079593
aft	1	outgroup	playback	FZ1	xekele	f	0	0	0	FZ1	-1.3396893079593
morn	2	outgroup	playback	FZ1	xekele	f	1	0	1	FZ1	-0.4465631026531
morn	3	outgroup	playback	FZ1	xekele	f	0	0	1	FZ1	0.4465631026531
aft	4	outgroup	playback	FZ1	xekele	f	0	0	1	FZ1	1.3396893079593
morn	1	control	playback	FZ1	xekele	f	0	0	1	FZ1	-1.3396893079593
aft	2	control	playback	FZ1	xekele	f	0	0	1	FZ1	-0.4465631026531
aft	3	control	playback	FZ1	xekele	f	1	0	0	FZ1	0.4465631026531
morn	4	control	playback	FZ1	xekele	f	0	1	0	FZ1	1.3396893079593
morn	1	outgroup	playback	CZ	yala	f	1	0	0	CZ	-1.3396893079593
aft	2	outgroup	playback	CZ	yala	f	0	0	0	CZ	-0.4465631026531
aft	3	outgroup	playback	CZ	yala	f	1	0	0	CZ	0.4465631026531
morn	4	outgroup	playback	CZ	yala	f	0	0	0	CZ	1.3396893079593
aft	1	control	playback	CZ	yala	f	0	0	0	CZ	-1.3396893079593
morn	2	control	playback	CZ	yala	f	0	0	0	CZ	-0.4465631026531
morn	3	control	playback	CZ	yala	f	0	0	0	CZ	0.4465631026531
aft	4	control	playback	CZ	yala	f	0	0	0	CZ	1.3396893079593
morn	1	outgroup	playback	CZ	kivu	m	1	0	0	CZ	-1.3396893079593
aft	2	outgroup	playback	CZ	kivu	m	0	0	0	CZ	-0.4465631026531
aft	3	outgroup	playback	CZ	kivu	m	1	0	0	CZ	0.4465631026531
morn	4	outgroup	playback	CZ	kivu	m	0	0	0	CZ	1.3396893079593
aft	1	control	playback	CZ	kivu	m	0	0	0	CZ	-1.3396893079593
morn	2	control	playback	CZ	kivu	m	0	0	0	CZ	-0.4465631026531
morn	3	control	playback	CZ	kivu	m	1	1	1	CZ	0.4465631026531
aft	4	control	playback	CZ	kivu	m	0	0	0	CZ	1.3396893079593
morn	1	outgroup	playback	CZ	batia	f	0	0	0	CZ	-1.3396893079593
aft	2	outgroup	playback	CZ	batia	f	0	0	0	CZ	-0.4465631026531
aft	3	outgroup	playback	CZ	batia	f	1	0	0	CZ	0.4465631026531
morn	4	outgroup	playback	CZ	batia	f	0	0	0	CZ	1.3396893079593
aft	1	control	playback	CZ	batia	f	0	0	0	CZ	-1.3396893079593
morn	2	control	playback	CZ	batia	f	0	0	0	CZ	-0.4465631026531
morn	3	control	playback	CZ	batia	f	1	1	1	CZ	0.4465631026531
aft	4	control	playback	CZ	batia	f	0	0	0	CZ	1.3396893079593
morn	1	outgroup	playback	CZ	gemena	f	0	0	0	CZ	-1.3396893079593
aft	2	outgroup	playback	CZ	gemena	f	0	0	0	CZ	-0.4465631026531
aft	3	outgroup	playback	CZ	gemena	f	0	0	0	CZ	0.4465631026531
morn	4	outgroup	playback	CZ	gemena	f	0	0	0	CZ	1.3396893079593
aft	1	control	playback	CZ	gemena	f	0	0	0	CZ	-1.3396893079593
morn	2	control	playback	CZ	gemena	f	1	0	0	CZ	-0.4465631026531
morn	3	control	playback	CZ	gemena	f	0	0	0	CZ	0.4465631026531
aft	4	control	playback	CZ	gemena	f	0	0	0	CZ	1.3396893079593
morn	1	outgroup	playback	CZ	kijani	m	0	0	0	CZ	-1.3396893079593
aft	2	outgroup	playback	CZ	kijani	m	0	0	0	CZ	-0.4465631026531
aft	3	outgroup	playback	CZ	kijani	m	0	0	0	CZ	0.4465631026531
morn	4	outgroup	playback	CZ	kijani	m	0	0	0	CZ	1.3396893079593
aft	1	control	playback	CZ	kijani	m	0	0	0	CZ	-1.3396893079593
morn	2	control	playback	CZ	kijani	m	0	0	0	CZ	-0.4465631026531
morn	3	control	playback	CZ	kijani	m	0	0	0	CZ	0.4465631026531
aft	4	control	playback	CZ	kijani	m	0	0	0	CZ	1.3396893079593
