# Supplementary material for: Increased alertness and moderate ingroup cohesion in bonobos’ response to outgroup cues
Source: PLoS One. 2024 Aug 21;19(8):e0307975. doi: 10.1371/journal.pone.0307975 (PMC11338468; doi:10.1371/journal.pone.0307975)
Supplement: S1 File — (ZIP) [file pone.0307975.s001.zip › Final/data/alloccurrencedatapostphase-bonobo.xlsx]

## Sheet: Sheet 1
timeofday	trial	condition	phase	group	individual	sex	ag	sexd	play	group_	trial_
morn	1	outgroup	post	AI1	nyotaacci	m	0	0	0	AI1	-1.33924285645712
aft	2	outgroup	post	AI1	nyotaacci	m	0	0	0	AI1	-0.446414285485707
aft	3	outgroup	post	AI1	nyotaacci	m	0	0	0	AI1	0.446414285485707
morn	4	outgroup	post	AI1	nyotaacci	m	0	0	0	AI1	1.33924285645712
aft	1	control	post	AI1	nyotaacci	m	0	0	0	AI1	-1.33924285645712
morn	2	control	post	AI1	nyotaacci	m	0	0	0	AI1	-0.446414285485707
morn	3	control	post	AI1	nyotaacci	m	0	0	0	AI1	0.446414285485707
aft	4	control	post	AI1	nyotaacci	m	0	0	0	AI1	1.33924285645712
morn	1	outgroup	post	AI1	teco	m	0	0	0	AI1	-1.33924285645712
aft	2	outgroup	post	AI1	teco	m	0	0	0	AI1	-0.446414285485707
aft	3	outgroup	post	AI1	teco	m	0	0	0	AI1	0.446414285485707
morn	4	outgroup	post	AI1	teco	m	0	0	0	AI1	1.33924285645712
aft	1	control	post	AI1	teco	m	0	0	0	AI1	-1.33924285645712
morn	2	control	post	AI1	teco	m	0	0	0	AI1	-0.446414285485707
morn	3	control	post	AI1	teco	m	0	0	0	AI1	0.446414285485707
aft	4	control	post	AI1	teco	m	0	0	0	AI1	1.33924285645712
morn	1	outgroup	post	AI1	elikya	f	0	0	0	AI1	-1.33924285645712
aft	2	outgroup	post	AI1	elikya	f	0	0	0	AI1	-0.446414285485707
aft	3	outgroup	post	AI1	elikya	f	0	0	0	AI1	0.446414285485707
morn	4	outgroup	post	AI1	elikya	f	0	0	0	AI1	1.33924285645712
aft	1	control	post	AI1	elikya	f	1	0	0	AI1	-1.33924285645712
morn	2	control	post	AI1	elikya	f	0	0	0	AI1	-0.446414285485707
morn	3	control	post	AI1	elikya	f	0	0	0	AI1	0.446414285485707
aft	4	control	post	AI1	elikya	f	0	0	0	AI1	1.33924285645712
morn	1	outgroup	post	AI2	kanzi	m	0	0	0	AI2	-1.33924285645712
aft	2	outgroup	post	AI2	kanzi	m	0	0	0	AI2	-0.446414285485707
aft	3	outgroup	post	AI2	kanzi	m	0	0	0	AI2	0.446414285485707
morn	4	outgroup	post	AI2	kanzi	m	0	0	0	AI2	1.33924285645712
aft	1	control	post	AI2	kanzi	m	0	0	0	AI2	-1.33924285645712
morn	2	control	post	AI2	kanzi	m	0	0	0	AI2	-0.446414285485707
morn	3	control	post	AI2	kanzi	m	0	0	0	AI2	0.446414285485707
aft	4	control	post	AI2	kanzi	m	0	0	0	AI2	1.33924285645712
morn	1	outgroup	post	AI2	maisha	m	0	0	0	AI2	-1.33924285645712
aft	2	outgroup	post	AI2	maisha	m	0	0	0	AI2	-0.446414285485707
aft	3	outgroup	post	AI2	maisha	m	0	0	0	AI2	0.446414285485707
morn	4	outgroup	post	AI2	maisha	m	0	1	0	AI2	1.33924285645712
aft	1	control	post	AI2	maisha	m	0	0	0	AI2	-1.33924285645712
morn	2	control	post	AI2	maisha	m	0	0	0	AI2	-0.446414285485707
morn	3	control	post	AI2	maisha	m	0	0	0	AI2	0.446414285485707
aft	4	control	post	AI2	maisha	m	0	0	0	AI2	1.33924285645712
morn	1	outgroup	post	AI2	mali	f	0	0	0	AI2	-1.33924285645712
aft	2	outgroup	post	AI2	mali	f	0	0	0	AI2	-0.446414285485707
aft	3	outgroup	post	AI2	mali	f	0	0	0	AI2	0.446414285485707
morn	4	outgroup	post	AI2	mali	f	0	1	0	AI2	1.33924285645712
aft	1	control	post	AI2	mali	f	0	0	0	AI2	-1.33924285645712
morn	2	control	post	AI2	mali	f	0	0	0	AI2	-0.446414285485707
morn	3	control	post	AI2	mali	f	0	0	0	AI2	0.446414285485707
aft	4	control	post	AI2	mali	f	0	0	0	AI2	1.33924285645712
morn	1	outgroup	post	AI2	clara	f	0	0	0	AI2	-1.33924285645712
aft	2	outgroup	post	AI2	clara	f	0	0	0	AI2	-0.446414285485707
aft	3	outgroup	post	AI2	clara	f	0	0	0	AI2	0.446414285485707
morn	4	outgroup	post	AI2	clara	f	0	0	0	AI2	1.33924285645712
aft	1	control	post	AI2	clara	f	0	0	0	AI2	-1.33924285645712
morn	2	control	post	AI2	clara	f	0	0	0	AI2	-0.446414285485707
morn	3	control	post	AI2	clara	f	0	0	0	AI2	0.446414285485707
aft	4	control	post	AI2	clara	f	0	0	0	AI2	1.33924285645712
morn	1	outgroup	post	KS1	ikela	f	0	0	0	KS1	-1.33924285645712
aft	2	outgroup	post	KS1	ikela	f	0	0	0	KS1	-0.446414285485707
aft	3	outgroup	post	KS1	ikela	f	0	0	0	KS1	0.446414285485707
morn	4	outgroup	post	KS1	ikela	f	0	0	0	KS1	1.33924285645712
aft	1	control	post	KS1	ikela	f	0	0	0	KS1	-1.33924285645712
morn	2	control	post	KS1	ikela	f	0	0	0	KS1	-0.446414285485707
morn	3	control	post	KS1	ikela	f	0	0	0	KS1	0.446414285485707
aft	4	control	post	KS1	ikela	f	0	0	0	KS1	1.33924285645712
morn	1	outgroup	post	KS1	lenore	f	0	0	0	KS1	-1.33924285645712
aft	2	outgroup	post	KS1	lenore	f	0	0	0	KS1	-0.446414285485707
aft	3	outgroup	post	KS1	lenore	f	0	0	0	KS1	0.446414285485707
morn	4	outgroup	post	KS1	lenore	f	0	0	0	KS1	1.33924285645712
aft	1	control	post	KS1	lenore	f	0	0	0	KS1	-1.33924285645712
morn	2	control	post	KS1	lenore	f	0	0	0	KS1	-0.446414285485707
morn	3	control	post	KS1	lenore	f	0	0	0	KS1	0.446414285485707
aft	4	control	post	KS1	lenore	f	0	0	0	KS1	1.33924285645712
morn	1	outgroup	post	KS1	lolita	f	0	0	0	KS1	-1.33924285645712
aft	2	outgroup	post	KS1	lolita	f	0	0	0	KS1	-0.446414285485707
aft	3	outgroup	post	KS1	lolita	f	0	0	0	KS1	0.446414285485707
morn	4	outgroup	post	KS1	lolita	f	0	0	0	KS1	1.33924285645712
aft	1	control	post	KS1	lolita	f	0	0	0	KS1	-1.33924285645712
morn	2	control	post	KS1	lolita	f	0	0	0	KS1	-0.446414285485707
morn	3	control	post	KS1	lolita	f	0	0	0	KS1	0.446414285485707
aft	4	control	post	KS1	lolita	f	0	0	0	KS1	1.33924285645712
morn	1	outgroup	post	KS2	junior	m	0	0	0	KS2	-1.33924285645712
aft	2	outgroup	post	KS2	junior	m	0	0	0	KS2	-0.446414285485707
aft	3	outgroup	post	KS2	junior	m	0	0	0	KS2	0.446414285485707
morn	4	outgroup	post	KS2	junior	m	0	0	0	KS2	1.33924285645712
aft	1	control	post	KS2	junior	m	0	0	0	KS2	-1.33924285645712
morn	2	control	post	KS2	junior	m	0	0	0	KS2	-0.446414285485707
morn	3	control	post	KS2	junior	m	0	0	1	KS2	0.446414285485707
aft	4	control	post	KS2	junior	m	0	0	0	KS2	1.33924285645712
morn	1	outgroup	post	KS2	louise	f	0	0	0	KS2	-1.33924285645712
aft	2	outgroup	post	KS2	louise	f	0	0	0	KS2	-0.446414285485707
aft	3	outgroup	post	KS2	louise	f	0	0	0	KS2	0.446414285485707
morn	4	outgroup	post	KS2	louise	f	0	0	0	KS2	1.33924285645712
aft	1	control	post	KS2	louise	f	0	0	0	KS2	-1.33924285645712
morn	2	control	post	KS2	louise	f	0	0	0	KS2	-0.446414285485707
morn	3	control	post	KS2	louise	f	0	0	0	KS2	0.446414285485707
aft	4	control	post	KS2	louise	f	0	0	0	KS2	1.33924285645712
morn	1	outgroup	post	KS2	vijay	m	0	0	0	KS2	-1.33924285645712
aft	2	outgroup	post	KS2	vijay	m	0	0	0	KS2	-0.446414285485707
aft	3	outgroup	post	KS2	vijay	m	0	0	0	KS2	0.446414285485707
morn	4	outgroup	post	KS2	vijay	m	0	0	0	KS2	1.33924285645712
aft	1	control	post	KS2	vijay	m	0	0	0	KS2	-1.33924285645712
morn	2	control	post	KS2	vijay	m	0	0	0	KS2	-0.446414285485707
morn	3	control	post	KS2	vijay	m	0	0	1	KS2	0.446414285485707
aft	4	control	post	KS2	vijay	m	0	0	0	KS2	1.33924285645712
aft	1	outgroup	post	FZ2	margarit	f	0	0	0	FZ2	-1.33924285645712
morn	2	outgroup	post	FZ2	margarit	f	0	0	0	FZ2	-0.446414285485707
morn	3	outgroup	post	FZ2	margarit	f	0	0	0	FZ2	0.446414285485707
aft	4	outgroup	post	FZ2	margarit	f	0	0	0	FZ2	1.33924285645712
morn	1	control	post	FZ2	margarit	f	0	0	0	FZ2	-1.33924285645712
aft	2	control	post	FZ2	margarit	f	0	0	0	FZ2	-0.446414285485707
aft	3	control	post	FZ2	margarit	f	0	0	0	FZ2	0.446414285485707
morn	4	control	post	FZ2	margarit	f	0	0	0	FZ2	1.33924285645712
aft	1	outgroup	post	FZ2	natalie	f	0	0	0	FZ2	-1.33924285645712
morn	2	outgroup	post	FZ2	natalie	f	0	0	0	FZ2	-0.446414285485707
morn	3	outgroup	post	FZ2	natalie	f	0	0	0	FZ2	0.446414285485707
aft	4	outgroup	post	FZ2	natalie	f	0	0	0	FZ2	1.33924285645712
morn	1	control	post	FZ2	natalie	f	0	0	0	FZ2	-1.33924285645712
aft	2	control	post	FZ2	natalie	f	0	0	0	FZ2	-0.446414285485707
aft	3	control	post	FZ2	natalie	f	0	0	0	FZ2	0.446414285485707
morn	4	control	post	FZ2	natalie	f	0	0	0	FZ2	1.33924285645712
aft	1	outgroup	post	FZ2	hanna	f	0	0	0	FZ2	-1.33924285645712
morn	2	outgroup	post	FZ2	hanna	f	0	0	0	FZ2	-0.446414285485707
morn	3	outgroup	post	FZ2	hanna	f	0	0	0	FZ2	0.446414285485707
aft	4	outgroup	post	FZ2	hanna	f	0	0	0	FZ2	1.33924285645712
morn	1	control	post	FZ2	hanna	f	0	0	0	FZ2	-1.33924285645712
aft	2	control	post	FZ2	hanna	f	0	0	0	FZ2	-0.446414285485707
aft	3	control	post	FZ2	hanna	f	0	0	0	FZ2	0.446414285485707
morn	4	control	post	FZ2	hanna	f	0	0	0	FZ2	1.33924285645712
aft	1	outgroup	post	FZ2	bokati	m	0	0	0	FZ2	-1.33924285645712
morn	2	outgroup	post	FZ2	bokati	m	0	0	0	FZ2	-0.446414285485707
morn	3	outgroup	post	FZ2	bokati	m	0	0	0	FZ2	0.446414285485707
aft	4	outgroup	post	FZ2	bokati	m	0	0	0	FZ2	1.33924285645712
morn	1	control	post	FZ2	bokati	m	0	0	0	FZ2	-1.33924285645712
aft	2	control	post	FZ2	bokati	m	0	0	0	FZ2	-0.446414285485707
aft	3	control	post	FZ2	bokati	m	0	0	0	FZ2	0.446414285485707
morn	4	control	post	FZ2	bokati	m	0	0	0	FZ2	1.33924285645712
aft	1	outgroup	post	FZ2	heri	m	0	0	0	FZ2	-1.33924285645712
morn	2	outgroup	post	FZ2	heri	m	1	0	0	FZ2	-0.446414285485707
morn	3	outgroup	post	FZ2	heri	m	0	0	0	FZ2	0.446414285485707
aft	4	outgroup	post	FZ2	heri	m	0	0	0	FZ2	1.33924285645712
morn	1	control	post	FZ2	heri	m	0	0	0	FZ2	-1.33924285645712
aft	2	control	post	FZ2	heri	m	1	0	0	FZ2	-0.446414285485707
aft	3	control	post	FZ2	heri	m	0	0	0	FZ2	0.446414285485707
morn	4	control	post	FZ2	heri	m	0	0	0	FZ2	1.33924285645712
aft	1	outgroup	post	FZ2	kamiti	f	0	0	0	FZ2	-1.33924285645712
morn	2	outgroup	post	FZ2	kamiti	f	0	0	0	FZ2	-0.446414285485707
morn	3	outgroup	post	FZ2	kamiti	f	0	0	0	FZ2	0.446414285485707
aft	4	outgroup	post	FZ2	kamiti	f	0	0	0	FZ2	1.33924285645712
morn	1	control	post	FZ2	kamiti	f	0	0	0	FZ2	-1.33924285645712
aft	2	control	post	FZ2	kamiti	f	0	0	0	FZ2	-0.446414285485707
aft	3	control	post	FZ2	kamiti	f	0	0	0	FZ2	0.446414285485707
morn	4	control	post	FZ2	kamiti	f	0	0	0	FZ2	1.33924285645712
aft	1	outgroup	post	FZ2	nayoki	f	0	0	0	FZ2	-1.33924285645712
morn	2	outgroup	post	FZ2	nayoki	f	0	0	0	FZ2	-0.446414285485707
morn	3	outgroup	post	FZ2	nayoki	f	0	0	0	FZ2	0.446414285485707
aft	4	outgroup	post	FZ2	nayoki	f	0	0	0	FZ2	1.33924285645712
morn	1	control	post	FZ2	nayoki	f	0	0	0	FZ2	-1.33924285645712
aft	2	control	post	FZ2	nayoki	f	0	0	0	FZ2	-0.446414285485707
aft	3	control	post	FZ2	nayoki	f	0	0	0	FZ2	0.446414285485707
morn	4	control	post	FZ2	nayoki	f	0	0	0	FZ2	1.33924285645712
aft	1	outgroup	post	FZ1	zomi	f	0	0	0	FZ1	-1.33924285645712
morn	2	outgroup	post	FZ1	zomi	f	0	0	0	FZ1	-0.446414285485707
morn	3	outgroup	post	FZ1	zomi	f	0	0	0	FZ1	0.446414285485707
aft	4	outgroup	post	FZ1	zomi	f	0	0	0	FZ1	1.33924285645712
morn	1	control	post	FZ1	zomi	f	0	0	0	FZ1	-1.33924285645712
aft	2	control	post	FZ1	zomi	f	0	0	0	FZ1	-0.446414285485707
aft	3	control	post	FZ1	zomi	f	0	0	0	FZ1	0.446414285485707
morn	4	control	post	FZ1	zomi	f	0	0	0	FZ1	1.33924285645712
aft	1	outgroup	post	FZ1	panisco	m	0	0	0	FZ1	-1.33924285645712
morn	2	outgroup	post	FZ1	panisco	m	1	0	1	FZ1	-0.446414285485707
morn	3	outgroup	post	FZ1	panisco	m	1	0	0	FZ1	0.446414285485707
aft	4	outgroup	post	FZ1	panisco	m	0	0	0	FZ1	1.33924285645712
morn	1	control	post	FZ1	panisco	m	0	0	0	FZ1	-1.33924285645712
aft	2	control	post	FZ1	panisco	m	0	0	0	FZ1	-0.446414285485707
aft	3	control	post	FZ1	panisco	m	0	0	0	FZ1	0.446414285485707
morn	4	control	post	FZ1	panisco	m	1	0	0	FZ1	1.33924285645712
aft	1	outgroup	post	FZ1	sambo	m	0	0	0	FZ1	-1.33924285645712
morn	2	outgroup	post	FZ1	sambo	m	0	1	0	FZ1	-0.446414285485707
morn	3	outgroup	post	FZ1	sambo	m	0	0	0	FZ1	0.446414285485707
aft	4	outgroup	post	FZ1	sambo	m	0	0	0	FZ1	1.33924285645712
morn	1	control	post	FZ1	sambo	m	0	0	0	FZ1	-1.33924285645712
aft	2	control	post	FZ1	sambo	m	1	0	1	FZ1	-0.446414285485707
aft	3	control	post	FZ1	sambo	m	0	0	0	FZ1	0.446414285485707
morn	4	control	post	FZ1	sambo	m	1	0	0	FZ1	1.33924285645712
aft	1	outgroup	post	FZ1	yango	m	1	0	0	FZ1	-1.33924285645712
morn	2	outgroup	post	FZ1	yango	m	1	0	1	FZ1	-0.446414285485707
morn	3	outgroup	post	FZ1	yango	m	0	0	0	FZ1	0.446414285485707
aft	4	outgroup	post	FZ1	yango	m	0	0	0	FZ1	1.33924285645712
morn	1	control	post	FZ1	yango	m	0	0	0	FZ1	-1.33924285645712
aft	2	control	post	FZ1	yango	m	1	0	1	FZ1	-0.446414285485707
aft	3	control	post	FZ1	yango	m	1	0	0	FZ1	0.446414285485707
morn	4	control	post	FZ1	yango	m	0	0	1	FZ1	1.33924285645712
aft	1	outgroup	post	FZ1	mixi	f	0	0	0	FZ1	-1.33924285645712
morn	2	outgroup	post	FZ1	mixi	f	0	0	0	FZ1	-0.446414285485707
morn	3	outgroup	post	FZ1	mixi	f	0	0	0	FZ1	0.446414285485707
aft	4	outgroup	post	FZ1	mixi	f	0	0	0	FZ1	1.33924285645712
morn	1	control	post	FZ1	mixi	f	0	0	0	FZ1	-1.33924285645712
aft	2	control	post	FZ1	mixi	f	0	0	0	FZ1	-0.446414285485707
aft	3	control	post	FZ1	mixi	f	0	0	0	FZ1	0.446414285485707
morn	4	control	post	FZ1	mixi	f	0	0	0	FZ1	1.33924285645712
aft	1	outgroup	post	FZ1	xola	f	0	0	0	FZ1	-1.33924285645712
morn	2	outgroup	post	FZ1	xola	f	0	0	1	FZ1	-0.446414285485707
morn	3	outgroup	post	FZ1	xola	f	0	0	0	FZ1	0.446414285485707
aft	4	outgroup	post	FZ1	xola	f	0	0	0	FZ1	1.33924285645712
morn	1	control	post	FZ1	xola	f	0	0	0	FZ1	-1.33924285645712
aft	2	control	post	FZ1	xola	f	0	0	0	FZ1	-0.446414285485707
aft	3	control	post	FZ1	xola	f	0	0	0	FZ1	0.446414285485707
morn	4	control	post	FZ1	xola	f	1	0	1	FZ1	1.33924285645712
aft	1	outgroup	post	FZ1	boni	m	0	0	0	FZ1	-1.33924285645712
morn	2	outgroup	post	FZ1	boni	m	0	0	0	FZ1	-0.446414285485707
morn	3	outgroup	post	FZ1	boni	m	0	0	0	FZ1	0.446414285485707
aft	4	outgroup	post	FZ1	boni	m	0	0	0	FZ1	1.33924285645712
morn	1	control	post	FZ1	boni	m	0	0	0	FZ1	-1.33924285645712
aft	2	control	post	FZ1	boni	m	0	0	0	FZ1	-0.446414285485707
aft	3	control	post	FZ1	boni	m	0	0	0	FZ1	0.446414285485707
morn	4	control	post	FZ1	boni	m	1	0	1	FZ1	1.33924285645712
aft	1	outgroup	post	FZ1	nyotafra	m	0	0	0	FZ1	-1.33924285645712
morn	2	outgroup	post	FZ1	nyotafra	m	1	0	1	FZ1	-0.446414285485707
morn	3	outgroup	post	FZ1	nyotafra	m	0	0	0	FZ1	0.446414285485707
aft	4	outgroup	post	FZ1	nyotafra	m	0	0	0	FZ1	1.33924285645712
morn	1	control	post	FZ1	nyotafra	m	0	0	0	FZ1	-1.33924285645712
aft	2	control	post	FZ1	nyotafra	m	0	0	0	FZ1	-0.446414285485707
aft	3	control	post	FZ1	nyotafra	m	0	0	0	FZ1	0.446414285485707
morn	4	control	post	FZ1	nyotafra	m	1	1	1	FZ1	1.33924285645712
aft	1	outgroup	post	FZ1	bashira	f	0	0	0	FZ1	-1.33924285645712
morn	2	outgroup	post	FZ1	bashira	f	0	0	0	FZ1	-0.446414285485707
morn	3	outgroup	post	FZ1	bashira	f	0	0	0	FZ1	0.446414285485707
aft	4	outgroup	post	FZ1	bashira	f	0	0	0	FZ1	1.33924285645712
morn	1	control	post	FZ1	bashira	f	0	0	0	FZ1	-1.33924285645712
aft	2	control	post	FZ1	bashira	f	1	0	0	FZ1	-0.446414285485707
aft	3	control	post	FZ1	bashira	f	0	0	0	FZ1	0.446414285485707
morn	4	control	post	FZ1	bashira	f	0	0	0	FZ1	1.33924285645712
aft	1	outgroup	post	FZ1	xekele	f	0	0	0	FZ1	-1.33924285645712
morn	2	outgroup	post	FZ1	xekele	f	1	0	1	FZ1	-0.446414285485707
morn	3	outgroup	post	FZ1	xekele	f	0	0	0	FZ1	0.446414285485707
aft	4	outgroup	post	FZ1	xekele	f	0	0	0	FZ1	1.33924285645712
morn	1	control	post	FZ1	xekele	f	1	0	0	FZ1	-1.33924285645712
aft	2	control	post	FZ1	xekele	f	0	0	0	FZ1	-0.446414285485707
aft	3	control	post	FZ1	xekele	f	1	0	0	FZ1	0.446414285485707
morn	4	control	post	FZ1	xekele	f	0	0	1	FZ1	1.33924285645712
morn	1	outgroup	post	CZ	yala	f	0	0	0	CZ	-1.33924285645712
aft	2	outgroup	post	CZ	yala	f	0	0	0	CZ	-0.446414285485707
aft	3	outgroup	post	CZ	yala	f	0	0	0	CZ	0.446414285485707
morn	4	outgroup	post	CZ	yala	f	0	0	0	CZ	1.33924285645712
aft	1	control	post	CZ	yala	f	0	1	0	CZ	-1.33924285645712
morn	2	control	post	CZ	yala	f	0	0	0	CZ	-0.446414285485707
morn	3	control	post	CZ	yala	f	0	0	0	CZ	0.446414285485707
aft	4	control	post	CZ	yala	f	0	0	0	CZ	1.33924285645712
morn	1	outgroup	post	CZ	kivu	m	0	0	0	CZ	-1.33924285645712
aft	2	outgroup	post	CZ	kivu	m	0	0	0	CZ	-0.446414285485707
aft	3	outgroup	post	CZ	kivu	m	0	0	0	CZ	0.446414285485707
morn	4	outgroup	post	CZ	kivu	m	0	0	0	CZ	1.33924285645712
aft	1	control	post	CZ	kivu	m	0	1	0	CZ	-1.33924285645712
morn	2	control	post	CZ	kivu	m	0	0	0	CZ	-0.446414285485707
morn	3	control	post	CZ	kivu	m	0	0	1	CZ	0.446414285485707
aft	4	control	post	CZ	kivu	m	1	0	0	CZ	1.33924285645712
morn	1	outgroup	post	CZ	batia	f	1	0	0	CZ	-1.33924285645712
aft	2	outgroup	post	CZ	batia	f	0	0	0	CZ	-0.446414285485707
aft	3	outgroup	post	CZ	batia	f	0	0	0	CZ	0.446414285485707
morn	4	outgroup	post	CZ	batia	f	0	0	0	CZ	1.33924285645712
aft	1	control	post	CZ	batia	f	0	0	0	CZ	-1.33924285645712
morn	2	control	post	CZ	batia	f	1	0	0	CZ	-0.446414285485707
morn	3	control	post	CZ	batia	f	0	0	0	CZ	0.446414285485707
aft	4	control	post	CZ	batia	f	0	1	0	CZ	1.33924285645712
morn	1	outgroup	post	CZ	gemena	f	0	0	0	CZ	-1.33924285645712
aft	2	outgroup	post	CZ	gemena	f	0	0	0	CZ	-0.446414285485707
aft	3	outgroup	post	CZ	gemena	f	1	0	0	CZ	0.446414285485707
morn	4	outgroup	post	CZ	gemena	f	0	0	0	CZ	1.33924285645712
aft	1	control	post	CZ	gemena	f	0	1	0	CZ	-1.33924285645712
morn	2	control	post	CZ	gemena	f	0	0	0	CZ	-0.446414285485707
morn	3	control	post	CZ	gemena	f	0	0	0	CZ	0.446414285485707
aft	4	control	post	CZ	gemena	f	0	1	1	CZ	1.33924285645712
morn	1	outgroup	post	CZ	kijani	m	0	0	0	CZ	-1.33924285645712
aft	2	outgroup	post	CZ	kijani	m	0	0	0	CZ	-0.446414285485707
aft	3	outgroup	post	CZ	kijani	m	0	0	0	CZ	0.446414285485707
morn	4	outgroup	post	CZ	kijani	m	0	0	0	CZ	1.33924285645712
aft	1	control	post	CZ	kijani	m	0	1	1	CZ	-1.33924285645712
morn	2	control	post	CZ	kijani	m	0	0	0	CZ	-0.446414285485707
morn	3	control	post	CZ	kijani	m	0	0	1	CZ	0.446414285485707
aft	4	control	post	CZ	kijani	m	0	0	1	CZ	1.33924285645712
