# Supplementary material for: Increased alertness and moderate ingroup cohesion in bonobos’ response to outgroup cues
Source: PLoS One. 2024 Aug 21;19(8):e0307975. doi: 10.1371/journal.pone.0307975 (PMC11338468; doi:10.1371/journal.pone.0307975)
Supplement: S1 File — (ZIP) [file pone.0307975.s001.zip › Final/data/behaviourscansplaybackphase-bonobo.xlsx]

## Sheet: Sheet 1
timeofday	trial	condition	phase	time	group	individual	sex	grooming	sd	rest	trial_	time_	group_	individual_	condition_
morn	1	control	playback	0.00138889	TZ	Ndeko	m	0	0	1	-1.31190193276391	-1.62000633634604	TZ	Ndeko	-0.999889618632039
morn	1	control	playback	0.00277778	TZ	Ndeko	m	0	0	1	-1.31190193276391	-1.38857685972518	TZ	Ndeko	-0.999889618632039
morn	1	control	playback	0.00416667	TZ	Ndeko	m	0	0	1	-1.31190193276391	-1.15714738310432	TZ	Ndeko	-0.999889618632039
morn	1	control	playback	0.00555556	TZ	Ndeko	m	0	0	1	-1.31190193276391	-0.925717906483452	TZ	Ndeko	-0.999889618632039
morn	1	control	playback	0.00694444	TZ	Ndeko	m	0	0	1	-1.31190193276391	-0.694288429862589	TZ	Ndeko	-0.999889618632039
morn	1	control	playback	0.00833333	TZ	Ndeko	m	0	0	1	-1.31190193276391	-0.462858953241728	TZ	Ndeko	-0.999889618632039
morn	1	control	playback	0.00972222	TZ	Ndeko	m	0	0	1	-1.31190193276391	-0.231429476620865	TZ	Ndeko	-0.999889618632039
morn	1	control	playback	0.0111111	TZ	Ndeko	m	0	0	1	-1.31190193276391	-0.00000000000000346866750253932	TZ	Ndeko	-0.999889618632039
morn	1	control	playback	0.0125	TZ	Ndeko	m	0	0	1	-1.31190193276391	0.231429476620861	TZ	Ndeko	-0.999889618632039
morn	1	control	playback	0.0138889	TZ	Ndeko	m	0	0	1	-1.31190193276391	0.462858953241726	TZ	Ndeko	-0.999889618632039
morn	1	control	playback	0.0152778	TZ	Ndeko	m	0	0	1	-1.31190193276391	0.694288429862591	TZ	Ndeko	-0.999889618632039
morn	1	control	playback	0.0166667	TZ	Ndeko	m	0	0	1	-1.31190193276391	0.925717906483456	TZ	Ndeko	-0.999889618632039
morn	1	control	playback	0.0180556	TZ	Ndeko	m	0	0	1	-1.31190193276391	1.15714738310432	TZ	Ndeko	-0.999889618632039
morn	1	control	playback	0.0194444	TZ	Ndeko	m	0	0	1	-1.31190193276391	1.38857685972518	TZ	Ndeko	-0.999889618632039
morn	1	control	playback	0.0208333	TZ	Ndeko	m	0	0	1	-1.31190193276391	1.62000633634603	TZ	Ndeko	-0.999889618632039
morn	1	control	playback	0.00138889	TZ	Keke	m	0	0	1	-1.31190193276391	-1.62000633634604	TZ	Keke	-0.999889618632039
morn	1	control	playback	0.00277778	TZ	Keke	m	0	0	1	-1.31190193276391	-1.38857685972518	TZ	Keke	-0.999889618632039
morn	1	control	playback	0.00416667	TZ	Keke	m	0	0	1	-1.31190193276391	-1.15714738310432	TZ	Keke	-0.999889618632039
morn	1	control	playback	0.00555556	TZ	Keke	m	0	0	1	-1.31190193276391	-0.925717906483452	TZ	Keke	-0.999889618632039
morn	1	control	playback	0.00694444	TZ	Keke	m	0	0	1	-1.31190193276391	-0.694288429862589	TZ	Keke	-0.999889618632039
morn	1	control	playback	0.00833333	TZ	Keke	m	0	0	1	-1.31190193276391	-0.462858953241728	TZ	Keke	-0.999889618632039
morn	1	control	playback	0.00972222	TZ	Keke	m	0	0	1	-1.31190193276391	-0.231429476620865	TZ	Keke	-0.999889618632039
morn	1	control	playback	0.0111111	TZ	Keke	m	0	0	1	-1.31190193276391	-0.00000000000000346866750253932	TZ	Keke	-0.999889618632039
morn	1	control	playback	0.0125	TZ	Keke	m	0	0	1	-1.31190193276391	0.231429476620861	TZ	Keke	-0.999889618632039
morn	1	control	playback	0.0138889	TZ	Keke	m	0	0	1	-1.31190193276391	0.462858953241726	TZ	Keke	-0.999889618632039
morn	1	control	playback	0.0152778	TZ	Keke	m	0	0	1	-1.31190193276391	0.694288429862591	TZ	Keke	-0.999889618632039
morn	1	control	playback	0.0166667	TZ	Keke	m	0	0	0	-1.31190193276391	0.925717906483456	TZ	Keke	-0.999889618632039
morn	1	control	playback	0.0180556	TZ	Keke	m	0	0	1	-1.31190193276391	1.15714738310432	TZ	Keke	-0.999889618632039
morn	1	control	playback	0.0194444	TZ	Keke	m	0	0	1	-1.31190193276391	1.38857685972518	TZ	Keke	-0.999889618632039
morn	1	control	playback	0.0208333	TZ	Keke	m	0	0	1	-1.31190193276391	1.62000633634603	TZ	Keke	-0.999889618632039
morn	1	control	playback	0.00138889	TZ	Diatou	f	0	0	1	-1.31190193276391	-1.62000633634604	TZ	Diatou	-0.999889618632039
morn	1	control	playback	0.00277778	TZ	Diatou	f	0	0	1	-1.31190193276391	-1.38857685972518	TZ	Diatou	-0.999889618632039
morn	1	control	playback	0.00416667	TZ	Diatou	f	0	0	1	-1.31190193276391	-1.15714738310432	TZ	Diatou	-0.999889618632039
morn	1	control	playback	0.00555556	TZ	Diatou	f	0	0	1	-1.31190193276391	-0.925717906483452	TZ	Diatou	-0.999889618632039
morn	1	control	playback	0.00694444	TZ	Diatou	f	0	0	1	-1.31190193276391	-0.694288429862589	TZ	Diatou	-0.999889618632039
morn	1	control	playback	0.00833333	TZ	Diatou	f	0	0	1	-1.31190193276391	-0.462858953241728	TZ	Diatou	-0.999889618632039
morn	1	control	playback	0.00972222	TZ	Diatou	f	0	0	1	-1.31190193276391	-0.231429476620865	TZ	Diatou	-0.999889618632039
morn	1	control	playback	0.0111111	TZ	Diatou	f	0	0	1	-1.31190193276391	-0.00000000000000346866750253932	TZ	Diatou	-0.999889618632039
morn	1	control	playback	0.0125	TZ	Diatou	f	0	0	1	-1.31190193276391	0.231429476620861	TZ	Diatou	-0.999889618632039
morn	1	control	playback	0.0138889	TZ	Diatou	f	0	0	1	-1.31190193276391	0.462858953241726	TZ	Diatou	-0.999889618632039
morn	1	control	playback	0.0152778	TZ	Diatou	f	0	0	1	-1.31190193276391	0.694288429862591	TZ	Diatou	-0.999889618632039
morn	1	control	playback	0.0166667	TZ	Diatou	f	0	0	1	-1.31190193276391	0.925717906483456	TZ	Diatou	-0.999889618632039
morn	1	control	playback	0.0180556	TZ	Diatou	f	0	0	1	-1.31190193276391	1.15714738310432	TZ	Diatou	-0.999889618632039
morn	1	control	playback	0.0194444	TZ	Diatou	f	0	0	1	-1.31190193276391	1.38857685972518	TZ	Diatou	-0.999889618632039
morn	1	control	playback	0.0208333	TZ	Diatou	f	0	0	1	-1.31190193276391	1.62000633634603	TZ	Diatou	-0.999889618632039
morn	1	control	playback	0.00138889	TZ	Malaika	f	0	0	1	-1.31190193276391	-1.62000633634604	TZ	Malaika	-0.999889618632039
morn	1	control	playback	0.00277778	TZ	Malaika	f	0	0	1	-1.31190193276391	-1.38857685972518	TZ	Malaika	-0.999889618632039
morn	1	control	playback	0.00416667	TZ	Malaika	f	0	0	1	-1.31190193276391	-1.15714738310432	TZ	Malaika	-0.999889618632039
morn	1	control	playback	0.00555556	TZ	Malaika	f	0	0	1	-1.31190193276391	-0.925717906483452	TZ	Malaika	-0.999889618632039
morn	1	control	playback	0.00694444	TZ	Malaika	f	0	0	1	-1.31190193276391	-0.694288429862589	TZ	Malaika	-0.999889618632039
morn	1	control	playback	0.00833333	TZ	Malaika	f	0	0	1	-1.31190193276391	-0.462858953241728	TZ	Malaika	-0.999889618632039
morn	1	control	playback	0.00972222	TZ	Malaika	f	0	0	1	-1.31190193276391	-0.231429476620865	TZ	Malaika	-0.999889618632039
morn	1	control	playback	0.0111111	TZ	Malaika	f	0	0	1	-1.31190193276391	-0.00000000000000346866750253932	TZ	Malaika	-0.999889618632039
morn	1	control	playback	0.0125	TZ	Malaika	f	0	0	1	-1.31190193276391	0.231429476620861	TZ	Malaika	-0.999889618632039
morn	1	control	playback	0.0138889	TZ	Malaika	f	0	0	1	-1.31190193276391	0.462858953241726	TZ	Malaika	-0.999889618632039
morn	1	control	playback	0.0152778	TZ	Malaika	f	0	0	1	-1.31190193276391	0.694288429862591	TZ	Malaika	-0.999889618632039
morn	1	control	playback	0.0166667	TZ	Malaika	f	0	1	0	-1.31190193276391	0.925717906483456	TZ	Malaika	-0.999889618632039
morn	1	control	playback	0.0180556	TZ	Malaika	f	0	1	0	-1.31190193276391	1.15714738310432	TZ	Malaika	-0.999889618632039
morn	1	control	playback	0.0194444	TZ	Malaika	f	0	0	1	-1.31190193276391	1.38857685972518	TZ	Malaika	-0.999889618632039
morn	1	control	playback	0.0208333	TZ	Malaika	f	0	0	1	-1.31190193276391	1.62000633634603	TZ	Malaika	-0.999889618632039
morn	1	control	playback	0.00138889	TZ	Cheka	f	0	0	1	-1.31190193276391	-1.62000633634604	TZ	Cheka	-0.999889618632039
morn	1	control	playback	0.00277778	TZ	Cheka	f	0	0	1	-1.31190193276391	-1.38857685972518	TZ	Cheka	-0.999889618632039
morn	1	control	playback	0.00416667	TZ	Cheka	f	0	0	1	-1.31190193276391	-1.15714738310432	TZ	Cheka	-0.999889618632039
morn	1	control	playback	0.00555556	TZ	Cheka	f	0	0	1	-1.31190193276391	-0.925717906483452	TZ	Cheka	-0.999889618632039
morn	1	control	playback	0.00694444	TZ	Cheka	f	0	0	1	-1.31190193276391	-0.694288429862589	TZ	Cheka	-0.999889618632039
morn	1	control	playback	0.00833333	TZ	Cheka	f	0	0	1	-1.31190193276391	-0.462858953241728	TZ	Cheka	-0.999889618632039
morn	1	control	playback	0.00972222	TZ	Cheka	f	0	0	1	-1.31190193276391	-0.231429476620865	TZ	Cheka	-0.999889618632039
morn	1	control	playback	0.0111111	TZ	Cheka	f	0	0	1	-1.31190193276391	-0.00000000000000346866750253932	TZ	Cheka	-0.999889618632039
morn	1	control	playback	0.0125	TZ	Cheka	f	0	0	1	-1.31190193276391	0.231429476620861	TZ	Cheka	-0.999889618632039
morn	1	control	playback	0.0138889	TZ	Cheka	f	0	0	1	-1.31190193276391	0.462858953241726	TZ	Cheka	-0.999889618632039
morn	1	control	playback	0.0152778	TZ	Cheka	f	0	0	1	-1.31190193276391	0.694288429862591	TZ	Cheka	-0.999889618632039
morn	1	control	playback	0.0166667	TZ	Cheka	f	0	0	1	-1.31190193276391	0.925717906483456	TZ	Cheka	-0.999889618632039
morn	1	control	playback	0.0180556	TZ	Cheka	f	0	0	1	-1.31190193276391	1.15714738310432	TZ	Cheka	-0.999889618632039
morn	1	control	playback	0.0194444	TZ	Cheka	f	0	0	1	-1.31190193276391	1.38857685972518	TZ	Cheka	-0.999889618632039
morn	1	control	playback	0.0208333	TZ	Cheka	f	0	0	1	-1.31190193276391	1.62000633634603	TZ	Cheka	-0.999889618632039
morn	1	control	playback	0.00138889	TZ	Likemba	f	0	0	1	-1.31190193276391	-1.62000633634604	TZ	Likemba	-0.999889618632039
morn	1	control	playback	0.00277778	TZ	Likemba	f	0	0	1	-1.31190193276391	-1.38857685972518	TZ	Likemba	-0.999889618632039
morn	1	control	playback	0.00416667	TZ	Likemba	f	0	0	1	-1.31190193276391	-1.15714738310432	TZ	Likemba	-0.999889618632039
morn	1	control	playback	0.00555556	TZ	Likemba	f	0	0	1	-1.31190193276391	-0.925717906483452	TZ	Likemba	-0.999889618632039
morn	1	control	playback	0.00694444	TZ	Likemba	f	0	0	1	-1.31190193276391	-0.694288429862589	TZ	Likemba	-0.999889618632039
morn	1	control	playback	0.00833333	TZ	Likemba	f	0	0	1	-1.31190193276391	-0.462858953241728	TZ	Likemba	-0.999889618632039
morn	1	control	playback	0.00972222	TZ	Likemba	f	1	0	0	-1.31190193276391	-0.231429476620865	TZ	Likemba	-0.999889618632039
morn	1	control	playback	0.0111111	TZ	Likemba	f	1	0	0	-1.31190193276391	-0.00000000000000346866750253932	TZ	Likemba	-0.999889618632039
morn	1	control	playback	0.0125	TZ	Likemba	f	1	0	0	-1.31190193276391	0.231429476620861	TZ	Likemba	-0.999889618632039
morn	1	control	playback	0.0138889	TZ	Likemba	f	1	0	0	-1.31190193276391	0.462858953241726	TZ	Likemba	-0.999889618632039
morn	1	control	playback	0.0152778	TZ	Likemba	f	1	0	0	-1.31190193276391	0.694288429862591	TZ	Likemba	-0.999889618632039
morn	1	control	playback	0.0166667	TZ	Likemba	f	1	0	0	-1.31190193276391	0.925717906483456	TZ	Likemba	-0.999889618632039
morn	1	control	playback	0.0180556	TZ	Likemba	f	1	0	0	-1.31190193276391	1.15714738310432	TZ	Likemba	-0.999889618632039
morn	1	control	playback	0.0194444	TZ	Likemba	f	1	0	0	-1.31190193276391	1.38857685972518	TZ	Likemba	-0.999889618632039
morn	1	control	playback	0.0208333	TZ	Likemba	f	1	0	0	-1.31190193276391	1.62000633634603	TZ	Likemba	-0.999889618632039
morn	1	control	playback	0.00138889	TZ	Lola	f	0	0	1	-1.31190193276391	-1.62000633634604	TZ	Lola	-0.999889618632039
morn	1	control	playback	0.00277778	TZ	Lola	f	0	0	1	-1.31190193276391	-1.38857685972518	TZ	Lola	-0.999889618632039
morn	1	control	playback	0.00416667	TZ	Lola	f	0	0	1	-1.31190193276391	-1.15714738310432	TZ	Lola	-0.999889618632039
morn	1	control	playback	0.00555556	TZ	Lola	f	0	0	1	-1.31190193276391	-0.925717906483452	TZ	Lola	-0.999889618632039
morn	1	control	playback	0.00694444	TZ	Lola	f	0	0	1	-1.31190193276391	-0.694288429862589	TZ	Lola	-0.999889618632039
morn	1	control	playback	0.00833333	TZ	Lola	f	0	0	1	-1.31190193276391	-0.462858953241728	TZ	Lola	-0.999889618632039
morn	1	control	playback	0.00972222	TZ	Lola	f	1	0	0	-1.31190193276391	-0.231429476620865	TZ	Lola	-0.999889618632039
morn	1	control	playback	0.0111111	TZ	Lola	f	1	0	0	-1.31190193276391	-0.00000000000000346866750253932	TZ	Lola	-0.999889618632039
morn	1	control	playback	0.0125	TZ	Lola	f	1	0	0	-1.31190193276391	0.231429476620861	TZ	Lola	-0.999889618632039
morn	1	control	playback	0.0138889	TZ	Lola	f	1	0	0	-1.31190193276391	0.462858953241726	TZ	Lola	-0.999889618632039
morn	1	control	playback	0.0152778	TZ	Lola	f	1	0	0	-1.31190193276391	0.694288429862591	TZ	Lola	-0.999889618632039
morn	1	control	playback	0.0166667	TZ	Lola	f	1	0	0	-1.31190193276391	0.925717906483456	TZ	Lola	-0.999889618632039
morn	1	control	playback	0.0180556	TZ	Lola	f	1	0	0	-1.31190193276391	1.15714738310432	TZ	Lola	-0.999889618632039
morn	1	control	playback	0.0194444	TZ	Lola	f	1	0	0	-1.31190193276391	1.38857685972518	TZ	Lola	-0.999889618632039
morn	1	control	playback	0.0208333	TZ	Lola	f	1	0	0	-1.31190193276391	1.62000633634603	TZ	Lola	-0.999889618632039
aft	1	outgroup	playback	0.00138889	TZ	Ndeko	m	0	0	1	-1.31190193276391	-1.62000633634604	TZ	Ndeko	0.999889618632039
aft	1	outgroup	playback	0.00277778	TZ	Ndeko	m	0	0	1	-1.31190193276391	-1.38857685972518	TZ	Ndeko	0.999889618632039
aft	1	outgroup	playback	0.00416667	TZ	Ndeko	m	0	0	1	-1.31190193276391	-1.15714738310432	TZ	Ndeko	0.999889618632039
aft	1	outgroup	playback	0.00555556	TZ	Ndeko	m	0	0	1	-1.31190193276391	-0.925717906483452	TZ	Ndeko	0.999889618632039
aft	1	outgroup	playback	0.00694444	TZ	Ndeko	m				-1.31190193276391	-0.694288429862589	TZ	Ndeko	0.999889618632039
aft	1	outgroup	playback	0.00833333	TZ	Ndeko	m	0	0	1	-1.31190193276391	-0.462858953241728	TZ	Ndeko	0.999889618632039
aft	1	outgroup	playback	0.00972222	TZ	Ndeko	m	0	0	1	-1.31190193276391	-0.231429476620865	TZ	Ndeko	0.999889618632039
aft	1	outgroup	playback	0.0111111	TZ	Ndeko	m	0	0	1	-1.31190193276391	-0.00000000000000346866750253932	TZ	Ndeko	0.999889618632039
aft	1	outgroup	playback	0.0125	TZ	Ndeko	m	0	0	1	-1.31190193276391	0.231429476620861	TZ	Ndeko	0.999889618632039
aft	1	outgroup	playback	0.0138889	TZ	Ndeko	m	0	0	1	-1.31190193276391	0.462858953241726	TZ	Ndeko	0.999889618632039
aft	1	outgroup	playback	0.0152778	TZ	Ndeko	m	0	0	1	-1.31190193276391	0.694288429862591	TZ	Ndeko	0.999889618632039
aft	1	outgroup	playback	0.0166667	TZ	Ndeko	m	0	0	0	-1.31190193276391	0.925717906483456	TZ	Ndeko	0.999889618632039
aft	1	outgroup	playback	0.0180556	TZ	Ndeko	m	0	0	1	-1.31190193276391	1.15714738310432	TZ	Ndeko	0.999889618632039
aft	1	outgroup	playback	0.0194444	TZ	Ndeko	m	0	0	1	-1.31190193276391	1.38857685972518	TZ	Ndeko	0.999889618632039
aft	1	outgroup	playback	0.0208333	TZ	Ndeko	m	0	0	1	-1.31190193276391	1.62000633634603	TZ	Ndeko	0.999889618632039
aft	1	outgroup	playback	0.00138889	TZ	Keke	m				-1.31190193276391	-1.62000633634604	TZ	Keke	0.999889618632039
aft	1	outgroup	playback	0.00277778	TZ	Keke	m	0	0	0	-1.31190193276391	-1.38857685972518	TZ	Keke	0.999889618632039
aft	1	outgroup	playback	0.00416667	TZ	Keke	m	0	0	1	-1.31190193276391	-1.15714738310432	TZ	Keke	0.999889618632039
aft	1	outgroup	playback	0.00555556	TZ	Keke	m				-1.31190193276391	-0.925717906483452	TZ	Keke	0.999889618632039
aft	1	outgroup	playback	0.00694444	TZ	Keke	m	0	0	1	-1.31190193276391	-0.694288429862589	TZ	Keke	0.999889618632039
aft	1	outgroup	playback	0.00833333	TZ	Keke	m	0	0	0	-1.31190193276391	-0.462858953241728	TZ	Keke	0.999889618632039
aft	1	outgroup	playback	0.00972222	TZ	Keke	m	0	0	0	-1.31190193276391	-0.231429476620865	TZ	Keke	0.999889618632039
aft	1	outgroup	playback	0.0111111	TZ	Keke	m	0	0	1	-1.31190193276391	-0.00000000000000346866750253932	TZ	Keke	0.999889618632039
aft	1	outgroup	playback	0.0125	TZ	Keke	m	0	0	1	-1.31190193276391	0.231429476620861	TZ	Keke	0.999889618632039
aft	1	outgroup	playback	0.0138889	TZ	Keke	m	0	0	1	-1.31190193276391	0.462858953241726	TZ	Keke	0.999889618632039
aft	1	outgroup	playback	0.0152778	TZ	Keke	m	0	0	1	-1.31190193276391	0.694288429862591	TZ	Keke	0.999889618632039
aft	1	outgroup	playback	0.0166667	TZ	Keke	m	0	0	1	-1.31190193276391	0.925717906483456	TZ	Keke	0.999889618632039
aft	1	outgroup	playback	0.0180556	TZ	Keke	m	0	0	1	-1.31190193276391	1.15714738310432	TZ	Keke	0.999889618632039
aft	1	outgroup	playback	0.0194444	TZ	Keke	m	0	0	1	-1.31190193276391	1.38857685972518	TZ	Keke	0.999889618632039
aft	1	outgroup	playback	0.0208333	TZ	Keke	m	0	0	1	-1.31190193276391	1.62000633634603	TZ	Keke	0.999889618632039
aft	1	outgroup	playback	0.00138889	TZ	Diatou	f	0	0	1	-1.31190193276391	-1.62000633634604	TZ	Diatou	0.999889618632039
aft	1	outgroup	playback	0.00277778	TZ	Diatou	f	0	0	0	-1.31190193276391	-1.38857685972518	TZ	Diatou	0.999889618632039
aft	1	outgroup	playback	0.00416667	TZ	Diatou	f	0	0	1	-1.31190193276391	-1.15714738310432	TZ	Diatou	0.999889618632039
aft	1	outgroup	playback	0.00555556	TZ	Diatou	f	0	0	1	-1.31190193276391	-0.925717906483452	TZ	Diatou	0.999889618632039
aft	1	outgroup	playback	0.00694444	TZ	Diatou	f	0	0	1	-1.31190193276391	-0.694288429862589	TZ	Diatou	0.999889618632039
aft	1	outgroup	playback	0.00833333	TZ	Diatou	f	0	0	1	-1.31190193276391	-0.462858953241728	TZ	Diatou	0.999889618632039
aft	1	outgroup	playback	0.00972222	TZ	Diatou	f	0	0	1	-1.31190193276391	-0.231429476620865	TZ	Diatou	0.999889618632039
aft	1	outgroup	playback	0.0111111	TZ	Diatou	f	0	0	1	-1.31190193276391	-0.00000000000000346866750253932	TZ	Diatou	0.999889618632039
aft	1	outgroup	playback	0.0125	TZ	Diatou	f	0	0	1	-1.31190193276391	0.231429476620861	TZ	Diatou	0.999889618632039
aft	1	outgroup	playback	0.0138889	TZ	Diatou	f	0	0	1	-1.31190193276391	0.462858953241726	TZ	Diatou	0.999889618632039
aft	1	outgroup	playback	0.0152778	TZ	Diatou	f	0	0	1	-1.31190193276391	0.694288429862591	TZ	Diatou	0.999889618632039
aft	1	outgroup	playback	0.0166667	TZ	Diatou	f	0	0	1	-1.31190193276391	0.925717906483456	TZ	Diatou	0.999889618632039
aft	1	outgroup	playback	0.0180556	TZ	Diatou	f	0	0	0	-1.31190193276391	1.15714738310432	TZ	Diatou	0.999889618632039
aft	1	outgroup	playback	0.0194444	TZ	Diatou	f	0	0	1	-1.31190193276391	1.38857685972518	TZ	Diatou	0.999889618632039
aft	1	outgroup	playback	0.0208333	TZ	Diatou	f	0	0	1	-1.31190193276391	1.62000633634603	TZ	Diatou	0.999889618632039
aft	1	outgroup	playback	0.00138889	TZ	Malaika	f	0	0	1	-1.31190193276391	-1.62000633634604	TZ	Malaika	0.999889618632039
aft	1	outgroup	playback	0.00277778	TZ	Malaika	f	0	0	0	-1.31190193276391	-1.38857685972518	TZ	Malaika	0.999889618632039
aft	1	outgroup	playback	0.00416667	TZ	Malaika	f	0	0	1	-1.31190193276391	-1.15714738310432	TZ	Malaika	0.999889618632039
aft	1	outgroup	playback	0.00555556	TZ	Malaika	f	0	0	1	-1.31190193276391	-0.925717906483452	TZ	Malaika	0.999889618632039
aft	1	outgroup	playback	0.00694444	TZ	Malaika	f	0	0	1	-1.31190193276391	-0.694288429862589	TZ	Malaika	0.999889618632039
aft	1	outgroup	playback	0.00833333	TZ	Malaika	f	0	0	1	-1.31190193276391	-0.462858953241728	TZ	Malaika	0.999889618632039
aft	1	outgroup	playback	0.00972222	TZ	Malaika	f	0	0	0	-1.31190193276391	-0.231429476620865	TZ	Malaika	0.999889618632039
aft	1	outgroup	playback	0.0111111	TZ	Malaika	f	0	0	1	-1.31190193276391	-0.00000000000000346866750253932	TZ	Malaika	0.999889618632039
aft	1	outgroup	playback	0.0125	TZ	Malaika	f	0	0	0	-1.31190193276391	0.231429476620861	TZ	Malaika	0.999889618632039
aft	1	outgroup	playback	0.0138889	TZ	Malaika	f	0	0	0	-1.31190193276391	0.462858953241726	TZ	Malaika	0.999889618632039
aft	1	outgroup	playback	0.0152778	TZ	Malaika	f	0	0	1	-1.31190193276391	0.694288429862591	TZ	Malaika	0.999889618632039
aft	1	outgroup	playback	0.0166667	TZ	Malaika	f	0	0	0	-1.31190193276391	0.925717906483456	TZ	Malaika	0.999889618632039
aft	1	outgroup	playback	0.0180556	TZ	Malaika	f	0	0	1	-1.31190193276391	1.15714738310432	TZ	Malaika	0.999889618632039
aft	1	outgroup	playback	0.0194444	TZ	Malaika	f	0	0	1	-1.31190193276391	1.38857685972518	TZ	Malaika	0.999889618632039
aft	1	outgroup	playback	0.0208333	TZ	Malaika	f	0	0	1	-1.31190193276391	1.62000633634603	TZ	Malaika	0.999889618632039
aft	1	outgroup	playback	0.00138889	TZ	Cheka	f	0	0	0	-1.31190193276391	-1.62000633634604	TZ	Cheka	0.999889618632039
aft	1	outgroup	playback	0.00277778	TZ	Cheka	f	0	0	0	-1.31190193276391	-1.38857685972518	TZ	Cheka	0.999889618632039
aft	1	outgroup	playback	0.00416667	TZ	Cheka	f	0	0	1	-1.31190193276391	-1.15714738310432	TZ	Cheka	0.999889618632039
aft	1	outgroup	playback	0.00555556	TZ	Cheka	f	0	0	1	-1.31190193276391	-0.925717906483452	TZ	Cheka	0.999889618632039
aft	1	outgroup	playback	0.00694444	TZ	Cheka	f	0	0	1	-1.31190193276391	-0.694288429862589	TZ	Cheka	0.999889618632039
aft	1	outgroup	playback	0.00833333	TZ	Cheka	f	0	0	1	-1.31190193276391	-0.462858953241728	TZ	Cheka	0.999889618632039
aft	1	outgroup	playback	0.00972222	TZ	Cheka	f	0	0	1	-1.31190193276391	-0.231429476620865	TZ	Cheka	0.999889618632039
aft	1	outgroup	playback	0.0111111	TZ	Cheka	f	0	0	1	-1.31190193276391	-0.00000000000000346866750253932	TZ	Cheka	0.999889618632039
aft	1	outgroup	playback	0.0125	TZ	Cheka	f	0	0	0	-1.31190193276391	0.231429476620861	TZ	Cheka	0.999889618632039
aft	1	outgroup	playback	0.0138889	TZ	Cheka	f	0	0	1	-1.31190193276391	0.462858953241726	TZ	Cheka	0.999889618632039
aft	1	outgroup	playback	0.0152778	TZ	Cheka	f	0	0	0	-1.31190193276391	0.694288429862591	TZ	Cheka	0.999889618632039
aft	1	outgroup	playback	0.0166667	TZ	Cheka	f				-1.31190193276391	0.925717906483456	TZ	Cheka	0.999889618632039
aft	1	outgroup	playback	0.0180556	TZ	Cheka	f				-1.31190193276391	1.15714738310432	TZ	Cheka	0.999889618632039
aft	1	outgroup	playback	0.0194444	TZ	Cheka	f	0	0	0	-1.31190193276391	1.38857685972518	TZ	Cheka	0.999889618632039
aft	1	outgroup	playback	0.0208333	TZ	Cheka	f	0	0	1	-1.31190193276391	1.62000633634603	TZ	Cheka	0.999889618632039
aft	1	outgroup	playback	0.00138889	TZ	Likemba	f	0	0	0	-1.31190193276391	-1.62000633634604	TZ	Likemba	0.999889618632039
aft	1	outgroup	playback	0.00277778	TZ	Likemba	f	0	0	0	-1.31190193276391	-1.38857685972518	TZ	Likemba	0.999889618632039
aft	1	outgroup	playback	0.00416667	TZ	Likemba	f	0	0	0	-1.31190193276391	-1.15714738310432	TZ	Likemba	0.999889618632039
aft	1	outgroup	playback	0.00555556	TZ	Likemba	f	0	0	0	-1.31190193276391	-0.925717906483452	TZ	Likemba	0.999889618632039
aft	1	outgroup	playback	0.00694444	TZ	Likemba	f	0	0	0	-1.31190193276391	-0.694288429862589	TZ	Likemba	0.999889618632039
aft	1	outgroup	playback	0.00833333	TZ	Likemba	f	0	0	0	-1.31190193276391	-0.462858953241728	TZ	Likemba	0.999889618632039
aft	1	outgroup	playback	0.00972222	TZ	Likemba	f	0	0	1	-1.31190193276391	-0.231429476620865	TZ	Likemba	0.999889618632039
aft	1	outgroup	playback	0.0111111	TZ	Likemba	f	0	0	1	-1.31190193276391	-0.00000000000000346866750253932	TZ	Likemba	0.999889618632039
aft	1	outgroup	playback	0.0125	TZ	Likemba	f	0	0	0	-1.31190193276391	0.231429476620861	TZ	Likemba	0.999889618632039
aft	1	outgroup	playback	0.0138889	TZ	Likemba	f	0	0	1	-1.31190193276391	0.462858953241726	TZ	Likemba	0.999889618632039
aft	1	outgroup	playback	0.0152778	TZ	Likemba	f	0	0	1	-1.31190193276391	0.694288429862591	TZ	Likemba	0.999889618632039
aft	1	outgroup	playback	0.0166667	TZ	Likemba	f	0	0	1	-1.31190193276391	0.925717906483456	TZ	Likemba	0.999889618632039
aft	1	outgroup	playback	0.0180556	TZ	Likemba	f	0	0	0	-1.31190193276391	1.15714738310432	TZ	Likemba	0.999889618632039
aft	1	outgroup	playback	0.0194444	TZ	Likemba	f	0	0	0	-1.31190193276391	1.38857685972518	TZ	Likemba	0.999889618632039
aft	1	outgroup	playback	0.0208333	TZ	Likemba	f	0	0	0	-1.31190193276391	1.62000633634603	TZ	Likemba	0.999889618632039
aft	1	outgroup	playback	0.00138889	TZ	Lola	f	0	0	0	-1.31190193276391	-1.62000633634604	TZ	Lola	0.999889618632039
aft	1	outgroup	playback	0.00277778	TZ	Lola	f	0	0	0	-1.31190193276391	-1.38857685972518	TZ	Lola	0.999889618632039
aft	1	outgroup	playback	0.00416667	TZ	Lola	f	0	0	0	-1.31190193276391	-1.15714738310432	TZ	Lola	0.999889618632039
aft	1	outgroup	playback	0.00555556	TZ	Lola	f	0	0	0	-1.31190193276391	-0.925717906483452	TZ	Lola	0.999889618632039
aft	1	outgroup	playback	0.00694444	TZ	Lola	f	0	0	1	-1.31190193276391	-0.694288429862589	TZ	Lola	0.999889618632039
aft	1	outgroup	playback	0.00833333	TZ	Lola	f	0	0	0	-1.31190193276391	-0.462858953241728	TZ	Lola	0.999889618632039
aft	1	outgroup	playback	0.00972222	TZ	Lola	f	0	0	1	-1.31190193276391	-0.231429476620865	TZ	Lola	0.999889618632039
aft	1	outgroup	playback	0.0111111	TZ	Lola	f	0	0	1	-1.31190193276391	-0.00000000000000346866750253932	TZ	Lola	0.999889618632039
aft	1	outgroup	playback	0.0125	TZ	Lola	f	0	0	0	-1.31190193276391	0.231429476620861	TZ	Lola	0.999889618632039
aft	1	outgroup	playback	0.0138889	TZ	Lola	f	0	0	1	-1.31190193276391	0.462858953241726	TZ	Lola	0.999889618632039
aft	1	outgroup	playback	0.0152778	TZ	Lola	f	0	0	1	-1.31190193276391	0.694288429862591	TZ	Lola	0.999889618632039
aft	1	outgroup	playback	0.0166667	TZ	Lola	f	0	0	1	-1.31190193276391	0.925717906483456	TZ	Lola	0.999889618632039
aft	1	outgroup	playback	0.0180556	TZ	Lola	f	0	0	0	-1.31190193276391	1.15714738310432	TZ	Lola	0.999889618632039
aft	1	outgroup	playback	0.0194444	TZ	Lola	f	0	0	0	-1.31190193276391	1.38857685972518	TZ	Lola	0.999889618632039
aft	1	outgroup	playback	0.0208333	TZ	Lola	f	0	0	0	-1.31190193276391	1.62000633634603	TZ	Lola	0.999889618632039
morn	2	outgroup	playback	0.00138889	TZ	Ndeko	m				-0.399011647753079	-1.62000633634604	TZ	Ndeko	0.999889618632039
morn	2	outgroup	playback	0.00277778	TZ	Ndeko	m	0	0	0	-0.399011647753079	-1.38857685972518	TZ	Ndeko	0.999889618632039
morn	2	outgroup	playback	0.00416667	TZ	Ndeko	m				-0.399011647753079	-1.15714738310432	TZ	Ndeko	0.999889618632039
morn	2	outgroup	playback	0.00555556	TZ	Ndeko	m	0	0	0	-0.399011647753079	-0.925717906483452	TZ	Ndeko	0.999889618632039
morn	2	outgroup	playback	0.00694444	TZ	Ndeko	m				-0.399011647753079	-0.694288429862589	TZ	Ndeko	0.999889618632039
morn	2	outgroup	playback	0.00833333	TZ	Ndeko	m	0	0	0	-0.399011647753079	-0.462858953241728	TZ	Ndeko	0.999889618632039
morn	2	outgroup	playback	0.00972222	TZ	Ndeko	m	0	0	0	-0.399011647753079	-0.231429476620865	TZ	Ndeko	0.999889618632039
morn	2	outgroup	playback	0.0111111	TZ	Ndeko	m	0	0	1	-0.399011647753079	-0.00000000000000346866750253932	TZ	Ndeko	0.999889618632039
morn	2	outgroup	playback	0.0125	TZ	Ndeko	m	0	0	1	-0.399011647753079	0.231429476620861	TZ	Ndeko	0.999889618632039
morn	2	outgroup	playback	0.0138889	TZ	Ndeko	m	0	0	1	-0.399011647753079	0.462858953241726	TZ	Ndeko	0.999889618632039
morn	2	outgroup	playback	0.0152778	TZ	Ndeko	m	0	0	1	-0.399011647753079	0.694288429862591	TZ	Ndeko	0.999889618632039
morn	2	outgroup	playback	0.0166667	TZ	Ndeko	m	0	0	1	-0.399011647753079	0.925717906483456	TZ	Ndeko	0.999889618632039
morn	2	outgroup	playback	0.0180556	TZ	Ndeko	m	0	0	1	-0.399011647753079	1.15714738310432	TZ	Ndeko	0.999889618632039
morn	2	outgroup	playback	0.0194444	TZ	Ndeko	m	0	0	1	-0.399011647753079	1.38857685972518	TZ	Ndeko	0.999889618632039
morn	2	outgroup	playback	0.0208333	TZ	Ndeko	m	0	0	1	-0.399011647753079	1.62000633634603	TZ	Ndeko	0.999889618632039
morn	2	outgroup	playback	0.00138889	TZ	Keke	m	0	0	0	-0.399011647753079	-1.62000633634604	TZ	Keke	0.999889618632039
morn	2	outgroup	playback	0.00277778	TZ	Keke	m	0	0	0	-0.399011647753079	-1.38857685972518	TZ	Keke	0.999889618632039
morn	2	outgroup	playback	0.00416667	TZ	Keke	m	0	0	0	-0.399011647753079	-1.15714738310432	TZ	Keke	0.999889618632039
morn	2	outgroup	playback	0.00555556	TZ	Keke	m	0	0	1	-0.399011647753079	-0.925717906483452	TZ	Keke	0.999889618632039
morn	2	outgroup	playback	0.00694444	TZ	Keke	m	0	0	1	-0.399011647753079	-0.694288429862589	TZ	Keke	0.999889618632039
morn	2	outgroup	playback	0.00833333	TZ	Keke	m				-0.399011647753079	-0.462858953241728	TZ	Keke	0.999889618632039
morn	2	outgroup	playback	0.00972222	TZ	Keke	m	0	0	1	-0.399011647753079	-0.231429476620865	TZ	Keke	0.999889618632039
morn	2	outgroup	playback	0.0111111	TZ	Keke	m	0	0	1	-0.399011647753079	-0.00000000000000346866750253932	TZ	Keke	0.999889618632039
morn	2	outgroup	playback	0.0125	TZ	Keke	m				-0.399011647753079	0.231429476620861	TZ	Keke	0.999889618632039
morn	2	outgroup	playback	0.0138889	TZ	Keke	m	0	0	1	-0.399011647753079	0.462858953241726	TZ	Keke	0.999889618632039
morn	2	outgroup	playback	0.0152778	TZ	Keke	m	0	0	1	-0.399011647753079	0.694288429862591	TZ	Keke	0.999889618632039
morn	2	outgroup	playback	0.0166667	TZ	Keke	m	0	0	1	-0.399011647753079	0.925717906483456	TZ	Keke	0.999889618632039
morn	2	outgroup	playback	0.0180556	TZ	Keke	m	0	0	1	-0.399011647753079	1.15714738310432	TZ	Keke	0.999889618632039
morn	2	outgroup	playback	0.0194444	TZ	Keke	m	0	0	1	-0.399011647753079	1.38857685972518	TZ	Keke	0.999889618632039
morn	2	outgroup	playback	0.0208333	TZ	Keke	m	0	0	1	-0.399011647753079	1.62000633634603	TZ	Keke	0.999889618632039
morn	2	outgroup	playback	0.00138889	TZ	Diatou	f				-0.399011647753079	-1.62000633634604	TZ	Diatou	0.999889618632039
morn	2	outgroup	playback	0.00277778	TZ	Diatou	f				-0.399011647753079	-1.38857685972518	TZ	Diatou	0.999889618632039
morn	2	outgroup	playback	0.00416667	TZ	Diatou	f	0	0	0	-0.399011647753079	-1.15714738310432	TZ	Diatou	0.999889618632039
morn	2	outgroup	playback	0.00555556	TZ	Diatou	f	0	0	0	-0.399011647753079	-0.925717906483452	TZ	Diatou	0.999889618632039
morn	2	outgroup	playback	0.00694444	TZ	Diatou	f	0	0	1	-0.399011647753079	-0.694288429862589	TZ	Diatou	0.999889618632039
morn	2	outgroup	playback	0.00833333	TZ	Diatou	f				-0.399011647753079	-0.462858953241728	TZ	Diatou	0.999889618632039
morn	2	outgroup	playback	0.00972222	TZ	Diatou	f	0	0	1	-0.399011647753079	-0.231429476620865	TZ	Diatou	0.999889618632039
morn	2	outgroup	playback	0.0111111	TZ	Diatou	f	0	0	1	-0.399011647753079	-0.00000000000000346866750253932	TZ	Diatou	0.999889618632039
morn	2	outgroup	playback	0.0125	TZ	Diatou	f	0	0	1	-0.399011647753079	0.231429476620861	TZ	Diatou	0.999889618632039
morn	2	outgroup	playback	0.0138889	TZ	Diatou	f				-0.399011647753079	0.462858953241726	TZ	Diatou	0.999889618632039
morn	2	outgroup	playback	0.0152778	TZ	Diatou	f				-0.399011647753079	0.694288429862591	TZ	Diatou	0.999889618632039
morn	2	outgroup	playback	0.0166667	TZ	Diatou	f	0	0	1	-0.399011647753079	0.925717906483456	TZ	Diatou	0.999889618632039
morn	2	outgroup	playback	0.0180556	TZ	Diatou	f	0	0	1	-0.399011647753079	1.15714738310432	TZ	Diatou	0.999889618632039
morn	2	outgroup	playback	0.0194444	TZ	Diatou	f	0	0	1	-0.399011647753079	1.38857685972518	TZ	Diatou	0.999889618632039
morn	2	outgroup	playback	0.0208333	TZ	Diatou	f				-0.399011647753079	1.62000633634603	TZ	Diatou	0.999889618632039
morn	2	outgroup	playback	0.00138889	TZ	Malaika	f	0	0	0	-0.399011647753079	-1.62000633634604	TZ	Malaika	0.999889618632039
morn	2	outgroup	playback	0.00277778	TZ	Malaika	f				-0.399011647753079	-1.38857685972518	TZ	Malaika	0.999889618632039
morn	2	outgroup	playback	0.00416667	TZ	Malaika	f	0	0	1	-0.399011647753079	-1.15714738310432	TZ	Malaika	0.999889618632039
morn	2	outgroup	playback	0.00555556	TZ	Malaika	f	0	0	1	-0.399011647753079	-0.925717906483452	TZ	Malaika	0.999889618632039
morn	2	outgroup	playback	0.00694444	TZ	Malaika	f	0	0	0	-0.399011647753079	-0.694288429862589	TZ	Malaika	0.999889618632039
morn	2	outgroup	playback	0.00833333	TZ	Malaika	f	0	0	0	-0.399011647753079	-0.462858953241728	TZ	Malaika	0.999889618632039
morn	2	outgroup	playback	0.00972222	TZ	Malaika	f	0	0	1	-0.399011647753079	-0.231429476620865	TZ	Malaika	0.999889618632039
morn	2	outgroup	playback	0.0111111	TZ	Malaika	f	0	0	1	-0.399011647753079	-0.00000000000000346866750253932	TZ	Malaika	0.999889618632039
morn	2	outgroup	playback	0.0125	TZ	Malaika	f	0	0	1	-0.399011647753079	0.231429476620861	TZ	Malaika	0.999889618632039
morn	2	outgroup	playback	0.0138889	TZ	Malaika	f	0	0	0	-0.399011647753079	0.462858953241726	TZ	Malaika	0.999889618632039
morn	2	outgroup	playback	0.0152778	TZ	Malaika	f				-0.399011647753079	0.694288429862591	TZ	Malaika	0.999889618632039
morn	2	outgroup	playback	0.0166667	TZ	Malaika	f	0	0	1	-0.399011647753079	0.925717906483456	TZ	Malaika	0.999889618632039
morn	2	outgroup	playback	0.0180556	TZ	Malaika	f	0	0	1	-0.399011647753079	1.15714738310432	TZ	Malaika	0.999889618632039
morn	2	outgroup	playback	0.0194444	TZ	Malaika	f	0	0	1	-0.399011647753079	1.38857685972518	TZ	Malaika	0.999889618632039
morn	2	outgroup	playback	0.0208333	TZ	Malaika	f	0	0	1	-0.399011647753079	1.62000633634603	TZ	Malaika	0.999889618632039
morn	2	outgroup	playback	0.00138889	TZ	Cheka	f	0	0	1	-0.399011647753079	-1.62000633634604	TZ	Cheka	0.999889618632039
morn	2	outgroup	playback	0.00277778	TZ	Cheka	f	0	0	1	-0.399011647753079	-1.38857685972518	TZ	Cheka	0.999889618632039
morn	2	outgroup	playback	0.00416667	TZ	Cheka	f				-0.399011647753079	-1.15714738310432	TZ	Cheka	0.999889618632039
morn	2	outgroup	playback	0.00555556	TZ	Cheka	f	0	0	1	-0.399011647753079	-0.925717906483452	TZ	Cheka	0.999889618632039
morn	2	outgroup	playback	0.00694444	TZ	Cheka	f	0	0	1	-0.399011647753079	-0.694288429862589	TZ	Cheka	0.999889618632039
morn	2	outgroup	playback	0.00833333	TZ	Cheka	f				-0.399011647753079	-0.462858953241728	TZ	Cheka	0.999889618632039
morn	2	outgroup	playback	0.00972222	TZ	Cheka	f	0	0	1	-0.399011647753079	-0.231429476620865	TZ	Cheka	0.999889618632039
morn	2	outgroup	playback	0.0111111	TZ	Cheka	f				-0.399011647753079	-0.00000000000000346866750253932	TZ	Cheka	0.999889618632039
morn	2	outgroup	playback	0.0125	TZ	Cheka	f				-0.399011647753079	0.231429476620861	TZ	Cheka	0.999889618632039
morn	2	outgroup	playback	0.0138889	TZ	Cheka	f	0	0	1	-0.399011647753079	0.462858953241726	TZ	Cheka	0.999889618632039
morn	2	outgroup	playback	0.0152778	TZ	Cheka	f	0	0	1	-0.399011647753079	0.694288429862591	TZ	Cheka	0.999889618632039
morn	2	outgroup	playback	0.0166667	TZ	Cheka	f	0	0	1	-0.399011647753079	0.925717906483456	TZ	Cheka	0.999889618632039
morn	2	outgroup	playback	0.0180556	TZ	Cheka	f				-0.399011647753079	1.15714738310432	TZ	Cheka	0.999889618632039
morn	2	outgroup	playback	0.0194444	TZ	Cheka	f	0	0	0	-0.399011647753079	1.38857685972518	TZ	Cheka	0.999889618632039
morn	2	outgroup	playback	0.0208333	TZ	Cheka	f	0	0	0	-0.399011647753079	1.62000633634603	TZ	Cheka	0.999889618632039
morn	2	outgroup	playback	0.00138889	TZ	Likemba	f	0	0	0	-0.399011647753079	-1.62000633634604	TZ	Likemba	0.999889618632039
morn	2	outgroup	playback	0.00277778	TZ	Likemba	f				-0.399011647753079	-1.38857685972518	TZ	Likemba	0.999889618632039
morn	2	outgroup	playback	0.00416667	TZ	Likemba	f				-0.399011647753079	-1.15714738310432	TZ	Likemba	0.999889618632039
morn	2	outgroup	playback	0.00555556	TZ	Likemba	f				-0.399011647753079	-0.925717906483452	TZ	Likemba	0.999889618632039
morn	2	outgroup	playback	0.00694444	TZ	Likemba	f	0	0	1	-0.399011647753079	-0.694288429862589	TZ	Likemba	0.999889618632039
morn	2	outgroup	playback	0.00833333	TZ	Likemba	f				-0.399011647753079	-0.462858953241728	TZ	Likemba	0.999889618632039
morn	2	outgroup	playback	0.00972222	TZ	Likemba	f	0	0	0	-0.399011647753079	-0.231429476620865	TZ	Likemba	0.999889618632039
morn	2	outgroup	playback	0.0111111	TZ	Likemba	f	0	0	0	-0.399011647753079	-0.00000000000000346866750253932	TZ	Likemba	0.999889618632039
morn	2	outgroup	playback	0.0125	TZ	Likemba	f	0	0	0	-0.399011647753079	0.231429476620861	TZ	Likemba	0.999889618632039
morn	2	outgroup	playback	0.0138889	TZ	Likemba	f	0	0	1	-0.399011647753079	0.462858953241726	TZ	Likemba	0.999889618632039
morn	2	outgroup	playback	0.0152778	TZ	Likemba	f	0	0	1	-0.399011647753079	0.694288429862591	TZ	Likemba	0.999889618632039
morn	2	outgroup	playback	0.0166667	TZ	Likemba	f	0	0	0	-0.399011647753079	0.925717906483456	TZ	Likemba	0.999889618632039
morn	2	outgroup	playback	0.0180556	TZ	Likemba	f	0	0	0	-0.399011647753079	1.15714738310432	TZ	Likemba	0.999889618632039
morn	2	outgroup	playback	0.0194444	TZ	Likemba	f	0	0	1	-0.399011647753079	1.38857685972518	TZ	Likemba	0.999889618632039
morn	2	outgroup	playback	0.0208333	TZ	Likemba	f	0	0	1	-0.399011647753079	1.62000633634603	TZ	Likemba	0.999889618632039
morn	2	outgroup	playback	0.00138889	TZ	Lola	f	0	0	0	-0.399011647753079	-1.62000633634604	TZ	Lola	0.999889618632039
morn	2	outgroup	playback	0.00277778	TZ	Lola	f	0	0	1	-0.399011647753079	-1.38857685972518	TZ	Lola	0.999889618632039
morn	2	outgroup	playback	0.00416667	TZ	Lola	f	0	0	1	-0.399011647753079	-1.15714738310432	TZ	Lola	0.999889618632039
morn	2	outgroup	playback	0.00555556	TZ	Lola	f	0	0	1	-0.399011647753079	-0.925717906483452	TZ	Lola	0.999889618632039
morn	2	outgroup	playback	0.00694444	TZ	Lola	f	0	0	0	-0.399011647753079	-0.694288429862589	TZ	Lola	0.999889618632039
morn	2	outgroup	playback	0.00833333	TZ	Lola	f				-0.399011647753079	-0.462858953241728	TZ	Lola	0.999889618632039
morn	2	outgroup	playback	0.00972222	TZ	Lola	f				-0.399011647753079	-0.231429476620865	TZ	Lola	0.999889618632039
morn	2	outgroup	playback	0.0111111	TZ	Lola	f	0	0	1	-0.399011647753079	-0.00000000000000346866750253932	TZ	Lola	0.999889618632039
morn	2	outgroup	playback	0.0125	TZ	Lola	f	0	0	0	-0.399011647753079	0.231429476620861	TZ	Lola	0.999889618632039
morn	2	outgroup	playback	0.0138889	TZ	Lola	f	0	0	1	-0.399011647753079	0.462858953241726	TZ	Lola	0.999889618632039
morn	2	outgroup	playback	0.0152778	TZ	Lola	f	0	0	1	-0.399011647753079	0.694288429862591	TZ	Lola	0.999889618632039
morn	2	outgroup	playback	0.0166667	TZ	Lola	f	0	0	1	-0.399011647753079	0.925717906483456	TZ	Lola	0.999889618632039
morn	2	outgroup	playback	0.0180556	TZ	Lola	f	0	0	1	-0.399011647753079	1.15714738310432	TZ	Lola	0.999889618632039
morn	2	outgroup	playback	0.0194444	TZ	Lola	f	0	0	1	-0.399011647753079	1.38857685972518	TZ	Lola	0.999889618632039
morn	2	outgroup	playback	0.0208333	TZ	Lola	f	0	0	1	-0.399011647753079	1.62000633634603	TZ	Lola	0.999889618632039
morn	2	outgroup	playback	0.00138889	TZ	Lopori	f	0	0	1	-0.399011647753079	-1.62000633634604	TZ	Lopori	0.999889618632039
morn	2	outgroup	playback	0.00277778	TZ	Lopori	f				-0.399011647753079	-1.38857685972518	TZ	Lopori	0.999889618632039
morn	2	outgroup	playback	0.00416667	TZ	Lopori	f	0	0	1	-0.399011647753079	-1.15714738310432	TZ	Lopori	0.999889618632039
morn	2	outgroup	playback	0.00555556	TZ	Lopori	f	0	0	0	-0.399011647753079	-0.925717906483453	TZ	Lopori	0.999889618632039
morn	2	outgroup	playback	0.00694444	TZ	Lopori	f				-0.399011647753079	-0.69428842986259	TZ	Lopori	0.999889618632039
morn	2	outgroup	playback	0.00833333	TZ	Lopori	f				-0.399011647753079	-0.462858953241727	TZ	Lopori	0.999889618632039
morn	2	outgroup	playback	0.00972222	TZ	Lopori	f	0	0	1	-0.399011647753079	-0.231429476620864	TZ	Lopori	0.999889618632039
morn	2	outgroup	playback	0.0111111	TZ	Lopori	f	0	0	1	-0.399011647753079	-0.00000000000000144527812605805	TZ	Lopori	0.999889618632039
morn	2	outgroup	playback	0.0125	TZ	Lopori	f	0	0	1	-0.399011647753079	0.231429476620861	TZ	Lopori	0.999889618632039
morn	2	outgroup	playback	0.0138889	TZ	Lopori	f	0	0	1	-0.399011647753079	0.462858953241724	TZ	Lopori	0.999889618632039
morn	2	outgroup	playback	0.0152778	TZ	Lopori	f	0	0	1	-0.399011647753079	0.694288429862587	TZ	Lopori	0.999889618632039
morn	2	outgroup	playback	0.0166667	TZ	Lopori	f	0	0	1	-0.399011647753079	0.92571790648345	TZ	Lopori	0.999889618632039
morn	2	outgroup	playback	0.0180556	TZ	Lopori	f	0	0	1	-0.399011647753079	1.15714738310431	TZ	Lopori	0.999889618632039
morn	2	outgroup	playback	0.0194444	TZ	Lopori	f	0	0	1	-0.399011647753079	1.38857685972518	TZ	Lopori	0.999889618632039
morn	2	outgroup	playback	0.0208333	TZ	Lopori	f	0	0	1	-0.399011647753079	1.62000633634604	TZ	Lopori	0.999889618632039
aft	2	control	playback	0.00138889	TZ	Ndeko	m	0	0	0	-0.399011647753079	-1.62000633634604	TZ	Ndeko	-0.999889618632039
aft	2	control	playback	0.00277778	TZ	Ndeko	m	0	0	1	-0.399011647753079	-1.38857685972518	TZ	Ndeko	-0.999889618632039
aft	2	control	playback	0.00416667	TZ	Ndeko	m	0	0	1	-0.399011647753079	-1.15714738310432	TZ	Ndeko	-0.999889618632039
aft	2	control	playback	0.00555556	TZ	Ndeko	m				-0.399011647753079	-0.925717906483452	TZ	Ndeko	-0.999889618632039
aft	2	control	playback	0.00694444	TZ	Ndeko	m	0	0	1	-0.399011647753079	-0.694288429862589	TZ	Ndeko	-0.999889618632039
aft	2	control	playback	0.00833333	TZ	Ndeko	m	0	0	0	-0.399011647753079	-0.462858953241728	TZ	Ndeko	-0.999889618632039
aft	2	control	playback	0.00972222	TZ	Ndeko	m	0	0	0	-0.399011647753079	-0.231429476620865	TZ	Ndeko	-0.999889618632039
aft	2	control	playback	0.0111111	TZ	Ndeko	m	0	0	0	-0.399011647753079	-0.00000000000000346866750253932	TZ	Ndeko	-0.999889618632039
aft	2	control	playback	0.0125	TZ	Ndeko	m				-0.399011647753079	0.231429476620861	TZ	Ndeko	-0.999889618632039
aft	2	control	playback	0.0138889	TZ	Ndeko	m	0	0	1	-0.399011647753079	0.462858953241726	TZ	Ndeko	-0.999889618632039
aft	2	control	playback	0.0152778	TZ	Ndeko	m	0	0	0	-0.399011647753079	0.694288429862591	TZ	Ndeko	-0.999889618632039
aft	2	control	playback	0.0166667	TZ	Ndeko	m	0	0	1	-0.399011647753079	0.925717906483456	TZ	Ndeko	-0.999889618632039
aft	2	control	playback	0.0180556	TZ	Ndeko	m	0	0	0	-0.399011647753079	1.15714738310432	TZ	Ndeko	-0.999889618632039
aft	2	control	playback	0.0194444	TZ	Ndeko	m				-0.399011647753079	1.38857685972518	TZ	Ndeko	-0.999889618632039
aft	2	control	playback	0.0208333	TZ	Ndeko	m				-0.399011647753079	1.62000633634603	TZ	Ndeko	-0.999889618632039
aft	2	control	playback	0.00138889	TZ	Keke	m	0	0	1	-0.399011647753079	-1.62000633634604	TZ	Keke	-0.999889618632039
aft	2	control	playback	0.00277778	TZ	Keke	m	0	0	1	-0.399011647753079	-1.38857685972518	TZ	Keke	-0.999889618632039
aft	2	control	playback	0.00416667	TZ	Keke	m	0	0	1	-0.399011647753079	-1.15714738310432	TZ	Keke	-0.999889618632039
aft	2	control	playback	0.00555556	TZ	Keke	m	0	0	1	-0.399011647753079	-0.925717906483452	TZ	Keke	-0.999889618632039
aft	2	control	playback	0.00694444	TZ	Keke	m	0	0	1	-0.399011647753079	-0.694288429862589	TZ	Keke	-0.999889618632039
aft	2	control	playback	0.00833333	TZ	Keke	m	0	0	1	-0.399011647753079	-0.462858953241728	TZ	Keke	-0.999889618632039
aft	2	control	playback	0.00972222	TZ	Keke	m	0	0	0	-0.399011647753079	-0.231429476620865	TZ	Keke	-0.999889618632039
aft	2	control	playback	0.0111111	TZ	Keke	m	0	0	1	-0.399011647753079	-0.00000000000000346866750253932	TZ	Keke	-0.999889618632039
aft	2	control	playback	0.0125	TZ	Keke	m	0	0	1	-0.399011647753079	0.231429476620861	TZ	Keke	-0.999889618632039
aft	2	control	playback	0.0138889	TZ	Keke	m	0	0	1	-0.399011647753079	0.462858953241726	TZ	Keke	-0.999889618632039
aft	2	control	playback	0.0152778	TZ	Keke	m	0	0	1	-0.399011647753079	0.694288429862591	TZ	Keke	-0.999889618632039
aft	2	control	playback	0.0166667	TZ	Keke	m	0	0	1	-0.399011647753079	0.925717906483456	TZ	Keke	-0.999889618632039
aft	2	control	playback	0.0180556	TZ	Keke	m	0	0	1	-0.399011647753079	1.15714738310432	TZ	Keke	-0.999889618632039
aft	2	control	playback	0.0194444	TZ	Keke	m	0	0	1	-0.399011647753079	1.38857685972518	TZ	Keke	-0.999889618632039
aft	2	control	playback	0.0208333	TZ	Keke	m	0	0	1	-0.399011647753079	1.62000633634603	TZ	Keke	-0.999889618632039
aft	2	control	playback	0.00138889	TZ	Diatou	f				-0.399011647753079	-1.62000633634604	TZ	Diatou	-0.999889618632039
aft	2	control	playback	0.00277778	TZ	Diatou	f	0	0	1	-0.399011647753079	-1.38857685972518	TZ	Diatou	-0.999889618632039
aft	2	control	playback	0.00416667	TZ	Diatou	f	0	0	1	-0.399011647753079	-1.15714738310432	TZ	Diatou	-0.999889618632039
aft	2	control	playback	0.00555556	TZ	Diatou	f	0	0	1	-0.399011647753079	-0.925717906483452	TZ	Diatou	-0.999889618632039
aft	2	control	playback	0.00694444	TZ	Diatou	f	0	0	1	-0.399011647753079	-0.694288429862589	TZ	Diatou	-0.999889618632039
aft	2	control	playback	0.00833333	TZ	Diatou	f	0	0	1	-0.399011647753079	-0.462858953241728	TZ	Diatou	-0.999889618632039
aft	2	control	playback	0.00972222	TZ	Diatou	f	0	0	1	-0.399011647753079	-0.231429476620865	TZ	Diatou	-0.999889618632039
aft	2	control	playback	0.0111111	TZ	Diatou	f				-0.399011647753079	-0.00000000000000346866750253932	TZ	Diatou	-0.999889618632039
aft	2	control	playback	0.0125	TZ	Diatou	f				-0.399011647753079	0.231429476620861	TZ	Diatou	-0.999889618632039
aft	2	control	playback	0.0138889	TZ	Diatou	f				-0.399011647753079	0.462858953241726	TZ	Diatou	-0.999889618632039
aft	2	control	playback	0.0152778	TZ	Diatou	f				-0.399011647753079	0.694288429862591	TZ	Diatou	-0.999889618632039
aft	2	control	playback	0.0166667	TZ	Diatou	f	0	0	1	-0.399011647753079	0.925717906483456	TZ	Diatou	-0.999889618632039
aft	2	control	playback	0.0180556	TZ	Diatou	f	0	0	1	-0.399011647753079	1.15714738310432	TZ	Diatou	-0.999889618632039
aft	2	control	playback	0.0194444	TZ	Diatou	f	0	0	1	-0.399011647753079	1.38857685972518	TZ	Diatou	-0.999889618632039
aft	2	control	playback	0.0208333	TZ	Diatou	f	0	0	1	-0.399011647753079	1.62000633634603	TZ	Diatou	-0.999889618632039
aft	2	control	playback	0.00138889	TZ	Malaika	f	0	0	1	-0.399011647753079	-1.62000633634604	TZ	Malaika	-0.999889618632039
aft	2	control	playback	0.00277778	TZ	Malaika	f	0	0	1	-0.399011647753079	-1.38857685972518	TZ	Malaika	-0.999889618632039
aft	2	control	playback	0.00416667	TZ	Malaika	f				-0.399011647753079	-1.15714738310432	TZ	Malaika	-0.999889618632039
aft	2	control	playback	0.00555556	TZ	Malaika	f	0	0	0	-0.399011647753079	-0.925717906483452	TZ	Malaika	-0.999889618632039
aft	2	control	playback	0.00694444	TZ	Malaika	f	0	0	1	-0.399011647753079	-0.694288429862589	TZ	Malaika	-0.999889618632039
aft	2	control	playback	0.00833333	TZ	Malaika	f	0	0	0	-0.399011647753079	-0.462858953241728	TZ	Malaika	-0.999889618632039
aft	2	control	playback	0.00972222	TZ	Malaika	f	0	0	0	-0.399011647753079	-0.231429476620865	TZ	Malaika	-0.999889618632039
aft	2	control	playback	0.0111111	TZ	Malaika	f	0	0	1	-0.399011647753079	-0.00000000000000346866750253932	TZ	Malaika	-0.999889618632039
aft	2	control	playback	0.0125	TZ	Malaika	f	0	0	1	-0.399011647753079	0.231429476620861	TZ	Malaika	-0.999889618632039
aft	2	control	playback	0.0138889	TZ	Malaika	f	0	0	1	-0.399011647753079	0.462858953241726	TZ	Malaika	-0.999889618632039
aft	2	control	playback	0.0152778	TZ	Malaika	f	0	0	1	-0.399011647753079	0.694288429862591	TZ	Malaika	-0.999889618632039
aft	2	control	playback	0.0166667	TZ	Malaika	f	0	0	1	-0.399011647753079	0.925717906483456	TZ	Malaika	-0.999889618632039
aft	2	control	playback	0.0180556	TZ	Malaika	f	0	0	1	-0.399011647753079	1.15714738310432	TZ	Malaika	-0.999889618632039
aft	2	control	playback	0.0194444	TZ	Malaika	f	0	0	1	-0.399011647753079	1.38857685972518	TZ	Malaika	-0.999889618632039
aft	2	control	playback	0.0208333	TZ	Malaika	f	0	0	1	-0.399011647753079	1.62000633634603	TZ	Malaika	-0.999889618632039
aft	2	control	playback	0.00138889	TZ	Cheka	f	0	0	0	-0.399011647753079	-1.62000633634604	TZ	Cheka	-0.999889618632039
aft	2	control	playback	0.00277778	TZ	Cheka	f	0	0	0	-0.399011647753079	-1.38857685972518	TZ	Cheka	-0.999889618632039
aft	2	control	playback	0.00416667	TZ	Cheka	f	0	0	1	-0.399011647753079	-1.15714738310432	TZ	Cheka	-0.999889618632039
aft	2	control	playback	0.00555556	TZ	Cheka	f	0	0	0	-0.399011647753079	-0.925717906483452	TZ	Cheka	-0.999889618632039
aft	2	control	playback	0.00694444	TZ	Cheka	f	0	0	0	-0.399011647753079	-0.694288429862589	TZ	Cheka	-0.999889618632039
aft	2	control	playback	0.00833333	TZ	Cheka	f	0	0	0	-0.399011647753079	-0.462858953241728	TZ	Cheka	-0.999889618632039
aft	2	control	playback	0.00972222	TZ	Cheka	f	0	0	1	-0.399011647753079	-0.231429476620865	TZ	Cheka	-0.999889618632039
aft	2	control	playback	0.0111111	TZ	Cheka	f	0	0	1	-0.399011647753079	-0.00000000000000346866750253932	TZ	Cheka	-0.999889618632039
aft	2	control	playback	0.0125	TZ	Cheka	f	0	0	1	-0.399011647753079	0.231429476620861	TZ	Cheka	-0.999889618632039
aft	2	control	playback	0.0138889	TZ	Cheka	f	0	0	1	-0.399011647753079	0.462858953241726	TZ	Cheka	-0.999889618632039
aft	2	control	playback	0.0152778	TZ	Cheka	f	0	0	1	-0.399011647753079	0.694288429862591	TZ	Cheka	-0.999889618632039
aft	2	control	playback	0.0166667	TZ	Cheka	f	0	0	1	-0.399011647753079	0.925717906483456	TZ	Cheka	-0.999889618632039
aft	2	control	playback	0.0180556	TZ	Cheka	f				-0.399011647753079	1.15714738310432	TZ	Cheka	-0.999889618632039
aft	2	control	playback	0.0194444	TZ	Cheka	f				-0.399011647753079	1.38857685972518	TZ	Cheka	-0.999889618632039
aft	2	control	playback	0.0208333	TZ	Cheka	f				-0.399011647753079	1.62000633634603	TZ	Cheka	-0.999889618632039
aft	2	control	playback	0.00138889	TZ	Likemba	f	0	0	0	-0.399011647753079	-1.62000633634604	TZ	Likemba	-0.999889618632039
aft	2	control	playback	0.00277778	TZ	Likemba	f	0	0	1	-0.399011647753079	-1.38857685972518	TZ	Likemba	-0.999889618632039
aft	2	control	playback	0.00416667	TZ	Likemba	f	0	0	1	-0.399011647753079	-1.15714738310432	TZ	Likemba	-0.999889618632039
aft	2	control	playback	0.00555556	TZ	Likemba	f	0	0	1	-0.399011647753079	-0.925717906483452	TZ	Likemba	-0.999889618632039
aft	2	control	playback	0.00694444	TZ	Likemba	f	0	0	1	-0.399011647753079	-0.694288429862589	TZ	Likemba	-0.999889618632039
aft	2	control	playback	0.00833333	TZ	Likemba	f	0	0	1	-0.399011647753079	-0.462858953241728	TZ	Likemba	-0.999889618632039
aft	2	control	playback	0.00972222	TZ	Likemba	f	0	0	1	-0.399011647753079	-0.231429476620865	TZ	Likemba	-0.999889618632039
aft	2	control	playback	0.0111111	TZ	Likemba	f	0	0	0	-0.399011647753079	-0.00000000000000346866750253932	TZ	Likemba	-0.999889618632039
aft	2	control	playback	0.0125	TZ	Likemba	f	0	0	0	-0.399011647753079	0.231429476620861	TZ	Likemba	-0.999889618632039
aft	2	control	playback	0.0138889	TZ	Likemba	f	0	0	1	-0.399011647753079	0.462858953241726	TZ	Likemba	-0.999889618632039
aft	2	control	playback	0.0152778	TZ	Likemba	f	0	0	1	-0.399011647753079	0.694288429862591	TZ	Likemba	-0.999889618632039
aft	2	control	playback	0.0166667	TZ	Likemba	f	0	0	0	-0.399011647753079	0.925717906483456	TZ	Likemba	-0.999889618632039
aft	2	control	playback	0.0180556	TZ	Likemba	f	0	0	1	-0.399011647753079	1.15714738310432	TZ	Likemba	-0.999889618632039
aft	2	control	playback	0.0194444	TZ	Likemba	f	0	0	1	-0.399011647753079	1.38857685972518	TZ	Likemba	-0.999889618632039
aft	2	control	playback	0.0208333	TZ	Likemba	f	0	0	1	-0.399011647753079	1.62000633634603	TZ	Likemba	-0.999889618632039
aft	2	control	playback	0.00138889	TZ	Lola	f	0	0	1	-0.399011647753079	-1.62000633634604	TZ	Lola	-0.999889618632039
aft	2	control	playback	0.00277778	TZ	Lola	f	0	0	1	-0.399011647753079	-1.38857685972518	TZ	Lola	-0.999889618632039
aft	2	control	playback	0.00416667	TZ	Lola	f	0	0	1	-0.399011647753079	-1.15714738310432	TZ	Lola	-0.999889618632039
aft	2	control	playback	0.00555556	TZ	Lola	f	0	0	1	-0.399011647753079	-0.925717906483452	TZ	Lola	-0.999889618632039
aft	2	control	playback	0.00694444	TZ	Lola	f	0	0	1	-0.399011647753079	-0.694288429862589	TZ	Lola	-0.999889618632039
aft	2	control	playback	0.00833333	TZ	Lola	f	0	0	0	-0.399011647753079	-0.462858953241728	TZ	Lola	-0.999889618632039
aft	2	control	playback	0.00972222	TZ	Lola	f	0	0	1	-0.399011647753079	-0.231429476620865	TZ	Lola	-0.999889618632039
aft	2	control	playback	0.0111111	TZ	Lola	f	0	0	0	-0.399011647753079	-0.00000000000000346866750253932	TZ	Lola	-0.999889618632039
aft	2	control	playback	0.0125	TZ	Lola	f	0	0	0	-0.399011647753079	0.231429476620861	TZ	Lola	-0.999889618632039
aft	2	control	playback	0.0138889	TZ	Lola	f	0	0	1	-0.399011647753079	0.462858953241726	TZ	Lola	-0.999889618632039
aft	2	control	playback	0.0152778	TZ	Lola	f	0	0	1	-0.399011647753079	0.694288429862591	TZ	Lola	-0.999889618632039
aft	2	control	playback	0.0166667	TZ	Lola	f	0	0	1	-0.399011647753079	0.925717906483456	TZ	Lola	-0.999889618632039
aft	2	control	playback	0.0180556	TZ	Lola	f	0	0	0	-0.399011647753079	1.15714738310432	TZ	Lola	-0.999889618632039
aft	2	control	playback	0.0194444	TZ	Lola	f	0	0	1	-0.399011647753079	1.38857685972518	TZ	Lola	-0.999889618632039
aft	2	control	playback	0.0208333	TZ	Lola	f	0	0	1	-0.399011647753079	1.62000633634603	TZ	Lola	-0.999889618632039
aft	2	control	playback	0.00138889	TZ	Lopori	f	0	0	0	-0.399011647753079	-1.62000633634604	TZ	Lopori	-0.999889618632039
aft	2	control	playback	0.00277778	TZ	Lopori	f	0	0	1	-0.399011647753079	-1.38857685972518	TZ	Lopori	-0.999889618632039
aft	2	control	playback	0.00416667	TZ	Lopori	f	0	0	0	-0.399011647753079	-1.15714738310432	TZ	Lopori	-0.999889618632039
aft	2	control	playback	0.00555556	TZ	Lopori	f	0	0	1	-0.399011647753079	-0.925717906483453	TZ	Lopori	-0.999889618632039
aft	2	control	playback	0.00694444	TZ	Lopori	f	0	0	1	-0.399011647753079	-0.69428842986259	TZ	Lopori	-0.999889618632039
aft	2	control	playback	0.00833333	TZ	Lopori	f	0	0	1	-0.399011647753079	-0.462858953241727	TZ	Lopori	-0.999889618632039
aft	2	control	playback	0.00972222	TZ	Lopori	f	0	0	1	-0.399011647753079	-0.231429476620864	TZ	Lopori	-0.999889618632039
aft	2	control	playback	0.0111111	TZ	Lopori	f	0	0	1	-0.399011647753079	-0.00000000000000144527812605805	TZ	Lopori	-0.999889618632039
aft	2	control	playback	0.0125	TZ	Lopori	f	0	0	1	-0.399011647753079	0.231429476620861	TZ	Lopori	-0.999889618632039
aft	2	control	playback	0.0138889	TZ	Lopori	f	0	0	1	-0.399011647753079	0.462858953241724	TZ	Lopori	-0.999889618632039
aft	2	control	playback	0.0152778	TZ	Lopori	f	0	0	1	-0.399011647753079	0.694288429862587	TZ	Lopori	-0.999889618632039
aft	2	control	playback	0.0166667	TZ	Lopori	f				-0.399011647753079	0.92571790648345	TZ	Lopori	-0.999889618632039
aft	2	control	playback	0.0180556	TZ	Lopori	f	0	0	1	-0.399011647753079	1.15714738310431	TZ	Lopori	-0.999889618632039
aft	2	control	playback	0.0194444	TZ	Lopori	f	0	0	1	-0.399011647753079	1.38857685972518	TZ	Lopori	-0.999889618632039
aft	2	control	playback	0.0208333	TZ	Lopori	f				-0.399011647753079	1.62000633634604	TZ	Lopori	-0.999889618632039
morn	3	control	playback	0.00138889	TZ	Ndeko	m	0	0	1	0.513878637257753	-1.62000633634604	TZ	Ndeko	-0.999889618632039
morn	3	control	playback	0.00277778	TZ	Ndeko	m	0	0	1	0.513878637257753	-1.38857685972518	TZ	Ndeko	-0.999889618632039
morn	3	control	playback	0.00416667	TZ	Ndeko	m	0	0	1	0.513878637257753	-1.15714738310432	TZ	Ndeko	-0.999889618632039
morn	3	control	playback	0.00555556	TZ	Ndeko	m	0	0	1	0.513878637257753	-0.925717906483452	TZ	Ndeko	-0.999889618632039
morn	3	control	playback	0.00694444	TZ	Ndeko	m	0	0	1	0.513878637257753	-0.694288429862589	TZ	Ndeko	-0.999889618632039
morn	3	control	playback	0.00833333	TZ	Ndeko	m	0	1	0	0.513878637257753	-0.462858953241728	TZ	Ndeko	-0.999889618632039
morn	3	control	playback	0.00972222	TZ	Ndeko	m	0	0	0	0.513878637257753	-0.231429476620865	TZ	Ndeko	-0.999889618632039
morn	3	control	playback	0.0111111	TZ	Ndeko	m	0	0	0	0.513878637257753	-0.00000000000000346866750253932	TZ	Ndeko	-0.999889618632039
morn	3	control	playback	0.0125	TZ	Ndeko	m				0.513878637257753	0.231429476620861	TZ	Ndeko	-0.999889618632039
morn	3	control	playback	0.0138889	TZ	Ndeko	m				0.513878637257753	0.462858953241726	TZ	Ndeko	-0.999889618632039
morn	3	control	playback	0.0152778	TZ	Ndeko	m	0	0	0	0.513878637257753	0.694288429862591	TZ	Ndeko	-0.999889618632039
morn	3	control	playback	0.0166667	TZ	Ndeko	m	0	0	0	0.513878637257753	0.925717906483456	TZ	Ndeko	-0.999889618632039
morn	3	control	playback	0.0180556	TZ	Ndeko	m	0	0	0	0.513878637257753	1.15714738310432	TZ	Ndeko	-0.999889618632039
morn	3	control	playback	0.0194444	TZ	Ndeko	m	0	0	0	0.513878637257753	1.38857685972518	TZ	Ndeko	-0.999889618632039
morn	3	control	playback	0.0208333	TZ	Ndeko	m	0	1	0	0.513878637257753	1.62000633634603	TZ	Ndeko	-0.999889618632039
morn	3	control	playback	0.00138889	TZ	Keke	m	0	0	1	0.513878637257753	-1.62000633634604	TZ	Keke	-0.999889618632039
morn	3	control	playback	0.00277778	TZ	Keke	m	0	0	1	0.513878637257753	-1.38857685972518	TZ	Keke	-0.999889618632039
morn	3	control	playback	0.00416667	TZ	Keke	m	0	0	1	0.513878637257753	-1.15714738310432	TZ	Keke	-0.999889618632039
morn	3	control	playback	0.00555556	TZ	Keke	m	0	0	1	0.513878637257753	-0.925717906483452	TZ	Keke	-0.999889618632039
morn	3	control	playback	0.00694444	TZ	Keke	m	0	0	1	0.513878637257753	-0.694288429862589	TZ	Keke	-0.999889618632039
morn	3	control	playback	0.00833333	TZ	Keke	m	0	0	1	0.513878637257753	-0.462858953241728	TZ	Keke	-0.999889618632039
morn	3	control	playback	0.00972222	TZ	Keke	m	0	0	1	0.513878637257753	-0.231429476620865	TZ	Keke	-0.999889618632039
morn	3	control	playback	0.0111111	TZ	Keke	m	0	0	1	0.513878637257753	-0.00000000000000346866750253932	TZ	Keke	-0.999889618632039
morn	3	control	playback	0.0125	TZ	Keke	m	0	0	1	0.513878637257753	0.231429476620861	TZ	Keke	-0.999889618632039
morn	3	control	playback	0.0138889	TZ	Keke	m	0	0	1	0.513878637257753	0.462858953241726	TZ	Keke	-0.999889618632039
morn	3	control	playback	0.0152778	TZ	Keke	m	0	0	1	0.513878637257753	0.694288429862591	TZ	Keke	-0.999889618632039
morn	3	control	playback	0.0166667	TZ	Keke	m	0	0	1	0.513878637257753	0.925717906483456	TZ	Keke	-0.999889618632039
morn	3	control	playback	0.0180556	TZ	Keke	m	0	0	1	0.513878637257753	1.15714738310432	TZ	Keke	-0.999889618632039
morn	3	control	playback	0.0194444	TZ	Keke	m	0	0	1	0.513878637257753	1.38857685972518	TZ	Keke	-0.999889618632039
morn	3	control	playback	0.0208333	TZ	Keke	m	0	0	0	0.513878637257753	1.62000633634603	TZ	Keke	-0.999889618632039
morn	3	control	playback	0.00138889	TZ	Diatou	f	0	0	1	0.513878637257753	-1.62000633634604	TZ	Diatou	-0.999889618632039
morn	3	control	playback	0.00277778	TZ	Diatou	f	0	0	1	0.513878637257753	-1.38857685972518	TZ	Diatou	-0.999889618632039
morn	3	control	playback	0.00416667	TZ	Diatou	f	0	0	1	0.513878637257753	-1.15714738310432	TZ	Diatou	-0.999889618632039
morn	3	control	playback	0.00555556	TZ	Diatou	f	0	0	1	0.513878637257753	-0.925717906483452	TZ	Diatou	-0.999889618632039
morn	3	control	playback	0.00694444	TZ	Diatou	f	0	0	1	0.513878637257753	-0.694288429862589	TZ	Diatou	-0.999889618632039
morn	3	control	playback	0.00833333	TZ	Diatou	f	0	0	1	0.513878637257753	-0.462858953241728	TZ	Diatou	-0.999889618632039
morn	3	control	playback	0.00972222	TZ	Diatou	f	0	0	1	0.513878637257753	-0.231429476620865	TZ	Diatou	-0.999889618632039
morn	3	control	playback	0.0111111	TZ	Diatou	f	0	0	1	0.513878637257753	-0.00000000000000346866750253932	TZ	Diatou	-0.999889618632039
morn	3	control	playback	0.0125	TZ	Diatou	f	0	0	1	0.513878637257753	0.231429476620861	TZ	Diatou	-0.999889618632039
morn	3	control	playback	0.0138889	TZ	Diatou	f				0.513878637257753	0.462858953241726	TZ	Diatou	-0.999889618632039
morn	3	control	playback	0.0152778	TZ	Diatou	f				0.513878637257753	0.694288429862591	TZ	Diatou	-0.999889618632039
morn	3	control	playback	0.0166667	TZ	Diatou	f				0.513878637257753	0.925717906483456	TZ	Diatou	-0.999889618632039
morn	3	control	playback	0.0180556	TZ	Diatou	f				0.513878637257753	1.15714738310432	TZ	Diatou	-0.999889618632039
morn	3	control	playback	0.0194444	TZ	Diatou	f	0	0	1	0.513878637257753	1.38857685972518	TZ	Diatou	-0.999889618632039
morn	3	control	playback	0.0208333	TZ	Diatou	f	0	0	1	0.513878637257753	1.62000633634603	TZ	Diatou	-0.999889618632039
morn	3	control	playback	0.00138889	TZ	Malaika	f	0	0	1	0.513878637257753	-1.62000633634604	TZ	Malaika	-0.999889618632039
morn	3	control	playback	0.00277778	TZ	Malaika	f	0	0	1	0.513878637257753	-1.38857685972518	TZ	Malaika	-0.999889618632039
morn	3	control	playback	0.00416667	TZ	Malaika	f	0	0	1	0.513878637257753	-1.15714738310432	TZ	Malaika	-0.999889618632039
morn	3	control	playback	0.00555556	TZ	Malaika	f	0	0	1	0.513878637257753	-0.925717906483452	TZ	Malaika	-0.999889618632039
morn	3	control	playback	0.00694444	TZ	Malaika	f	0	0	1	0.513878637257753	-0.694288429862589	TZ	Malaika	-0.999889618632039
morn	3	control	playback	0.00833333	TZ	Malaika	f	0	0	1	0.513878637257753	-0.462858953241728	TZ	Malaika	-0.999889618632039
morn	3	control	playback	0.00972222	TZ	Malaika	f	0	0	1	0.513878637257753	-0.231429476620865	TZ	Malaika	-0.999889618632039
morn	3	control	playback	0.0111111	TZ	Malaika	f	0	0	1	0.513878637257753	-0.00000000000000346866750253932	TZ	Malaika	-0.999889618632039
morn	3	control	playback	0.0125	TZ	Malaika	f	0	0	1	0.513878637257753	0.231429476620861	TZ	Malaika	-0.999889618632039
morn	3	control	playback	0.0138889	TZ	Malaika	f	0	0	1	0.513878637257753	0.462858953241726	TZ	Malaika	-0.999889618632039
morn	3	control	playback	0.0152778	TZ	Malaika	f	0	0	1	0.513878637257753	0.694288429862591	TZ	Malaika	-0.999889618632039
morn	3	control	playback	0.0166667	TZ	Malaika	f				0.513878637257753	0.925717906483456	TZ	Malaika	-0.999889618632039
morn	3	control	playback	0.0180556	TZ	Malaika	f	0	0	1	0.513878637257753	1.15714738310432	TZ	Malaika	-0.999889618632039
morn	3	control	playback	0.0194444	TZ	Malaika	f	0	0	0	0.513878637257753	1.38857685972518	TZ	Malaika	-0.999889618632039
morn	3	control	playback	0.0208333	TZ	Malaika	f	0	0	0	0.513878637257753	1.62000633634603	TZ	Malaika	-0.999889618632039
morn	3	control	playback	0.00138889	TZ	Cheka	f	0	0	1	0.513878637257753	-1.62000633634604	TZ	Cheka	-0.999889618632039
morn	3	control	playback	0.00277778	TZ	Cheka	f	0	0	1	0.513878637257753	-1.38857685972518	TZ	Cheka	-0.999889618632039
morn	3	control	playback	0.00416667	TZ	Cheka	f	0	0	1	0.513878637257753	-1.15714738310432	TZ	Cheka	-0.999889618632039
morn	3	control	playback	0.00555556	TZ	Cheka	f	0	0	1	0.513878637257753	-0.925717906483452	TZ	Cheka	-0.999889618632039
morn	3	control	playback	0.00694444	TZ	Cheka	f	0	0	1	0.513878637257753	-0.694288429862589	TZ	Cheka	-0.999889618632039
morn	3	control	playback	0.00833333	TZ	Cheka	f	0	0	1	0.513878637257753	-0.462858953241728	TZ	Cheka	-0.999889618632039
morn	3	control	playback	0.00972222	TZ	Cheka	f	0	0	1	0.513878637257753	-0.231429476620865	TZ	Cheka	-0.999889618632039
morn	3	control	playback	0.0111111	TZ	Cheka	f	0	0	1	0.513878637257753	-0.00000000000000346866750253932	TZ	Cheka	-0.999889618632039
morn	3	control	playback	0.0125	TZ	Cheka	f	0	0	1	0.513878637257753	0.231429476620861	TZ	Cheka	-0.999889618632039
morn	3	control	playback	0.0138889	TZ	Cheka	f	0	0	1	0.513878637257753	0.462858953241726	TZ	Cheka	-0.999889618632039
morn	3	control	playback	0.0152778	TZ	Cheka	f	0	0	1	0.513878637257753	0.694288429862591	TZ	Cheka	-0.999889618632039
morn	3	control	playback	0.0166667	TZ	Cheka	f	0	0	1	0.513878637257753	0.925717906483456	TZ	Cheka	-0.999889618632039
morn	3	control	playback	0.0180556	TZ	Cheka	f	0	0	1	0.513878637257753	1.15714738310432	TZ	Cheka	-0.999889618632039
morn	3	control	playback	0.0194444	TZ	Cheka	f	0	0	1	0.513878637257753	1.38857685972518	TZ	Cheka	-0.999889618632039
morn	3	control	playback	0.0208333	TZ	Cheka	f	0	0	1	0.513878637257753	1.62000633634603	TZ	Cheka	-0.999889618632039
morn	3	control	playback	0.00138889	TZ	Likemba	f	0	0	1	0.513878637257753	-1.62000633634604	TZ	Likemba	-0.999889618632039
morn	3	control	playback	0.00277778	TZ	Likemba	f	0	0	1	0.513878637257753	-1.38857685972518	TZ	Likemba	-0.999889618632039
morn	3	control	playback	0.00416667	TZ	Likemba	f	0	0	1	0.513878637257753	-1.15714738310432	TZ	Likemba	-0.999889618632039
morn	3	control	playback	0.00555556	TZ	Likemba	f	0	0	1	0.513878637257753	-0.925717906483452	TZ	Likemba	-0.999889618632039
morn	3	control	playback	0.00694444	TZ	Likemba	f	0	0	1	0.513878637257753	-0.694288429862589	TZ	Likemba	-0.999889618632039
morn	3	control	playback	0.00833333	TZ	Likemba	f	0	0	1	0.513878637257753	-0.462858953241728	TZ	Likemba	-0.999889618632039
morn	3	control	playback	0.00972222	TZ	Likemba	f	0	0	0	0.513878637257753	-0.231429476620865	TZ	Likemba	-0.999889618632039
morn	3	control	playback	0.0111111	TZ	Likemba	f	0	0	0	0.513878637257753	-0.00000000000000346866750253932	TZ	Likemba	-0.999889618632039
morn	3	control	playback	0.0125	TZ	Likemba	f	0	0	0	0.513878637257753	0.231429476620861	TZ	Likemba	-0.999889618632039
morn	3	control	playback	0.0138889	TZ	Likemba	f				0.513878637257753	0.462858953241726	TZ	Likemba	-0.999889618632039
morn	3	control	playback	0.0152778	TZ	Likemba	f	0	0	1	0.513878637257753	0.694288429862591	TZ	Likemba	-0.999889618632039
morn	3	control	playback	0.0166667	TZ	Likemba	f				0.513878637257753	0.925717906483456	TZ	Likemba	-0.999889618632039
morn	3	control	playback	0.0180556	TZ	Likemba	f	0	0	0	0.513878637257753	1.15714738310432	TZ	Likemba	-0.999889618632039
morn	3	control	playback	0.0194444	TZ	Likemba	f	0	0	0	0.513878637257753	1.38857685972518	TZ	Likemba	-0.999889618632039
morn	3	control	playback	0.0208333	TZ	Likemba	f	0	0	0	0.513878637257753	1.62000633634603	TZ	Likemba	-0.999889618632039
morn	3	control	playback	0.00138889	TZ	Lola	f	0	0	1	0.513878637257753	-1.62000633634604	TZ	Lola	-0.999889618632039
morn	3	control	playback	0.00277778	TZ	Lola	f	0	0	1	0.513878637257753	-1.38857685972518	TZ	Lola	-0.999889618632039
morn	3	control	playback	0.00416667	TZ	Lola	f	0	0	1	0.513878637257753	-1.15714738310432	TZ	Lola	-0.999889618632039
morn	3	control	playback	0.00555556	TZ	Lola	f	0	0	1	0.513878637257753	-0.925717906483452	TZ	Lola	-0.999889618632039
morn	3	control	playback	0.00694444	TZ	Lola	f	0	0	1	0.513878637257753	-0.694288429862589	TZ	Lola	-0.999889618632039
morn	3	control	playback	0.00833333	TZ	Lola	f	0	0	1	0.513878637257753	-0.462858953241728	TZ	Lola	-0.999889618632039
morn	3	control	playback	0.00972222	TZ	Lola	f	0	0	0	0.513878637257753	-0.231429476620865	TZ	Lola	-0.999889618632039
morn	3	control	playback	0.0111111	TZ	Lola	f	0	0	0	0.513878637257753	-0.00000000000000346866750253932	TZ	Lola	-0.999889618632039
morn	3	control	playback	0.0125	TZ	Lola	f	0	0	0	0.513878637257753	0.231429476620861	TZ	Lola	-0.999889618632039
morn	3	control	playback	0.0138889	TZ	Lola	f	0	0	1	0.513878637257753	0.462858953241726	TZ	Lola	-0.999889618632039
morn	3	control	playback	0.0152778	TZ	Lola	f	0	0	1	0.513878637257753	0.694288429862591	TZ	Lola	-0.999889618632039
morn	3	control	playback	0.0166667	TZ	Lola	f				0.513878637257753	0.925717906483456	TZ	Lola	-0.999889618632039
morn	3	control	playback	0.0180556	TZ	Lola	f	0	0	0	0.513878637257753	1.15714738310432	TZ	Lola	-0.999889618632039
morn	3	control	playback	0.0194444	TZ	Lola	f	0	0	0	0.513878637257753	1.38857685972518	TZ	Lola	-0.999889618632039
morn	3	control	playback	0.0208333	TZ	Lola	f	0	0	0	0.513878637257753	1.62000633634603	TZ	Lola	-0.999889618632039
aft	3	outgroup	playback	0.00138889	TZ	Ndeko	m	0	0	0	0.513878637257753	-1.62000633634604	TZ	Ndeko	0.999889618632039
aft	3	outgroup	playback	0.00277778	TZ	Ndeko	m	0	0	0	0.513878637257753	-1.38857685972518	TZ	Ndeko	0.999889618632039
aft	3	outgroup	playback	0.00416667	TZ	Ndeko	m	0	0	0	0.513878637257753	-1.15714738310432	TZ	Ndeko	0.999889618632039
aft	3	outgroup	playback	0.00555556	TZ	Ndeko	m	0	0	0	0.513878637257753	-0.925717906483452	TZ	Ndeko	0.999889618632039
aft	3	outgroup	playback	0.00694444	TZ	Ndeko	m	0	0	0	0.513878637257753	-0.694288429862589	TZ	Ndeko	0.999889618632039
aft	3	outgroup	playback	0.00833333	TZ	Ndeko	m	0	0	0	0.513878637257753	-0.462858953241728	TZ	Ndeko	0.999889618632039
aft	3	outgroup	playback	0.00972222	TZ	Ndeko	m				0.513878637257753	-0.231429476620865	TZ	Ndeko	0.999889618632039
aft	3	outgroup	playback	0.0111111	TZ	Ndeko	m	0	0	0	0.513878637257753	-0.00000000000000346866750253932	TZ	Ndeko	0.999889618632039
aft	3	outgroup	playback	0.0125	TZ	Ndeko	m	0	0	0	0.513878637257753	0.231429476620861	TZ	Ndeko	0.999889618632039
aft	3	outgroup	playback	0.0138889	TZ	Ndeko	m	0	0	0	0.513878637257753	0.462858953241726	TZ	Ndeko	0.999889618632039
aft	3	outgroup	playback	0.0152778	TZ	Ndeko	m				0.513878637257753	0.694288429862591	TZ	Ndeko	0.999889618632039
aft	3	outgroup	playback	0.0166667	TZ	Ndeko	m	0	0	0	0.513878637257753	0.925717906483456	TZ	Ndeko	0.999889618632039
aft	3	outgroup	playback	0.0180556	TZ	Ndeko	m	0	0	0	0.513878637257753	1.15714738310432	TZ	Ndeko	0.999889618632039
aft	3	outgroup	playback	0.0194444	TZ	Ndeko	m	0	0	0	0.513878637257753	1.38857685972518	TZ	Ndeko	0.999889618632039
aft	3	outgroup	playback	0.0208333	TZ	Ndeko	m	0	0	0	0.513878637257753	1.62000633634603	TZ	Ndeko	0.999889618632039
aft	3	outgroup	playback	0.00138889	TZ	Keke	m	0	0	0	0.513878637257753	-1.62000633634604	TZ	Keke	0.999889618632039
aft	3	outgroup	playback	0.00277778	TZ	Keke	m	0	0	0	0.513878637257753	-1.38857685972518	TZ	Keke	0.999889618632039
aft	3	outgroup	playback	0.00416667	TZ	Keke	m	0	0	0	0.513878637257753	-1.15714738310432	TZ	Keke	0.999889618632039
aft	3	outgroup	playback	0.00555556	TZ	Keke	m	0	0	0	0.513878637257753	-0.925717906483452	TZ	Keke	0.999889618632039
aft	3	outgroup	playback	0.00694444	TZ	Keke	m	0	0	0	0.513878637257753	-0.694288429862589	TZ	Keke	0.999889618632039
aft	3	outgroup	playback	0.00833333	TZ	Keke	m	0	0	0	0.513878637257753	-0.462858953241728	TZ	Keke	0.999889618632039
aft	3	outgroup	playback	0.00972222	TZ	Keke	m	0	0	1	0.513878637257753	-0.231429476620865	TZ	Keke	0.999889618632039
aft	3	outgroup	playback	0.0111111	TZ	Keke	m	0	0	0	0.513878637257753	-0.00000000000000346866750253932	TZ	Keke	0.999889618632039
aft	3	outgroup	playback	0.0125	TZ	Keke	m	0	0	0	0.513878637257753	0.231429476620861	TZ	Keke	0.999889618632039
aft	3	outgroup	playback	0.0138889	TZ	Keke	m	0	0	0	0.513878637257753	0.462858953241726	TZ	Keke	0.999889618632039
aft	3	outgroup	playback	0.0152778	TZ	Keke	m	0	0	1	0.513878637257753	0.694288429862591	TZ	Keke	0.999889618632039
aft	3	outgroup	playback	0.0166667	TZ	Keke	m	0	0	1	0.513878637257753	0.925717906483456	TZ	Keke	0.999889618632039
aft	3	outgroup	playback	0.0180556	TZ	Keke	m	0	0	1	0.513878637257753	1.15714738310432	TZ	Keke	0.999889618632039
aft	3	outgroup	playback	0.0194444	TZ	Keke	m	0	0	1	0.513878637257753	1.38857685972518	TZ	Keke	0.999889618632039
aft	3	outgroup	playback	0.0208333	TZ	Keke	m	0	0	0	0.513878637257753	1.62000633634603	TZ	Keke	0.999889618632039
aft	3	outgroup	playback	0.00138889	TZ	Diatou	f	0	0	0	0.513878637257753	-1.62000633634604	TZ	Diatou	0.999889618632039
aft	3	outgroup	playback	0.00277778	TZ	Diatou	f	0	0	0	0.513878637257753	-1.38857685972518	TZ	Diatou	0.999889618632039
aft	3	outgroup	playback	0.00416667	TZ	Diatou	f	0	0	0	0.513878637257753	-1.15714738310432	TZ	Diatou	0.999889618632039
aft	3	outgroup	playback	0.00555556	TZ	Diatou	f	0	0	0	0.513878637257753	-0.925717906483452	TZ	Diatou	0.999889618632039
aft	3	outgroup	playback	0.00694444	TZ	Diatou	f	0	0	0	0.513878637257753	-0.694288429862589	TZ	Diatou	0.999889618632039
aft	3	outgroup	playback	0.00833333	TZ	Diatou	f	0	0	0	0.513878637257753	-0.462858953241728	TZ	Diatou	0.999889618632039
aft	3	outgroup	playback	0.00972222	TZ	Diatou	f	0	0	1	0.513878637257753	-0.231429476620865	TZ	Diatou	0.999889618632039
aft	3	outgroup	playback	0.0111111	TZ	Diatou	f	0	0	0	0.513878637257753	-0.00000000000000346866750253932	TZ	Diatou	0.999889618632039
aft	3	outgroup	playback	0.0125	TZ	Diatou	f	0	0	0	0.513878637257753	0.231429476620861	TZ	Diatou	0.999889618632039
aft	3	outgroup	playback	0.0138889	TZ	Diatou	f	0	0	0	0.513878637257753	0.462858953241726	TZ	Diatou	0.999889618632039
aft	3	outgroup	playback	0.0152778	TZ	Diatou	f	0	0	1	0.513878637257753	0.694288429862591	TZ	Diatou	0.999889618632039
aft	3	outgroup	playback	0.0166667	TZ	Diatou	f	0	0	1	0.513878637257753	0.925717906483456	TZ	Diatou	0.999889618632039
aft	3	outgroup	playback	0.0180556	TZ	Diatou	f	0	0	1	0.513878637257753	1.15714738310432	TZ	Diatou	0.999889618632039
aft	3	outgroup	playback	0.0194444	TZ	Diatou	f	0	0	0	0.513878637257753	1.38857685972518	TZ	Diatou	0.999889618632039
aft	3	outgroup	playback	0.0208333	TZ	Diatou	f	0	0	0	0.513878637257753	1.62000633634603	TZ	Diatou	0.999889618632039
aft	3	outgroup	playback	0.00138889	TZ	Malaika	f	0	0	0	0.513878637257753	-1.62000633634604	TZ	Malaika	0.999889618632039
aft	3	outgroup	playback	0.00277778	TZ	Malaika	f	0	0	0	0.513878637257753	-1.38857685972518	TZ	Malaika	0.999889618632039
aft	3	outgroup	playback	0.00416667	TZ	Malaika	f				0.513878637257753	-1.15714738310432	TZ	Malaika	0.999889618632039
aft	3	outgroup	playback	0.00555556	TZ	Malaika	f				0.513878637257753	-0.925717906483452	TZ	Malaika	0.999889618632039
aft	3	outgroup	playback	0.00694444	TZ	Malaika	f				0.513878637257753	-0.694288429862589	TZ	Malaika	0.999889618632039
aft	3	outgroup	playback	0.00833333	TZ	Malaika	f				0.513878637257753	-0.462858953241728	TZ	Malaika	0.999889618632039
aft	3	outgroup	playback	0.00972222	TZ	Malaika	f	0	0	0	0.513878637257753	-0.231429476620865	TZ	Malaika	0.999889618632039
aft	3	outgroup	playback	0.0111111	TZ	Malaika	f	0	0	0	0.513878637257753	-0.00000000000000346866750253932	TZ	Malaika	0.999889618632039
aft	3	outgroup	playback	0.0125	TZ	Malaika	f	0	0	0	0.513878637257753	0.231429476620861	TZ	Malaika	0.999889618632039
aft	3	outgroup	playback	0.0138889	TZ	Malaika	f	0	0	0	0.513878637257753	0.462858953241726	TZ	Malaika	0.999889618632039
aft	3	outgroup	playback	0.0152778	TZ	Malaika	f	0	0	1	0.513878637257753	0.694288429862591	TZ	Malaika	0.999889618632039
aft	3	outgroup	playback	0.0166667	TZ	Malaika	f				0.513878637257753	0.925717906483456	TZ	Malaika	0.999889618632039
aft	3	outgroup	playback	0.0180556	TZ	Malaika	f	0	1	0	0.513878637257753	1.15714738310432	TZ	Malaika	0.999889618632039
aft	3	outgroup	playback	0.0194444	TZ	Malaika	f	0	0	0	0.513878637257753	1.38857685972518	TZ	Malaika	0.999889618632039
aft	3	outgroup	playback	0.0208333	TZ	Malaika	f	0	0	0	0.513878637257753	1.62000633634603	TZ	Malaika	0.999889618632039
aft	3	outgroup	playback	0.00138889	TZ	Cheka	f	0	0	0	0.513878637257753	-1.62000633634604	TZ	Cheka	0.999889618632039
aft	3	outgroup	playback	0.00277778	TZ	Cheka	f	0	0	0	0.513878637257753	-1.38857685972518	TZ	Cheka	0.999889618632039
aft	3	outgroup	playback	0.00416667	TZ	Cheka	f	0	0	0	0.513878637257753	-1.15714738310432	TZ	Cheka	0.999889618632039
aft	3	outgroup	playback	0.00555556	TZ	Cheka	f				0.513878637257753	-0.925717906483452	TZ	Cheka	0.999889618632039
aft	3	outgroup	playback	0.00694444	TZ	Cheka	f	0	0	0	0.513878637257753	-0.694288429862589	TZ	Cheka	0.999889618632039
aft	3	outgroup	playback	0.00833333	TZ	Cheka	f	0	0	0	0.513878637257753	-0.462858953241728	TZ	Cheka	0.999889618632039
aft	3	outgroup	playback	0.00972222	TZ	Cheka	f	0	0	0	0.513878637257753	-0.231429476620865	TZ	Cheka	0.999889618632039
aft	3	outgroup	playback	0.0111111	TZ	Cheka	f	0	0	0	0.513878637257753	-0.00000000000000346866750253932	TZ	Cheka	0.999889618632039
aft	3	outgroup	playback	0.0125	TZ	Cheka	f	0	0	0	0.513878637257753	0.231429476620861	TZ	Cheka	0.999889618632039
aft	3	outgroup	playback	0.0138889	TZ	Cheka	f	0	0	0	0.513878637257753	0.462858953241726	TZ	Cheka	0.999889618632039
aft	3	outgroup	playback	0.0152778	TZ	Cheka	f	0	0	0	0.513878637257753	0.694288429862591	TZ	Cheka	0.999889618632039
aft	3	outgroup	playback	0.0166667	TZ	Cheka	f	0	0	0	0.513878637257753	0.925717906483456	TZ	Cheka	0.999889618632039
aft	3	outgroup	playback	0.0180556	TZ	Cheka	f	0	0	0	0.513878637257753	1.15714738310432	TZ	Cheka	0.999889618632039
aft	3	outgroup	playback	0.0194444	TZ	Cheka	f	0	0	0	0.513878637257753	1.38857685972518	TZ	Cheka	0.999889618632039
aft	3	outgroup	playback	0.0208333	TZ	Cheka	f	0	0	0	0.513878637257753	1.62000633634603	TZ	Cheka	0.999889618632039
aft	3	outgroup	playback	0.00138889	TZ	Likemba	f	0	0	0	0.513878637257753	-1.62000633634604	TZ	Likemba	0.999889618632039
aft	3	outgroup	playback	0.00277778	TZ	Likemba	f	0	0	0	0.513878637257753	-1.38857685972518	TZ	Likemba	0.999889618632039
aft	3	outgroup	playback	0.00416667	TZ	Likemba	f	0	0	0	0.513878637257753	-1.15714738310432	TZ	Likemba	0.999889618632039
aft	3	outgroup	playback	0.00555556	TZ	Likemba	f	0	0	0	0.513878637257753	-0.925717906483452	TZ	Likemba	0.999889618632039
aft	3	outgroup	playback	0.00694444	TZ	Likemba	f	0	0	0	0.513878637257753	-0.694288429862589	TZ	Likemba	0.999889618632039
aft	3	outgroup	playback	0.00833333	TZ	Likemba	f	0	0	0	0.513878637257753	-0.462858953241728	TZ	Likemba	0.999889618632039
aft	3	outgroup	playback	0.00972222	TZ	Likemba	f	0	0	0	0.513878637257753	-0.231429476620865	TZ	Likemba	0.999889618632039
aft	3	outgroup	playback	0.0111111	TZ	Likemba	f	0	0	0	0.513878637257753	-0.00000000000000346866750253932	TZ	Likemba	0.999889618632039
aft	3	outgroup	playback	0.0125	TZ	Likemba	f	0	0	0	0.513878637257753	0.231429476620861	TZ	Likemba	0.999889618632039
aft	3	outgroup	playback	0.0138889	TZ	Likemba	f	0	0	0	0.513878637257753	0.462858953241726	TZ	Likemba	0.999889618632039
aft	3	outgroup	playback	0.0152778	TZ	Likemba	f	0	0	0	0.513878637257753	0.694288429862591	TZ	Likemba	0.999889618632039
aft	3	outgroup	playback	0.0166667	TZ	Likemba	f	0	0	1	0.513878637257753	0.925717906483456	TZ	Likemba	0.999889618632039
aft	3	outgroup	playback	0.0180556	TZ	Likemba	f	0	0	0	0.513878637257753	1.15714738310432	TZ	Likemba	0.999889618632039
aft	3	outgroup	playback	0.0194444	TZ	Likemba	f	0	0	0	0.513878637257753	1.38857685972518	TZ	Likemba	0.999889618632039
aft	3	outgroup	playback	0.0208333	TZ	Likemba	f	0	0	1	0.513878637257753	1.62000633634603	TZ	Likemba	0.999889618632039
aft	3	outgroup	playback	0.00138889	TZ	Lola	f	0	0	0	0.513878637257753	-1.62000633634604	TZ	Lola	0.999889618632039
aft	3	outgroup	playback	0.00277778	TZ	Lola	f	0	0	0	0.513878637257753	-1.38857685972518	TZ	Lola	0.999889618632039
aft	3	outgroup	playback	0.00416667	TZ	Lola	f	0	0	0	0.513878637257753	-1.15714738310432	TZ	Lola	0.999889618632039
aft	3	outgroup	playback	0.00555556	TZ	Lola	f	0	0	0	0.513878637257753	-0.925717906483452	TZ	Lola	0.999889618632039
aft	3	outgroup	playback	0.00694444	TZ	Lola	f	0	0	1	0.513878637257753	-0.694288429862589	TZ	Lola	0.999889618632039
aft	3	outgroup	playback	0.00833333	TZ	Lola	f	0	0	1	0.513878637257753	-0.462858953241728	TZ	Lola	0.999889618632039
aft	3	outgroup	playback	0.00972222	TZ	Lola	f	0	0	1	0.513878637257753	-0.231429476620865	TZ	Lola	0.999889618632039
aft	3	outgroup	playback	0.0111111	TZ	Lola	f	0	0	0	0.513878637257753	-0.00000000000000346866750253932	TZ	Lola	0.999889618632039
aft	3	outgroup	playback	0.0125	TZ	Lola	f	0	0	1	0.513878637257753	0.231429476620861	TZ	Lola	0.999889618632039
aft	3	outgroup	playback	0.0138889	TZ	Lola	f	0	0	0	0.513878637257753	0.462858953241726	TZ	Lola	0.999889618632039
aft	3	outgroup	playback	0.0152778	TZ	Lola	f	0	0	1	0.513878637257753	0.694288429862591	TZ	Lola	0.999889618632039
aft	3	outgroup	playback	0.0166667	TZ	Lola	f	0	0	0	0.513878637257753	0.925717906483456	TZ	Lola	0.999889618632039
aft	3	outgroup	playback	0.0180556	TZ	Lola	f	0	0	0	0.513878637257753	1.15714738310432	TZ	Lola	0.999889618632039
aft	3	outgroup	playback	0.0194444	TZ	Lola	f	0	0	0	0.513878637257753	1.38857685972518	TZ	Lola	0.999889618632039
aft	3	outgroup	playback	0.0208333	TZ	Lola	f	0	0	0	0.513878637257753	1.62000633634603	TZ	Lola	0.999889618632039
morn	4	outgroup	playback	0.00138889	TZ	Ndeko	m	0	0	1	1.42676892226859	-1.62000633634604	TZ	Ndeko	0.999889618632039
morn	4	outgroup	playback	0.00277778	TZ	Ndeko	m	0	0	1	1.42676892226859	-1.38857685972518	TZ	Ndeko	0.999889618632039
morn	4	outgroup	playback	0.00416667	TZ	Ndeko	m	0	0	1	1.42676892226859	-1.15714738310432	TZ	Ndeko	0.999889618632039
morn	4	outgroup	playback	0.00555556	TZ	Ndeko	m	0	0	1	1.42676892226859	-0.925717906483452	TZ	Ndeko	0.999889618632039
morn	4	outgroup	playback	0.00694444	TZ	Ndeko	m	0	0	1	1.42676892226859	-0.694288429862589	TZ	Ndeko	0.999889618632039
morn	4	outgroup	playback	0.00833333	TZ	Ndeko	m	0	0	1	1.42676892226859	-0.462858953241728	TZ	Ndeko	0.999889618632039
morn	4	outgroup	playback	0.00972222	TZ	Ndeko	m	0	0	0	1.42676892226859	-0.231429476620865	TZ	Ndeko	0.999889618632039
morn	4	outgroup	playback	0.0111111	TZ	Ndeko	m	0	0	0	1.42676892226859	-0.00000000000000346866750253932	TZ	Ndeko	0.999889618632039
morn	4	outgroup	playback	0.0125	TZ	Ndeko	m	0	0	1	1.42676892226859	0.231429476620861	TZ	Ndeko	0.999889618632039
morn	4	outgroup	playback	0.0138889	TZ	Ndeko	m	0	0	1	1.42676892226859	0.462858953241726	TZ	Ndeko	0.999889618632039
morn	4	outgroup	playback	0.0152778	TZ	Ndeko	m	0	0	0	1.42676892226859	0.694288429862591	TZ	Ndeko	0.999889618632039
morn	4	outgroup	playback	0.0166667	TZ	Ndeko	m	0	0	1	1.42676892226859	0.925717906483456	TZ	Ndeko	0.999889618632039
morn	4	outgroup	playback	0.0180556	TZ	Ndeko	m	0	0	1	1.42676892226859	1.15714738310432	TZ	Ndeko	0.999889618632039
morn	4	outgroup	playback	0.0194444	TZ	Ndeko	m	0	0	1	1.42676892226859	1.38857685972518	TZ	Ndeko	0.999889618632039
morn	4	outgroup	playback	0.0208333	TZ	Ndeko	m	0	0	1	1.42676892226859	1.62000633634603	TZ	Ndeko	0.999889618632039
morn	4	outgroup	playback	0.00138889	TZ	Keke	m	0	0	1	1.42676892226859	-1.62000633634604	TZ	Keke	0.999889618632039
morn	4	outgroup	playback	0.00277778	TZ	Keke	m	0	0	1	1.42676892226859	-1.38857685972518	TZ	Keke	0.999889618632039
morn	4	outgroup	playback	0.00416667	TZ	Keke	m	0	0	1	1.42676892226859	-1.15714738310432	TZ	Keke	0.999889618632039
morn	4	outgroup	playback	0.00555556	TZ	Keke	m	0	0	1	1.42676892226859	-0.925717906483452	TZ	Keke	0.999889618632039
morn	4	outgroup	playback	0.00694444	TZ	Keke	m	0	0	1	1.42676892226859	-0.694288429862589	TZ	Keke	0.999889618632039
morn	4	outgroup	playback	0.00833333	TZ	Keke	m	0	0	1	1.42676892226859	-0.462858953241728	TZ	Keke	0.999889618632039
morn	4	outgroup	playback	0.00972222	TZ	Keke	m	0	0	1	1.42676892226859	-0.231429476620865	TZ	Keke	0.999889618632039
morn	4	outgroup	playback	0.0111111	TZ	Keke	m	0	0	1	1.42676892226859	-0.00000000000000346866750253932	TZ	Keke	0.999889618632039
morn	4	outgroup	playback	0.0125	TZ	Keke	m	0	0	1	1.42676892226859	0.231429476620861	TZ	Keke	0.999889618632039
morn	4	outgroup	playback	0.0138889	TZ	Keke	m	0	0	1	1.42676892226859	0.462858953241726	TZ	Keke	0.999889618632039
morn	4	outgroup	playback	0.0152778	TZ	Keke	m	0	0	1	1.42676892226859	0.694288429862591	TZ	Keke	0.999889618632039
morn	4	outgroup	playback	0.0166667	TZ	Keke	m	0	0	0	1.42676892226859	0.925717906483456	TZ	Keke	0.999889618632039
morn	4	outgroup	playback	0.0180556	TZ	Keke	m	0	0	1	1.42676892226859	1.15714738310432	TZ	Keke	0.999889618632039
morn	4	outgroup	playback	0.0194444	TZ	Keke	m	0	0	1	1.42676892226859	1.38857685972518	TZ	Keke	0.999889618632039
morn	4	outgroup	playback	0.0208333	TZ	Keke	m	0	0	1	1.42676892226859	1.62000633634603	TZ	Keke	0.999889618632039
morn	4	outgroup	playback	0.00138889	TZ	Diatou	f	0	0	1	1.42676892226859	-1.62000633634604	TZ	Diatou	0.999889618632039
morn	4	outgroup	playback	0.00277778	TZ	Diatou	f	0	0	1	1.42676892226859	-1.38857685972518	TZ	Diatou	0.999889618632039
morn	4	outgroup	playback	0.00416667	TZ	Diatou	f	0	0	1	1.42676892226859	-1.15714738310432	TZ	Diatou	0.999889618632039
morn	4	outgroup	playback	0.00555556	TZ	Diatou	f	0	0	1	1.42676892226859	-0.925717906483452	TZ	Diatou	0.999889618632039
morn	4	outgroup	playback	0.00694444	TZ	Diatou	f	0	0	1	1.42676892226859	-0.694288429862589	TZ	Diatou	0.999889618632039
morn	4	outgroup	playback	0.00833333	TZ	Diatou	f	0	0	1	1.42676892226859	-0.462858953241728	TZ	Diatou	0.999889618632039
morn	4	outgroup	playback	0.00972222	TZ	Diatou	f	0	0	1	1.42676892226859	-0.231429476620865	TZ	Diatou	0.999889618632039
morn	4	outgroup	playback	0.0111111	TZ	Diatou	f	0	0	1	1.42676892226859	-0.00000000000000346866750253932	TZ	Diatou	0.999889618632039
morn	4	outgroup	playback	0.0125	TZ	Diatou	f	0	0	1	1.42676892226859	0.231429476620861	TZ	Diatou	0.999889618632039
morn	4	outgroup	playback	0.0138889	TZ	Diatou	f	0	0	1	1.42676892226859	0.462858953241726	TZ	Diatou	0.999889618632039
morn	4	outgroup	playback	0.0152778	TZ	Diatou	f	0	0	1	1.42676892226859	0.694288429862591	TZ	Diatou	0.999889618632039
morn	4	outgroup	playback	0.0166667	TZ	Diatou	f	0	0	1	1.42676892226859	0.925717906483456	TZ	Diatou	0.999889618632039
morn	4	outgroup	playback	0.0180556	TZ	Diatou	f	0	0	1	1.42676892226859	1.15714738310432	TZ	Diatou	0.999889618632039
morn	4	outgroup	playback	0.0194444	TZ	Diatou	f	0	0	1	1.42676892226859	1.38857685972518	TZ	Diatou	0.999889618632039
morn	4	outgroup	playback	0.0208333	TZ	Diatou	f	0	0	1	1.42676892226859	1.62000633634603	TZ	Diatou	0.999889618632039
morn	4	outgroup	playback	0.00138889	TZ	Malaika	f	0	0	1	1.42676892226859	-1.62000633634604	TZ	Malaika	0.999889618632039
morn	4	outgroup	playback	0.00277778	TZ	Malaika	f	0	0	0	1.42676892226859	-1.38857685972518	TZ	Malaika	0.999889618632039
morn	4	outgroup	playback	0.00416667	TZ	Malaika	f	0	0	1	1.42676892226859	-1.15714738310432	TZ	Malaika	0.999889618632039
morn	4	outgroup	playback	0.00555556	TZ	Malaika	f	0	0	1	1.42676892226859	-0.925717906483452	TZ	Malaika	0.999889618632039
morn	4	outgroup	playback	0.00694444	TZ	Malaika	f	0	0	0	1.42676892226859	-0.694288429862589	TZ	Malaika	0.999889618632039
morn	4	outgroup	playback	0.00833333	TZ	Malaika	f	0	0	0	1.42676892226859	-0.462858953241728	TZ	Malaika	0.999889618632039
morn	4	outgroup	playback	0.00972222	TZ	Malaika	f	0	0	1	1.42676892226859	-0.231429476620865	TZ	Malaika	0.999889618632039
morn	4	outgroup	playback	0.0111111	TZ	Malaika	f	0	0	1	1.42676892226859	-0.00000000000000346866750253932	TZ	Malaika	0.999889618632039
morn	4	outgroup	playback	0.0125	TZ	Malaika	f	0	0	1	1.42676892226859	0.231429476620861	TZ	Malaika	0.999889618632039
morn	4	outgroup	playback	0.0138889	TZ	Malaika	f	0	0	0	1.42676892226859	0.462858953241726	TZ	Malaika	0.999889618632039
morn	4	outgroup	playback	0.0152778	TZ	Malaika	f	0	0	0	1.42676892226859	0.694288429862591	TZ	Malaika	0.999889618632039
morn	4	outgroup	playback	0.0166667	TZ	Malaika	f	0	0	0	1.42676892226859	0.925717906483456	TZ	Malaika	0.999889618632039
morn	4	outgroup	playback	0.0180556	TZ	Malaika	f	0	0	1	1.42676892226859	1.15714738310432	TZ	Malaika	0.999889618632039
morn	4	outgroup	playback	0.0194444	TZ	Malaika	f	0	0	1	1.42676892226859	1.38857685972518	TZ	Malaika	0.999889618632039
morn	4	outgroup	playback	0.0208333	TZ	Malaika	f	0	0	1	1.42676892226859	1.62000633634603	TZ	Malaika	0.999889618632039
morn	4	outgroup	playback	0.00138889	TZ	Cheka	f	0	0	1	1.42676892226859	-1.62000633634604	TZ	Cheka	0.999889618632039
morn	4	outgroup	playback	0.00277778	TZ	Cheka	f	0	0	0	1.42676892226859	-1.38857685972518	TZ	Cheka	0.999889618632039
morn	4	outgroup	playback	0.00416667	TZ	Cheka	f	0	0	1	1.42676892226859	-1.15714738310432	TZ	Cheka	0.999889618632039
morn	4	outgroup	playback	0.00555556	TZ	Cheka	f	0	0	1	1.42676892226859	-0.925717906483452	TZ	Cheka	0.999889618632039
morn	4	outgroup	playback	0.00694444	TZ	Cheka	f	0	0	1	1.42676892226859	-0.694288429862589	TZ	Cheka	0.999889618632039
morn	4	outgroup	playback	0.00833333	TZ	Cheka	f	0	0	1	1.42676892226859	-0.462858953241728	TZ	Cheka	0.999889618632039
morn	4	outgroup	playback	0.00972222	TZ	Cheka	f	0	0	1	1.42676892226859	-0.231429476620865	TZ	Cheka	0.999889618632039
morn	4	outgroup	playback	0.0111111	TZ	Cheka	f	0	0	1	1.42676892226859	-0.00000000000000346866750253932	TZ	Cheka	0.999889618632039
morn	4	outgroup	playback	0.0125	TZ	Cheka	f	0	0	1	1.42676892226859	0.231429476620861	TZ	Cheka	0.999889618632039
morn	4	outgroup	playback	0.0138889	TZ	Cheka	f	0	0	1	1.42676892226859	0.462858953241726	TZ	Cheka	0.999889618632039
morn	4	outgroup	playback	0.0152778	TZ	Cheka	f	0	0	1	1.42676892226859	0.694288429862591	TZ	Cheka	0.999889618632039
morn	4	outgroup	playback	0.0166667	TZ	Cheka	f	0	0	1	1.42676892226859	0.925717906483456	TZ	Cheka	0.999889618632039
morn	4	outgroup	playback	0.0180556	TZ	Cheka	f	0	0	1	1.42676892226859	1.15714738310432	TZ	Cheka	0.999889618632039
morn	4	outgroup	playback	0.0194444	TZ	Cheka	f	0	0	1	1.42676892226859	1.38857685972518	TZ	Cheka	0.999889618632039
morn	4	outgroup	playback	0.0208333	TZ	Cheka	f	0	0	1	1.42676892226859	1.62000633634603	TZ	Cheka	0.999889618632039
morn	4	outgroup	playback	0.00138889	TZ	Likemba	f	0	0	1	1.42676892226859	-1.62000633634604	TZ	Likemba	0.999889618632039
morn	4	outgroup	playback	0.00277778	TZ	Likemba	f	0	0	1	1.42676892226859	-1.38857685972518	TZ	Likemba	0.999889618632039
morn	4	outgroup	playback	0.00416667	TZ	Likemba	f	0	0	1	1.42676892226859	-1.15714738310432	TZ	Likemba	0.999889618632039
morn	4	outgroup	playback	0.00555556	TZ	Likemba	f	0	0	1	1.42676892226859	-0.925717906483452	TZ	Likemba	0.999889618632039
morn	4	outgroup	playback	0.00694444	TZ	Likemba	f	0	0	1	1.42676892226859	-0.694288429862589	TZ	Likemba	0.999889618632039
morn	4	outgroup	playback	0.00833333	TZ	Likemba	f	0	0	0	1.42676892226859	-0.462858953241728	TZ	Likemba	0.999889618632039
morn	4	outgroup	playback	0.00972222	TZ	Likemba	f	1	0	0	1.42676892226859	-0.231429476620865	TZ	Likemba	0.999889618632039
morn	4	outgroup	playback	0.0111111	TZ	Likemba	f	0	0	1	1.42676892226859	-0.00000000000000346866750253932	TZ	Likemba	0.999889618632039
morn	4	outgroup	playback	0.0125	TZ	Likemba	f	0	0	1	1.42676892226859	0.231429476620861	TZ	Likemba	0.999889618632039
morn	4	outgroup	playback	0.0138889	TZ	Likemba	f	0	0	1	1.42676892226859	0.462858953241726	TZ	Likemba	0.999889618632039
morn	4	outgroup	playback	0.0152778	TZ	Likemba	f	0	0	1	1.42676892226859	0.694288429862591	TZ	Likemba	0.999889618632039
morn	4	outgroup	playback	0.0166667	TZ	Likemba	f	0	0	1	1.42676892226859	0.925717906483456	TZ	Likemba	0.999889618632039
morn	4	outgroup	playback	0.0180556	TZ	Likemba	f	0	0	0	1.42676892226859	1.15714738310432	TZ	Likemba	0.999889618632039
morn	4	outgroup	playback	0.0194444	TZ	Likemba	f	0	0	0	1.42676892226859	1.38857685972518	TZ	Likemba	0.999889618632039
morn	4	outgroup	playback	0.0208333	TZ	Likemba	f	0	0	1	1.42676892226859	1.62000633634603	TZ	Likemba	0.999889618632039
morn	4	outgroup	playback	0.00138889	TZ	Lola	f	0	0	1	1.42676892226859	-1.62000633634604	TZ	Lola	0.999889618632039
morn	4	outgroup	playback	0.00277778	TZ	Lola	f	0	0	0	1.42676892226859	-1.38857685972518	TZ	Lola	0.999889618632039
morn	4	outgroup	playback	0.00416667	TZ	Lola	f	0	0	0	1.42676892226859	-1.15714738310432	TZ	Lola	0.999889618632039
morn	4	outgroup	playback	0.00555556	TZ	Lola	f	0	0	1	1.42676892226859	-0.925717906483452	TZ	Lola	0.999889618632039
morn	4	outgroup	playback	0.00694444	TZ	Lola	f	0	0	1	1.42676892226859	-0.694288429862589	TZ	Lola	0.999889618632039
morn	4	outgroup	playback	0.00833333	TZ	Lola	f	0	0	1	1.42676892226859	-0.462858953241728	TZ	Lola	0.999889618632039
morn	4	outgroup	playback	0.00972222	TZ	Lola	f	1	0	0	1.42676892226859	-0.231429476620865	TZ	Lola	0.999889618632039
morn	4	outgroup	playback	0.0111111	TZ	Lola	f	0	0	1	1.42676892226859	-0.00000000000000346866750253932	TZ	Lola	0.999889618632039
morn	4	outgroup	playback	0.0125	TZ	Lola	f	0	0	1	1.42676892226859	0.231429476620861	TZ	Lola	0.999889618632039
morn	4	outgroup	playback	0.0138889	TZ	Lola	f	0	0	1	1.42676892226859	0.462858953241726	TZ	Lola	0.999889618632039
morn	4	outgroup	playback	0.0152778	TZ	Lola	f	0	0	1	1.42676892226859	0.694288429862591	TZ	Lola	0.999889618632039
morn	4	outgroup	playback	0.0166667	TZ	Lola	f	0	0	1	1.42676892226859	0.925717906483456	TZ	Lola	0.999889618632039
morn	4	outgroup	playback	0.0180556	TZ	Lola	f	0	0	1	1.42676892226859	1.15714738310432	TZ	Lola	0.999889618632039
morn	4	outgroup	playback	0.0194444	TZ	Lola	f	0	0	0	1.42676892226859	1.38857685972518	TZ	Lola	0.999889618632039
morn	4	outgroup	playback	0.0208333	TZ	Lola	f	0	0	1	1.42676892226859	1.62000633634603	TZ	Lola	0.999889618632039
aft	4	control	playback	0.00138889	TZ	Ndeko	m				1.42676892226859	-1.62000633634604	TZ	Ndeko	-0.999889618632039
aft	4	control	playback	0.00277778	TZ	Ndeko	m	0	0	0	1.42676892226859	-1.38857685972518	TZ	Ndeko	-0.999889618632039
aft	4	control	playback	0.00416667	TZ	Ndeko	m	0	0	0	1.42676892226859	-1.15714738310432	TZ	Ndeko	-0.999889618632039
aft	4	control	playback	0.00555556	TZ	Ndeko	m	0	0	0	1.42676892226859	-0.925717906483452	TZ	Ndeko	-0.999889618632039
aft	4	control	playback	0.00694444	TZ	Ndeko	m	0	0	0	1.42676892226859	-0.694288429862589	TZ	Ndeko	-0.999889618632039
aft	4	control	playback	0.00833333	TZ	Ndeko	m	0	0	0	1.42676892226859	-0.462858953241728	TZ	Ndeko	-0.999889618632039
aft	4	control	playback	0.00972222	TZ	Ndeko	m	0	0	1	1.42676892226859	-0.231429476620865	TZ	Ndeko	-0.999889618632039
aft	4	control	playback	0.0111111	TZ	Ndeko	m	0	0	0	1.42676892226859	-0.00000000000000346866750253932	TZ	Ndeko	-0.999889618632039
aft	4	control	playback	0.0125	TZ	Ndeko	m	0	0	0	1.42676892226859	0.231429476620861	TZ	Ndeko	-0.999889618632039
aft	4	control	playback	0.0138889	TZ	Ndeko	m	0	0	0	1.42676892226859	0.462858953241726	TZ	Ndeko	-0.999889618632039
aft	4	control	playback	0.0152778	TZ	Ndeko	m	0	0	0	1.42676892226859	0.694288429862591	TZ	Ndeko	-0.999889618632039
aft	4	control	playback	0.0166667	TZ	Ndeko	m	0	0	0	1.42676892226859	0.925717906483456	TZ	Ndeko	-0.999889618632039
aft	4	control	playback	0.0180556	TZ	Ndeko	m	0	0	0	1.42676892226859	1.15714738310432	TZ	Ndeko	-0.999889618632039
aft	4	control	playback	0.0194444	TZ	Ndeko	m	0	0	0	1.42676892226859	1.38857685972518	TZ	Ndeko	-0.999889618632039
aft	4	control	playback	0.0208333	TZ	Ndeko	m	0	0	0	1.42676892226859	1.62000633634603	TZ	Ndeko	-0.999889618632039
aft	4	control	playback	0.00138889	TZ	Keke	m	0	0	0	1.42676892226859	-1.62000633634604	TZ	Keke	-0.999889618632039
aft	4	control	playback	0.00277778	TZ	Keke	m	0	0	1	1.42676892226859	-1.38857685972518	TZ	Keke	-0.999889618632039
aft	4	control	playback	0.00416667	TZ	Keke	m	0	0	1	1.42676892226859	-1.15714738310432	TZ	Keke	-0.999889618632039
aft	4	control	playback	0.00555556	TZ	Keke	m	0	0	1	1.42676892226859	-0.925717906483452	TZ	Keke	-0.999889618632039
aft	4	control	playback	0.00694444	TZ	Keke	m	0	0	1	1.42676892226859	-0.694288429862589	TZ	Keke	-0.999889618632039
aft	4	control	playback	0.00833333	TZ	Keke	m	0	0	1	1.42676892226859	-0.462858953241728	TZ	Keke	-0.999889618632039
aft	4	control	playback	0.00972222	TZ	Keke	m	0	0	1	1.42676892226859	-0.231429476620865	TZ	Keke	-0.999889618632039
aft	4	control	playback	0.0111111	TZ	Keke	m	0	0	1	1.42676892226859	-0.00000000000000346866750253932	TZ	Keke	-0.999889618632039
aft	4	control	playback	0.0125	TZ	Keke	m	0	0	1	1.42676892226859	0.231429476620861	TZ	Keke	-0.999889618632039
aft	4	control	playback	0.0138889	TZ	Keke	m	0	0	1	1.42676892226859	0.462858953241726	TZ	Keke	-0.999889618632039
aft	4	control	playback	0.0152778	TZ	Keke	m	0	0	1	1.42676892226859	0.694288429862591	TZ	Keke	-0.999889618632039
aft	4	control	playback	0.0166667	TZ	Keke	m	0	0	1	1.42676892226859	0.925717906483456	TZ	Keke	-0.999889618632039
aft	4	control	playback	0.0180556	TZ	Keke	m	0	0	1	1.42676892226859	1.15714738310432	TZ	Keke	-0.999889618632039
aft	4	control	playback	0.0194444	TZ	Keke	m	0	0	1	1.42676892226859	1.38857685972518	TZ	Keke	-0.999889618632039
aft	4	control	playback	0.0208333	TZ	Keke	m	0	0	1	1.42676892226859	1.62000633634603	TZ	Keke	-0.999889618632039
aft	4	control	playback	0.00138889	TZ	Diatou	f	0	0	1	1.42676892226859	-1.62000633634604	TZ	Diatou	-0.999889618632039
aft	4	control	playback	0.00277778	TZ	Diatou	f	0	0	1	1.42676892226859	-1.38857685972518	TZ	Diatou	-0.999889618632039
aft	4	control	playback	0.00416667	TZ	Diatou	f	0	0	1	1.42676892226859	-1.15714738310432	TZ	Diatou	-0.999889618632039
aft	4	control	playback	0.00555556	TZ	Diatou	f	0	0	1	1.42676892226859	-0.925717906483452	TZ	Diatou	-0.999889618632039
aft	4	control	playback	0.00694444	TZ	Diatou	f	0	0	1	1.42676892226859	-0.694288429862589	TZ	Diatou	-0.999889618632039
aft	4	control	playback	0.00833333	TZ	Diatou	f	0	0	1	1.42676892226859	-0.462858953241728	TZ	Diatou	-0.999889618632039
aft	4	control	playback	0.00972222	TZ	Diatou	f	0	0	1	1.42676892226859	-0.231429476620865	TZ	Diatou	-0.999889618632039
aft	4	control	playback	0.0111111	TZ	Diatou	f	0	0	1	1.42676892226859	-0.00000000000000346866750253932	TZ	Diatou	-0.999889618632039
aft	4	control	playback	0.0125	TZ	Diatou	f	0	0	1	1.42676892226859	0.231429476620861	TZ	Diatou	-0.999889618632039
aft	4	control	playback	0.0138889	TZ	Diatou	f	0	0	1	1.42676892226859	0.462858953241726	TZ	Diatou	-0.999889618632039
aft	4	control	playback	0.0152778	TZ	Diatou	f	0	0	1	1.42676892226859	0.694288429862591	TZ	Diatou	-0.999889618632039
aft	4	control	playback	0.0166667	TZ	Diatou	f	0	0	1	1.42676892226859	0.925717906483456	TZ	Diatou	-0.999889618632039
aft	4	control	playback	0.0180556	TZ	Diatou	f	0	0	1	1.42676892226859	1.15714738310432	TZ	Diatou	-0.999889618632039
aft	4	control	playback	0.0194444	TZ	Diatou	f	0	0	1	1.42676892226859	1.38857685972518	TZ	Diatou	-0.999889618632039
aft	4	control	playback	0.0208333	TZ	Diatou	f	0	0	1	1.42676892226859	1.62000633634603	TZ	Diatou	-0.999889618632039
aft	4	control	playback	0.00138889	TZ	Malaika	f	0	0	1	1.42676892226859	-1.62000633634604	TZ	Malaika	-0.999889618632039
aft	4	control	playback	0.00277778	TZ	Malaika	f	0	0	1	1.42676892226859	-1.38857685972518	TZ	Malaika	-0.999889618632039
aft	4	control	playback	0.00416667	TZ	Malaika	f	0	0	1	1.42676892226859	-1.15714738310432	TZ	Malaika	-0.999889618632039
aft	4	control	playback	0.00555556	TZ	Malaika	f	0	0	1	1.42676892226859	-0.925717906483452	TZ	Malaika	-0.999889618632039
aft	4	control	playback	0.00694444	TZ	Malaika	f	0	0	1	1.42676892226859	-0.694288429862589	TZ	Malaika	-0.999889618632039
aft	4	control	playback	0.00833333	TZ	Malaika	f	0	0	1	1.42676892226859	-0.462858953241728	TZ	Malaika	-0.999889618632039
aft	4	control	playback	0.00972222	TZ	Malaika	f	0	0	1	1.42676892226859	-0.231429476620865	TZ	Malaika	-0.999889618632039
aft	4	control	playback	0.0111111	TZ	Malaika	f	0	0	1	1.42676892226859	-0.00000000000000346866750253932	TZ	Malaika	-0.999889618632039
aft	4	control	playback	0.0125	TZ	Malaika	f	0	0	1	1.42676892226859	0.231429476620861	TZ	Malaika	-0.999889618632039
aft	4	control	playback	0.0138889	TZ	Malaika	f	0	0	1	1.42676892226859	0.462858953241726	TZ	Malaika	-0.999889618632039
aft	4	control	playback	0.0152778	TZ	Malaika	f	0	0	1	1.42676892226859	0.694288429862591	TZ	Malaika	-0.999889618632039
aft	4	control	playback	0.0166667	TZ	Malaika	f	0	0	1	1.42676892226859	0.925717906483456	TZ	Malaika	-0.999889618632039
aft	4	control	playback	0.0180556	TZ	Malaika	f	0	0	1	1.42676892226859	1.15714738310432	TZ	Malaika	-0.999889618632039
aft	4	control	playback	0.0194444	TZ	Malaika	f	0	0	1	1.42676892226859	1.38857685972518	TZ	Malaika	-0.999889618632039
aft	4	control	playback	0.0208333	TZ	Malaika	f	0	0	1	1.42676892226859	1.62000633634603	TZ	Malaika	-0.999889618632039
aft	4	control	playback	0.00138889	TZ	Cheka	f	0	0	1	1.42676892226859	-1.62000633634604	TZ	Cheka	-0.999889618632039
aft	4	control	playback	0.00277778	TZ	Cheka	f	0	0	1	1.42676892226859	-1.38857685972518	TZ	Cheka	-0.999889618632039
aft	4	control	playback	0.00416667	TZ	Cheka	f	0	1	0	1.42676892226859	-1.15714738310432	TZ	Cheka	-0.999889618632039
aft	4	control	playback	0.00555556	TZ	Cheka	f	0	0	1	1.42676892226859	-0.925717906483452	TZ	Cheka	-0.999889618632039
aft	4	control	playback	0.00694444	TZ	Cheka	f	0	0	1	1.42676892226859	-0.694288429862589	TZ	Cheka	-0.999889618632039
aft	4	control	playback	0.00833333	TZ	Cheka	f	0	0	1	1.42676892226859	-0.462858953241728	TZ	Cheka	-0.999889618632039
aft	4	control	playback	0.00972222	TZ	Cheka	f	0	0	1	1.42676892226859	-0.231429476620865	TZ	Cheka	-0.999889618632039
aft	4	control	playback	0.0111111	TZ	Cheka	f	0	0	1	1.42676892226859	-0.00000000000000346866750253932	TZ	Cheka	-0.999889618632039
aft	4	control	playback	0.0125	TZ	Cheka	f	0	0	1	1.42676892226859	0.231429476620861	TZ	Cheka	-0.999889618632039
aft	4	control	playback	0.0138889	TZ	Cheka	f	0	0	1	1.42676892226859	0.462858953241726	TZ	Cheka	-0.999889618632039
aft	4	control	playback	0.0152778	TZ	Cheka	f	0	0	1	1.42676892226859	0.694288429862591	TZ	Cheka	-0.999889618632039
aft	4	control	playback	0.0166667	TZ	Cheka	f	0	0	1	1.42676892226859	0.925717906483456	TZ	Cheka	-0.999889618632039
aft	4	control	playback	0.0180556	TZ	Cheka	f	0	0	1	1.42676892226859	1.15714738310432	TZ	Cheka	-0.999889618632039
aft	4	control	playback	0.0194444	TZ	Cheka	f	0	0	1	1.42676892226859	1.38857685972518	TZ	Cheka	-0.999889618632039
aft	4	control	playback	0.0208333	TZ	Cheka	f	0	0	1	1.42676892226859	1.62000633634603	TZ	Cheka	-0.999889618632039
aft	4	control	playback	0.00138889	TZ	Likemba	f	0	0	1	1.42676892226859	-1.62000633634604	TZ	Likemba	-0.999889618632039
aft	4	control	playback	0.00277778	TZ	Likemba	f	0	0	1	1.42676892226859	-1.38857685972518	TZ	Likemba	-0.999889618632039
aft	4	control	playback	0.00416667	TZ	Likemba	f	0	0	1	1.42676892226859	-1.15714738310432	TZ	Likemba	-0.999889618632039
aft	4	control	playback	0.00555556	TZ	Likemba	f	0	0	1	1.42676892226859	-0.925717906483452	TZ	Likemba	-0.999889618632039
aft	4	control	playback	0.00694444	TZ	Likemba	f	0	0	1	1.42676892226859	-0.694288429862589	TZ	Likemba	-0.999889618632039
aft	4	control	playback	0.00833333	TZ	Likemba	f	0	0	1	1.42676892226859	-0.462858953241728	TZ	Likemba	-0.999889618632039
aft	4	control	playback	0.00972222	TZ	Likemba	f	0	0	1	1.42676892226859	-0.231429476620865	TZ	Likemba	-0.999889618632039
aft	4	control	playback	0.0111111	TZ	Likemba	f	0	0	1	1.42676892226859	-0.00000000000000346866750253932	TZ	Likemba	-0.999889618632039
aft	4	control	playback	0.0125	TZ	Likemba	f	0	0	1	1.42676892226859	0.231429476620861	TZ	Likemba	-0.999889618632039
aft	4	control	playback	0.0138889	TZ	Likemba	f	0	0	1	1.42676892226859	0.462858953241726	TZ	Likemba	-0.999889618632039
aft	4	control	playback	0.0152778	TZ	Likemba	f	0	0	1	1.42676892226859	0.694288429862591	TZ	Likemba	-0.999889618632039
aft	4	control	playback	0.0166667	TZ	Likemba	f	0	0	1	1.42676892226859	0.925717906483456	TZ	Likemba	-0.999889618632039
aft	4	control	playback	0.0180556	TZ	Likemba	f	0	0	1	1.42676892226859	1.15714738310432	TZ	Likemba	-0.999889618632039
aft	4	control	playback	0.0194444	TZ	Likemba	f	0	0	1	1.42676892226859	1.38857685972518	TZ	Likemba	-0.999889618632039
aft	4	control	playback	0.0208333	TZ	Likemba	f	0	0	1	1.42676892226859	1.62000633634603	TZ	Likemba	-0.999889618632039
aft	4	control	playback	0.00138889	TZ	Lola	f	0	0	1	1.42676892226859	-1.62000633634604	TZ	Lola	-0.999889618632039
aft	4	control	playback	0.00277778	TZ	Lola	f	0	0	0	1.42676892226859	-1.38857685972518	TZ	Lola	-0.999889618632039
aft	4	control	playback	0.00416667	TZ	Lola	f	0	0	0	1.42676892226859	-1.15714738310432	TZ	Lola	-0.999889618632039
aft	4	control	playback	0.00555556	TZ	Lola	f	0	0	0	1.42676892226859	-0.925717906483452	TZ	Lola	-0.999889618632039
aft	4	control	playback	0.00694444	TZ	Lola	f	0	0	0	1.42676892226859	-0.694288429862589	TZ	Lola	-0.999889618632039
aft	4	control	playback	0.00833333	TZ	Lola	f	0	0	0	1.42676892226859	-0.462858953241728	TZ	Lola	-0.999889618632039
aft	4	control	playback	0.00972222	TZ	Lola	f	0	0	0	1.42676892226859	-0.231429476620865	TZ	Lola	-0.999889618632039
aft	4	control	playback	0.0111111	TZ	Lola	f	0	0	0	1.42676892226859	-0.00000000000000346866750253932	TZ	Lola	-0.999889618632039
aft	4	control	playback	0.0125	TZ	Lola	f	0	0	0	1.42676892226859	0.231429476620861	TZ	Lola	-0.999889618632039
aft	4	control	playback	0.0138889	TZ	Lola	f	0	0	0	1.42676892226859	0.462858953241726	TZ	Lola	-0.999889618632039
aft	4	control	playback	0.0152778	TZ	Lola	f	0	0	0	1.42676892226859	0.694288429862591	TZ	Lola	-0.999889618632039
aft	4	control	playback	0.0166667	TZ	Lola	f	0	0	0	1.42676892226859	0.925717906483456	TZ	Lola	-0.999889618632039
aft	4	control	playback	0.0180556	TZ	Lola	f	0	0	0	1.42676892226859	1.15714738310432	TZ	Lola	-0.999889618632039
aft	4	control	playback	0.0194444	TZ	Lola	f	0	0	1	1.42676892226859	1.38857685972518	TZ	Lola	-0.999889618632039
aft	4	control	playback	0.0208333	TZ	Lola	f	0	0	1	1.42676892226859	1.62000633634603	TZ	Lola	-0.999889618632039
morn	1	outgroup	playback	0.00138889	AI1	NyotaAI	m	0	0	1	-1.31190193276391	-1.62000633634604	AI1	NyotaAI	0.999889618632039
morn	1	outgroup	playback	0.00277778	AI1	NyotaAI	m	0	0	0	-1.31190193276391	-1.38857685972518	AI1	NyotaAI	0.999889618632039
morn	1	outgroup	playback	0.00416667	AI1	NyotaAI	m	0	0	0	-1.31190193276391	-1.15714738310432	AI1	NyotaAI	0.999889618632039
morn	1	outgroup	playback	0.00555556	AI1	NyotaAI	m	0	0	1	-1.31190193276391	-0.925717906483452	AI1	NyotaAI	0.999889618632039
morn	1	outgroup	playback	0.00694444	AI1	NyotaAI	m	0	0	1	-1.31190193276391	-0.694288429862589	AI1	NyotaAI	0.999889618632039
morn	1	outgroup	playback	0.00833333	AI1	NyotaAI	m	0	0	1	-1.31190193276391	-0.462858953241728	AI1	NyotaAI	0.999889618632039
morn	1	outgroup	playback	0.00972222	AI1	NyotaAI	m	0	0	1	-1.31190193276391	-0.231429476620865	AI1	NyotaAI	0.999889618632039
morn	1	outgroup	playback	0.0111111	AI1	NyotaAI	m	0	0	1	-1.31190193276391	-0.00000000000000346866750253932	AI1	NyotaAI	0.999889618632039
morn	1	outgroup	playback	0.0125	AI1	NyotaAI	m	0	0	1	-1.31190193276391	0.231429476620861	AI1	NyotaAI	0.999889618632039
morn	1	outgroup	playback	0.0138889	AI1	NyotaAI	m	0	0	0	-1.31190193276391	0.462858953241726	AI1	NyotaAI	0.999889618632039
morn	1	outgroup	playback	0.0152778	AI1	NyotaAI	m	0	0	1	-1.31190193276391	0.694288429862591	AI1	NyotaAI	0.999889618632039
morn	1	outgroup	playback	0.0166667	AI1	NyotaAI	m	0	0	1	-1.31190193276391	0.925717906483456	AI1	NyotaAI	0.999889618632039
morn	1	outgroup	playback	0.0180556	AI1	NyotaAI	m	0	0	1	-1.31190193276391	1.15714738310432	AI1	NyotaAI	0.999889618632039
morn	1	outgroup	playback	0.0194444	AI1	NyotaAI	m	0	0	1	-1.31190193276391	1.38857685972518	AI1	NyotaAI	0.999889618632039
morn	1	outgroup	playback	0.0208333	AI1	NyotaAI	m	0	0	1	-1.31190193276391	1.62000633634603	AI1	NyotaAI	0.999889618632039
morn	1	outgroup	playback	0.00138889	AI1	Teco	m	0	0	1	-1.31190193276391	-1.62000633634604	AI1	Teco	0.999889618632039
morn	1	outgroup	playback	0.00277778	AI1	Teco	m	0	0	0	-1.31190193276391	-1.38857685972518	AI1	Teco	0.999889618632039
morn	1	outgroup	playback	0.00416667	AI1	Teco	m	0	0	0	-1.31190193276391	-1.15714738310432	AI1	Teco	0.999889618632039
morn	1	outgroup	playback	0.00555556	AI1	Teco	m	0	0	1	-1.31190193276391	-0.925717906483452	AI1	Teco	0.999889618632039
morn	1	outgroup	playback	0.00694444	AI1	Teco	m	0	0	0	-1.31190193276391	-0.694288429862589	AI1	Teco	0.999889618632039
morn	1	outgroup	playback	0.00833333	AI1	Teco	m	0	0	0	-1.31190193276391	-0.462858953241728	AI1	Teco	0.999889618632039
morn	1	outgroup	playback	0.00972222	AI1	Teco	m	0	0	0	-1.31190193276391	-0.231429476620865	AI1	Teco	0.999889618632039
morn	1	outgroup	playback	0.0111111	AI1	Teco	m	0	0	1	-1.31190193276391	-0.00000000000000346866750253932	AI1	Teco	0.999889618632039
morn	1	outgroup	playback	0.0125	AI1	Teco	m	0	0	1	-1.31190193276391	0.231429476620861	AI1	Teco	0.999889618632039
morn	1	outgroup	playback	0.0138889	AI1	Teco	m	0	0	0	-1.31190193276391	0.462858953241726	AI1	Teco	0.999889618632039
morn	1	outgroup	playback	0.0152778	AI1	Teco	m	0	0	0	-1.31190193276391	0.694288429862591	AI1	Teco	0.999889618632039
morn	1	outgroup	playback	0.0166667	AI1	Teco	m	0	0	1	-1.31190193276391	0.925717906483456	AI1	Teco	0.999889618632039
morn	1	outgroup	playback	0.0180556	AI1	Teco	m	0	0	1	-1.31190193276391	1.15714738310432	AI1	Teco	0.999889618632039
morn	1	outgroup	playback	0.0194444	AI1	Teco	m	0	0	1	-1.31190193276391	1.38857685972518	AI1	Teco	0.999889618632039
morn	1	outgroup	playback	0.0208333	AI1	Teco	m	0	0	1	-1.31190193276391	1.62000633634603	AI1	Teco	0.999889618632039
morn	1	outgroup	playback	0.00138889	AI1	Elikya	f	0	0	1	-1.31190193276391	-1.62000633634604	AI1	Elikya	0.999889618632039
morn	1	outgroup	playback	0.00277778	AI1	Elikya	f	0	0	1	-1.31190193276391	-1.38857685972518	AI1	Elikya	0.999889618632039
morn	1	outgroup	playback	0.00416667	AI1	Elikya	f	0	0	1	-1.31190193276391	-1.15714738310432	AI1	Elikya	0.999889618632039
morn	1	outgroup	playback	0.00555556	AI1	Elikya	f	0	0	1	-1.31190193276391	-0.925717906483452	AI1	Elikya	0.999889618632039
morn	1	outgroup	playback	0.00694444	AI1	Elikya	f	0	0	1	-1.31190193276391	-0.694288429862589	AI1	Elikya	0.999889618632039
morn	1	outgroup	playback	0.00833333	AI1	Elikya	f	0	0	1	-1.31190193276391	-0.462858953241728	AI1	Elikya	0.999889618632039
morn	1	outgroup	playback	0.00972222	AI1	Elikya	f	0	0	1	-1.31190193276391	-0.231429476620865	AI1	Elikya	0.999889618632039
morn	1	outgroup	playback	0.0111111	AI1	Elikya	f	0	0	1	-1.31190193276391	-0.00000000000000346866750253932	AI1	Elikya	0.999889618632039
morn	1	outgroup	playback	0.0125	AI1	Elikya	f	0	0	1	-1.31190193276391	0.231429476620861	AI1	Elikya	0.999889618632039
morn	1	outgroup	playback	0.0138889	AI1	Elikya	f	0	0	1	-1.31190193276391	0.462858953241726	AI1	Elikya	0.999889618632039
morn	1	outgroup	playback	0.0152778	AI1	Elikya	f	0	0	1	-1.31190193276391	0.694288429862591	AI1	Elikya	0.999889618632039
morn	1	outgroup	playback	0.0166667	AI1	Elikya	f	0	0	1	-1.31190193276391	0.925717906483456	AI1	Elikya	0.999889618632039
morn	1	outgroup	playback	0.0180556	AI1	Elikya	f	0	0	1	-1.31190193276391	1.15714738310432	AI1	Elikya	0.999889618632039
morn	1	outgroup	playback	0.0194444	AI1	Elikya	f	0	0	1	-1.31190193276391	1.38857685972518	AI1	Elikya	0.999889618632039
morn	1	outgroup	playback	0.0208333	AI1	Elikya	f	0	0	1	-1.31190193276391	1.62000633634603	AI1	Elikya	0.999889618632039
morn	1	outgroup	playback	0.00138889	AI2	Kanzi	m	0	0	0	-1.31190193276391	-1.62000633634604	AI2	Kanzi	0.999889618632039
morn	1	outgroup	playback	0.00277778	AI2	Kanzi	m	0	0	0	-1.31190193276391	-1.38857685972518	AI2	Kanzi	0.999889618632039
morn	1	outgroup	playback	0.00416667	AI2	Kanzi	m	0	0	0	-1.31190193276391	-1.15714738310432	AI2	Kanzi	0.999889618632039
morn	1	outgroup	playback	0.00555556	AI2	Kanzi	m	0	0	1	-1.31190193276391	-0.925717906483452	AI2	Kanzi	0.999889618632039
morn	1	outgroup	playback	0.00694444	AI2	Kanzi	m	0	0	1	-1.31190193276391	-0.694288429862589	AI2	Kanzi	0.999889618632039
morn	1	outgroup	playback	0.00833333	AI2	Kanzi	m	0	0	1	-1.31190193276391	-0.462858953241728	AI2	Kanzi	0.999889618632039
morn	1	outgroup	playback	0.00972222	AI2	Kanzi	m	0	0	1	-1.31190193276391	-0.231429476620865	AI2	Kanzi	0.999889618632039
morn	1	outgroup	playback	0.0111111	AI2	Kanzi	m	0	0	0	-1.31190193276391	-0.00000000000000346866750253932	AI2	Kanzi	0.999889618632039
morn	1	outgroup	playback	0.0125	AI2	Kanzi	m	0	0	1	-1.31190193276391	0.231429476620861	AI2	Kanzi	0.999889618632039
morn	1	outgroup	playback	0.0138889	AI2	Kanzi	m	0	0	1	-1.31190193276391	0.462858953241726	AI2	Kanzi	0.999889618632039
morn	1	outgroup	playback	0.0152778	AI2	Kanzi	m	0	0	1	-1.31190193276391	0.694288429862591	AI2	Kanzi	0.999889618632039
morn	1	outgroup	playback	0.0166667	AI2	Kanzi	m	0	0	1	-1.31190193276391	0.925717906483456	AI2	Kanzi	0.999889618632039
morn	1	outgroup	playback	0.0180556	AI2	Kanzi	m	0	0	1	-1.31190193276391	1.15714738310432	AI2	Kanzi	0.999889618632039
morn	1	outgroup	playback	0.0194444	AI2	Kanzi	m	0	0	1	-1.31190193276391	1.38857685972518	AI2	Kanzi	0.999889618632039
morn	1	outgroup	playback	0.0208333	AI2	Kanzi	m	0	0	1	-1.31190193276391	1.62000633634603	AI2	Kanzi	0.999889618632039
morn	1	outgroup	playback	0.00138889	AI2	Maisha	m	0	0	0	-1.31190193276391	-1.62000633634604	AI2	Maisha	0.999889618632039
morn	1	outgroup	playback	0.00277778	AI2	Maisha	m	0	0	1	-1.31190193276391	-1.38857685972518	AI2	Maisha	0.999889618632039
morn	1	outgroup	playback	0.00416667	AI2	Maisha	m	0	0	1	-1.31190193276391	-1.15714738310432	AI2	Maisha	0.999889618632039
morn	1	outgroup	playback	0.00555556	AI2	Maisha	m	0	0	1	-1.31190193276391	-0.925717906483452	AI2	Maisha	0.999889618632039
morn	1	outgroup	playback	0.00694444	AI2	Maisha	m	0	0	1	-1.31190193276391	-0.694288429862589	AI2	Maisha	0.999889618632039
morn	1	outgroup	playback	0.00833333	AI2	Maisha	m	0	0	1	-1.31190193276391	-0.462858953241728	AI2	Maisha	0.999889618632039
morn	1	outgroup	playback	0.00972222	AI2	Maisha	m	0	0	1	-1.31190193276391	-0.231429476620865	AI2	Maisha	0.999889618632039
morn	1	outgroup	playback	0.0111111	AI2	Maisha	m	0	0	1	-1.31190193276391	-0.00000000000000346866750253932	AI2	Maisha	0.999889618632039
morn	1	outgroup	playback	0.0125	AI2	Maisha	m	0	0	1	-1.31190193276391	0.231429476620861	AI2	Maisha	0.999889618632039
morn	1	outgroup	playback	0.0138889	AI2	Maisha	m	0	0	1	-1.31190193276391	0.462858953241726	AI2	Maisha	0.999889618632039
morn	1	outgroup	playback	0.0152778	AI2	Maisha	m	0	0	1	-1.31190193276391	0.694288429862591	AI2	Maisha	0.999889618632039
morn	1	outgroup	playback	0.0166667	AI2	Maisha	m	0	0	1	-1.31190193276391	0.925717906483456	AI2	Maisha	0.999889618632039
morn	1	outgroup	playback	0.0180556	AI2	Maisha	m	0	0	1	-1.31190193276391	1.15714738310432	AI2	Maisha	0.999889618632039
morn	1	outgroup	playback	0.0194444	AI2	Maisha	m	0	0	1	-1.31190193276391	1.38857685972518	AI2	Maisha	0.999889618632039
morn	1	outgroup	playback	0.0208333	AI2	Maisha	m	0	0	1	-1.31190193276391	1.62000633634603	AI2	Maisha	0.999889618632039
morn	1	outgroup	playback	0.00138889	AI2	Mali	f	0	0	0	-1.31190193276391	-1.62000633634604	AI2	Mali	0.999889618632039
morn	1	outgroup	playback	0.00277778	AI2	Mali	f	0	0	1	-1.31190193276391	-1.38857685972518	AI2	Mali	0.999889618632039
morn	1	outgroup	playback	0.00416667	AI2	Mali	f	0	0	1	-1.31190193276391	-1.15714738310432	AI2	Mali	0.999889618632039
morn	1	outgroup	playback	0.00555556	AI2	Mali	f	0	0	1	-1.31190193276391	-0.925717906483452	AI2	Mali	0.999889618632039
morn	1	outgroup	playback	0.00694444	AI2	Mali	f	0	0	1	-1.31190193276391	-0.694288429862589	AI2	Mali	0.999889618632039
morn	1	outgroup	playback	0.00833333	AI2	Mali	f	0	0	1	-1.31190193276391	-0.462858953241728	AI2	Mali	0.999889618632039
morn	1	outgroup	playback	0.00972222	AI2	Mali	f	0	0	1	-1.31190193276391	-0.231429476620865	AI2	Mali	0.999889618632039
morn	1	outgroup	playback	0.0111111	AI2	Mali	f	0	0	1	-1.31190193276391	-0.00000000000000346866750253932	AI2	Mali	0.999889618632039
morn	1	outgroup	playback	0.0125	AI2	Mali	f	0	0	0	-1.31190193276391	0.231429476620861	AI2	Mali	0.999889618632039
morn	1	outgroup	playback	0.0138889	AI2	Mali	f	0	0	1	-1.31190193276391	0.462858953241726	AI2	Mali	0.999889618632039
morn	1	outgroup	playback	0.0152778	AI2	Mali	f	0	0	0	-1.31190193276391	0.694288429862591	AI2	Mali	0.999889618632039
morn	1	outgroup	playback	0.0166667	AI2	Mali	f	0	0	1	-1.31190193276391	0.925717906483456	AI2	Mali	0.999889618632039
morn	1	outgroup	playback	0.0180556	AI2	Mali	f	0	0	1	-1.31190193276391	1.15714738310432	AI2	Mali	0.999889618632039
morn	1	outgroup	playback	0.0194444	AI2	Mali	f	0	0	1	-1.31190193276391	1.38857685972518	AI2	Mali	0.999889618632039
morn	1	outgroup	playback	0.0208333	AI2	Mali	f	0	0	1	-1.31190193276391	1.62000633634603	AI2	Mali	0.999889618632039
morn	1	outgroup	playback	0.00138889	AI2	Clara	f	0	0	1	-1.31190193276391	-1.62000633634604	AI2	Clara	0.999889618632039
morn	1	outgroup	playback	0.00277778	AI2	Clara	f	0	0	1	-1.31190193276391	-1.38857685972518	AI2	Clara	0.999889618632039
morn	1	outgroup	playback	0.00416667	AI2	Clara	f	0	0	0	-1.31190193276391	-1.15714738310432	AI2	Clara	0.999889618632039
morn	1	outgroup	playback	0.00555556	AI2	Clara	f	0	0	1	-1.31190193276391	-0.925717906483452	AI2	Clara	0.999889618632039
morn	1	outgroup	playback	0.00694444	AI2	Clara	f	0	0	0	-1.31190193276391	-0.694288429862589	AI2	Clara	0.999889618632039
morn	1	outgroup	playback	0.00833333	AI2	Clara	f	0	1	0	-1.31190193276391	-0.462858953241728	AI2	Clara	0.999889618632039
morn	1	outgroup	playback	0.00972222	AI2	Clara	f	0	0	1	-1.31190193276391	-0.231429476620865	AI2	Clara	0.999889618632039
morn	1	outgroup	playback	0.0111111	AI2	Clara	f	0	0	1	-1.31190193276391	-0.00000000000000346866750253932	AI2	Clara	0.999889618632039
morn	1	outgroup	playback	0.0125	AI2	Clara	f	0	0	1	-1.31190193276391	0.231429476620861	AI2	Clara	0.999889618632039
morn	1	outgroup	playback	0.0138889	AI2	Clara	f	0	0	1	-1.31190193276391	0.462858953241726	AI2	Clara	0.999889618632039
morn	1	outgroup	playback	0.0152778	AI2	Clara	f	0	0	1	-1.31190193276391	0.694288429862591	AI2	Clara	0.999889618632039
morn	1	outgroup	playback	0.0166667	AI2	Clara	f	0	0	1	-1.31190193276391	0.925717906483456	AI2	Clara	0.999889618632039
morn	1	outgroup	playback	0.0180556	AI2	Clara	f	0	0	1	-1.31190193276391	1.15714738310432	AI2	Clara	0.999889618632039
morn	1	outgroup	playback	0.0194444	AI2	Clara	f	0	0	1	-1.31190193276391	1.38857685972518	AI2	Clara	0.999889618632039
morn	1	outgroup	playback	0.0208333	AI2	Clara	f	0	0	1	-1.31190193276391	1.62000633634603	AI2	Clara	0.999889618632039
aft	1	control	playback	0.00138889	AI1	NyotaAI	m	0	0	1	-1.31190193276391	-1.62000633634604	AI1	NyotaAI	-0.999889618632039
aft	1	control	playback	0.00277778	AI1	NyotaAI	m	0	0	1	-1.31190193276391	-1.38857685972518	AI1	NyotaAI	-0.999889618632039
aft	1	control	playback	0.00416667	AI1	NyotaAI	m	0	0	1	-1.31190193276391	-1.15714738310432	AI1	NyotaAI	-0.999889618632039
aft	1	control	playback	0.00555556	AI1	NyotaAI	m	0	0	1	-1.31190193276391	-0.925717906483452	AI1	NyotaAI	-0.999889618632039
aft	1	control	playback	0.00694444	AI1	NyotaAI	m	0	0	1	-1.31190193276391	-0.694288429862589	AI1	NyotaAI	-0.999889618632039
aft	1	control	playback	0.00833333	AI1	NyotaAI	m	0	0	1	-1.31190193276391	-0.462858953241728	AI1	NyotaAI	-0.999889618632039
aft	1	control	playback	0.00972222	AI1	NyotaAI	m	0	0	1	-1.31190193276391	-0.231429476620865	AI1	NyotaAI	-0.999889618632039
aft	1	control	playback	0.0111111	AI1	NyotaAI	m	0	0	1	-1.31190193276391	-0.00000000000000346866750253932	AI1	NyotaAI	-0.999889618632039
aft	1	control	playback	0.0125	AI1	NyotaAI	m	0	0	1	-1.31190193276391	0.231429476620861	AI1	NyotaAI	-0.999889618632039
aft	1	control	playback	0.0138889	AI1	NyotaAI	m	0	0	1	-1.31190193276391	0.462858953241726	AI1	NyotaAI	-0.999889618632039
aft	1	control	playback	0.0152778	AI1	NyotaAI	m	0	0	1	-1.31190193276391	0.694288429862591	AI1	NyotaAI	-0.999889618632039
aft	1	control	playback	0.0166667	AI1	NyotaAI	m	0	0	1	-1.31190193276391	0.925717906483456	AI1	NyotaAI	-0.999889618632039
aft	1	control	playback	0.0180556	AI1	NyotaAI	m	0	0	0	-1.31190193276391	1.15714738310432	AI1	NyotaAI	-0.999889618632039
aft	1	control	playback	0.0194444	AI1	NyotaAI	m	0	0	1	-1.31190193276391	1.38857685972518	AI1	NyotaAI	-0.999889618632039
aft	1	control	playback	0.0208333	AI1	NyotaAI	m	0	0	1	-1.31190193276391	1.62000633634603	AI1	NyotaAI	-0.999889618632039
aft	1	control	playback	0.00138889	AI1	Teco	m	0	0	0	-1.31190193276391	-1.62000633634604	AI1	Teco	-0.999889618632039
aft	1	control	playback	0.00277778	AI1	Teco	m	0	0	0	-1.31190193276391	-1.38857685972518	AI1	Teco	-0.999889618632039
aft	1	control	playback	0.00416667	AI1	Teco	m	0	0	0	-1.31190193276391	-1.15714738310432	AI1	Teco	-0.999889618632039
aft	1	control	playback	0.00555556	AI1	Teco	m	0	0	0	-1.31190193276391	-0.925717906483452	AI1	Teco	-0.999889618632039
aft	1	control	playback	0.00694444	AI1	Teco	m	0	0	0	-1.31190193276391	-0.694288429862589	AI1	Teco	-0.999889618632039
aft	1	control	playback	0.00833333	AI1	Teco	m	0	0	0	-1.31190193276391	-0.462858953241728	AI1	Teco	-0.999889618632039
aft	1	control	playback	0.00972222	AI1	Teco	m	0	0	0	-1.31190193276391	-0.231429476620865	AI1	Teco	-0.999889618632039
aft	1	control	playback	0.0111111	AI1	Teco	m	0	0	1	-1.31190193276391	-0.00000000000000346866750253932	AI1	Teco	-0.999889618632039
aft	1	control	playback	0.0125	AI1	Teco	m	0	0	0	-1.31190193276391	0.231429476620861	AI1	Teco	-0.999889618632039
aft	1	control	playback	0.0138889	AI1	Teco	m	0	0	1	-1.31190193276391	0.462858953241726	AI1	Teco	-0.999889618632039
aft	1	control	playback	0.0152778	AI1	Teco	m	0	0	0	-1.31190193276391	0.694288429862591	AI1	Teco	-0.999889618632039
aft	1	control	playback	0.0166667	AI1	Teco	m	0	0	1	-1.31190193276391	0.925717906483456	AI1	Teco	-0.999889618632039
aft	1	control	playback	0.0180556	AI1	Teco	m	0	0	1	-1.31190193276391	1.15714738310432	AI1	Teco	-0.999889618632039
aft	1	control	playback	0.0194444	AI1	Teco	m	0	0	1	-1.31190193276391	1.38857685972518	AI1	Teco	-0.999889618632039
aft	1	control	playback	0.0208333	AI1	Teco	m	0	0	0	-1.31190193276391	1.62000633634603	AI1	Teco	-0.999889618632039
aft	1	control	playback	0.00138889	AI1	Elikya	f	0	0	0	-1.31190193276391	-1.62000633634604	AI1	Elikya	-0.999889618632039
aft	1	control	playback	0.00277778	AI1	Elikya	f	0	0	1	-1.31190193276391	-1.38857685972518	AI1	Elikya	-0.999889618632039
aft	1	control	playback	0.00416667	AI1	Elikya	f	0	0	1	-1.31190193276391	-1.15714738310432	AI1	Elikya	-0.999889618632039
aft	1	control	playback	0.00555556	AI1	Elikya	f	0	0	1	-1.31190193276391	-0.925717906483452	AI1	Elikya	-0.999889618632039
aft	1	control	playback	0.00694444	AI1	Elikya	f	0	0	1	-1.31190193276391	-0.694288429862589	AI1	Elikya	-0.999889618632039
aft	1	control	playback	0.00833333	AI1	Elikya	f	0	0	1	-1.31190193276391	-0.462858953241728	AI1	Elikya	-0.999889618632039
aft	1	control	playback	0.00972222	AI1	Elikya	f	0	0	1	-1.31190193276391	-0.231429476620865	AI1	Elikya	-0.999889618632039
aft	1	control	playback	0.0111111	AI1	Elikya	f	0	0	1	-1.31190193276391	-0.00000000000000346866750253932	AI1	Elikya	-0.999889618632039
aft	1	control	playback	0.0125	AI1	Elikya	f	0	0	0	-1.31190193276391	0.231429476620861	AI1	Elikya	-0.999889618632039
aft	1	control	playback	0.0138889	AI1	Elikya	f	0	0	0	-1.31190193276391	0.462858953241726	AI1	Elikya	-0.999889618632039
aft	1	control	playback	0.0152778	AI1	Elikya	f	0	0	0	-1.31190193276391	0.694288429862591	AI1	Elikya	-0.999889618632039
aft	1	control	playback	0.0166667	AI1	Elikya	f	0	0	1	-1.31190193276391	0.925717906483456	AI1	Elikya	-0.999889618632039
aft	1	control	playback	0.0180556	AI1	Elikya	f	0	0	0	-1.31190193276391	1.15714738310432	AI1	Elikya	-0.999889618632039
aft	1	control	playback	0.0194444	AI1	Elikya	f	0	0	0	-1.31190193276391	1.38857685972518	AI1	Elikya	-0.999889618632039
aft	1	control	playback	0.0208333	AI1	Elikya	f	0	0	0	-1.31190193276391	1.62000633634603	AI1	Elikya	-0.999889618632039
aft	1	control	playback	0.00138889	AI2	Kanzi	m	0	0	1	-1.31190193276391	-1.62000633634604	AI2	Kanzi	-0.999889618632039
aft	1	control	playback	0.00277778	AI2	Kanzi	m	0	0	1	-1.31190193276391	-1.38857685972518	AI2	Kanzi	-0.999889618632039
aft	1	control	playback	0.00416667	AI2	Kanzi	m	0	0	1	-1.31190193276391	-1.15714738310432	AI2	Kanzi	-0.999889618632039
aft	1	control	playback	0.00555556	AI2	Kanzi	m	0	0	1	-1.31190193276391	-0.925717906483452	AI2	Kanzi	-0.999889618632039
aft	1	control	playback	0.00694444	AI2	Kanzi	m	0	0	1	-1.31190193276391	-0.694288429862589	AI2	Kanzi	-0.999889618632039
aft	1	control	playback	0.00833333	AI2	Kanzi	m	0	0	1	-1.31190193276391	-0.462858953241728	AI2	Kanzi	-0.999889618632039
aft	1	control	playback	0.00972222	AI2	Kanzi	m	0	0	1	-1.31190193276391	-0.231429476620865	AI2	Kanzi	-0.999889618632039
aft	1	control	playback	0.0111111	AI2	Kanzi	m	0	0	1	-1.31190193276391	-0.00000000000000346866750253932	AI2	Kanzi	-0.999889618632039
aft	1	control	playback	0.0125	AI2	Kanzi	m	0	0	1	-1.31190193276391	0.231429476620861	AI2	Kanzi	-0.999889618632039
aft	1	control	playback	0.0138889	AI2	Kanzi	m	0	0	1	-1.31190193276391	0.462858953241726	AI2	Kanzi	-0.999889618632039
aft	1	control	playback	0.0152778	AI2	Kanzi	m	0	0	1	-1.31190193276391	0.694288429862591	AI2	Kanzi	-0.999889618632039
aft	1	control	playback	0.0166667	AI2	Kanzi	m	0	0	1	-1.31190193276391	0.925717906483456	AI2	Kanzi	-0.999889618632039
aft	1	control	playback	0.0180556	AI2	Kanzi	m	0	0	1	-1.31190193276391	1.15714738310432	AI2	Kanzi	-0.999889618632039
aft	1	control	playback	0.0194444	AI2	Kanzi	m	0	0	1	-1.31190193276391	1.38857685972518	AI2	Kanzi	-0.999889618632039
aft	1	control	playback	0.0208333	AI2	Kanzi	m	0	0	1	-1.31190193276391	1.62000633634603	AI2	Kanzi	-0.999889618632039
aft	1	control	playback	0.00138889	AI2	Maisha	m	0	0	1	-1.31190193276391	-1.62000633634604	AI2	Maisha	-0.999889618632039
aft	1	control	playback	0.00277778	AI2	Maisha	m	0	0	1	-1.31190193276391	-1.38857685972518	AI2	Maisha	-0.999889618632039
aft	1	control	playback	0.00416667	AI2	Maisha	m	0	0	1	-1.31190193276391	-1.15714738310432	AI2	Maisha	-0.999889618632039
aft	1	control	playback	0.00555556	AI2	Maisha	m	0	0	1	-1.31190193276391	-0.925717906483452	AI2	Maisha	-0.999889618632039
aft	1	control	playback	0.00694444	AI2	Maisha	m	0	0	1	-1.31190193276391	-0.694288429862589	AI2	Maisha	-0.999889618632039
aft	1	control	playback	0.00833333	AI2	Maisha	m	0	0	1	-1.31190193276391	-0.462858953241728	AI2	Maisha	-0.999889618632039
aft	1	control	playback	0.00972222	AI2	Maisha	m	0	0	1	-1.31190193276391	-0.231429476620865	AI2	Maisha	-0.999889618632039
aft	1	control	playback	0.0111111	AI2	Maisha	m	0	0	1	-1.31190193276391	-0.00000000000000346866750253932	AI2	Maisha	-0.999889618632039
aft	1	control	playback	0.0125	AI2	Maisha	m	0	0	1	-1.31190193276391	0.231429476620861	AI2	Maisha	-0.999889618632039
aft	1	control	playback	0.0138889	AI2	Maisha	m	0	0	1	-1.31190193276391	0.462858953241726	AI2	Maisha	-0.999889618632039
aft	1	control	playback	0.0152778	AI2	Maisha	m	0	0	1	-1.31190193276391	0.694288429862591	AI2	Maisha	-0.999889618632039
aft	1	control	playback	0.0166667	AI2	Maisha	m	1	0	0	-1.31190193276391	0.925717906483456	AI2	Maisha	-0.999889618632039
aft	1	control	playback	0.0180556	AI2	Maisha	m	1	0	0	-1.31190193276391	1.15714738310432	AI2	Maisha	-0.999889618632039
aft	1	control	playback	0.0194444	AI2	Maisha	m	1	0	0	-1.31190193276391	1.38857685972518	AI2	Maisha	-0.999889618632039
aft	1	control	playback	0.0208333	AI2	Maisha	m	1	0	0	-1.31190193276391	1.62000633634603	AI2	Maisha	-0.999889618632039
aft	1	control	playback	0.00138889	AI2	Mali	f	0	0	1	-1.31190193276391	-1.62000633634604	AI2	Mali	-0.999889618632039
aft	1	control	playback	0.00277778	AI2	Mali	f	0	0	1	-1.31190193276391	-1.38857685972518	AI2	Mali	-0.999889618632039
aft	1	control	playback	0.00416667	AI2	Mali	f	0	0	1	-1.31190193276391	-1.15714738310432	AI2	Mali	-0.999889618632039
aft	1	control	playback	0.00555556	AI2	Mali	f	0	0	1	-1.31190193276391	-0.925717906483452	AI2	Mali	-0.999889618632039
aft	1	control	playback	0.00694444	AI2	Mali	f	0	0	1	-1.31190193276391	-0.694288429862589	AI2	Mali	-0.999889618632039
aft	1	control	playback	0.00833333	AI2	Mali	f	0	0	1	-1.31190193276391	-0.462858953241728	AI2	Mali	-0.999889618632039
aft	1	control	playback	0.00972222	AI2	Mali	f	0	0	1	-1.31190193276391	-0.231429476620865	AI2	Mali	-0.999889618632039
aft	1	control	playback	0.0111111	AI2	Mali	f	0	0	0	-1.31190193276391	-0.00000000000000346866750253932	AI2	Mali	-0.999889618632039
aft	1	control	playback	0.0125	AI2	Mali	f	0	0	1	-1.31190193276391	0.231429476620861	AI2	Mali	-0.999889618632039
aft	1	control	playback	0.0138889	AI2	Mali	f	0	0	1	-1.31190193276391	0.462858953241726	AI2	Mali	-0.999889618632039
aft	1	control	playback	0.0152778	AI2	Mali	f	0	0	0	-1.31190193276391	0.694288429862591	AI2	Mali	-0.999889618632039
aft	1	control	playback	0.0166667	AI2	Mali	f	1	0	0	-1.31190193276391	0.925717906483456	AI2	Mali	-0.999889618632039
aft	1	control	playback	0.0180556	AI2	Mali	f	1	0	0	-1.31190193276391	1.15714738310432	AI2	Mali	-0.999889618632039
aft	1	control	playback	0.0194444	AI2	Mali	f	1	0	0	-1.31190193276391	1.38857685972518	AI2	Mali	-0.999889618632039
aft	1	control	playback	0.0208333	AI2	Mali	f	1	0	0	-1.31190193276391	1.62000633634603	AI2	Mali	-0.999889618632039
aft	1	control	playback	0.00138889	AI2	Clara	f	0	0	0	-1.31190193276391	-1.62000633634604	AI2	Clara	-0.999889618632039
aft	1	control	playback	0.00277778	AI2	Clara	f	0	0	0	-1.31190193276391	-1.38857685972518	AI2	Clara	-0.999889618632039
aft	1	control	playback	0.00416667	AI2	Clara	f	0	0	0	-1.31190193276391	-1.15714738310432	AI2	Clara	-0.999889618632039
aft	1	control	playback	0.00555556	AI2	Clara	f	0	0	1	-1.31190193276391	-0.925717906483452	AI2	Clara	-0.999889618632039
aft	1	control	playback	0.00694444	AI2	Clara	f	0	0	1	-1.31190193276391	-0.694288429862589	AI2	Clara	-0.999889618632039
aft	1	control	playback	0.00833333	AI2	Clara	f	0	1	0	-1.31190193276391	-0.462858953241728	AI2	Clara	-0.999889618632039
aft	1	control	playback	0.00972222	AI2	Clara	f	0	1	0	-1.31190193276391	-0.231429476620865	AI2	Clara	-0.999889618632039
aft	1	control	playback	0.0111111	AI2	Clara	f	0	0	1	-1.31190193276391	-0.00000000000000346866750253932	AI2	Clara	-0.999889618632039
aft	1	control	playback	0.0125	AI2	Clara	f	0	0	1	-1.31190193276391	0.231429476620861	AI2	Clara	-0.999889618632039
aft	1	control	playback	0.0138889	AI2	Clara	f	0	0	1	-1.31190193276391	0.462858953241726	AI2	Clara	-0.999889618632039
aft	1	control	playback	0.0152778	AI2	Clara	f	0	0	0	-1.31190193276391	0.694288429862591	AI2	Clara	-0.999889618632039
aft	1	control	playback	0.0166667	AI2	Clara	f	0	0	0	-1.31190193276391	0.925717906483456	AI2	Clara	-0.999889618632039
aft	1	control	playback	0.0180556	AI2	Clara	f	0	0	1	-1.31190193276391	1.15714738310432	AI2	Clara	-0.999889618632039
aft	1	control	playback	0.0194444	AI2	Clara	f	0	0	1	-1.31190193276391	1.38857685972518	AI2	Clara	-0.999889618632039
aft	1	control	playback	0.0208333	AI2	Clara	f	0	1	0	-1.31190193276391	1.62000633634603	AI2	Clara	-0.999889618632039
morn	2	control	playback	0.00138889	AI1	NyotaAI	m	0	0	1	-0.399011647753079	-1.62000633634604	AI1	NyotaAI	-0.999889618632039
morn	2	control	playback	0.00277778	AI1	NyotaAI	m	0	0	1	-0.399011647753079	-1.38857685972518	AI1	NyotaAI	-0.999889618632039
morn	2	control	playback	0.00416667	AI1	NyotaAI	m	0	0	1	-0.399011647753079	-1.15714738310432	AI1	NyotaAI	-0.999889618632039
morn	2	control	playback	0.00555556	AI1	NyotaAI	m	0	0	1	-0.399011647753079	-0.925717906483452	AI1	NyotaAI	-0.999889618632039
morn	2	control	playback	0.00694444	AI1	NyotaAI	m	0	0	1	-0.399011647753079	-0.694288429862589	AI1	NyotaAI	-0.999889618632039
morn	2	control	playback	0.00833333	AI1	NyotaAI	m	0	0	1	-0.399011647753079	-0.462858953241728	AI1	NyotaAI	-0.999889618632039
morn	2	control	playback	0.00972222	AI1	NyotaAI	m	0	0	1	-0.399011647753079	-0.231429476620865	AI1	NyotaAI	-0.999889618632039
morn	2	control	playback	0.0111111	AI1	NyotaAI	m	0	0	1	-0.399011647753079	-0.00000000000000346866750253932	AI1	NyotaAI	-0.999889618632039
morn	2	control	playback	0.0125	AI1	NyotaAI	m	0	0	1	-0.399011647753079	0.231429476620861	AI1	NyotaAI	-0.999889618632039
morn	2	control	playback	0.0138889	AI1	NyotaAI	m	0	0	1	-0.399011647753079	0.462858953241726	AI1	NyotaAI	-0.999889618632039
morn	2	control	playback	0.0152778	AI1	NyotaAI	m	0	0	1	-0.399011647753079	0.694288429862591	AI1	NyotaAI	-0.999889618632039
morn	2	control	playback	0.0166667	AI1	NyotaAI	m	0	0	1	-0.399011647753079	0.925717906483456	AI1	NyotaAI	-0.999889618632039
morn	2	control	playback	0.0180556	AI1	NyotaAI	m	0	0	1	-0.399011647753079	1.15714738310432	AI1	NyotaAI	-0.999889618632039
morn	2	control	playback	0.0194444	AI1	NyotaAI	m	0	0	1	-0.399011647753079	1.38857685972518	AI1	NyotaAI	-0.999889618632039
morn	2	control	playback	0.0208333	AI1	NyotaAI	m	0	0	1	-0.399011647753079	1.62000633634603	AI1	NyotaAI	-0.999889618632039
morn	2	control	playback	0.00138889	AI1	Teco	m	0	0	1	-0.399011647753079	-1.62000633634604	AI1	Teco	-0.999889618632039
morn	2	control	playback	0.00277778	AI1	Teco	m	0	0	1	-0.399011647753079	-1.38857685972518	AI1	Teco	-0.999889618632039
morn	2	control	playback	0.00416667	AI1	Teco	m	0	0	1	-0.399011647753079	-1.15714738310432	AI1	Teco	-0.999889618632039
morn	2	control	playback	0.00555556	AI1	Teco	m	0	0	1	-0.399011647753079	-0.925717906483452	AI1	Teco	-0.999889618632039
morn	2	control	playback	0.00694444	AI1	Teco	m	0	0	1	-0.399011647753079	-0.694288429862589	AI1	Teco	-0.999889618632039
morn	2	control	playback	0.00833333	AI1	Teco	m	0	0	1	-0.399011647753079	-0.462858953241728	AI1	Teco	-0.999889618632039
morn	2	control	playback	0.00972222	AI1	Teco	m	0	0	1	-0.399011647753079	-0.231429476620865	AI1	Teco	-0.999889618632039
morn	2	control	playback	0.0111111	AI1	Teco	m	0	0	1	-0.399011647753079	-0.00000000000000346866750253932	AI1	Teco	-0.999889618632039
morn	2	control	playback	0.0125	AI1	Teco	m	0	0	1	-0.399011647753079	0.231429476620861	AI1	Teco	-0.999889618632039
morn	2	control	playback	0.0138889	AI1	Teco	m	0	0	1	-0.399011647753079	0.462858953241726	AI1	Teco	-0.999889618632039
morn	2	control	playback	0.0152778	AI1	Teco	m	0	0	1	-0.399011647753079	0.694288429862591	AI1	Teco	-0.999889618632039
morn	2	control	playback	0.0166667	AI1	Teco	m	0	0	1	-0.399011647753079	0.925717906483456	AI1	Teco	-0.999889618632039
morn	2	control	playback	0.0180556	AI1	Teco	m	0	0	1	-0.399011647753079	1.15714738310432	AI1	Teco	-0.999889618632039
morn	2	control	playback	0.0194444	AI1	Teco	m	0	0	1	-0.399011647753079	1.38857685972518	AI1	Teco	-0.999889618632039
morn	2	control	playback	0.0208333	AI1	Teco	m	0	0	1	-0.399011647753079	1.62000633634603	AI1	Teco	-0.999889618632039
morn	2	control	playback	0.00138889	AI1	Elikya	f	0	0	1	-0.399011647753079	-1.62000633634604	AI1	Elikya	-0.999889618632039
morn	2	control	playback	0.00277778	AI1	Elikya	f	0	0	1	-0.399011647753079	-1.38857685972518	AI1	Elikya	-0.999889618632039
morn	2	control	playback	0.00416667	AI1	Elikya	f	0	0	1	-0.399011647753079	-1.15714738310432	AI1	Elikya	-0.999889618632039
morn	2	control	playback	0.00555556	AI1	Elikya	f	0	0	1	-0.399011647753079	-0.925717906483452	AI1	Elikya	-0.999889618632039
morn	2	control	playback	0.00694444	AI1	Elikya	f	0	0	1	-0.399011647753079	-0.694288429862589	AI1	Elikya	-0.999889618632039
morn	2	control	playback	0.00833333	AI1	Elikya	f	0	0	1	-0.399011647753079	-0.462858953241728	AI1	Elikya	-0.999889618632039
morn	2	control	playback	0.00972222	AI1	Elikya	f	0	0	1	-0.399011647753079	-0.231429476620865	AI1	Elikya	-0.999889618632039
morn	2	control	playback	0.0111111	AI1	Elikya	f	0	0	1	-0.399011647753079	-0.00000000000000346866750253932	AI1	Elikya	-0.999889618632039
morn	2	control	playback	0.0125	AI1	Elikya	f	0	0	1	-0.399011647753079	0.231429476620861	AI1	Elikya	-0.999889618632039
morn	2	control	playback	0.0138889	AI1	Elikya	f	0	0	1	-0.399011647753079	0.462858953241726	AI1	Elikya	-0.999889618632039
morn	2	control	playback	0.0152778	AI1	Elikya	f	0	0	1	-0.399011647753079	0.694288429862591	AI1	Elikya	-0.999889618632039
morn	2	control	playback	0.0166667	AI1	Elikya	f	0	0	1	-0.399011647753079	0.925717906483456	AI1	Elikya	-0.999889618632039
morn	2	control	playback	0.0180556	AI1	Elikya	f	0	0	1	-0.399011647753079	1.15714738310432	AI1	Elikya	-0.999889618632039
morn	2	control	playback	0.0194444	AI1	Elikya	f	0	0	1	-0.399011647753079	1.38857685972518	AI1	Elikya	-0.999889618632039
morn	2	control	playback	0.0208333	AI1	Elikya	f	0	0	1	-0.399011647753079	1.62000633634603	AI1	Elikya	-0.999889618632039
morn	2	control	playback	0.00138889	AI2	Kanzi	m	0	0	1	-0.399011647753079	-1.62000633634604	AI2	Kanzi	-0.999889618632039
morn	2	control	playback	0.00277778	AI2	Kanzi	m	0	0	1	-0.399011647753079	-1.38857685972518	AI2	Kanzi	-0.999889618632039
morn	2	control	playback	0.00416667	AI2	Kanzi	m	0	0	1	-0.399011647753079	-1.15714738310432	AI2	Kanzi	-0.999889618632039
morn	2	control	playback	0.00555556	AI2	Kanzi	m	0	0	1	-0.399011647753079	-0.925717906483452	AI2	Kanzi	-0.999889618632039
morn	2	control	playback	0.00694444	AI2	Kanzi	m	0	0	1	-0.399011647753079	-0.694288429862589	AI2	Kanzi	-0.999889618632039
morn	2	control	playback	0.00833333	AI2	Kanzi	m	0	0	1	-0.399011647753079	-0.462858953241728	AI2	Kanzi	-0.999889618632039
morn	2	control	playback	0.00972222	AI2	Kanzi	m	0	0	1	-0.399011647753079	-0.231429476620865	AI2	Kanzi	-0.999889618632039
morn	2	control	playback	0.0111111	AI2	Kanzi	m	0	0	1	-0.399011647753079	-0.00000000000000346866750253932	AI2	Kanzi	-0.999889618632039
morn	2	control	playback	0.0125	AI2	Kanzi	m	0	0	1	-0.399011647753079	0.231429476620861	AI2	Kanzi	-0.999889618632039
morn	2	control	playback	0.0138889	AI2	Kanzi	m	0	0	1	-0.399011647753079	0.462858953241726	AI2	Kanzi	-0.999889618632039
morn	2	control	playback	0.0152778	AI2	Kanzi	m	0	0	1	-0.399011647753079	0.694288429862591	AI2	Kanzi	-0.999889618632039
morn	2	control	playback	0.0166667	AI2	Kanzi	m	0	0	0	-0.399011647753079	0.925717906483456	AI2	Kanzi	-0.999889618632039
morn	2	control	playback	0.0180556	AI2	Kanzi	m	0	0	0	-0.399011647753079	1.15714738310432	AI2	Kanzi	-0.999889618632039
morn	2	control	playback	0.0194444	AI2	Kanzi	m	0	0	1	-0.399011647753079	1.38857685972518	AI2	Kanzi	-0.999889618632039
morn	2	control	playback	0.0208333	AI2	Kanzi	m	0	0	1	-0.399011647753079	1.62000633634603	AI2	Kanzi	-0.999889618632039
morn	2	control	playback	0.00138889	AI2	Maisha	m	0	0	1	-0.399011647753079	-1.62000633634604	AI2	Maisha	-0.999889618632039
morn	2	control	playback	0.00277778	AI2	Maisha	m	0	0	1	-0.399011647753079	-1.38857685972518	AI2	Maisha	-0.999889618632039
morn	2	control	playback	0.00416667	AI2	Maisha	m	0	0	1	-0.399011647753079	-1.15714738310432	AI2	Maisha	-0.999889618632039
morn	2	control	playback	0.00555556	AI2	Maisha	m	0	0	1	-0.399011647753079	-0.925717906483452	AI2	Maisha	-0.999889618632039
morn	2	control	playback	0.00694444	AI2	Maisha	m	0	0	1	-0.399011647753079	-0.694288429862589	AI2	Maisha	-0.999889618632039
morn	2	control	playback	0.00833333	AI2	Maisha	m	0	0	1	-0.399011647753079	-0.462858953241728	AI2	Maisha	-0.999889618632039
morn	2	control	playback	0.00972222	AI2	Maisha	m	0	0	1	-0.399011647753079	-0.231429476620865	AI2	Maisha	-0.999889618632039
morn	2	control	playback	0.0111111	AI2	Maisha	m	0	0	1	-0.399011647753079	-0.00000000000000346866750253932	AI2	Maisha	-0.999889618632039
morn	2	control	playback	0.0125	AI2	Maisha	m	0	0	1	-0.399011647753079	0.231429476620861	AI2	Maisha	-0.999889618632039
morn	2	control	playback	0.0138889	AI2	Maisha	m	0	0	1	-0.399011647753079	0.462858953241726	AI2	Maisha	-0.999889618632039
morn	2	control	playback	0.0152778	AI2	Maisha	m	0	0	1	-0.399011647753079	0.694288429862591	AI2	Maisha	-0.999889618632039
morn	2	control	playback	0.0166667	AI2	Maisha	m	0	0	1	-0.399011647753079	0.925717906483456	AI2	Maisha	-0.999889618632039
morn	2	control	playback	0.0180556	AI2	Maisha	m	0	0	1	-0.399011647753079	1.15714738310432	AI2	Maisha	-0.999889618632039
morn	2	control	playback	0.0194444	AI2	Maisha	m	0	0	1	-0.399011647753079	1.38857685972518	AI2	Maisha	-0.999889618632039
morn	2	control	playback	0.0208333	AI2	Maisha	m	0	0	1	-0.399011647753079	1.62000633634603	AI2	Maisha	-0.999889618632039
morn	2	control	playback	0.00138889	AI2	Mali	f	0	0	1	-0.399011647753079	-1.62000633634604	AI2	Mali	-0.999889618632039
morn	2	control	playback	0.00277778	AI2	Mali	f	0	0	1	-0.399011647753079	-1.38857685972518	AI2	Mali	-0.999889618632039
morn	2	control	playback	0.00416667	AI2	Mali	f	0	0	1	-0.399011647753079	-1.15714738310432	AI2	Mali	-0.999889618632039
morn	2	control	playback	0.00555556	AI2	Mali	f	0	0	1	-0.399011647753079	-0.925717906483452	AI2	Mali	-0.999889618632039
morn	2	control	playback	0.00694444	AI2	Mali	f	0	0	0	-0.399011647753079	-0.694288429862589	AI2	Mali	-0.999889618632039
morn	2	control	playback	0.00833333	AI2	Mali	f	0	0	1	-0.399011647753079	-0.462858953241728	AI2	Mali	-0.999889618632039
morn	2	control	playback	0.00972222	AI2	Mali	f	0	0	1	-0.399011647753079	-0.231429476620865	AI2	Mali	-0.999889618632039
morn	2	control	playback	0.0111111	AI2	Mali	f	0	0	0	-0.399011647753079	-0.00000000000000346866750253932	AI2	Mali	-0.999889618632039
morn	2	control	playback	0.0125	AI2	Mali	f	0	0	1	-0.399011647753079	0.231429476620861	AI2	Mali	-0.999889618632039
morn	2	control	playback	0.0138889	AI2	Mali	f	0	0	1	-0.399011647753079	0.462858953241726	AI2	Mali	-0.999889618632039
morn	2	control	playback	0.0152778	AI2	Mali	f	0	0	1	-0.399011647753079	0.694288429862591	AI2	Mali	-0.999889618632039
morn	2	control	playback	0.0166667	AI2	Mali	f	0	0	0	-0.399011647753079	0.925717906483456	AI2	Mali	-0.999889618632039
morn	2	control	playback	0.0180556	AI2	Mali	f	0	0	1	-0.399011647753079	1.15714738310432	AI2	Mali	-0.999889618632039
morn	2	control	playback	0.0194444	AI2	Mali	f	0	0	0	-0.399011647753079	1.38857685972518	AI2	Mali	-0.999889618632039
morn	2	control	playback	0.0208333	AI2	Mali	f	0	0	0	-0.399011647753079	1.62000633634603	AI2	Mali	-0.999889618632039
morn	2	control	playback	0.00138889	AI2	Clara	f	0	0	1	-0.399011647753079	-1.62000633634604	AI2	Clara	-0.999889618632039
morn	2	control	playback	0.00277778	AI2	Clara	f	0	0	1	-0.399011647753079	-1.38857685972518	AI2	Clara	-0.999889618632039
morn	2	control	playback	0.00416667	AI2	Clara	f	0	0	0	-0.399011647753079	-1.15714738310432	AI2	Clara	-0.999889618632039
morn	2	control	playback	0.00555556	AI2	Clara	f	0	0	0	-0.399011647753079	-0.925717906483452	AI2	Clara	-0.999889618632039
morn	2	control	playback	0.00694444	AI2	Clara	f	0	0	0	-0.399011647753079	-0.694288429862589	AI2	Clara	-0.999889618632039
morn	2	control	playback	0.00833333	AI2	Clara	f	0	0	1	-0.399011647753079	-0.462858953241728	AI2	Clara	-0.999889618632039
morn	2	control	playback	0.00972222	AI2	Clara	f	0	0	1	-0.399011647753079	-0.231429476620865	AI2	Clara	-0.999889618632039
morn	2	control	playback	0.0111111	AI2	Clara	f	0	0	1	-0.399011647753079	-0.00000000000000346866750253932	AI2	Clara	-0.999889618632039
morn	2	control	playback	0.0125	AI2	Clara	f	0	0	1	-0.399011647753079	0.231429476620861	AI2	Clara	-0.999889618632039
morn	2	control	playback	0.0138889	AI2	Clara	f	0	0	0	-0.399011647753079	0.462858953241726	AI2	Clara	-0.999889618632039
morn	2	control	playback	0.0152778	AI2	Clara	f	0	0	1	-0.399011647753079	0.694288429862591	AI2	Clara	-0.999889618632039
morn	2	control	playback	0.0166667	AI2	Clara	f	0	0	1	-0.399011647753079	0.925717906483456	AI2	Clara	-0.999889618632039
morn	2	control	playback	0.0180556	AI2	Clara	f	0	0	0	-0.399011647753079	1.15714738310432	AI2	Clara	-0.999889618632039
morn	2	control	playback	0.0194444	AI2	Clara	f	0	0	0	-0.399011647753079	1.38857685972518	AI2	Clara	-0.999889618632039
morn	2	control	playback	0.0208333	AI2	Clara	f	0	0	0	-0.399011647753079	1.62000633634603	AI2	Clara	-0.999889618632039
aft	2	outgroup	playback	0.00138889	AI1	NyotaAI	m	0	0	1	-0.399011647753079	-1.62000633634604	AI1	NyotaAI	0.999889618632039
aft	2	outgroup	playback	0.00277778	AI1	NyotaAI	m	0	0	1	-0.399011647753079	-1.38857685972518	AI1	NyotaAI	0.999889618632039
aft	2	outgroup	playback	0.00416667	AI1	NyotaAI	m	0	0	1	-0.399011647753079	-1.15714738310432	AI1	NyotaAI	0.999889618632039
aft	2	outgroup	playback	0.00555556	AI1	NyotaAI	m	0	0	1	-0.399011647753079	-0.925717906483452	AI1	NyotaAI	0.999889618632039
aft	2	outgroup	playback	0.00694444	AI1	NyotaAI	m	0	0	1	-0.399011647753079	-0.694288429862589	AI1	NyotaAI	0.999889618632039
aft	2	outgroup	playback	0.00833333	AI1	NyotaAI	m	0	0	1	-0.399011647753079	-0.462858953241728	AI1	NyotaAI	0.999889618632039
aft	2	outgroup	playback	0.00972222	AI1	NyotaAI	m	0	0	1	-0.399011647753079	-0.231429476620865	AI1	NyotaAI	0.999889618632039
aft	2	outgroup	playback	0.0111111	AI1	NyotaAI	m	0	0	1	-0.399011647753079	-0.00000000000000346866750253932	AI1	NyotaAI	0.999889618632039
aft	2	outgroup	playback	0.0125	AI1	NyotaAI	m	0	0	1	-0.399011647753079	0.231429476620861	AI1	NyotaAI	0.999889618632039
aft	2	outgroup	playback	0.0138889	AI1	NyotaAI	m	0	0	1	-0.399011647753079	0.462858953241726	AI1	NyotaAI	0.999889618632039
aft	2	outgroup	playback	0.0152778	AI1	NyotaAI	m	0	0	0	-0.399011647753079	0.694288429862591	AI1	NyotaAI	0.999889618632039
aft	2	outgroup	playback	0.0166667	AI1	NyotaAI	m	0	0	1	-0.399011647753079	0.925717906483456	AI1	NyotaAI	0.999889618632039
aft	2	outgroup	playback	0.0180556	AI1	NyotaAI	m	0	0	1	-0.399011647753079	1.15714738310432	AI1	NyotaAI	0.999889618632039
aft	2	outgroup	playback	0.0194444	AI1	NyotaAI	m	0	0	1	-0.399011647753079	1.38857685972518	AI1	NyotaAI	0.999889618632039
aft	2	outgroup	playback	0.0208333	AI1	NyotaAI	m	0	0	1	-0.399011647753079	1.62000633634603	AI1	NyotaAI	0.999889618632039
aft	2	outgroup	playback	0.00138889	AI1	Teco	m	0	0	1	-0.399011647753079	-1.62000633634604	AI1	Teco	0.999889618632039
aft	2	outgroup	playback	0.00277778	AI1	Teco	m	0	0	1	-0.399011647753079	-1.38857685972518	AI1	Teco	0.999889618632039
aft	2	outgroup	playback	0.00416667	AI1	Teco	m	0	0	1	-0.399011647753079	-1.15714738310432	AI1	Teco	0.999889618632039
aft	2	outgroup	playback	0.00555556	AI1	Teco	m	0	0	1	-0.399011647753079	-0.925717906483452	AI1	Teco	0.999889618632039
aft	2	outgroup	playback	0.00694444	AI1	Teco	m	0	0	1	-0.399011647753079	-0.694288429862589	AI1	Teco	0.999889618632039
aft	2	outgroup	playback	0.00833333	AI1	Teco	m	0	0	1	-0.399011647753079	-0.462858953241728	AI1	Teco	0.999889618632039
aft	2	outgroup	playback	0.00972222	AI1	Teco	m	0	0	1	-0.399011647753079	-0.231429476620865	AI1	Teco	0.999889618632039
aft	2	outgroup	playback	0.0111111	AI1	Teco	m	0	0	1	-0.399011647753079	-0.00000000000000346866750253932	AI1	Teco	0.999889618632039
aft	2	outgroup	playback	0.0125	AI1	Teco	m	0	0	1	-0.399011647753079	0.231429476620861	AI1	Teco	0.999889618632039
aft	2	outgroup	playback	0.0138889	AI1	Teco	m	0	0	1	-0.399011647753079	0.462858953241726	AI1	Teco	0.999889618632039
aft	2	outgroup	playback	0.0152778	AI1	Teco	m	0	0	0	-0.399011647753079	0.694288429862591	AI1	Teco	0.999889618632039
aft	2	outgroup	playback	0.0166667	AI1	Teco	m	0	0	0	-0.399011647753079	0.925717906483456	AI1	Teco	0.999889618632039
aft	2	outgroup	playback	0.0180556	AI1	Teco	m	0	0	1	-0.399011647753079	1.15714738310432	AI1	Teco	0.999889618632039
aft	2	outgroup	playback	0.0194444	AI1	Teco	m	0	0	1	-0.399011647753079	1.38857685972518	AI1	Teco	0.999889618632039
aft	2	outgroup	playback	0.0208333	AI1	Teco	m	0	0	1	-0.399011647753079	1.62000633634603	AI1	Teco	0.999889618632039
aft	2	outgroup	playback	0.00138889	AI1	Elikya	f	0	0	1	-0.399011647753079	-1.62000633634604	AI1	Elikya	0.999889618632039
aft	2	outgroup	playback	0.00277778	AI1	Elikya	f	0	0	0	-0.399011647753079	-1.38857685972518	AI1	Elikya	0.999889618632039
aft	2	outgroup	playback	0.00416667	AI1	Elikya	f	0	0	1	-0.399011647753079	-1.15714738310432	AI1	Elikya	0.999889618632039
aft	2	outgroup	playback	0.00555556	AI1	Elikya	f	0	0	1	-0.399011647753079	-0.925717906483452	AI1	Elikya	0.999889618632039
aft	2	outgroup	playback	0.00694444	AI1	Elikya	f	0	0	1	-0.399011647753079	-0.694288429862589	AI1	Elikya	0.999889618632039
aft	2	outgroup	playback	0.00833333	AI1	Elikya	f	0	0	1	-0.399011647753079	-0.462858953241728	AI1	Elikya	0.999889618632039
aft	2	outgroup	playback	0.00972222	AI1	Elikya	f	0	0	1	-0.399011647753079	-0.231429476620865	AI1	Elikya	0.999889618632039
aft	2	outgroup	playback	0.0111111	AI1	Elikya	f	0	0	0	-0.399011647753079	-0.00000000000000346866750253932	AI1	Elikya	0.999889618632039
aft	2	outgroup	playback	0.0125	AI1	Elikya	f	0	0	0	-0.399011647753079	0.231429476620861	AI1	Elikya	0.999889618632039
aft	2	outgroup	playback	0.0138889	AI1	Elikya	f	0	0	0	-0.399011647753079	0.462858953241726	AI1	Elikya	0.999889618632039
aft	2	outgroup	playback	0.0152778	AI1	Elikya	f	0	0	1	-0.399011647753079	0.694288429862591	AI1	Elikya	0.999889618632039
aft	2	outgroup	playback	0.0166667	AI1	Elikya	f	0	0	1	-0.399011647753079	0.925717906483456	AI1	Elikya	0.999889618632039
aft	2	outgroup	playback	0.0180556	AI1	Elikya	f	0	0	0	-0.399011647753079	1.15714738310432	AI1	Elikya	0.999889618632039
aft	2	outgroup	playback	0.0194444	AI1	Elikya	f	0	0	1	-0.399011647753079	1.38857685972518	AI1	Elikya	0.999889618632039
aft	2	outgroup	playback	0.0208333	AI1	Elikya	f	0	0	1	-0.399011647753079	1.62000633634603	AI1	Elikya	0.999889618632039
aft	2	outgroup	playback	0.00138889	AI2	Kanzi	m	0	0	1	-0.399011647753079	-1.62000633634604	AI2	Kanzi	0.999889618632039
aft	2	outgroup	playback	0.00277778	AI2	Kanzi	m	0	0	1	-0.399011647753079	-1.38857685972518	AI2	Kanzi	0.999889618632039
aft	2	outgroup	playback	0.00416667	AI2	Kanzi	m	0	0	1	-0.399011647753079	-1.15714738310432	AI2	Kanzi	0.999889618632039
aft	2	outgroup	playback	0.00555556	AI2	Kanzi	m	0	0	1	-0.399011647753079	-0.925717906483452	AI2	Kanzi	0.999889618632039
aft	2	outgroup	playback	0.00694444	AI2	Kanzi	m	0	0	1	-0.399011647753079	-0.694288429862589	AI2	Kanzi	0.999889618632039
aft	2	outgroup	playback	0.00833333	AI2	Kanzi	m	0	0	1	-0.399011647753079	-0.462858953241728	AI2	Kanzi	0.999889618632039
aft	2	outgroup	playback	0.00972222	AI2	Kanzi	m	0	0	1	-0.399011647753079	-0.231429476620865	AI2	Kanzi	0.999889618632039
aft	2	outgroup	playback	0.0111111	AI2	Kanzi	m	0	0	1	-0.399011647753079	-0.00000000000000346866750253932	AI2	Kanzi	0.999889618632039
aft	2	outgroup	playback	0.0125	AI2	Kanzi	m	0	0	1	-0.399011647753079	0.231429476620861	AI2	Kanzi	0.999889618632039
aft	2	outgroup	playback	0.0138889	AI2	Kanzi	m	0	0	1	-0.399011647753079	0.462858953241726	AI2	Kanzi	0.999889618632039
aft	2	outgroup	playback	0.0152778	AI2	Kanzi	m	0	0	1	-0.399011647753079	0.694288429862591	AI2	Kanzi	0.999889618632039
aft	2	outgroup	playback	0.0166667	AI2	Kanzi	m	0	0	1	-0.399011647753079	0.925717906483456	AI2	Kanzi	0.999889618632039
aft	2	outgroup	playback	0.0180556	AI2	Kanzi	m	0	0	1	-0.399011647753079	1.15714738310432	AI2	Kanzi	0.999889618632039
aft	2	outgroup	playback	0.0194444	AI2	Kanzi	m	0	0	1	-0.399011647753079	1.38857685972518	AI2	Kanzi	0.999889618632039
aft	2	outgroup	playback	0.0208333	AI2	Kanzi	m	0	0	1	-0.399011647753079	1.62000633634603	AI2	Kanzi	0.999889618632039
aft	2	outgroup	playback	0.00138889	AI2	Maisha	m	1	0	0	-0.399011647753079	-1.62000633634604	AI2	Maisha	0.999889618632039
aft	2	outgroup	playback	0.00277778	AI2	Maisha	m	1	0	0	-0.399011647753079	-1.38857685972518	AI2	Maisha	0.999889618632039
aft	2	outgroup	playback	0.00416667	AI2	Maisha	m	1	0	0	-0.399011647753079	-1.15714738310432	AI2	Maisha	0.999889618632039
aft	2	outgroup	playback	0.00555556	AI2	Maisha	m	1	0	0	-0.399011647753079	-0.925717906483452	AI2	Maisha	0.999889618632039
aft	2	outgroup	playback	0.00694444	AI2	Maisha	m	1	0	0	-0.399011647753079	-0.694288429862589	AI2	Maisha	0.999889618632039
aft	2	outgroup	playback	0.00833333	AI2	Maisha	m	1	0	0	-0.399011647753079	-0.462858953241728	AI2	Maisha	0.999889618632039
aft	2	outgroup	playback	0.00972222	AI2	Maisha	m	1	0	0	-0.399011647753079	-0.231429476620865	AI2	Maisha	0.999889618632039
aft	2	outgroup	playback	0.0111111	AI2	Maisha	m	1	0	0	-0.399011647753079	-0.00000000000000346866750253932	AI2	Maisha	0.999889618632039
aft	2	outgroup	playback	0.0125	AI2	Maisha	m	1	0	0	-0.399011647753079	0.231429476620861	AI2	Maisha	0.999889618632039
aft	2	outgroup	playback	0.0138889	AI2	Maisha	m	1	0	0	-0.399011647753079	0.462858953241726	AI2	Maisha	0.999889618632039
aft	2	outgroup	playback	0.0152778	AI2	Maisha	m	1	0	0	-0.399011647753079	0.694288429862591	AI2	Maisha	0.999889618632039
aft	2	outgroup	playback	0.0166667	AI2	Maisha	m	1	0	0	-0.399011647753079	0.925717906483456	AI2	Maisha	0.999889618632039
aft	2	outgroup	playback	0.0180556	AI2	Maisha	m	1	0	0	-0.399011647753079	1.15714738310432	AI2	Maisha	0.999889618632039
aft	2	outgroup	playback	0.0194444	AI2	Maisha	m	1	0	0	-0.399011647753079	1.38857685972518	AI2	Maisha	0.999889618632039
aft	2	outgroup	playback	0.0208333	AI2	Maisha	m	1	0	0	-0.399011647753079	1.62000633634603	AI2	Maisha	0.999889618632039
aft	2	outgroup	playback	0.00138889	AI2	Mali	f	1	0	0	-0.399011647753079	-1.62000633634604	AI2	Mali	0.999889618632039
aft	2	outgroup	playback	0.00277778	AI2	Mali	f	1	0	0	-0.399011647753079	-1.38857685972518	AI2	Mali	0.999889618632039
aft	2	outgroup	playback	0.00416667	AI2	Mali	f	1	0	0	-0.399011647753079	-1.15714738310432	AI2	Mali	0.999889618632039
aft	2	outgroup	playback	0.00555556	AI2	Mali	f	1	0	0	-0.399011647753079	-0.925717906483452	AI2	Mali	0.999889618632039
aft	2	outgroup	playback	0.00694444	AI2	Mali	f	1	0	0	-0.399011647753079	-0.694288429862589	AI2	Mali	0.999889618632039
aft	2	outgroup	playback	0.00833333	AI2	Mali	f	1	0	0	-0.399011647753079	-0.462858953241728	AI2	Mali	0.999889618632039
aft	2	outgroup	playback	0.00972222	AI2	Mali	f	1	0	0	-0.399011647753079	-0.231429476620865	AI2	Mali	0.999889618632039
aft	2	outgroup	playback	0.0111111	AI2	Mali	f	1	0	0	-0.399011647753079	-0.00000000000000346866750253932	AI2	Mali	0.999889618632039
aft	2	outgroup	playback	0.0125	AI2	Mali	f	1	0	0	-0.399011647753079	0.231429476620861	AI2	Mali	0.999889618632039
aft	2	outgroup	playback	0.0138889	AI2	Mali	f	1	0	0	-0.399011647753079	0.462858953241726	AI2	Mali	0.999889618632039
aft	2	outgroup	playback	0.0152778	AI2	Mali	f	1	0	0	-0.399011647753079	0.694288429862591	AI2	Mali	0.999889618632039
aft	2	outgroup	playback	0.0166667	AI2	Mali	f	1	0	0	-0.399011647753079	0.925717906483456	AI2	Mali	0.999889618632039
aft	2	outgroup	playback	0.0180556	AI2	Mali	f	1	0	0	-0.399011647753079	1.15714738310432	AI2	Mali	0.999889618632039
aft	2	outgroup	playback	0.0194444	AI2	Mali	f	1	0	0	-0.399011647753079	1.38857685972518	AI2	Mali	0.999889618632039
aft	2	outgroup	playback	0.0208333	AI2	Mali	f	1	0	0	-0.399011647753079	1.62000633634603	AI2	Mali	0.999889618632039
aft	2	outgroup	playback	0.00138889	AI2	Clara	f	0	0	1	-0.399011647753079	-1.62000633634604	AI2	Clara	0.999889618632039
aft	2	outgroup	playback	0.00277778	AI2	Clara	f	0	0	1	-0.399011647753079	-1.38857685972518	AI2	Clara	0.999889618632039
aft	2	outgroup	playback	0.00416667	AI2	Clara	f	0	0	1	-0.399011647753079	-1.15714738310432	AI2	Clara	0.999889618632039
aft	2	outgroup	playback	0.00555556	AI2	Clara	f	0	0	1	-0.399011647753079	-0.925717906483452	AI2	Clara	0.999889618632039
aft	2	outgroup	playback	0.00694444	AI2	Clara	f	0	0	1	-0.399011647753079	-0.694288429862589	AI2	Clara	0.999889618632039
aft	2	outgroup	playback	0.00833333	AI2	Clara	f	0	0	1	-0.399011647753079	-0.462858953241728	AI2	Clara	0.999889618632039
aft	2	outgroup	playback	0.00972222	AI2	Clara	f	0	0	1	-0.399011647753079	-0.231429476620865	AI2	Clara	0.999889618632039
aft	2	outgroup	playback	0.0111111	AI2	Clara	f	0	0	1	-0.399011647753079	-0.00000000000000346866750253932	AI2	Clara	0.999889618632039
aft	2	outgroup	playback	0.0125	AI2	Clara	f	0	0	1	-0.399011647753079	0.231429476620861	AI2	Clara	0.999889618632039
aft	2	outgroup	playback	0.0138889	AI2	Clara	f	0	0	0	-0.399011647753079	0.462858953241726	AI2	Clara	0.999889618632039
aft	2	outgroup	playback	0.0152778	AI2	Clara	f	0	0	0	-0.399011647753079	0.694288429862591	AI2	Clara	0.999889618632039
aft	2	outgroup	playback	0.0166667	AI2	Clara	f	0	0	1	-0.399011647753079	0.925717906483456	AI2	Clara	0.999889618632039
aft	2	outgroup	playback	0.0180556	AI2	Clara	f	0	0	0	-0.399011647753079	1.15714738310432	AI2	Clara	0.999889618632039
aft	2	outgroup	playback	0.0194444	AI2	Clara	f	0	0	1	-0.399011647753079	1.38857685972518	AI2	Clara	0.999889618632039
aft	2	outgroup	playback	0.0208333	AI2	Clara	f	0	0	1	-0.399011647753079	1.62000633634603	AI2	Clara	0.999889618632039
morn	3	control	playback	0.00138889	AI1	NyotaAI	m	0	0	1	0.513878637257753	-1.62000633634604	AI1	NyotaAI	-0.999889618632039
morn	3	control	playback	0.00277778	AI1	NyotaAI	m	0	0	1	0.513878637257753	-1.38857685972518	AI1	NyotaAI	-0.999889618632039
morn	3	control	playback	0.00416667	AI1	NyotaAI	m	0	0	0	0.513878637257753	-1.15714738310432	AI1	NyotaAI	-0.999889618632039
morn	3	control	playback	0.00555556	AI1	NyotaAI	m	0	0	1	0.513878637257753	-0.925717906483452	AI1	NyotaAI	-0.999889618632039
morn	3	control	playback	0.00694444	AI1	NyotaAI	m	0	0	1	0.513878637257753	-0.694288429862589	AI1	NyotaAI	-0.999889618632039
morn	3	control	playback	0.00833333	AI1	NyotaAI	m	0	0	1	0.513878637257753	-0.462858953241728	AI1	NyotaAI	-0.999889618632039
morn	3	control	playback	0.00972222	AI1	NyotaAI	m	0	0	1	0.513878637257753	-0.231429476620865	AI1	NyotaAI	-0.999889618632039
morn	3	control	playback	0.0111111	AI1	NyotaAI	m	0	0	1	0.513878637257753	-0.00000000000000346866750253932	AI1	NyotaAI	-0.999889618632039
morn	3	control	playback	0.0125	AI1	NyotaAI	m	0	0	1	0.513878637257753	0.231429476620861	AI1	NyotaAI	-0.999889618632039
morn	3	control	playback	0.0138889	AI1	NyotaAI	m	0	0	1	0.513878637257753	0.462858953241726	AI1	NyotaAI	-0.999889618632039
morn	3	control	playback	0.0152778	AI1	NyotaAI	m	0	0	1	0.513878637257753	0.694288429862591	AI1	NyotaAI	-0.999889618632039
morn	3	control	playback	0.0166667	AI1	NyotaAI	m	0	0	1	0.513878637257753	0.925717906483456	AI1	NyotaAI	-0.999889618632039
morn	3	control	playback	0.0180556	AI1	NyotaAI	m	0	0	1	0.513878637257753	1.15714738310432	AI1	NyotaAI	-0.999889618632039
morn	3	control	playback	0.0194444	AI1	NyotaAI	m	0	0	1	0.513878637257753	1.38857685972518	AI1	NyotaAI	-0.999889618632039
morn	3	control	playback	0.0208333	AI1	NyotaAI	m	0	0	1	0.513878637257753	1.62000633634603	AI1	NyotaAI	-0.999889618632039
morn	3	control	playback	0.00138889	AI1	Teco	m	0	0	1	0.513878637257753	-1.62000633634604	AI1	Teco	-0.999889618632039
morn	3	control	playback	0.00277778	AI1	Teco	m	0	0	0	0.513878637257753	-1.38857685972518	AI1	Teco	-0.999889618632039
morn	3	control	playback	0.00416667	AI1	Teco	m	0	0	1	0.513878637257753	-1.15714738310432	AI1	Teco	-0.999889618632039
morn	3	control	playback	0.00555556	AI1	Teco	m	0	0	1	0.513878637257753	-0.925717906483452	AI1	Teco	-0.999889618632039
morn	3	control	playback	0.00694444	AI1	Teco	m	0	0	1	0.513878637257753	-0.694288429862589	AI1	Teco	-0.999889618632039
morn	3	control	playback	0.00833333	AI1	Teco	m	0	0	1	0.513878637257753	-0.462858953241728	AI1	Teco	-0.999889618632039
morn	3	control	playback	0.00972222	AI1	Teco	m	0	0	1	0.513878637257753	-0.231429476620865	AI1	Teco	-0.999889618632039
morn	3	control	playback	0.0111111	AI1	Teco	m	0	0	1	0.513878637257753	-0.00000000000000346866750253932	AI1	Teco	-0.999889618632039
morn	3	control	playback	0.0125	AI1	Teco	m	0	0	1	0.513878637257753	0.231429476620861	AI1	Teco	-0.999889618632039
morn	3	control	playback	0.0138889	AI1	Teco	m	0	0	1	0.513878637257753	0.462858953241726	AI1	Teco	-0.999889618632039
morn	3	control	playback	0.0152778	AI1	Teco	m	0	0	1	0.513878637257753	0.694288429862591	AI1	Teco	-0.999889618632039
morn	3	control	playback	0.0166667	AI1	Teco	m	0	0	0	0.513878637257753	0.925717906483456	AI1	Teco	-0.999889618632039
morn	3	control	playback	0.0180556	AI1	Teco	m	0	0	0	0.513878637257753	1.15714738310432	AI1	Teco	-0.999889618632039
morn	3	control	playback	0.0194444	AI1	Teco	m	0	0	0	0.513878637257753	1.38857685972518	AI1	Teco	-0.999889618632039
morn	3	control	playback	0.0208333	AI1	Teco	m	0	0	1	0.513878637257753	1.62000633634603	AI1	Teco	-0.999889618632039
morn	3	control	playback	0.00138889	AI1	Elikya	f	0	0	1	0.513878637257753	-1.62000633634604	AI1	Elikya	-0.999889618632039
morn	3	control	playback	0.00277778	AI1	Elikya	f	0	0	1	0.513878637257753	-1.38857685972518	AI1	Elikya	-0.999889618632039
morn	3	control	playback	0.00416667	AI1	Elikya	f	0	0	1	0.513878637257753	-1.15714738310432	AI1	Elikya	-0.999889618632039
morn	3	control	playback	0.00555556	AI1	Elikya	f	0	0	1	0.513878637257753	-0.925717906483452	AI1	Elikya	-0.999889618632039
morn	3	control	playback	0.00694444	AI1	Elikya	f	0	0	1	0.513878637257753	-0.694288429862589	AI1	Elikya	-0.999889618632039
morn	3	control	playback	0.00833333	AI1	Elikya	f	0	0	1	0.513878637257753	-0.462858953241728	AI1	Elikya	-0.999889618632039
morn	3	control	playback	0.00972222	AI1	Elikya	f	0	0	1	0.513878637257753	-0.231429476620865	AI1	Elikya	-0.999889618632039
morn	3	control	playback	0.0111111	AI1	Elikya	f	0	0	1	0.513878637257753	-0.00000000000000346866750253932	AI1	Elikya	-0.999889618632039
morn	3	control	playback	0.0125	AI1	Elikya	f	0	0	1	0.513878637257753	0.231429476620861	AI1	Elikya	-0.999889618632039
morn	3	control	playback	0.0138889	AI1	Elikya	f	0	0	1	0.513878637257753	0.462858953241726	AI1	Elikya	-0.999889618632039
morn	3	control	playback	0.0152778	AI1	Elikya	f	0	0	1	0.513878637257753	0.694288429862591	AI1	Elikya	-0.999889618632039
morn	3	control	playback	0.0166667	AI1	Elikya	f	0	0	1	0.513878637257753	0.925717906483456	AI1	Elikya	-0.999889618632039
morn	3	control	playback	0.0180556	AI1	Elikya	f	0	0	1	0.513878637257753	1.15714738310432	AI1	Elikya	-0.999889618632039
morn	3	control	playback	0.0194444	AI1	Elikya	f	0	0	1	0.513878637257753	1.38857685972518	AI1	Elikya	-0.999889618632039
morn	3	control	playback	0.0208333	AI1	Elikya	f	0	0	1	0.513878637257753	1.62000633634603	AI1	Elikya	-0.999889618632039
morn	3	control	playback	0.00138889	AI2	Kanzi	m	0	0	0	0.513878637257753	-1.62000633634604	AI2	Kanzi	-0.999889618632039
morn	3	control	playback	0.00277778	AI2	Kanzi	m	0	0	1	0.513878637257753	-1.38857685972518	AI2	Kanzi	-0.999889618632039
morn	3	control	playback	0.00416667	AI2	Kanzi	m	0	0	0	0.513878637257753	-1.15714738310432	AI2	Kanzi	-0.999889618632039
morn	3	control	playback	0.00555556	AI2	Kanzi	m	0	0	0	0.513878637257753	-0.925717906483452	AI2	Kanzi	-0.999889618632039
morn	3	control	playback	0.00694444	AI2	Kanzi	m	0	0	0	0.513878637257753	-0.694288429862589	AI2	Kanzi	-0.999889618632039
morn	3	control	playback	0.00833333	AI2	Kanzi	m	0	0	0	0.513878637257753	-0.462858953241728	AI2	Kanzi	-0.999889618632039
morn	3	control	playback	0.00972222	AI2	Kanzi	m	0	0	1	0.513878637257753	-0.231429476620865	AI2	Kanzi	-0.999889618632039
morn	3	control	playback	0.0111111	AI2	Kanzi	m	0	0	0	0.513878637257753	-0.00000000000000346866750253932	AI2	Kanzi	-0.999889618632039
morn	3	control	playback	0.0125	AI2	Kanzi	m	0	0	0	0.513878637257753	0.231429476620861	AI2	Kanzi	-0.999889618632039
morn	3	control	playback	0.0138889	AI2	Kanzi	m	0	0	1	0.513878637257753	0.462858953241726	AI2	Kanzi	-0.999889618632039
morn	3	control	playback	0.0152778	AI2	Kanzi	m	0	0	1	0.513878637257753	0.694288429862591	AI2	Kanzi	-0.999889618632039
morn	3	control	playback	0.0166667	AI2	Kanzi	m	0	0	1	0.513878637257753	0.925717906483456	AI2	Kanzi	-0.999889618632039
morn	3	control	playback	0.0180556	AI2	Kanzi	m	0	0	1	0.513878637257753	1.15714738310432	AI2	Kanzi	-0.999889618632039
morn	3	control	playback	0.0194444	AI2	Kanzi	m	0	0	1	0.513878637257753	1.38857685972518	AI2	Kanzi	-0.999889618632039
morn	3	control	playback	0.0208333	AI2	Kanzi	m	0	0	1	0.513878637257753	1.62000633634603	AI2	Kanzi	-0.999889618632039
morn	3	control	playback	0.00138889	AI2	Maisha	m	0	1	0	0.513878637257753	-1.62000633634604	AI2	Maisha	-0.999889618632039
morn	3	control	playback	0.00277778	AI2	Maisha	m	0	0	1	0.513878637257753	-1.38857685972518	AI2	Maisha	-0.999889618632039
morn	3	control	playback	0.00416667	AI2	Maisha	m	0	0	0	0.513878637257753	-1.15714738310432	AI2	Maisha	-0.999889618632039
morn	3	control	playback	0.00555556	AI2	Maisha	m	0	0	1	0.513878637257753	-0.925717906483452	AI2	Maisha	-0.999889618632039
morn	3	control	playback	0.00694444	AI2	Maisha	m	0	0	1	0.513878637257753	-0.694288429862589	AI2	Maisha	-0.999889618632039
morn	3	control	playback	0.00833333	AI2	Maisha	m	0	0	1	0.513878637257753	-0.462858953241728	AI2	Maisha	-0.999889618632039
morn	3	control	playback	0.00972222	AI2	Maisha	m	0	0	1	0.513878637257753	-0.231429476620865	AI2	Maisha	-0.999889618632039
morn	3	control	playback	0.0111111	AI2	Maisha	m	0	0	0	0.513878637257753	-0.00000000000000346866750253932	AI2	Maisha	-0.999889618632039
morn	3	control	playback	0.0125	AI2	Maisha	m	0	0	1	0.513878637257753	0.231429476620861	AI2	Maisha	-0.999889618632039
morn	3	control	playback	0.0138889	AI2	Maisha	m	0	0	1	0.513878637257753	0.462858953241726	AI2	Maisha	-0.999889618632039
morn	3	control	playback	0.0152778	AI2	Maisha	m	0	0	1	0.513878637257753	0.694288429862591	AI2	Maisha	-0.999889618632039
morn	3	control	playback	0.0166667	AI2	Maisha	m	0	0	1	0.513878637257753	0.925717906483456	AI2	Maisha	-0.999889618632039
morn	3	control	playback	0.0180556	AI2	Maisha	m	0	0	1	0.513878637257753	1.15714738310432	AI2	Maisha	-0.999889618632039
morn	3	control	playback	0.0194444	AI2	Maisha	m	0	0	1	0.513878637257753	1.38857685972518	AI2	Maisha	-0.999889618632039
morn	3	control	playback	0.0208333	AI2	Maisha	m	0	0	1	0.513878637257753	1.62000633634603	AI2	Maisha	-0.999889618632039
morn	3	control	playback	0.00138889	AI2	Mali	f	0	0	0	0.513878637257753	-1.62000633634604	AI2	Mali	-0.999889618632039
morn	3	control	playback	0.00277778	AI2	Mali	f	0	0	1	0.513878637257753	-1.38857685972518	AI2	Mali	-0.999889618632039
morn	3	control	playback	0.00416667	AI2	Mali	f	0	0	1	0.513878637257753	-1.15714738310432	AI2	Mali	-0.999889618632039
morn	3	control	playback	0.00555556	AI2	Mali	f	0	0	1	0.513878637257753	-0.925717906483452	AI2	Mali	-0.999889618632039
morn	3	control	playback	0.00694444	AI2	Mali	f	0	0	1	0.513878637257753	-0.694288429862589	AI2	Mali	-0.999889618632039
morn	3	control	playback	0.00833333	AI2	Mali	f	0	0	1	0.513878637257753	-0.462858953241728	AI2	Mali	-0.999889618632039
morn	3	control	playback	0.00972222	AI2	Mali	f	0	0	1	0.513878637257753	-0.231429476620865	AI2	Mali	-0.999889618632039
morn	3	control	playback	0.0111111	AI2	Mali	f	0	0	1	0.513878637257753	-0.00000000000000346866750253932	AI2	Mali	-0.999889618632039
morn	3	control	playback	0.0125	AI2	Mali	f	0	0	1	0.513878637257753	0.231429476620861	AI2	Mali	-0.999889618632039
morn	3	control	playback	0.0138889	AI2	Mali	f	0	0	1	0.513878637257753	0.462858953241726	AI2	Mali	-0.999889618632039
morn	3	control	playback	0.0152778	AI2	Mali	f	0	0	0	0.513878637257753	0.694288429862591	AI2	Mali	-0.999889618632039
morn	3	control	playback	0.0166667	AI2	Mali	f	0	0	1	0.513878637257753	0.925717906483456	AI2	Mali	-0.999889618632039
morn	3	control	playback	0.0180556	AI2	Mali	f	0	0	1	0.513878637257753	1.15714738310432	AI2	Mali	-0.999889618632039
morn	3	control	playback	0.0194444	AI2	Mali	f	0	0	0	0.513878637257753	1.38857685972518	AI2	Mali	-0.999889618632039
morn	3	control	playback	0.0208333	AI2	Mali	f	0	0	1	0.513878637257753	1.62000633634603	AI2	Mali	-0.999889618632039
morn	3	control	playback	0.00138889	AI2	Clara	f	0	0	1	0.513878637257753	-1.62000633634604	AI2	Clara	-0.999889618632039
morn	3	control	playback	0.00277778	AI2	Clara	f	0	0	0	0.513878637257753	-1.38857685972518	AI2	Clara	-0.999889618632039
morn	3	control	playback	0.00416667	AI2	Clara	f	0	0	1	0.513878637257753	-1.15714738310432	AI2	Clara	-0.999889618632039
morn	3	control	playback	0.00555556	AI2	Clara	f	0	0	0	0.513878637257753	-0.925717906483452	AI2	Clara	-0.999889618632039
morn	3	control	playback	0.00694444	AI2	Clara	f	0	0	1	0.513878637257753	-0.694288429862589	AI2	Clara	-0.999889618632039
morn	3	control	playback	0.00833333	AI2	Clara	f	0	0	1	0.513878637257753	-0.462858953241728	AI2	Clara	-0.999889618632039
morn	3	control	playback	0.00972222	AI2	Clara	f	0	0	0	0.513878637257753	-0.231429476620865	AI2	Clara	-0.999889618632039
morn	3	control	playback	0.0111111	AI2	Clara	f	0	0	1	0.513878637257753	-0.00000000000000346866750253932	AI2	Clara	-0.999889618632039
morn	3	control	playback	0.0125	AI2	Clara	f	0	0	1	0.513878637257753	0.231429476620861	AI2	Clara	-0.999889618632039
morn	3	control	playback	0.0138889	AI2	Clara	f	0	0	1	0.513878637257753	0.462858953241726	AI2	Clara	-0.999889618632039
morn	3	control	playback	0.0152778	AI2	Clara	f	0	0	1	0.513878637257753	0.694288429862591	AI2	Clara	-0.999889618632039
morn	3	control	playback	0.0166667	AI2	Clara	f	0	0	1	0.513878637257753	0.925717906483456	AI2	Clara	-0.999889618632039
morn	3	control	playback	0.0180556	AI2	Clara	f	0	0	1	0.513878637257753	1.15714738310432	AI2	Clara	-0.999889618632039
morn	3	control	playback	0.0194444	AI2	Clara	f	0	0	1	0.513878637257753	1.38857685972518	AI2	Clara	-0.999889618632039
morn	3	control	playback	0.0208333	AI2	Clara	f	0	0	1	0.513878637257753	1.62000633634603	AI2	Clara	-0.999889618632039
aft	3	outgroup	playback	0.00138889	AI1	NyotaAI	m	0	0	1	0.513878637257753	-1.62000633634604	AI1	NyotaAI	0.999889618632039
aft	3	outgroup	playback	0.00277778	AI1	NyotaAI	m	0	0	0	0.513878637257753	-1.38857685972518	AI1	NyotaAI	0.999889618632039
aft	3	outgroup	playback	0.00416667	AI1	NyotaAI	m	0	0	0	0.513878637257753	-1.15714738310432	AI1	NyotaAI	0.999889618632039
aft	3	outgroup	playback	0.00555556	AI1	NyotaAI	m	0	0	1	0.513878637257753	-0.925717906483452	AI1	NyotaAI	0.999889618632039
aft	3	outgroup	playback	0.00694444	AI1	NyotaAI	m	0	0	1	0.513878637257753	-0.694288429862589	AI1	NyotaAI	0.999889618632039
aft	3	outgroup	playback	0.00833333	AI1	NyotaAI	m	0	0	1	0.513878637257753	-0.462858953241728	AI1	NyotaAI	0.999889618632039
aft	3	outgroup	playback	0.00972222	AI1	NyotaAI	m	0	0	0	0.513878637257753	-0.231429476620865	AI1	NyotaAI	0.999889618632039
aft	3	outgroup	playback	0.0111111	AI1	NyotaAI	m	0	0	0	0.513878637257753	-0.00000000000000346866750253932	AI1	NyotaAI	0.999889618632039
aft	3	outgroup	playback	0.0125	AI1	NyotaAI	m	0	0	1	0.513878637257753	0.231429476620861	AI1	NyotaAI	0.999889618632039
aft	3	outgroup	playback	0.0138889	AI1	NyotaAI	m	0	0	1	0.513878637257753	0.462858953241726	AI1	NyotaAI	0.999889618632039
aft	3	outgroup	playback	0.0152778	AI1	NyotaAI	m	0	0	0	0.513878637257753	0.694288429862591	AI1	NyotaAI	0.999889618632039
aft	3	outgroup	playback	0.0166667	AI1	NyotaAI	m	0	0	0	0.513878637257753	0.925717906483456	AI1	NyotaAI	0.999889618632039
aft	3	outgroup	playback	0.0180556	AI1	NyotaAI	m	0	0	1	0.513878637257753	1.15714738310432	AI1	NyotaAI	0.999889618632039
aft	3	outgroup	playback	0.0194444	AI1	NyotaAI	m	0	0	0	0.513878637257753	1.38857685972518	AI1	NyotaAI	0.999889618632039
aft	3	outgroup	playback	0.0208333	AI1	NyotaAI	m	0	0	0	0.513878637257753	1.62000633634603	AI1	NyotaAI	0.999889618632039
aft	3	outgroup	playback	0.00138889	AI1	Teco	m	0	0	1	0.513878637257753	-1.62000633634604	AI1	Teco	0.999889618632039
aft	3	outgroup	playback	0.00277778	AI1	Teco	m	0	0	0	0.513878637257753	-1.38857685972518	AI1	Teco	0.999889618632039
aft	3	outgroup	playback	0.00416667	AI1	Teco	m	0	0	1	0.513878637257753	-1.15714738310432	AI1	Teco	0.999889618632039
aft	3	outgroup	playback	0.00555556	AI1	Teco	m	0	0	1	0.513878637257753	-0.925717906483452	AI1	Teco	0.999889618632039
aft	3	outgroup	playback	0.00694444	AI1	Teco	m	0	0	1	0.513878637257753	-0.694288429862589	AI1	Teco	0.999889618632039
aft	3	outgroup	playback	0.00833333	AI1	Teco	m	0	0	1	0.513878637257753	-0.462858953241728	AI1	Teco	0.999889618632039
aft	3	outgroup	playback	0.00972222	AI1	Teco	m	0	0	1	0.513878637257753	-0.231429476620865	AI1	Teco	0.999889618632039
aft	3	outgroup	playback	0.0111111	AI1	Teco	m	0	0	1	0.513878637257753	-0.00000000000000346866750253932	AI1	Teco	0.999889618632039
aft	3	outgroup	playback	0.0125	AI1	Teco	m	0	0	1	0.513878637257753	0.231429476620861	AI1	Teco	0.999889618632039
aft	3	outgroup	playback	0.0138889	AI1	Teco	m	0	0	1	0.513878637257753	0.462858953241726	AI1	Teco	0.999889618632039
aft	3	outgroup	playback	0.0152778	AI1	Teco	m	0	0	1	0.513878637257753	0.694288429862591	AI1	Teco	0.999889618632039
aft	3	outgroup	playback	0.0166667	AI1	Teco	m	0	0	0	0.513878637257753	0.925717906483456	AI1	Teco	0.999889618632039
aft	3	outgroup	playback	0.0180556	AI1	Teco	m	0	0	0	0.513878637257753	1.15714738310432	AI1	Teco	0.999889618632039
aft	3	outgroup	playback	0.0194444	AI1	Teco	m	0	0	0	0.513878637257753	1.38857685972518	AI1	Teco	0.999889618632039
aft	3	outgroup	playback	0.0208333	AI1	Teco	m	0	0	1	0.513878637257753	1.62000633634603	AI1	Teco	0.999889618632039
aft	3	outgroup	playback	0.00138889	AI1	Elikya	f	0	0	1	0.513878637257753	-1.62000633634604	AI1	Elikya	0.999889618632039
aft	3	outgroup	playback	0.00277778	AI1	Elikya	f	0	0	0	0.513878637257753	-1.38857685972518	AI1	Elikya	0.999889618632039
aft	3	outgroup	playback	0.00416667	AI1	Elikya	f	0	0	1	0.513878637257753	-1.15714738310432	AI1	Elikya	0.999889618632039
aft	3	outgroup	playback	0.00555556	AI1	Elikya	f	0	0	1	0.513878637257753	-0.925717906483452	AI1	Elikya	0.999889618632039
aft	3	outgroup	playback	0.00694444	AI1	Elikya	f	0	0	1	0.513878637257753	-0.694288429862589	AI1	Elikya	0.999889618632039
aft	3	outgroup	playback	0.00833333	AI1	Elikya	f	0	0	1	0.513878637257753	-0.462858953241728	AI1	Elikya	0.999889618632039
aft	3	outgroup	playback	0.00972222	AI1	Elikya	f	0	0	1	0.513878637257753	-0.231429476620865	AI1	Elikya	0.999889618632039
aft	3	outgroup	playback	0.0111111	AI1	Elikya	f	0	0	1	0.513878637257753	-0.00000000000000346866750253932	AI1	Elikya	0.999889618632039
aft	3	outgroup	playback	0.0125	AI1	Elikya	f	0	0	1	0.513878637257753	0.231429476620861	AI1	Elikya	0.999889618632039
aft	3	outgroup	playback	0.0138889	AI1	Elikya	f	0	0	1	0.513878637257753	0.462858953241726	AI1	Elikya	0.999889618632039
aft	3	outgroup	playback	0.0152778	AI1	Elikya	f	0	0	1	0.513878637257753	0.694288429862591	AI1	Elikya	0.999889618632039
aft	3	outgroup	playback	0.0166667	AI1	Elikya	f	0	0	0	0.513878637257753	0.925717906483456	AI1	Elikya	0.999889618632039
aft	3	outgroup	playback	0.0180556	AI1	Elikya	f	0	0	1	0.513878637257753	1.15714738310432	AI1	Elikya	0.999889618632039
aft	3	outgroup	playback	0.0194444	AI1	Elikya	f	0	0	0	0.513878637257753	1.38857685972518	AI1	Elikya	0.999889618632039
aft	3	outgroup	playback	0.0208333	AI1	Elikya	f	0	0	1	0.513878637257753	1.62000633634603	AI1	Elikya	0.999889618632039
aft	3	outgroup	playback	0.00138889	AI2	Kanzi	m	0	0	0	0.513878637257753	-1.62000633634604	AI2	Kanzi	0.999889618632039
aft	3	outgroup	playback	0.00277778	AI2	Kanzi	m	0	0	0	0.513878637257753	-1.38857685972518	AI2	Kanzi	0.999889618632039
aft	3	outgroup	playback	0.00416667	AI2	Kanzi	m	0	0	0	0.513878637257753	-1.15714738310432	AI2	Kanzi	0.999889618632039
aft	3	outgroup	playback	0.00555556	AI2	Kanzi	m	0	0	1	0.513878637257753	-0.925717906483452	AI2	Kanzi	0.999889618632039
aft	3	outgroup	playback	0.00694444	AI2	Kanzi	m	0	0	1	0.513878637257753	-0.694288429862589	AI2	Kanzi	0.999889618632039
aft	3	outgroup	playback	0.00833333	AI2	Kanzi	m	0	0	1	0.513878637257753	-0.462858953241728	AI2	Kanzi	0.999889618632039
aft	3	outgroup	playback	0.00972222	AI2	Kanzi	m	0	0	1	0.513878637257753	-0.231429476620865	AI2	Kanzi	0.999889618632039
aft	3	outgroup	playback	0.0111111	AI2	Kanzi	m	0	0	1	0.513878637257753	-0.00000000000000346866750253932	AI2	Kanzi	0.999889618632039
aft	3	outgroup	playback	0.0125	AI2	Kanzi	m	0	0	1	0.513878637257753	0.231429476620861	AI2	Kanzi	0.999889618632039
aft	3	outgroup	playback	0.0138889	AI2	Kanzi	m	0	0	1	0.513878637257753	0.462858953241726	AI2	Kanzi	0.999889618632039
aft	3	outgroup	playback	0.0152778	AI2	Kanzi	m	0	0	1	0.513878637257753	0.694288429862591	AI2	Kanzi	0.999889618632039
aft	3	outgroup	playback	0.0166667	AI2	Kanzi	m	0	0	1	0.513878637257753	0.925717906483456	AI2	Kanzi	0.999889618632039
aft	3	outgroup	playback	0.0180556	AI2	Kanzi	m	0	0	1	0.513878637257753	1.15714738310432	AI2	Kanzi	0.999889618632039
aft	3	outgroup	playback	0.0194444	AI2	Kanzi	m	0	0	1	0.513878637257753	1.38857685972518	AI2	Kanzi	0.999889618632039
aft	3	outgroup	playback	0.0208333	AI2	Kanzi	m	0	0	1	0.513878637257753	1.62000633634603	AI2	Kanzi	0.999889618632039
aft	3	outgroup	playback	0.00138889	AI2	Maisha	m	0	0	1	0.513878637257753	-1.62000633634604	AI2	Maisha	0.999889618632039
aft	3	outgroup	playback	0.00277778	AI2	Maisha	m	0	0	1	0.513878637257753	-1.38857685972518	AI2	Maisha	0.999889618632039
aft	3	outgroup	playback	0.00416667	AI2	Maisha	m	0	0	1	0.513878637257753	-1.15714738310432	AI2	Maisha	0.999889618632039
aft	3	outgroup	playback	0.00555556	AI2	Maisha	m	0	0	1	0.513878637257753	-0.925717906483452	AI2	Maisha	0.999889618632039
aft	3	outgroup	playback	0.00694444	AI2	Maisha	m	0	0	1	0.513878637257753	-0.694288429862589	AI2	Maisha	0.999889618632039
aft	3	outgroup	playback	0.00833333	AI2	Maisha	m	0	0	1	0.513878637257753	-0.462858953241728	AI2	Maisha	0.999889618632039
aft	3	outgroup	playback	0.00972222	AI2	Maisha	m	0	0	0	0.513878637257753	-0.231429476620865	AI2	Maisha	0.999889618632039
aft	3	outgroup	playback	0.0111111	AI2	Maisha	m	0	0	1	0.513878637257753	-0.00000000000000346866750253932	AI2	Maisha	0.999889618632039
aft	3	outgroup	playback	0.0125	AI2	Maisha	m	0	0	1	0.513878637257753	0.231429476620861	AI2	Maisha	0.999889618632039
aft	3	outgroup	playback	0.0138889	AI2	Maisha	m	0	0	1	0.513878637257753	0.462858953241726	AI2	Maisha	0.999889618632039
aft	3	outgroup	playback	0.0152778	AI2	Maisha	m	0	0	1	0.513878637257753	0.694288429862591	AI2	Maisha	0.999889618632039
aft	3	outgroup	playback	0.0166667	AI2	Maisha	m	0	0	1	0.513878637257753	0.925717906483456	AI2	Maisha	0.999889618632039
aft	3	outgroup	playback	0.0180556	AI2	Maisha	m	0	0	0	0.513878637257753	1.15714738310432	AI2	Maisha	0.999889618632039
aft	3	outgroup	playback	0.0194444	AI2	Maisha	m	1	0	0	0.513878637257753	1.38857685972518	AI2	Maisha	0.999889618632039
aft	3	outgroup	playback	0.0208333	AI2	Maisha	m	1	0	0	0.513878637257753	1.62000633634603	AI2	Maisha	0.999889618632039
aft	3	outgroup	playback	0.00138889	AI2	Mali	f	0	0	1	0.513878637257753	-1.62000633634604	AI2	Mali	0.999889618632039
aft	3	outgroup	playback	0.00277778	AI2	Mali	f	0	0	1	0.513878637257753	-1.38857685972518	AI2	Mali	0.999889618632039
aft	3	outgroup	playback	0.00416667	AI2	Mali	f	0	1	0	0.513878637257753	-1.15714738310432	AI2	Mali	0.999889618632039
aft	3	outgroup	playback	0.00555556	AI2	Mali	f	0	0	1	0.513878637257753	-0.925717906483452	AI2	Mali	0.999889618632039
aft	3	outgroup	playback	0.00694444	AI2	Mali	f	0	0	1	0.513878637257753	-0.694288429862589	AI2	Mali	0.999889618632039
aft	3	outgroup	playback	0.00833333	AI2	Mali	f	0	0	0	0.513878637257753	-0.462858953241728	AI2	Mali	0.999889618632039
aft	3	outgroup	playback	0.00972222	AI2	Mali	f	0	0	0	0.513878637257753	-0.231429476620865	AI2	Mali	0.999889618632039
aft	3	outgroup	playback	0.0111111	AI2	Mali	f	0	0	1	0.513878637257753	-0.00000000000000346866750253932	AI2	Mali	0.999889618632039
aft	3	outgroup	playback	0.0125	AI2	Mali	f	1	0	0	0.513878637257753	0.231429476620861	AI2	Mali	0.999889618632039
aft	3	outgroup	playback	0.0138889	AI2	Mali	f	1	0	0	0.513878637257753	0.462858953241726	AI2	Mali	0.999889618632039
aft	3	outgroup	playback	0.0152778	AI2	Mali	f	1	0	0	0.513878637257753	0.694288429862591	AI2	Mali	0.999889618632039
aft	3	outgroup	playback	0.0166667	AI2	Mali	f	1	0	0	0.513878637257753	0.925717906483456	AI2	Mali	0.999889618632039
aft	3	outgroup	playback	0.0180556	AI2	Mali	f	0	0	1	0.513878637257753	1.15714738310432	AI2	Mali	0.999889618632039
aft	3	outgroup	playback	0.0194444	AI2	Mali	f	1	0	0	0.513878637257753	1.38857685972518	AI2	Mali	0.999889618632039
aft	3	outgroup	playback	0.0208333	AI2	Mali	f	1	0	0	0.513878637257753	1.62000633634603	AI2	Mali	0.999889618632039
aft	3	outgroup	playback	0.00138889	AI2	Clara	f	0	0	1	0.513878637257753	-1.62000633634604	AI2	Clara	0.999889618632039
aft	3	outgroup	playback	0.00277778	AI2	Clara	f	0	0	0	0.513878637257753	-1.38857685972518	AI2	Clara	0.999889618632039
aft	3	outgroup	playback	0.00416667	AI2	Clara	f	0	0	1	0.513878637257753	-1.15714738310432	AI2	Clara	0.999889618632039
aft	3	outgroup	playback	0.00555556	AI2	Clara	f	0	0	1	0.513878637257753	-0.925717906483452	AI2	Clara	0.999889618632039
aft	3	outgroup	playback	0.00694444	AI2	Clara	f	0	0	0	0.513878637257753	-0.694288429862589	AI2	Clara	0.999889618632039
aft	3	outgroup	playback	0.00833333	AI2	Clara	f	0	0	0	0.513878637257753	-0.462858953241728	AI2	Clara	0.999889618632039
aft	3	outgroup	playback	0.00972222	AI2	Clara	f	0	0	0	0.513878637257753	-0.231429476620865	AI2	Clara	0.999889618632039
aft	3	outgroup	playback	0.0111111	AI2	Clara	f	0	1	0	0.513878637257753	-0.00000000000000346866750253932	AI2	Clara	0.999889618632039
aft	3	outgroup	playback	0.0125	AI2	Clara	f	1	0	0	0.513878637257753	0.231429476620861	AI2	Clara	0.999889618632039
aft	3	outgroup	playback	0.0138889	AI2	Clara	f	1	0	0	0.513878637257753	0.462858953241726	AI2	Clara	0.999889618632039
aft	3	outgroup	playback	0.0152778	AI2	Clara	f	1	0	0	0.513878637257753	0.694288429862591	AI2	Clara	0.999889618632039
aft	3	outgroup	playback	0.0166667	AI2	Clara	f	1	0	0	0.513878637257753	0.925717906483456	AI2	Clara	0.999889618632039
aft	3	outgroup	playback	0.0180556	AI2	Clara	f	0	0	0	0.513878637257753	1.15714738310432	AI2	Clara	0.999889618632039
aft	3	outgroup	playback	0.0194444	AI2	Clara	f	0	0	1	0.513878637257753	1.38857685972518	AI2	Clara	0.999889618632039
aft	3	outgroup	playback	0.0208333	AI2	Clara	f	0	0	1	0.513878637257753	1.62000633634603	AI2	Clara	0.999889618632039
morn	4	outgroup	playback	0.00138889	AI1	NyotaAI	m	1	0	0	1.42676892226859	-1.62000633634604	AI1	NyotaAI	0.999889618632039
morn	4	outgroup	playback	0.00277778	AI1	NyotaAI	m	1	0	0	1.42676892226859	-1.38857685972518	AI1	NyotaAI	0.999889618632039
morn	4	outgroup	playback	0.00416667	AI1	NyotaAI	m	1	0	0	1.42676892226859	-1.15714738310432	AI1	NyotaAI	0.999889618632039
morn	4	outgroup	playback	0.00555556	AI1	NyotaAI	m	1	0	0	1.42676892226859	-0.925717906483452	AI1	NyotaAI	0.999889618632039
morn	4	outgroup	playback	0.00694444	AI1	NyotaAI	m	1	0	0	1.42676892226859	-0.694288429862589	AI1	NyotaAI	0.999889618632039
morn	4	outgroup	playback	0.00833333	AI1	NyotaAI	m	1	0	0	1.42676892226859	-0.462858953241728	AI1	NyotaAI	0.999889618632039
morn	4	outgroup	playback	0.00972222	AI1	NyotaAI	m	0	0	0	1.42676892226859	-0.231429476620865	AI1	NyotaAI	0.999889618632039
morn	4	outgroup	playback	0.0111111	AI1	NyotaAI	m	0	0	0	1.42676892226859	-0.00000000000000346866750253932	AI1	NyotaAI	0.999889618632039
morn	4	outgroup	playback	0.0125	AI1	NyotaAI	m	0	0	1	1.42676892226859	0.231429476620861	AI1	NyotaAI	0.999889618632039
morn	4	outgroup	playback	0.0138889	AI1	NyotaAI	m	0	0	1	1.42676892226859	0.462858953241726	AI1	NyotaAI	0.999889618632039
morn	4	outgroup	playback	0.0152778	AI1	NyotaAI	m	0	0	0	1.42676892226859	0.694288429862591	AI1	NyotaAI	0.999889618632039
morn	4	outgroup	playback	0.0166667	AI1	NyotaAI	m	0	0	1	1.42676892226859	0.925717906483456	AI1	NyotaAI	0.999889618632039
morn	4	outgroup	playback	0.0180556	AI1	NyotaAI	m	0	0	0	1.42676892226859	1.15714738310432	AI1	NyotaAI	0.999889618632039
morn	4	outgroup	playback	0.0194444	AI1	NyotaAI	m	0	0	0	1.42676892226859	1.38857685972518	AI1	NyotaAI	0.999889618632039
morn	4	outgroup	playback	0.0208333	AI1	NyotaAI	m	0	0	1	1.42676892226859	1.62000633634603	AI1	NyotaAI	0.999889618632039
morn	4	outgroup	playback	0.00138889	AI1	Teco	m	1	0	0	1.42676892226859	-1.62000633634604	AI1	Teco	0.999889618632039
morn	4	outgroup	playback	0.00277778	AI1	Teco	m	1	0	0	1.42676892226859	-1.38857685972518	AI1	Teco	0.999889618632039
morn	4	outgroup	playback	0.00416667	AI1	Teco	m	1	0	0	1.42676892226859	-1.15714738310432	AI1	Teco	0.999889618632039
morn	4	outgroup	playback	0.00555556	AI1	Teco	m	1	0	0	1.42676892226859	-0.925717906483452	AI1	Teco	0.999889618632039
morn	4	outgroup	playback	0.00694444	AI1	Teco	m	1	0	0	1.42676892226859	-0.694288429862589	AI1	Teco	0.999889618632039
morn	4	outgroup	playback	0.00833333	AI1	Teco	m	1	0	0	1.42676892226859	-0.462858953241728	AI1	Teco	0.999889618632039
morn	4	outgroup	playback	0.00972222	AI1	Teco	m	0	0	1	1.42676892226859	-0.231429476620865	AI1	Teco	0.999889618632039
morn	4	outgroup	playback	0.0111111	AI1	Teco	m	0	0	0	1.42676892226859	-0.00000000000000346866750253932	AI1	Teco	0.999889618632039
morn	4	outgroup	playback	0.0125	AI1	Teco	m	0	0	1	1.42676892226859	0.231429476620861	AI1	Teco	0.999889618632039
morn	4	outgroup	playback	0.0138889	AI1	Teco	m	0	0	0	1.42676892226859	0.462858953241726	AI1	Teco	0.999889618632039
morn	4	outgroup	playback	0.0152778	AI1	Teco	m	0	0	0	1.42676892226859	0.694288429862591	AI1	Teco	0.999889618632039
morn	4	outgroup	playback	0.0166667	AI1	Teco	m	0	0	1	1.42676892226859	0.925717906483456	AI1	Teco	0.999889618632039
morn	4	outgroup	playback	0.0180556	AI1	Teco	m	1	0	0	1.42676892226859	1.15714738310432	AI1	Teco	0.999889618632039
morn	4	outgroup	playback	0.0194444	AI1	Teco	m	1	0	0	1.42676892226859	1.38857685972518	AI1	Teco	0.999889618632039
morn	4	outgroup	playback	0.0208333	AI1	Teco	m	1	0	0	1.42676892226859	1.62000633634603	AI1	Teco	0.999889618632039
morn	4	outgroup	playback	0.00138889	AI1	Elikya	f	0	0	1	1.42676892226859	-1.62000633634604	AI1	Elikya	0.999889618632039
morn	4	outgroup	playback	0.00277778	AI1	Elikya	f	0	0	1	1.42676892226859	-1.38857685972518	AI1	Elikya	0.999889618632039
morn	4	outgroup	playback	0.00416667	AI1	Elikya	f	0	0	1	1.42676892226859	-1.15714738310432	AI1	Elikya	0.999889618632039
morn	4	outgroup	playback	0.00555556	AI1	Elikya	f	0	0	1	1.42676892226859	-0.925717906483452	AI1	Elikya	0.999889618632039
morn	4	outgroup	playback	0.00694444	AI1	Elikya	f	0	0	1	1.42676892226859	-0.694288429862589	AI1	Elikya	0.999889618632039
morn	4	outgroup	playback	0.00833333	AI1	Elikya	f	0	0	1	1.42676892226859	-0.462858953241728	AI1	Elikya	0.999889618632039
morn	4	outgroup	playback	0.00972222	AI1	Elikya	f	0	0	1	1.42676892226859	-0.231429476620865	AI1	Elikya	0.999889618632039
morn	4	outgroup	playback	0.0111111	AI1	Elikya	f	0	0	1	1.42676892226859	-0.00000000000000346866750253932	AI1	Elikya	0.999889618632039
morn	4	outgroup	playback	0.0125	AI1	Elikya	f	0	0	1	1.42676892226859	0.231429476620861	AI1	Elikya	0.999889618632039
morn	4	outgroup	playback	0.0138889	AI1	Elikya	f	0	0	1	1.42676892226859	0.462858953241726	AI1	Elikya	0.999889618632039
morn	4	outgroup	playback	0.0152778	AI1	Elikya	f	0	1	0	1.42676892226859	0.694288429862591	AI1	Elikya	0.999889618632039
morn	4	outgroup	playback	0.0166667	AI1	Elikya	f	1	0	0	1.42676892226859	0.925717906483456	AI1	Elikya	0.999889618632039
morn	4	outgroup	playback	0.0180556	AI1	Elikya	f	1	0	0	1.42676892226859	1.15714738310432	AI1	Elikya	0.999889618632039
morn	4	outgroup	playback	0.0194444	AI1	Elikya	f	1	0	0	1.42676892226859	1.38857685972518	AI1	Elikya	0.999889618632039
morn	4	outgroup	playback	0.0208333	AI1	Elikya	f	1	0	0	1.42676892226859	1.62000633634603	AI1	Elikya	0.999889618632039
morn	4	outgroup	playback	0.00138889	AI2	Kanzi	m	1	0	0	1.42676892226859	-1.62000633634604	AI2	Kanzi	0.999889618632039
morn	4	outgroup	playback	0.00277778	AI2	Kanzi	m	0	0	0	1.42676892226859	-1.38857685972518	AI2	Kanzi	0.999889618632039
morn	4	outgroup	playback	0.00416667	AI2	Kanzi	m	0	0	0	1.42676892226859	-1.15714738310432	AI2	Kanzi	0.999889618632039
morn	4	outgroup	playback	0.00555556	AI2	Kanzi	m	0	0	1	1.42676892226859	-0.925717906483452	AI2	Kanzi	0.999889618632039
morn	4	outgroup	playback	0.00694444	AI2	Kanzi	m	0	0	1	1.42676892226859	-0.694288429862589	AI2	Kanzi	0.999889618632039
morn	4	outgroup	playback	0.00833333	AI2	Kanzi	m	0	0	1	1.42676892226859	-0.462858953241728	AI2	Kanzi	0.999889618632039
morn	4	outgroup	playback	0.00972222	AI2	Kanzi	m	0	0	1	1.42676892226859	-0.231429476620865	AI2	Kanzi	0.999889618632039
morn	4	outgroup	playback	0.0111111	AI2	Kanzi	m	0	0	1	1.42676892226859	-0.00000000000000346866750253932	AI2	Kanzi	0.999889618632039
morn	4	outgroup	playback	0.0125	AI2	Kanzi	m	0	0	1	1.42676892226859	0.231429476620861	AI2	Kanzi	0.999889618632039
morn	4	outgroup	playback	0.0138889	AI2	Kanzi	m	0	0	1	1.42676892226859	0.462858953241726	AI2	Kanzi	0.999889618632039
morn	4	outgroup	playback	0.0152778	AI2	Kanzi	m	0	0	1	1.42676892226859	0.694288429862591	AI2	Kanzi	0.999889618632039
morn	4	outgroup	playback	0.0166667	AI2	Kanzi	m	0	0	1	1.42676892226859	0.925717906483456	AI2	Kanzi	0.999889618632039
morn	4	outgroup	playback	0.0180556	AI2	Kanzi	m	0	0	1	1.42676892226859	1.15714738310432	AI2	Kanzi	0.999889618632039
morn	4	outgroup	playback	0.0194444	AI2	Kanzi	m	0	0	1	1.42676892226859	1.38857685972518	AI2	Kanzi	0.999889618632039
morn	4	outgroup	playback	0.0208333	AI2	Kanzi	m	0	0	1	1.42676892226859	1.62000633634603	AI2	Kanzi	0.999889618632039
morn	4	outgroup	playback	0.00138889	AI2	Maisha	m	0	0	1	1.42676892226859	-1.62000633634604	AI2	Maisha	0.999889618632039
morn	4	outgroup	playback	0.00277778	AI2	Maisha	m	0	0	1	1.42676892226859	-1.38857685972518	AI2	Maisha	0.999889618632039
morn	4	outgroup	playback	0.00416667	AI2	Maisha	m	0	0	1	1.42676892226859	-1.15714738310432	AI2	Maisha	0.999889618632039
morn	4	outgroup	playback	0.00555556	AI2	Maisha	m	0	0	0	1.42676892226859	-0.925717906483452	AI2	Maisha	0.999889618632039
morn	4	outgroup	playback	0.00694444	AI2	Maisha	m	0	0	1	1.42676892226859	-0.694288429862589	AI2	Maisha	0.999889618632039
morn	4	outgroup	playback	0.00833333	AI2	Maisha	m	0	0	0	1.42676892226859	-0.462858953241728	AI2	Maisha	0.999889618632039
morn	4	outgroup	playback	0.00972222	AI2	Maisha	m	0	0	0	1.42676892226859	-0.231429476620865	AI2	Maisha	0.999889618632039
morn	4	outgroup	playback	0.0111111	AI2	Maisha	m	0	0	1	1.42676892226859	-0.00000000000000346866750253932	AI2	Maisha	0.999889618632039
morn	4	outgroup	playback	0.0125	AI2	Maisha	m	0	0	1	1.42676892226859	0.231429476620861	AI2	Maisha	0.999889618632039
morn	4	outgroup	playback	0.0138889	AI2	Maisha	m	0	0	1	1.42676892226859	0.462858953241726	AI2	Maisha	0.999889618632039
morn	4	outgroup	playback	0.0152778	AI2	Maisha	m	0	0	1	1.42676892226859	0.694288429862591	AI2	Maisha	0.999889618632039
morn	4	outgroup	playback	0.0166667	AI2	Maisha	m	0	0	1	1.42676892226859	0.925717906483456	AI2	Maisha	0.999889618632039
morn	4	outgroup	playback	0.0180556	AI2	Maisha	m	0	0	1	1.42676892226859	1.15714738310432	AI2	Maisha	0.999889618632039
morn	4	outgroup	playback	0.0194444	AI2	Maisha	m	0	0	1	1.42676892226859	1.38857685972518	AI2	Maisha	0.999889618632039
morn	4	outgroup	playback	0.0208333	AI2	Maisha	m	0	0	1	1.42676892226859	1.62000633634603	AI2	Maisha	0.999889618632039
morn	4	outgroup	playback	0.00138889	AI2	Mali	f	1	0	0	1.42676892226859	-1.62000633634604	AI2	Mali	0.999889618632039
morn	4	outgroup	playback	0.00277778	AI2	Mali	f	0	0	1	1.42676892226859	-1.38857685972518	AI2	Mali	0.999889618632039
morn	4	outgroup	playback	0.00416667	AI2	Mali	f	0	0	1	1.42676892226859	-1.15714738310432	AI2	Mali	0.999889618632039
morn	4	outgroup	playback	0.00555556	AI2	Mali	f	0	0	1	1.42676892226859	-0.925717906483452	AI2	Mali	0.999889618632039
morn	4	outgroup	playback	0.00694444	AI2	Mali	f	0	0	1	1.42676892226859	-0.694288429862589	AI2	Mali	0.999889618632039
morn	4	outgroup	playback	0.00833333	AI2	Mali	f	0	0	1	1.42676892226859	-0.462858953241728	AI2	Mali	0.999889618632039
morn	4	outgroup	playback	0.00972222	AI2	Mali	f	0	0	1	1.42676892226859	-0.231429476620865	AI2	Mali	0.999889618632039
morn	4	outgroup	playback	0.0111111	AI2	Mali	f	0	0	1	1.42676892226859	-0.00000000000000346866750253932	AI2	Mali	0.999889618632039
morn	4	outgroup	playback	0.0125	AI2	Mali	f	0	0	1	1.42676892226859	0.231429476620861	AI2	Mali	0.999889618632039
morn	4	outgroup	playback	0.0138889	AI2	Mali	f	0	0	1	1.42676892226859	0.462858953241726	AI2	Mali	0.999889618632039
morn	4	outgroup	playback	0.0152778	AI2	Mali	f	0	0	0	1.42676892226859	0.694288429862591	AI2	Mali	0.999889618632039
morn	4	outgroup	playback	0.0166667	AI2	Mali	f	0	0	1	1.42676892226859	0.925717906483456	AI2	Mali	0.999889618632039
morn	4	outgroup	playback	0.0180556	AI2	Mali	f	0	0	1	1.42676892226859	1.15714738310432	AI2	Mali	0.999889618632039
morn	4	outgroup	playback	0.0194444	AI2	Mali	f	1	0	0	1.42676892226859	1.38857685972518	AI2	Mali	0.999889618632039
morn	4	outgroup	playback	0.0208333	AI2	Mali	f	0	0	0	1.42676892226859	1.62000633634603	AI2	Mali	0.999889618632039
morn	4	outgroup	playback	0.00138889	AI2	Clara	f	1	0	0	1.42676892226859	-1.62000633634604	AI2	Clara	0.999889618632039
morn	4	outgroup	playback	0.00277778	AI2	Clara	f	0	0	1	1.42676892226859	-1.38857685972518	AI2	Clara	0.999889618632039
morn	4	outgroup	playback	0.00416667	AI2	Clara	f	0	0	0	1.42676892226859	-1.15714738310432	AI2	Clara	0.999889618632039
morn	4	outgroup	playback	0.00555556	AI2	Clara	f	0	0	0	1.42676892226859	-0.925717906483452	AI2	Clara	0.999889618632039
morn	4	outgroup	playback	0.00694444	AI2	Clara	f	0	0	0	1.42676892226859	-0.694288429862589	AI2	Clara	0.999889618632039
morn	4	outgroup	playback	0.00833333	AI2	Clara	f	0	0	0	1.42676892226859	-0.462858953241728	AI2	Clara	0.999889618632039
morn	4	outgroup	playback	0.00972222	AI2	Clara	f	0	0	1	1.42676892226859	-0.231429476620865	AI2	Clara	0.999889618632039
morn	4	outgroup	playback	0.0111111	AI2	Clara	f	0	0	1	1.42676892226859	-0.00000000000000346866750253932	AI2	Clara	0.999889618632039
morn	4	outgroup	playback	0.0125	AI2	Clara	f	0	0	1	1.42676892226859	0.231429476620861	AI2	Clara	0.999889618632039
morn	4	outgroup	playback	0.0138889	AI2	Clara	f	0	0	0	1.42676892226859	0.462858953241726	AI2	Clara	0.999889618632039
morn	4	outgroup	playback	0.0152778	AI2	Clara	f	0	0	0	1.42676892226859	0.694288429862591	AI2	Clara	0.999889618632039
morn	4	outgroup	playback	0.0166667	AI2	Clara	f	0	0	0	1.42676892226859	0.925717906483456	AI2	Clara	0.999889618632039
morn	4	outgroup	playback	0.0180556	AI2	Clara	f	0	0	1	1.42676892226859	1.15714738310432	AI2	Clara	0.999889618632039
morn	4	outgroup	playback	0.0194444	AI2	Clara	f	1	0	0	1.42676892226859	1.38857685972518	AI2	Clara	0.999889618632039
morn	4	outgroup	playback	0.0208333	AI2	Clara	f	0	0	0	1.42676892226859	1.62000633634603	AI2	Clara	0.999889618632039
aft	4	control	playback	0.00138889	AI1	NyotaAI	m	1	0	0	1.42676892226859	-1.62000633634604	AI1	NyotaAI	-0.999889618632039
aft	4	control	playback	0.00277778	AI1	NyotaAI	m	1	0	0	1.42676892226859	-1.38857685972518	AI1	NyotaAI	-0.999889618632039
aft	4	control	playback	0.00416667	AI1	NyotaAI	m	1	0	0	1.42676892226859	-1.15714738310432	AI1	NyotaAI	-0.999889618632039
aft	4	control	playback	0.00555556	AI1	NyotaAI	m	1	0	0	1.42676892226859	-0.925717906483452	AI1	NyotaAI	-0.999889618632039
aft	4	control	playback	0.00694444	AI1	NyotaAI	m	1	0	0	1.42676892226859	-0.694288429862589	AI1	NyotaAI	-0.999889618632039
aft	4	control	playback	0.00833333	AI1	NyotaAI	m	1	0	0	1.42676892226859	-0.462858953241728	AI1	NyotaAI	-0.999889618632039
aft	4	control	playback	0.00972222	AI1	NyotaAI	m	1	0	0	1.42676892226859	-0.231429476620865	AI1	NyotaAI	-0.999889618632039
aft	4	control	playback	0.0111111	AI1	NyotaAI	m	1	0	0	1.42676892226859	-0.00000000000000346866750253932	AI1	NyotaAI	-0.999889618632039
aft	4	control	playback	0.0125	AI1	NyotaAI	m	1	0	0	1.42676892226859	0.231429476620861	AI1	NyotaAI	-0.999889618632039
aft	4	control	playback	0.0138889	AI1	NyotaAI	m	1	0	0	1.42676892226859	0.462858953241726	AI1	NyotaAI	-0.999889618632039
aft	4	control	playback	0.0152778	AI1	NyotaAI	m	1	0	0	1.42676892226859	0.694288429862591	AI1	NyotaAI	-0.999889618632039
aft	4	control	playback	0.0166667	AI1	NyotaAI	m	1	0	0	1.42676892226859	0.925717906483456	AI1	NyotaAI	-0.999889618632039
aft	4	control	playback	0.0180556	AI1	NyotaAI	m	1	0	0	1.42676892226859	1.15714738310432	AI1	NyotaAI	-0.999889618632039
aft	4	control	playback	0.0194444	AI1	NyotaAI	m	0	0	0	1.42676892226859	1.38857685972518	AI1	NyotaAI	-0.999889618632039
aft	4	control	playback	0.0208333	AI1	NyotaAI	m	0	0	0	1.42676892226859	1.62000633634603	AI1	NyotaAI	-0.999889618632039
aft	4	control	playback	0.00138889	AI1	Teco	m	0	0	1	1.42676892226859	-1.62000633634604	AI1	Teco	-0.999889618632039
aft	4	control	playback	0.00277778	AI1	Teco	m	0	0	1	1.42676892226859	-1.38857685972518	AI1	Teco	-0.999889618632039
aft	4	control	playback	0.00416667	AI1	Teco	m	0	0	0	1.42676892226859	-1.15714738310432	AI1	Teco	-0.999889618632039
aft	4	control	playback	0.00555556	AI1	Teco	m	0	0	0	1.42676892226859	-0.925717906483452	AI1	Teco	-0.999889618632039
aft	4	control	playback	0.00694444	AI1	Teco	m	0	0	1	1.42676892226859	-0.694288429862589	AI1	Teco	-0.999889618632039
aft	4	control	playback	0.00833333	AI1	Teco	m	0	0	0	1.42676892226859	-0.462858953241728	AI1	Teco	-0.999889618632039
aft	4	control	playback	0.00972222	AI1	Teco	m	0	0	1	1.42676892226859	-0.231429476620865	AI1	Teco	-0.999889618632039
aft	4	control	playback	0.0111111	AI1	Teco	m	0	0	1	1.42676892226859	-0.00000000000000346866750253932	AI1	Teco	-0.999889618632039
aft	4	control	playback	0.0125	AI1	Teco	m	0	0	1	1.42676892226859	0.231429476620861	AI1	Teco	-0.999889618632039
aft	4	control	playback	0.0138889	AI1	Teco	m	0	0	1	1.42676892226859	0.462858953241726	AI1	Teco	-0.999889618632039
aft	4	control	playback	0.0152778	AI1	Teco	m	0	0	1	1.42676892226859	0.694288429862591	AI1	Teco	-0.999889618632039
aft	4	control	playback	0.0166667	AI1	Teco	m	0	0	1	1.42676892226859	0.925717906483456	AI1	Teco	-0.999889618632039
aft	4	control	playback	0.0180556	AI1	Teco	m	0	0	1	1.42676892226859	1.15714738310432	AI1	Teco	-0.999889618632039
aft	4	control	playback	0.0194444	AI1	Teco	m	0	0	0	1.42676892226859	1.38857685972518	AI1	Teco	-0.999889618632039
aft	4	control	playback	0.0208333	AI1	Teco	m	0	0	0	1.42676892226859	1.62000633634603	AI1	Teco	-0.999889618632039
aft	4	control	playback	0.00138889	AI1	Elikya	f	1	0	0	1.42676892226859	-1.62000633634604	AI1	Elikya	-0.999889618632039
aft	4	control	playback	0.00277778	AI1	Elikya	f	1	0	0	1.42676892226859	-1.38857685972518	AI1	Elikya	-0.999889618632039
aft	4	control	playback	0.00416667	AI1	Elikya	f	1	0	0	1.42676892226859	-1.15714738310432	AI1	Elikya	-0.999889618632039
aft	4	control	playback	0.00555556	AI1	Elikya	f	1	0	0	1.42676892226859	-0.925717906483452	AI1	Elikya	-0.999889618632039
aft	4	control	playback	0.00694444	AI1	Elikya	f	1	0	0	1.42676892226859	-0.694288429862589	AI1	Elikya	-0.999889618632039
aft	4	control	playback	0.00833333	AI1	Elikya	f	1	0	0	1.42676892226859	-0.462858953241728	AI1	Elikya	-0.999889618632039
aft	4	control	playback	0.00972222	AI1	Elikya	f	1	0	0	1.42676892226859	-0.231429476620865	AI1	Elikya	-0.999889618632039
aft	4	control	playback	0.0111111	AI1	Elikya	f	1	0	0	1.42676892226859	-0.00000000000000346866750253932	AI1	Elikya	-0.999889618632039
aft	4	control	playback	0.0125	AI1	Elikya	f	1	0	0	1.42676892226859	0.231429476620861	AI1	Elikya	-0.999889618632039
aft	4	control	playback	0.0138889	AI1	Elikya	f	1	0	0	1.42676892226859	0.462858953241726	AI1	Elikya	-0.999889618632039
aft	4	control	playback	0.0152778	AI1	Elikya	f	1	0	0	1.42676892226859	0.694288429862591	AI1	Elikya	-0.999889618632039
aft	4	control	playback	0.0166667	AI1	Elikya	f	1	0	0	1.42676892226859	0.925717906483456	AI1	Elikya	-0.999889618632039
aft	4	control	playback	0.0180556	AI1	Elikya	f	1	0	0	1.42676892226859	1.15714738310432	AI1	Elikya	-0.999889618632039
aft	4	control	playback	0.0194444	AI1	Elikya	f	0	0	0	1.42676892226859	1.38857685972518	AI1	Elikya	-0.999889618632039
aft	4	control	playback	0.0208333	AI1	Elikya	f	0	0	0	1.42676892226859	1.62000633634603	AI1	Elikya	-0.999889618632039
aft	4	control	playback	0.00138889	AI2	Kanzi	m	0	0	1	1.42676892226859	-1.62000633634604	AI2	Kanzi	-0.999889618632039
aft	4	control	playback	0.00277778	AI2	Kanzi	m	0	0	1	1.42676892226859	-1.38857685972518	AI2	Kanzi	-0.999889618632039
aft	4	control	playback	0.00416667	AI2	Kanzi	m	0	0	1	1.42676892226859	-1.15714738310432	AI2	Kanzi	-0.999889618632039
aft	4	control	playback	0.00555556	AI2	Kanzi	m	0	0	1	1.42676892226859	-0.925717906483452	AI2	Kanzi	-0.999889618632039
aft	4	control	playback	0.00694444	AI2	Kanzi	m	0	0	1	1.42676892226859	-0.694288429862589	AI2	Kanzi	-0.999889618632039
aft	4	control	playback	0.00833333	AI2	Kanzi	m	0	0	1	1.42676892226859	-0.462858953241728	AI2	Kanzi	-0.999889618632039
aft	4	control	playback	0.00972222	AI2	Kanzi	m	0	0	1	1.42676892226859	-0.231429476620865	AI2	Kanzi	-0.999889618632039
aft	4	control	playback	0.0111111	AI2	Kanzi	m	0	0	1	1.42676892226859	-0.00000000000000346866750253932	AI2	Kanzi	-0.999889618632039
aft	4	control	playback	0.0125	AI2	Kanzi	m	0	0	1	1.42676892226859	0.231429476620861	AI2	Kanzi	-0.999889618632039
aft	4	control	playback	0.0138889	AI2	Kanzi	m	0	0	1	1.42676892226859	0.462858953241726	AI2	Kanzi	-0.999889618632039
aft	4	control	playback	0.0152778	AI2	Kanzi	m	0	0	0	1.42676892226859	0.694288429862591	AI2	Kanzi	-0.999889618632039
aft	4	control	playback	0.0166667	AI2	Kanzi	m	0	0	0	1.42676892226859	0.925717906483456	AI2	Kanzi	-0.999889618632039
aft	4	control	playback	0.0180556	AI2	Kanzi	m	0	0	0	1.42676892226859	1.15714738310432	AI2	Kanzi	-0.999889618632039
aft	4	control	playback	0.0194444	AI2	Kanzi	m	0	0	1	1.42676892226859	1.38857685972518	AI2	Kanzi	-0.999889618632039
aft	4	control	playback	0.0208333	AI2	Kanzi	m	0	0	1	1.42676892226859	1.62000633634603	AI2	Kanzi	-0.999889618632039
aft	4	control	playback	0.00138889	AI2	Maisha	m	0	0	1	1.42676892226859	-1.62000633634604	AI2	Maisha	-0.999889618632039
aft	4	control	playback	0.00277778	AI2	Maisha	m	0	0	1	1.42676892226859	-1.38857685972518	AI2	Maisha	-0.999889618632039
aft	4	control	playback	0.00416667	AI2	Maisha	m	0	0	1	1.42676892226859	-1.15714738310432	AI2	Maisha	-0.999889618632039
aft	4	control	playback	0.00555556	AI2	Maisha	m	0	0	1	1.42676892226859	-0.925717906483452	AI2	Maisha	-0.999889618632039
aft	4	control	playback	0.00694444	AI2	Maisha	m	0	0	0	1.42676892226859	-0.694288429862589	AI2	Maisha	-0.999889618632039
aft	4	control	playback	0.00833333	AI2	Maisha	m	0	0	1	1.42676892226859	-0.462858953241728	AI2	Maisha	-0.999889618632039
aft	4	control	playback	0.00972222	AI2	Maisha	m	0	0	1	1.42676892226859	-0.231429476620865	AI2	Maisha	-0.999889618632039
aft	4	control	playback	0.0111111	AI2	Maisha	m	0	0	1	1.42676892226859	-0.00000000000000346866750253932	AI2	Maisha	-0.999889618632039
aft	4	control	playback	0.0125	AI2	Maisha	m	0	0	1	1.42676892226859	0.231429476620861	AI2	Maisha	-0.999889618632039
aft	4	control	playback	0.0138889	AI2	Maisha	m	0	0	1	1.42676892226859	0.462858953241726	AI2	Maisha	-0.999889618632039
aft	4	control	playback	0.0152778	AI2	Maisha	m	0	0	1	1.42676892226859	0.694288429862591	AI2	Maisha	-0.999889618632039
aft	4	control	playback	0.0166667	AI2	Maisha	m	0	0	1	1.42676892226859	0.925717906483456	AI2	Maisha	-0.999889618632039
aft	4	control	playback	0.0180556	AI2	Maisha	m	0	0	1	1.42676892226859	1.15714738310432	AI2	Maisha	-0.999889618632039
aft	4	control	playback	0.0194444	AI2	Maisha	m	0	0	1	1.42676892226859	1.38857685972518	AI2	Maisha	-0.999889618632039
aft	4	control	playback	0.0208333	AI2	Maisha	m	0	0	1	1.42676892226859	1.62000633634603	AI2	Maisha	-0.999889618632039
aft	4	control	playback	0.00138889	AI2	Mali	f	0	0	1	1.42676892226859	-1.62000633634604	AI2	Mali	-0.999889618632039
aft	4	control	playback	0.00277778	AI2	Mali	f	0	0	1	1.42676892226859	-1.38857685972518	AI2	Mali	-0.999889618632039
aft	4	control	playback	0.00416667	AI2	Mali	f	0	0	1	1.42676892226859	-1.15714738310432	AI2	Mali	-0.999889618632039
aft	4	control	playback	0.00555556	AI2	Mali	f	0	0	1	1.42676892226859	-0.925717906483452	AI2	Mali	-0.999889618632039
aft	4	control	playback	0.00694444	AI2	Mali	f	0	0	1	1.42676892226859	-0.694288429862589	AI2	Mali	-0.999889618632039
aft	4	control	playback	0.00833333	AI2	Mali	f	0	0	1	1.42676892226859	-0.462858953241728	AI2	Mali	-0.999889618632039
aft	4	control	playback	0.00972222	AI2	Mali	f	0	0	1	1.42676892226859	-0.231429476620865	AI2	Mali	-0.999889618632039
aft	4	control	playback	0.0111111	AI2	Mali	f	0	0	1	1.42676892226859	-0.00000000000000346866750253932	AI2	Mali	-0.999889618632039
aft	4	control	playback	0.0125	AI2	Mali	f	0	0	0	1.42676892226859	0.231429476620861	AI2	Mali	-0.999889618632039
aft	4	control	playback	0.0138889	AI2	Mali	f	0	0	1	1.42676892226859	0.462858953241726	AI2	Mali	-0.999889618632039
aft	4	control	playback	0.0152778	AI2	Mali	f	0	0	1	1.42676892226859	0.694288429862591	AI2	Mali	-0.999889618632039
aft	4	control	playback	0.0166667	AI2	Mali	f	0	0	1	1.42676892226859	0.925717906483456	AI2	Mali	-0.999889618632039
aft	4	control	playback	0.0180556	AI2	Mali	f	0	0	0	1.42676892226859	1.15714738310432	AI2	Mali	-0.999889618632039
aft	4	control	playback	0.0194444	AI2	Mali	f	0	0	1	1.42676892226859	1.38857685972518	AI2	Mali	-0.999889618632039
aft	4	control	playback	0.0208333	AI2	Mali	f	0	0	1	1.42676892226859	1.62000633634603	AI2	Mali	-0.999889618632039
aft	4	control	playback	0.00138889	AI2	Clara	f	0	0	1	1.42676892226859	-1.62000633634604	AI2	Clara	-0.999889618632039
aft	4	control	playback	0.00277778	AI2	Clara	f	0	0	1	1.42676892226859	-1.38857685972518	AI2	Clara	-0.999889618632039
aft	4	control	playback	0.00416667	AI2	Clara	f	0	0	1	1.42676892226859	-1.15714738310432	AI2	Clara	-0.999889618632039
aft	4	control	playback	0.00555556	AI2	Clara	f	0	0	1	1.42676892226859	-0.925717906483452	AI2	Clara	-0.999889618632039
aft	4	control	playback	0.00694444	AI2	Clara	f	0	0	0	1.42676892226859	-0.694288429862589	AI2	Clara	-0.999889618632039
aft	4	control	playback	0.00833333	AI2	Clara	f	0	0	0	1.42676892226859	-0.462858953241728	AI2	Clara	-0.999889618632039
aft	4	control	playback	0.00972222	AI2	Clara	f	0	0	0	1.42676892226859	-0.231429476620865	AI2	Clara	-0.999889618632039
aft	4	control	playback	0.0111111	AI2	Clara	f	0	0	0	1.42676892226859	-0.00000000000000346866750253932	AI2	Clara	-0.999889618632039
aft	4	control	playback	0.0125	AI2	Clara	f	0	0	0	1.42676892226859	0.231429476620861	AI2	Clara	-0.999889618632039
aft	4	control	playback	0.0138889	AI2	Clara	f	0	0	1	1.42676892226859	0.462858953241726	AI2	Clara	-0.999889618632039
aft	4	control	playback	0.0152778	AI2	Clara	f	0	0	0	1.42676892226859	0.694288429862591	AI2	Clara	-0.999889618632039
aft	4	control	playback	0.0166667	AI2	Clara	f	0	0	0	1.42676892226859	0.925717906483456	AI2	Clara	-0.999889618632039
aft	4	control	playback	0.0180556	AI2	Clara	f	0	0	0	1.42676892226859	1.15714738310432	AI2	Clara	-0.999889618632039
aft	4	control	playback	0.0194444	AI2	Clara	f	0	0	1	1.42676892226859	1.38857685972518	AI2	Clara	-0.999889618632039
aft	4	control	playback	0.0208333	AI2	Clara	f	0	0	1	1.42676892226859	1.62000633634603	AI2	Clara	-0.999889618632039
morn	1	outgroup	playback	0.00138889	KS1	Ikela	f	0	0	1	-1.31190193276391	-1.62000633634604	KS1	Ikela	0.999889618632039
morn	1	outgroup	playback	0.00277778	KS1	Ikela	f	0	0	1	-1.31190193276391	-1.38857685972518	KS1	Ikela	0.999889618632039
morn	1	outgroup	playback	0.00416667	KS1	Ikela	f	0	0	1	-1.31190193276391	-1.15714738310432	KS1	Ikela	0.999889618632039
morn	1	outgroup	playback	0.00555556	KS1	Ikela	f	1	0	0	-1.31190193276391	-0.925717906483452	KS1	Ikela	0.999889618632039
morn	1	outgroup	playback	0.00694444	KS1	Ikela	f	1	0	0	-1.31190193276391	-0.694288429862589	KS1	Ikela	0.999889618632039
morn	1	outgroup	playback	0.00833333	KS1	Ikela	f	1	0	0	-1.31190193276391	-0.462858953241728	KS1	Ikela	0.999889618632039
morn	1	outgroup	playback	0.00972222	KS1	Ikela	f	1	0	0	-1.31190193276391	-0.231429476620865	KS1	Ikela	0.999889618632039
morn	1	outgroup	playback	0.0111111	KS1	Ikela	f	1	0	0	-1.31190193276391	-0.00000000000000346866750253932	KS1	Ikela	0.999889618632039
morn	1	outgroup	playback	0.0125	KS1	Ikela	f	1	0	0	-1.31190193276391	0.231429476620861	KS1	Ikela	0.999889618632039
morn	1	outgroup	playback	0.0138889	KS1	Ikela	f	1	0	0	-1.31190193276391	0.462858953241726	KS1	Ikela	0.999889618632039
morn	1	outgroup	playback	0.0152778	KS1	Ikela	f	1	0	0	-1.31190193276391	0.694288429862591	KS1	Ikela	0.999889618632039
morn	1	outgroup	playback	0.0166667	KS1	Ikela	f	1	0	0	-1.31190193276391	0.925717906483456	KS1	Ikela	0.999889618632039
morn	1	outgroup	playback	0.0180556	KS1	Ikela	f	1	0	0	-1.31190193276391	1.15714738310432	KS1	Ikela	0.999889618632039
morn	1	outgroup	playback	0.0194444	KS1	Ikela	f	1	0	0	-1.31190193276391	1.38857685972518	KS1	Ikela	0.999889618632039
morn	1	outgroup	playback	0.0208333	KS1	Ikela	f	1	0	0	-1.31190193276391	1.62000633634603	KS1	Ikela	0.999889618632039
morn	1	outgroup	playback	0.00138889	KS1	Lenore	f	0	0	1	-1.31190193276391	-1.62000633634604	KS1	Lenore	0.999889618632039
morn	1	outgroup	playback	0.00277778	KS1	Lenore	f	0	0	1	-1.31190193276391	-1.38857685972518	KS1	Lenore	0.999889618632039
morn	1	outgroup	playback	0.00416667	KS1	Lenore	f	0	0	1	-1.31190193276391	-1.15714738310432	KS1	Lenore	0.999889618632039
morn	1	outgroup	playback	0.00555556	KS1	Lenore	f	1	0	0	-1.31190193276391	-0.925717906483452	KS1	Lenore	0.999889618632039
morn	1	outgroup	playback	0.00694444	KS1	Lenore	f	1	0	0	-1.31190193276391	-0.694288429862589	KS1	Lenore	0.999889618632039
morn	1	outgroup	playback	0.00833333	KS1	Lenore	f	1	0	0	-1.31190193276391	-0.462858953241728	KS1	Lenore	0.999889618632039
morn	1	outgroup	playback	0.00972222	KS1	Lenore	f	1	0	0	-1.31190193276391	-0.231429476620865	KS1	Lenore	0.999889618632039
morn	1	outgroup	playback	0.0111111	KS1	Lenore	f	1	0	0	-1.31190193276391	-0.00000000000000346866750253932	KS1	Lenore	0.999889618632039
morn	1	outgroup	playback	0.0125	KS1	Lenore	f	1	0	0	-1.31190193276391	0.231429476620861	KS1	Lenore	0.999889618632039
morn	1	outgroup	playback	0.0138889	KS1	Lenore	f	1	0	0	-1.31190193276391	0.462858953241726	KS1	Lenore	0.999889618632039
morn	1	outgroup	playback	0.0152778	KS1	Lenore	f	1	0	0	-1.31190193276391	0.694288429862591	KS1	Lenore	0.999889618632039
morn	1	outgroup	playback	0.0166667	KS1	Lenore	f	1	0	0	-1.31190193276391	0.925717906483456	KS1	Lenore	0.999889618632039
morn	1	outgroup	playback	0.0180556	KS1	Lenore	f	1	0	0	-1.31190193276391	1.15714738310432	KS1	Lenore	0.999889618632039
morn	1	outgroup	playback	0.0194444	KS1	Lenore	f	1	0	0	-1.31190193276391	1.38857685972518	KS1	Lenore	0.999889618632039
morn	1	outgroup	playback	0.0208333	KS1	Lenore	f	1	0	0	-1.31190193276391	1.62000633634603	KS1	Lenore	0.999889618632039
morn	1	outgroup	playback	0.00138889	KS1	Lolita	f	0	0	1	-1.31190193276391	-1.62000633634604	KS1	Lolita	0.999889618632039
morn	1	outgroup	playback	0.00277778	KS1	Lolita	f	0	0	1	-1.31190193276391	-1.38857685972518	KS1	Lolita	0.999889618632039
morn	1	outgroup	playback	0.00416667	KS1	Lolita	f	0	1	0	-1.31190193276391	-1.15714738310432	KS1	Lolita	0.999889618632039
morn	1	outgroup	playback	0.00555556	KS1	Lolita	f	1	0	0	-1.31190193276391	-0.925717906483452	KS1	Lolita	0.999889618632039
morn	1	outgroup	playback	0.00694444	KS1	Lolita	f	1	0	0	-1.31190193276391	-0.694288429862589	KS1	Lolita	0.999889618632039
morn	1	outgroup	playback	0.00833333	KS1	Lolita	f	1	0	0	-1.31190193276391	-0.462858953241728	KS1	Lolita	0.999889618632039
morn	1	outgroup	playback	0.00972222	KS1	Lolita	f	1	0	0	-1.31190193276391	-0.231429476620865	KS1	Lolita	0.999889618632039
morn	1	outgroup	playback	0.0111111	KS1	Lolita	f	1	0	0	-1.31190193276391	-0.00000000000000346866750253932	KS1	Lolita	0.999889618632039
morn	1	outgroup	playback	0.0125	KS1	Lolita	f	1	0	0	-1.31190193276391	0.231429476620861	KS1	Lolita	0.999889618632039
morn	1	outgroup	playback	0.0138889	KS1	Lolita	f	1	0	0	-1.31190193276391	0.462858953241726	KS1	Lolita	0.999889618632039
morn	1	outgroup	playback	0.0152778	KS1	Lolita	f	1	0	0	-1.31190193276391	0.694288429862591	KS1	Lolita	0.999889618632039
morn	1	outgroup	playback	0.0166667	KS1	Lolita	f	1	0	0	-1.31190193276391	0.925717906483456	KS1	Lolita	0.999889618632039
morn	1	outgroup	playback	0.0180556	KS1	Lolita	f	1	0	0	-1.31190193276391	1.15714738310432	KS1	Lolita	0.999889618632039
morn	1	outgroup	playback	0.0194444	KS1	Lolita	f	1	0	0	-1.31190193276391	1.38857685972518	KS1	Lolita	0.999889618632039
morn	1	outgroup	playback	0.0208333	KS1	Lolita	f	1	0	0	-1.31190193276391	1.62000633634603	KS1	Lolita	0.999889618632039
aft	1	control	playback	0.00138889	KS1	Ikela	f	1	0	0	-1.31190193276391	-1.62000633634604	KS1	Ikela	-0.999889618632039
aft	1	control	playback	0.00277778	KS1	Ikela	f	0	0	0	-1.31190193276391	-1.38857685972518	KS1	Ikela	-0.999889618632039
aft	1	control	playback	0.00416667	KS1	Ikela	f	1	0	0	-1.31190193276391	-1.15714738310432	KS1	Ikela	-0.999889618632039
aft	1	control	playback	0.00555556	KS1	Ikela	f	1	0	0	-1.31190193276391	-0.925717906483452	KS1	Ikela	-0.999889618632039
aft	1	control	playback	0.00694444	KS1	Ikela	f	1	0	0	-1.31190193276391	-0.694288429862589	KS1	Ikela	-0.999889618632039
aft	1	control	playback	0.00833333	KS1	Ikela	f	1	0	0	-1.31190193276391	-0.462858953241728	KS1	Ikela	-0.999889618632039
aft	1	control	playback	0.00972222	KS1	Ikela	f	1	0	0	-1.31190193276391	-0.231429476620865	KS1	Ikela	-0.999889618632039
aft	1	control	playback	0.0111111	KS1	Ikela	f	1	0	0	-1.31190193276391	-0.00000000000000346866750253932	KS1	Ikela	-0.999889618632039
aft	1	control	playback	0.0125	KS1	Ikela	f	1	0	0	-1.31190193276391	0.231429476620861	KS1	Ikela	-0.999889618632039
aft	1	control	playback	0.0138889	KS1	Ikela	f	1	0	0	-1.31190193276391	0.462858953241726	KS1	Ikela	-0.999889618632039
aft	1	control	playback	0.0152778	KS1	Ikela	f	1	0	0	-1.31190193276391	0.694288429862591	KS1	Ikela	-0.999889618632039
aft	1	control	playback	0.0166667	KS1	Ikela	f	1	0	0	-1.31190193276391	0.925717906483456	KS1	Ikela	-0.999889618632039
aft	1	control	playback	0.0180556	KS1	Ikela	f	1	0	0	-1.31190193276391	1.15714738310432	KS1	Ikela	-0.999889618632039
aft	1	control	playback	0.0194444	KS1	Ikela	f	1	0	0	-1.31190193276391	1.38857685972518	KS1	Ikela	-0.999889618632039
aft	1	control	playback	0.0208333	KS1	Ikela	f	0	0	1	-1.31190193276391	1.62000633634603	KS1	Ikela	-0.999889618632039
aft	1	control	playback	0.00138889	KS1	Lenore	f	1	0	0	-1.31190193276391	-1.62000633634604	KS1	Lenore	-0.999889618632039
aft	1	control	playback	0.00277778	KS1	Lenore	f	0	0	0	-1.31190193276391	-1.38857685972518	KS1	Lenore	-0.999889618632039
aft	1	control	playback	0.00416667	KS1	Lenore	f	1	0	0	-1.31190193276391	-1.15714738310432	KS1	Lenore	-0.999889618632039
aft	1	control	playback	0.00555556	KS1	Lenore	f	1	0	0	-1.31190193276391	-0.925717906483452	KS1	Lenore	-0.999889618632039
aft	1	control	playback	0.00694444	KS1	Lenore	f	1	0	0	-1.31190193276391	-0.694288429862589	KS1	Lenore	-0.999889618632039
aft	1	control	playback	0.00833333	KS1	Lenore	f	1	0	0	-1.31190193276391	-0.462858953241728	KS1	Lenore	-0.999889618632039
aft	1	control	playback	0.00972222	KS1	Lenore	f	1	0	0	-1.31190193276391	-0.231429476620865	KS1	Lenore	-0.999889618632039
aft	1	control	playback	0.0111111	KS1	Lenore	f	1	0	0	-1.31190193276391	-0.00000000000000346866750253932	KS1	Lenore	-0.999889618632039
aft	1	control	playback	0.0125	KS1	Lenore	f	1	0	0	-1.31190193276391	0.231429476620861	KS1	Lenore	-0.999889618632039
aft	1	control	playback	0.0138889	KS1	Lenore	f	1	0	0	-1.31190193276391	0.462858953241726	KS1	Lenore	-0.999889618632039
aft	1	control	playback	0.0152778	KS1	Lenore	f	1	0	0	-1.31190193276391	0.694288429862591	KS1	Lenore	-0.999889618632039
aft	1	control	playback	0.0166667	KS1	Lenore	f	1	0	0	-1.31190193276391	0.925717906483456	KS1	Lenore	-0.999889618632039
aft	1	control	playback	0.0180556	KS1	Lenore	f	1	0	0	-1.31190193276391	1.15714738310432	KS1	Lenore	-0.999889618632039
aft	1	control	playback	0.0194444	KS1	Lenore	f	1	0	0	-1.31190193276391	1.38857685972518	KS1	Lenore	-0.999889618632039
aft	1	control	playback	0.0208333	KS1	Lenore	f	0	0	1	-1.31190193276391	1.62000633634603	KS1	Lenore	-0.999889618632039
aft	1	control	playback	0.00138889	KS1	Lolita	f	0	0	1	-1.31190193276391	-1.62000633634604	KS1	Lolita	-0.999889618632039
aft	1	control	playback	0.00277778	KS1	Lolita	f	0	0	1	-1.31190193276391	-1.38857685972518	KS1	Lolita	-0.999889618632039
aft	1	control	playback	0.00416667	KS1	Lolita	f	0	0	0	-1.31190193276391	-1.15714738310432	KS1	Lolita	-0.999889618632039
aft	1	control	playback	0.00555556	KS1	Lolita	f	0	0	0	-1.31190193276391	-0.925717906483452	KS1	Lolita	-0.999889618632039
aft	1	control	playback	0.00694444	KS1	Lolita	f	0	0	0	-1.31190193276391	-0.694288429862589	KS1	Lolita	-0.999889618632039
aft	1	control	playback	0.00833333	KS1	Lolita	f	0	0	0	-1.31190193276391	-0.462858953241728	KS1	Lolita	-0.999889618632039
aft	1	control	playback	0.00972222	KS1	Lolita	f	0	0	0	-1.31190193276391	-0.231429476620865	KS1	Lolita	-0.999889618632039
aft	1	control	playback	0.0111111	KS1	Lolita	f	0	1	0	-1.31190193276391	-0.00000000000000346866750253932	KS1	Lolita	-0.999889618632039
aft	1	control	playback	0.0125	KS1	Lolita	f	0	0	1	-1.31190193276391	0.231429476620861	KS1	Lolita	-0.999889618632039
aft	1	control	playback	0.0138889	KS1	Lolita	f	0	0	1	-1.31190193276391	0.462858953241726	KS1	Lolita	-0.999889618632039
aft	1	control	playback	0.0152778	KS1	Lolita	f	0	0	1	-1.31190193276391	0.694288429862591	KS1	Lolita	-0.999889618632039
aft	1	control	playback	0.0166667	KS1	Lolita	f	0	0	1	-1.31190193276391	0.925717906483456	KS1	Lolita	-0.999889618632039
aft	1	control	playback	0.0180556	KS1	Lolita	f	0	0	1	-1.31190193276391	1.15714738310432	KS1	Lolita	-0.999889618632039
aft	1	control	playback	0.0194444	KS1	Lolita	f	0	0	1	-1.31190193276391	1.38857685972518	KS1	Lolita	-0.999889618632039
aft	1	control	playback	0.0208333	KS1	Lolita	f	0	0	1	-1.31190193276391	1.62000633634603	KS1	Lolita	-0.999889618632039
morn	1	outgroup	playback	0.00138889	KS2	Junior	m	0	0	1	-1.31190193276391	-1.62000633634604	KS2	Junior	0.999889618632039
morn	1	outgroup	playback	0.00277778	KS2	Junior	m	0	0	1	-1.31190193276391	-1.38857685972518	KS2	Junior	0.999889618632039
morn	1	outgroup	playback	0.00416667	KS2	Junior	m	0	0	0	-1.31190193276391	-1.15714738310432	KS2	Junior	0.999889618632039
morn	1	outgroup	playback	0.00555556	KS2	Junior	m	1	0	0	-1.31190193276391	-0.925717906483452	KS2	Junior	0.999889618632039
morn	1	outgroup	playback	0.00694444	KS2	Junior	m	1	0	0	-1.31190193276391	-0.694288429862589	KS2	Junior	0.999889618632039
morn	1	outgroup	playback	0.00833333	KS2	Junior	m	1	0	0	-1.31190193276391	-0.462858953241728	KS2	Junior	0.999889618632039
morn	1	outgroup	playback	0.00972222	KS2	Junior	m	1	0	0	-1.31190193276391	-0.231429476620865	KS2	Junior	0.999889618632039
morn	1	outgroup	playback	0.0111111	KS2	Junior	m	1	0	0	-1.31190193276391	-0.00000000000000346866750253932	KS2	Junior	0.999889618632039
morn	1	outgroup	playback	0.0125	KS2	Junior	m	1	0	0	-1.31190193276391	0.231429476620861	KS2	Junior	0.999889618632039
morn	1	outgroup	playback	0.0138889	KS2	Junior	m	1	0	0	-1.31190193276391	0.462858953241726	KS2	Junior	0.999889618632039
morn	1	outgroup	playback	0.0152778	KS2	Junior	m	1	0	0	-1.31190193276391	0.694288429862591	KS2	Junior	0.999889618632039
morn	1	outgroup	playback	0.0166667	KS2	Junior	m	1	0	0	-1.31190193276391	0.925717906483456	KS2	Junior	0.999889618632039
morn	1	outgroup	playback	0.0180556	KS2	Junior	m	1	0	0	-1.31190193276391	1.15714738310432	KS2	Junior	0.999889618632039
morn	1	outgroup	playback	0.0194444	KS2	Junior	m	1	0	0	-1.31190193276391	1.38857685972518	KS2	Junior	0.999889618632039
morn	1	outgroup	playback	0.0208333	KS2	Junior	m	1	0	0	-1.31190193276391	1.62000633634603	KS2	Junior	0.999889618632039
morn	1	outgroup	playback	0.00138889	KS2	Louise	f	0	0	1	-1.31190193276391	-1.62000633634604	KS2	Louise	0.999889618632039
morn	1	outgroup	playback	0.00277778	KS2	Louise	f	0	0	1	-1.31190193276391	-1.38857685972518	KS2	Louise	0.999889618632039
morn	1	outgroup	playback	0.00416667	KS2	Louise	f	0	0	0	-1.31190193276391	-1.15714738310432	KS2	Louise	0.999889618632039
morn	1	outgroup	playback	0.00555556	KS2	Louise	f	1	0	0	-1.31190193276391	-0.925717906483452	KS2	Louise	0.999889618632039
morn	1	outgroup	playback	0.00694444	KS2	Louise	f	1	0	0	-1.31190193276391	-0.694288429862589	KS2	Louise	0.999889618632039
morn	1	outgroup	playback	0.00833333	KS2	Louise	f	1	0	0	-1.31190193276391	-0.462858953241728	KS2	Louise	0.999889618632039
morn	1	outgroup	playback	0.00972222	KS2	Louise	f	1	0	0	-1.31190193276391	-0.231429476620865	KS2	Louise	0.999889618632039
morn	1	outgroup	playback	0.0111111	KS2	Louise	f	1	0	0	-1.31190193276391	-0.00000000000000346866750253932	KS2	Louise	0.999889618632039
morn	1	outgroup	playback	0.0125	KS2	Louise	f	1	0	0	-1.31190193276391	0.231429476620861	KS2	Louise	0.999889618632039
morn	1	outgroup	playback	0.0138889	KS2	Louise	f	1	0	0	-1.31190193276391	0.462858953241726	KS2	Louise	0.999889618632039
morn	1	outgroup	playback	0.0152778	KS2	Louise	f	1	0	0	-1.31190193276391	0.694288429862591	KS2	Louise	0.999889618632039
morn	1	outgroup	playback	0.0166667	KS2	Louise	f	1	0	0	-1.31190193276391	0.925717906483456	KS2	Louise	0.999889618632039
morn	1	outgroup	playback	0.0180556	KS2	Louise	f	1	0	0	-1.31190193276391	1.15714738310432	KS2	Louise	0.999889618632039
morn	1	outgroup	playback	0.0194444	KS2	Louise	f	1	0	0	-1.31190193276391	1.38857685972518	KS2	Louise	0.999889618632039
morn	1	outgroup	playback	0.0208333	KS2	Louise	f	1	0	0	-1.31190193276391	1.62000633634603	KS2	Louise	0.999889618632039
morn	1	outgroup	playback	0.00138889	KS2	Vijay	m	0	0	0	-1.31190193276391	-1.62000633634604	KS2	Vijay	0.999889618632039
morn	1	outgroup	playback	0.00277778	KS2	Vijay	m	0	0	0	-1.31190193276391	-1.38857685972518	KS2	Vijay	0.999889618632039
morn	1	outgroup	playback	0.00416667	KS2	Vijay	m	0	0	0	-1.31190193276391	-1.15714738310432	KS2	Vijay	0.999889618632039
morn	1	outgroup	playback	0.00555556	KS2	Vijay	m	0	0	0	-1.31190193276391	-0.925717906483452	KS2	Vijay	0.999889618632039
morn	1	outgroup	playback	0.00694444	KS2	Vijay	m	1	0	0	-1.31190193276391	-0.694288429862589	KS2	Vijay	0.999889618632039
morn	1	outgroup	playback	0.00833333	KS2	Vijay	m	1	0	0	-1.31190193276391	-0.462858953241728	KS2	Vijay	0.999889618632039
morn	1	outgroup	playback	0.00972222	KS2	Vijay	m	1	0	0	-1.31190193276391	-0.231429476620865	KS2	Vijay	0.999889618632039
morn	1	outgroup	playback	0.0111111	KS2	Vijay	m	1	0	0	-1.31190193276391	-0.00000000000000346866750253932	KS2	Vijay	0.999889618632039
morn	1	outgroup	playback	0.0125	KS2	Vijay	m	1	0	0	-1.31190193276391	0.231429476620861	KS2	Vijay	0.999889618632039
morn	1	outgroup	playback	0.0138889	KS2	Vijay	m	1	0	0	-1.31190193276391	0.462858953241726	KS2	Vijay	0.999889618632039
morn	1	outgroup	playback	0.0152778	KS2	Vijay	m	1	0	0	-1.31190193276391	0.694288429862591	KS2	Vijay	0.999889618632039
morn	1	outgroup	playback	0.0166667	KS2	Vijay	m	1	0	0	-1.31190193276391	0.925717906483456	KS2	Vijay	0.999889618632039
morn	1	outgroup	playback	0.0180556	KS2	Vijay	m	1	0	0	-1.31190193276391	1.15714738310432	KS2	Vijay	0.999889618632039
morn	1	outgroup	playback	0.0194444	KS2	Vijay	m	0	0	1	-1.31190193276391	1.38857685972518	KS2	Vijay	0.999889618632039
morn	1	outgroup	playback	0.0208333	KS2	Vijay	m	0	0	1	-1.31190193276391	1.62000633634603	KS2	Vijay	0.999889618632039
aft	1	control	playback	0.00138889	KS2	Junior	m	1	0	0	-1.31190193276391	-1.62000633634604	KS2	Junior	-0.999889618632039
aft	1	control	playback	0.00277778	KS2	Junior	m	1	0	0	-1.31190193276391	-1.38857685972518	KS2	Junior	-0.999889618632039
aft	1	control	playback	0.00416667	KS2	Junior	m	1	0	0	-1.31190193276391	-1.15714738310432	KS2	Junior	-0.999889618632039
aft	1	control	playback	0.00555556	KS2	Junior	m	1	0	0	-1.31190193276391	-0.925717906483452	KS2	Junior	-0.999889618632039
aft	1	control	playback	0.00694444	KS2	Junior	m	1	0	0	-1.31190193276391	-0.694288429862589	KS2	Junior	-0.999889618632039
aft	1	control	playback	0.00833333	KS2	Junior	m	1	0	0	-1.31190193276391	-0.462858953241728	KS2	Junior	-0.999889618632039
aft	1	control	playback	0.00972222	KS2	Junior	m	1	0	0	-1.31190193276391	-0.231429476620865	KS2	Junior	-0.999889618632039
aft	1	control	playback	0.0111111	KS2	Junior	m	1	0	0	-1.31190193276391	-0.00000000000000346866750253932	KS2	Junior	-0.999889618632039
aft	1	control	playback	0.0125	KS2	Junior	m	1	0	0	-1.31190193276391	0.231429476620861	KS2	Junior	-0.999889618632039
aft	1	control	playback	0.0138889	KS2	Junior	m	1	0	0	-1.31190193276391	0.462858953241726	KS2	Junior	-0.999889618632039
aft	1	control	playback	0.0152778	KS2	Junior	m	1	0	0	-1.31190193276391	0.694288429862591	KS2	Junior	-0.999889618632039
aft	1	control	playback	0.0166667	KS2	Junior	m	1	0	0	-1.31190193276391	0.925717906483456	KS2	Junior	-0.999889618632039
aft	1	control	playback	0.0180556	KS2	Junior	m	1	0	0	-1.31190193276391	1.15714738310432	KS2	Junior	-0.999889618632039
aft	1	control	playback	0.0194444	KS2	Junior	m	1	0	0	-1.31190193276391	1.38857685972518	KS2	Junior	-0.999889618632039
aft	1	control	playback	0.0208333	KS2	Junior	m	1	0	0	-1.31190193276391	1.62000633634603	KS2	Junior	-0.999889618632039
aft	1	control	playback	0.00138889	KS2	Louise	f	1	0	0	-1.31190193276391	-1.62000633634604	KS2	Louise	-0.999889618632039
aft	1	control	playback	0.00277778	KS2	Louise	f	1	0	0	-1.31190193276391	-1.38857685972518	KS2	Louise	-0.999889618632039
aft	1	control	playback	0.00416667	KS2	Louise	f	1	0	0	-1.31190193276391	-1.15714738310432	KS2	Louise	-0.999889618632039
aft	1	control	playback	0.00555556	KS2	Louise	f	1	0	0	-1.31190193276391	-0.925717906483452	KS2	Louise	-0.999889618632039
aft	1	control	playback	0.00694444	KS2	Louise	f	1	0	0	-1.31190193276391	-0.694288429862589	KS2	Louise	-0.999889618632039
aft	1	control	playback	0.00833333	KS2	Louise	f	1	0	0	-1.31190193276391	-0.462858953241728	KS2	Louise	-0.999889618632039
aft	1	control	playback	0.00972222	KS2	Louise	f	1	0	0	-1.31190193276391	-0.231429476620865	KS2	Louise	-0.999889618632039
aft	1	control	playback	0.0111111	KS2	Louise	f	1	0	0	-1.31190193276391	-0.00000000000000346866750253932	KS2	Louise	-0.999889618632039
aft	1	control	playback	0.0125	KS2	Louise	f	1	0	0	-1.31190193276391	0.231429476620861	KS2	Louise	-0.999889618632039
aft	1	control	playback	0.0138889	KS2	Louise	f	1	0	0	-1.31190193276391	0.462858953241726	KS2	Louise	-0.999889618632039
aft	1	control	playback	0.0152778	KS2	Louise	f	1	0	0	-1.31190193276391	0.694288429862591	KS2	Louise	-0.999889618632039
aft	1	control	playback	0.0166667	KS2	Louise	f	1	0	0	-1.31190193276391	0.925717906483456	KS2	Louise	-0.999889618632039
aft	1	control	playback	0.0180556	KS2	Louise	f	1	0	0	-1.31190193276391	1.15714738310432	KS2	Louise	-0.999889618632039
aft	1	control	playback	0.0194444	KS2	Louise	f	1	0	0	-1.31190193276391	1.38857685972518	KS2	Louise	-0.999889618632039
aft	1	control	playback	0.0208333	KS2	Louise	f	1	0	0	-1.31190193276391	1.62000633634603	KS2	Louise	-0.999889618632039
aft	1	control	playback	0.00138889	KS2	Vijay	m	0	0	1	-1.31190193276391	-1.62000633634604	KS2	Vijay	-0.999889618632039
aft	1	control	playback	0.00277778	KS2	Vijay	m	0	0	1	-1.31190193276391	-1.38857685972518	KS2	Vijay	-0.999889618632039
aft	1	control	playback	0.00416667	KS2	Vijay	m	1	0	0	-1.31190193276391	-1.15714738310432	KS2	Vijay	-0.999889618632039
aft	1	control	playback	0.00555556	KS2	Vijay	m	1	0	0	-1.31190193276391	-0.925717906483452	KS2	Vijay	-0.999889618632039
aft	1	control	playback	0.00694444	KS2	Vijay	m	1	0	0	-1.31190193276391	-0.694288429862589	KS2	Vijay	-0.999889618632039
aft	1	control	playback	0.00833333	KS2	Vijay	m	1	0	0	-1.31190193276391	-0.462858953241728	KS2	Vijay	-0.999889618632039
aft	1	control	playback	0.00972222	KS2	Vijay	m	1	0	0	-1.31190193276391	-0.231429476620865	KS2	Vijay	-0.999889618632039
aft	1	control	playback	0.0111111	KS2	Vijay	m	1	0	0	-1.31190193276391	-0.00000000000000346866750253932	KS2	Vijay	-0.999889618632039
aft	1	control	playback	0.0125	KS2	Vijay	m	1	0	0	-1.31190193276391	0.231429476620861	KS2	Vijay	-0.999889618632039
aft	1	control	playback	0.0138889	KS2	Vijay	m	1	0	0	-1.31190193276391	0.462858953241726	KS2	Vijay	-0.999889618632039
aft	1	control	playback	0.0152778	KS2	Vijay	m	1	0	0	-1.31190193276391	0.694288429862591	KS2	Vijay	-0.999889618632039
aft	1	control	playback	0.0166667	KS2	Vijay	m	1	0	0	-1.31190193276391	0.925717906483456	KS2	Vijay	-0.999889618632039
aft	1	control	playback	0.0180556	KS2	Vijay	m	1	0	0	-1.31190193276391	1.15714738310432	KS2	Vijay	-0.999889618632039
aft	1	control	playback	0.0194444	KS2	Vijay	m	1	0	0	-1.31190193276391	1.38857685972518	KS2	Vijay	-0.999889618632039
aft	1	control	playback	0.0208333	KS2	Vijay	m	1	0	0	-1.31190193276391	1.62000633634603	KS2	Vijay	-0.999889618632039
morn	2	control	playback	0.00138889	KS1	Ikela	f	1	0	0	-0.399011647753079	-1.62000633634604	KS1	Ikela	-0.999889618632039
morn	2	control	playback	0.00277778	KS1	Ikela	f	0	0	1	-0.399011647753079	-1.38857685972518	KS1	Ikela	-0.999889618632039
morn	2	control	playback	0.00416667	KS1	Ikela	f	0	0	1	-0.399011647753079	-1.15714738310432	KS1	Ikela	-0.999889618632039
morn	2	control	playback	0.00555556	KS1	Ikela	f	0	0	1	-0.399011647753079	-0.925717906483452	KS1	Ikela	-0.999889618632039
morn	2	control	playback	0.00694444	KS1	Ikela	f	0	0	0	-0.399011647753079	-0.694288429862589	KS1	Ikela	-0.999889618632039
morn	2	control	playback	0.00833333	KS1	Ikela	f	1	0	0	-0.399011647753079	-0.462858953241728	KS1	Ikela	-0.999889618632039
morn	2	control	playback	0.00972222	KS1	Ikela	f	1	0	0	-0.399011647753079	-0.231429476620865	KS1	Ikela	-0.999889618632039
morn	2	control	playback	0.0111111	KS1	Ikela	f	1	0	0	-0.399011647753079	-0.00000000000000346866750253932	KS1	Ikela	-0.999889618632039
morn	2	control	playback	0.0125	KS1	Ikela	f	1	0	0	-0.399011647753079	0.231429476620861	KS1	Ikela	-0.999889618632039
morn	2	control	playback	0.0138889	KS1	Ikela	f	1	0	0	-0.399011647753079	0.462858953241726	KS1	Ikela	-0.999889618632039
morn	2	control	playback	0.0152778	KS1	Ikela	f	1	0	0	-0.399011647753079	0.694288429862591	KS1	Ikela	-0.999889618632039
morn	2	control	playback	0.0166667	KS1	Ikela	f	1	0	0	-0.399011647753079	0.925717906483456	KS1	Ikela	-0.999889618632039
morn	2	control	playback	0.0180556	KS1	Ikela	f	1	0	0	-0.399011647753079	1.15714738310432	KS1	Ikela	-0.999889618632039
morn	2	control	playback	0.0194444	KS1	Ikela	f	1	0	0	-0.399011647753079	1.38857685972518	KS1	Ikela	-0.999889618632039
morn	2	control	playback	0.0208333	KS1	Ikela	f	1	0	0	-0.399011647753079	1.62000633634603	KS1	Ikela	-0.999889618632039
morn	2	control	playback	0.00138889	KS1	Lenore	f	1	0	0	-0.399011647753079	-1.62000633634604	KS1	Lenore	-0.999889618632039
morn	2	control	playback	0.00277778	KS1	Lenore	f	0	1	0	-0.399011647753079	-1.38857685972518	KS1	Lenore	-0.999889618632039
morn	2	control	playback	0.00416667	KS1	Lenore	f	0	0	1	-0.399011647753079	-1.15714738310432	KS1	Lenore	-0.999889618632039
morn	2	control	playback	0.00555556	KS1	Lenore	f	0	0	1	-0.399011647753079	-0.925717906483452	KS1	Lenore	-0.999889618632039
morn	2	control	playback	0.00694444	KS1	Lenore	f	0	0	0	-0.399011647753079	-0.694288429862589	KS1	Lenore	-0.999889618632039
morn	2	control	playback	0.00833333	KS1	Lenore	f	1	0	0	-0.399011647753079	-0.462858953241728	KS1	Lenore	-0.999889618632039
morn	2	control	playback	0.00972222	KS1	Lenore	f	1	0	0	-0.399011647753079	-0.231429476620865	KS1	Lenore	-0.999889618632039
morn	2	control	playback	0.0111111	KS1	Lenore	f	1	0	0	-0.399011647753079	-0.00000000000000346866750253932	KS1	Lenore	-0.999889618632039
morn	2	control	playback	0.0125	KS1	Lenore	f	1	0	0	-0.399011647753079	0.231429476620861	KS1	Lenore	-0.999889618632039
morn	2	control	playback	0.0138889	KS1	Lenore	f	0	0	1	-0.399011647753079	0.462858953241726	KS1	Lenore	-0.999889618632039
morn	2	control	playback	0.0152778	KS1	Lenore	f	1	0	0	-0.399011647753079	0.694288429862591	KS1	Lenore	-0.999889618632039
morn	2	control	playback	0.0166667	KS1	Lenore	f	1	0	0	-0.399011647753079	0.925717906483456	KS1	Lenore	-0.999889618632039
morn	2	control	playback	0.0180556	KS1	Lenore	f	1	0	0	-0.399011647753079	1.15714738310432	KS1	Lenore	-0.999889618632039
morn	2	control	playback	0.0194444	KS1	Lenore	f	1	0	0	-0.399011647753079	1.38857685972518	KS1	Lenore	-0.999889618632039
morn	2	control	playback	0.0208333	KS1	Lenore	f	1	0	0	-0.399011647753079	1.62000633634603	KS1	Lenore	-0.999889618632039
morn	2	control	playback	0.00138889	KS1	Lolita	f	0	0	1	-0.399011647753079	-1.62000633634604	KS1	Lolita	-0.999889618632039
morn	2	control	playback	0.00277778	KS1	Lolita	f	0	0	1	-0.399011647753079	-1.38857685972518	KS1	Lolita	-0.999889618632039
morn	2	control	playback	0.00416667	KS1	Lolita	f	0	0	1	-0.399011647753079	-1.15714738310432	KS1	Lolita	-0.999889618632039
morn	2	control	playback	0.00555556	KS1	Lolita	f	0	0	1	-0.399011647753079	-0.925717906483452	KS1	Lolita	-0.999889618632039
morn	2	control	playback	0.00694444	KS1	Lolita	f	0	0	0	-0.399011647753079	-0.694288429862589	KS1	Lolita	-0.999889618632039
morn	2	control	playback	0.00833333	KS1	Lolita	f	1	0	0	-0.399011647753079	-0.462858953241728	KS1	Lolita	-0.999889618632039
morn	2	control	playback	0.00972222	KS1	Lolita	f	1	0	0	-0.399011647753079	-0.231429476620865	KS1	Lolita	-0.999889618632039
morn	2	control	playback	0.0111111	KS1	Lolita	f	1	0	0	-0.399011647753079	-0.00000000000000346866750253932	KS1	Lolita	-0.999889618632039
morn	2	control	playback	0.0125	KS1	Lolita	f	1	0	0	-0.399011647753079	0.231429476620861	KS1	Lolita	-0.999889618632039
morn	2	control	playback	0.0138889	KS1	Lolita	f	1	0	0	-0.399011647753079	0.462858953241726	KS1	Lolita	-0.999889618632039
morn	2	control	playback	0.0152778	KS1	Lolita	f	1	0	0	-0.399011647753079	0.694288429862591	KS1	Lolita	-0.999889618632039
morn	2	control	playback	0.0166667	KS1	Lolita	f	1	0	0	-0.399011647753079	0.925717906483456	KS1	Lolita	-0.999889618632039
morn	2	control	playback	0.0180556	KS1	Lolita	f	0	1	0	-0.399011647753079	1.15714738310432	KS1	Lolita	-0.999889618632039
morn	2	control	playback	0.0194444	KS1	Lolita	f	0	1	0	-0.399011647753079	1.38857685972518	KS1	Lolita	-0.999889618632039
morn	2	control	playback	0.0208333	KS1	Lolita	f	0	1	0	-0.399011647753079	1.62000633634603	KS1	Lolita	-0.999889618632039
aft	2	outgroup	playback	0.00138889	KS1	Ikela	f	0	1	0	-0.399011647753079	-1.62000633634604	KS1	Ikela	0.999889618632039
aft	2	outgroup	playback	0.00277778	KS1	Ikela	f	0	1	0	-0.399011647753079	-1.38857685972518	KS1	Ikela	0.999889618632039
aft	2	outgroup	playback	0.00416667	KS1	Ikela	f	0	0	1	-0.399011647753079	-1.15714738310432	KS1	Ikela	0.999889618632039
aft	2	outgroup	playback	0.00555556	KS1	Ikela	f	0	0	0	-0.399011647753079	-0.925717906483452	KS1	Ikela	0.999889618632039
aft	2	outgroup	playback	0.00694444	KS1	Ikela	f	1	0	0	-0.399011647753079	-0.694288429862589	KS1	Ikela	0.999889618632039
aft	2	outgroup	playback	0.00833333	KS1	Ikela	f	1	0	0	-0.399011647753079	-0.462858953241728	KS1	Ikela	0.999889618632039
aft	2	outgroup	playback	0.00972222	KS1	Ikela	f	1	0	0	-0.399011647753079	-0.231429476620865	KS1	Ikela	0.999889618632039
aft	2	outgroup	playback	0.0111111	KS1	Ikela	f	1	0	0	-0.399011647753079	-0.00000000000000346866750253932	KS1	Ikela	0.999889618632039
aft	2	outgroup	playback	0.0125	KS1	Ikela	f	1	0	0	-0.399011647753079	0.231429476620861	KS1	Ikela	0.999889618632039
aft	2	outgroup	playback	0.0138889	KS1	Ikela	f	1	0	0	-0.399011647753079	0.462858953241726	KS1	Ikela	0.999889618632039
aft	2	outgroup	playback	0.0152778	KS1	Ikela	f	1	0	0	-0.399011647753079	0.694288429862591	KS1	Ikela	0.999889618632039
aft	2	outgroup	playback	0.0166667	KS1	Ikela	f	1	0	0	-0.399011647753079	0.925717906483456	KS1	Ikela	0.999889618632039
aft	2	outgroup	playback	0.0180556	KS1	Ikela	f	1	0	0	-0.399011647753079	1.15714738310432	KS1	Ikela	0.999889618632039
aft	2	outgroup	playback	0.0194444	KS1	Ikela	f	0	0	0	-0.399011647753079	1.38857685972518	KS1	Ikela	0.999889618632039
aft	2	outgroup	playback	0.0208333	KS1	Ikela	f	0	1	0	-0.399011647753079	1.62000633634603	KS1	Ikela	0.999889618632039
aft	2	outgroup	playback	0.00138889	KS1	Lenore	f	1	0	0	-0.399011647753079	-1.62000633634604	KS1	Lenore	0.999889618632039
aft	2	outgroup	playback	0.00277778	KS1	Lenore	f	1	0	0	-0.399011647753079	-1.38857685972518	KS1	Lenore	0.999889618632039
aft	2	outgroup	playback	0.00416667	KS1	Lenore	f	0	0	1	-0.399011647753079	-1.15714738310432	KS1	Lenore	0.999889618632039
aft	2	outgroup	playback	0.00555556	KS1	Lenore	f	0	0	0	-0.399011647753079	-0.925717906483452	KS1	Lenore	0.999889618632039
aft	2	outgroup	playback	0.00694444	KS1	Lenore	f	1	0	0	-0.399011647753079	-0.694288429862589	KS1	Lenore	0.999889618632039
aft	2	outgroup	playback	0.00833333	KS1	Lenore	f	1	0	0	-0.399011647753079	-0.462858953241728	KS1	Lenore	0.999889618632039
aft	2	outgroup	playback	0.00972222	KS1	Lenore	f	1	0	0	-0.399011647753079	-0.231429476620865	KS1	Lenore	0.999889618632039
aft	2	outgroup	playback	0.0111111	KS1	Lenore	f	1	0	0	-0.399011647753079	-0.00000000000000346866750253932	KS1	Lenore	0.999889618632039
aft	2	outgroup	playback	0.0125	KS1	Lenore	f	1	0	0	-0.399011647753079	0.231429476620861	KS1	Lenore	0.999889618632039
aft	2	outgroup	playback	0.0138889	KS1	Lenore	f	1	0	0	-0.399011647753079	0.462858953241726	KS1	Lenore	0.999889618632039
aft	2	outgroup	playback	0.0152778	KS1	Lenore	f	1	0	0	-0.399011647753079	0.694288429862591	KS1	Lenore	0.999889618632039
aft	2	outgroup	playback	0.0166667	KS1	Lenore	f	1	0	0	-0.399011647753079	0.925717906483456	KS1	Lenore	0.999889618632039
aft	2	outgroup	playback	0.0180556	KS1	Lenore	f	1	0	0	-0.399011647753079	1.15714738310432	KS1	Lenore	0.999889618632039
aft	2	outgroup	playback	0.0194444	KS1	Lenore	f	0	0	0	-0.399011647753079	1.38857685972518	KS1	Lenore	0.999889618632039
aft	2	outgroup	playback	0.0208333	KS1	Lenore	f	0	0	0	-0.399011647753079	1.62000633634603	KS1	Lenore	0.999889618632039
aft	2	outgroup	playback	0.00138889	KS1	Lolita	f	1	0	0	-0.399011647753079	-1.62000633634604	KS1	Lolita	0.999889618632039
aft	2	outgroup	playback	0.00277778	KS1	Lolita	f	1	0	0	-0.399011647753079	-1.38857685972518	KS1	Lolita	0.999889618632039
aft	2	outgroup	playback	0.00416667	KS1	Lolita	f	0	0	1	-0.399011647753079	-1.15714738310432	KS1	Lolita	0.999889618632039
aft	2	outgroup	playback	0.00555556	KS1	Lolita	f	0	0	0	-0.399011647753079	-0.925717906483452	KS1	Lolita	0.999889618632039
aft	2	outgroup	playback	0.00694444	KS1	Lolita	f	1	0	0	-0.399011647753079	-0.694288429862589	KS1	Lolita	0.999889618632039
aft	2	outgroup	playback	0.00833333	KS1	Lolita	f	0	1	0	-0.399011647753079	-0.462858953241728	KS1	Lolita	0.999889618632039
aft	2	outgroup	playback	0.00972222	KS1	Lolita	f	0	0	1	-0.399011647753079	-0.231429476620865	KS1	Lolita	0.999889618632039
aft	2	outgroup	playback	0.0111111	KS1	Lolita	f	0	1	0	-0.399011647753079	-0.00000000000000346866750253932	KS1	Lolita	0.999889618632039
aft	2	outgroup	playback	0.0125	KS1	Lolita	f	0	0	1	-0.399011647753079	0.231429476620861	KS1	Lolita	0.999889618632039
aft	2	outgroup	playback	0.0138889	KS1	Lolita	f	0	0	1	-0.399011647753079	0.462858953241726	KS1	Lolita	0.999889618632039
aft	2	outgroup	playback	0.0152778	KS1	Lolita	f	0	0	1	-0.399011647753079	0.694288429862591	KS1	Lolita	0.999889618632039
aft	2	outgroup	playback	0.0166667	KS1	Lolita	f	0	0	1	-0.399011647753079	0.925717906483456	KS1	Lolita	0.999889618632039
aft	2	outgroup	playback	0.0180556	KS1	Lolita	f	0	0	1	-0.399011647753079	1.15714738310432	KS1	Lolita	0.999889618632039
aft	2	outgroup	playback	0.0194444	KS1	Lolita	f	0	0	0	-0.399011647753079	1.38857685972518	KS1	Lolita	0.999889618632039
aft	2	outgroup	playback	0.0208333	KS1	Lolita	f	0	1	0	-0.399011647753079	1.62000633634603	KS1	Lolita	0.999889618632039
morn	2	control	playback	0.00138889	KS2	Junior	m	1	0	0	-0.399011647753079	-1.62000633634604	KS2	Junior	-0.999889618632039
morn	2	control	playback	0.00277778	KS2	Junior	m	1	0	0	-0.399011647753079	-1.38857685972518	KS2	Junior	-0.999889618632039
morn	2	control	playback	0.00416667	KS2	Junior	m	1	0	0	-0.399011647753079	-1.15714738310432	KS2	Junior	-0.999889618632039
morn	2	control	playback	0.00555556	KS2	Junior	m	1	0	0	-0.399011647753079	-0.925717906483452	KS2	Junior	-0.999889618632039
morn	2	control	playback	0.00694444	KS2	Junior	m	1	0	0	-0.399011647753079	-0.694288429862589	KS2	Junior	-0.999889618632039
morn	2	control	playback	0.00833333	KS2	Junior	m	1	0	0	-0.399011647753079	-0.462858953241728	KS2	Junior	-0.999889618632039
morn	2	control	playback	0.00972222	KS2	Junior	m	1	0	0	-0.399011647753079	-0.231429476620865	KS2	Junior	-0.999889618632039
morn	2	control	playback	0.0111111	KS2	Junior	m	1	0	0	-0.399011647753079	-0.00000000000000346866750253932	KS2	Junior	-0.999889618632039
morn	2	control	playback	0.0125	KS2	Junior	m	1	0	0	-0.399011647753079	0.231429476620861	KS2	Junior	-0.999889618632039
morn	2	control	playback	0.0138889	KS2	Junior	m	1	0	0	-0.399011647753079	0.462858953241726	KS2	Junior	-0.999889618632039
morn	2	control	playback	0.0152778	KS2	Junior	m	1	0	0	-0.399011647753079	0.694288429862591	KS2	Junior	-0.999889618632039
morn	2	control	playback	0.0166667	KS2	Junior	m	1	0	0	-0.399011647753079	0.925717906483456	KS2	Junior	-0.999889618632039
morn	2	control	playback	0.0180556	KS2	Junior	m	1	0	0	-0.399011647753079	1.15714738310432	KS2	Junior	-0.999889618632039
morn	2	control	playback	0.0194444	KS2	Junior	m	1	0	0	-0.399011647753079	1.38857685972518	KS2	Junior	-0.999889618632039
morn	2	control	playback	0.0208333	KS2	Junior	m	0	0	1	-0.399011647753079	1.62000633634603	KS2	Junior	-0.999889618632039
morn	2	control	playback	0.00138889	KS2	Louise	f	1	0	0	-0.399011647753079	-1.62000633634604	KS2	Louise	-0.999889618632039
morn	2	control	playback	0.00277778	KS2	Louise	f	1	0	0	-0.399011647753079	-1.38857685972518	KS2	Louise	-0.999889618632039
morn	2	control	playback	0.00416667	KS2	Louise	f	1	0	0	-0.399011647753079	-1.15714738310432	KS2	Louise	-0.999889618632039
morn	2	control	playback	0.00555556	KS2	Louise	f	1	0	0	-0.399011647753079	-0.925717906483452	KS2	Louise	-0.999889618632039
[truncated: 2,531 more rows]
