# Supplementary material for: Increased alertness and moderate ingroup cohesion in bonobos’ response to outgroup cues
Source: PLoS One. 2024 Aug 21;19(8):e0307975. doi: 10.1371/journal.pone.0307975 (PMC11338468; doi:10.1371/journal.pone.0307975)
Supplement: S1 File — (ZIP) [file pone.0307975.s001.zip › Final/data/behaviourscanspostphase-bonobo.xlsx]

## Sheet: Sheet 1
timeofday	trial	condition	phase	time	group	individual	sex	grooming	sd	rest	trial_	time_	group_	individual_	condition_
morn	1	outgroup	post	0.00138889	AI1	NyotaAI	m	0	0	1	-1.30430009339724	-1.61996382270878	AI1	NyotaAI	0.999863378645445
morn	1	outgroup	post	0.00277778	AI1	NyotaAI	m	0	0	1	-1.30430009339724	-1.38854041946467	AI1	NyotaAI	0.999863378645445
morn	1	outgroup	post	0.00416667	AI1	NyotaAI	m	0	0	1	-1.30430009339724	-1.15711701622056	AI1	NyotaAI	0.999863378645445
morn	1	outgroup	post	0.00555556	AI1	NyotaAI	m	0	0	1	-1.30430009339724	-0.925693612976446	AI1	NyotaAI	0.999863378645445
morn	1	outgroup	post	0.00694444	AI1	NyotaAI	m	0	0	1	-1.30430009339724	-0.694270209732334	AI1	NyotaAI	0.999863378645445
morn	1	outgroup	post	0.00833333	AI1	NyotaAI	m	0	0	1	-1.30430009339724	-0.462846806488225	AI1	NyotaAI	0.999863378645445
morn	1	outgroup	post	0.00972222	AI1	NyotaAI	m	0	0	1	-1.30430009339724	-0.231423403244113	AI1	NyotaAI	0.999863378645445
morn	1	outgroup	post	0.0111111	AI1	NyotaAI	m	0	0	1	-1.30430009339724	-0.00000000000000346857647470278	AI1	NyotaAI	0.999863378645445
morn	1	outgroup	post	0.0125	AI1	NyotaAI	m	0	0	1	-1.30430009339724	0.23142340324411	AI1	NyotaAI	0.999863378645445
morn	1	outgroup	post	0.0138889	AI1	NyotaAI	m	0	0	1	-1.30430009339724	0.462846806488223	AI1	NyotaAI	0.999863378645445
morn	1	outgroup	post	0.0152778	AI1	NyotaAI	m	0	0	1	-1.30430009339724	0.694270209732336	AI1	NyotaAI	0.999863378645445
morn	1	outgroup	post	0.0166667	AI1	NyotaAI	m	0	0	1	-1.30430009339724	0.925693612976449	AI1	NyotaAI	0.999863378645445
morn	1	outgroup	post	0.0180556	AI1	NyotaAI	m	0	0	0	-1.30430009339724	1.15711701622056	AI1	NyotaAI	0.999863378645445
morn	1	outgroup	post	0.0194444	AI1	NyotaAI	m	0	0	1	-1.30430009339724	1.38854041946468	AI1	NyotaAI	0.999863378645445
morn	1	outgroup	post	0.0208333	AI1	NyotaAI	m	0	0	1	-1.30430009339724	1.61996382270877	AI1	NyotaAI	0.999863378645445
morn	1	outgroup	post	0.00138889	AI1	Teco	m	0	0	1	-1.30430009339724	-1.61996382270878	AI1	Teco	0.999863378645445
morn	1	outgroup	post	0.00277778	AI1	Teco	m	0	0	1	-1.30430009339724	-1.38854041946467	AI1	Teco	0.999863378645445
morn	1	outgroup	post	0.00416667	AI1	Teco	m	0	0	1	-1.30430009339724	-1.15711701622056	AI1	Teco	0.999863378645445
morn	1	outgroup	post	0.00555556	AI1	Teco	m	0	0	1	-1.30430009339724	-0.925693612976446	AI1	Teco	0.999863378645445
morn	1	outgroup	post	0.00694444	AI1	Teco	m	0	0	0	-1.30430009339724	-0.694270209732334	AI1	Teco	0.999863378645445
morn	1	outgroup	post	0.00833333	AI1	Teco	m	0	0	0	-1.30430009339724	-0.462846806488225	AI1	Teco	0.999863378645445
morn	1	outgroup	post	0.00972222	AI1	Teco	m	0	0	0	-1.30430009339724	-0.231423403244113	AI1	Teco	0.999863378645445
morn	1	outgroup	post	0.0111111	AI1	Teco	m	0	0	1	-1.30430009339724	-0.00000000000000346857647470278	AI1	Teco	0.999863378645445
morn	1	outgroup	post	0.0125	AI1	Teco	m	0	0	0	-1.30430009339724	0.23142340324411	AI1	Teco	0.999863378645445
morn	1	outgroup	post	0.0138889	AI1	Teco	m	0	0	0	-1.30430009339724	0.462846806488223	AI1	Teco	0.999863378645445
morn	1	outgroup	post	0.0152778	AI1	Teco	m	0	1	0	-1.30430009339724	0.694270209732336	AI1	Teco	0.999863378645445
morn	1	outgroup	post	0.0166667	AI1	Teco	m	0	0	1	-1.30430009339724	0.925693612976449	AI1	Teco	0.999863378645445
morn	1	outgroup	post	0.0180556	AI1	Teco	m	0	0	1	-1.30430009339724	1.15711701622056	AI1	Teco	0.999863378645445
morn	1	outgroup	post	0.0194444	AI1	Teco	m	0	0	1	-1.30430009339724	1.38854041946468	AI1	Teco	0.999863378645445
morn	1	outgroup	post	0.0208333	AI1	Teco	m	0	0	1	-1.30430009339724	1.61996382270877	AI1	Teco	0.999863378645445
morn	1	outgroup	post	0.00138889	AI1	Elikya	f	0	0	1	-1.30430009339724	-1.61996382270878	AI1	Elikya	0.999863378645445
morn	1	outgroup	post	0.00277778	AI1	Elikya	f	0	0	1	-1.30430009339724	-1.38854041946467	AI1	Elikya	0.999863378645445
morn	1	outgroup	post	0.00416667	AI1	Elikya	f	0	0	1	-1.30430009339724	-1.15711701622056	AI1	Elikya	0.999863378645445
morn	1	outgroup	post	0.00555556	AI1	Elikya	f	0	0	1	-1.30430009339724	-0.925693612976446	AI1	Elikya	0.999863378645445
morn	1	outgroup	post	0.00694444	AI1	Elikya	f	0	0	1	-1.30430009339724	-0.694270209732334	AI1	Elikya	0.999863378645445
morn	1	outgroup	post	0.00833333	AI1	Elikya	f	0	0	1	-1.30430009339724	-0.462846806488225	AI1	Elikya	0.999863378645445
morn	1	outgroup	post	0.00972222	AI1	Elikya	f	0	0	1	-1.30430009339724	-0.231423403244113	AI1	Elikya	0.999863378645445
morn	1	outgroup	post	0.0111111	AI1	Elikya	f	0	0	1	-1.30430009339724	-0.00000000000000346857647470278	AI1	Elikya	0.999863378645445
morn	1	outgroup	post	0.0125	AI1	Elikya	f	0	0	1	-1.30430009339724	0.23142340324411	AI1	Elikya	0.999863378645445
morn	1	outgroup	post	0.0138889	AI1	Elikya	f	0	0	1	-1.30430009339724	0.462846806488223	AI1	Elikya	0.999863378645445
morn	1	outgroup	post	0.0152778	AI1	Elikya	f	0	0	1	-1.30430009339724	0.694270209732336	AI1	Elikya	0.999863378645445
morn	1	outgroup	post	0.0166667	AI1	Elikya	f	0	0	1	-1.30430009339724	0.925693612976449	AI1	Elikya	0.999863378645445
morn	1	outgroup	post	0.0180556	AI1	Elikya	f	0	0	1	-1.30430009339724	1.15711701622056	AI1	Elikya	0.999863378645445
morn	1	outgroup	post	0.0194444	AI1	Elikya	f	0	0	1	-1.30430009339724	1.38854041946468	AI1	Elikya	0.999863378645445
morn	1	outgroup	post	0.0208333	AI1	Elikya	f	0	0	1	-1.30430009339724	1.61996382270877	AI1	Elikya	0.999863378645445
morn	1	outgroup	post	0.00138889	AI2	Kanzi	m	0	0	1	-1.30430009339724	-1.61996382270878	AI2	Kanzi	0.999863378645445
morn	1	outgroup	post	0.00277778	AI2	Kanzi	m	0	0	1	-1.30430009339724	-1.38854041946467	AI2	Kanzi	0.999863378645445
morn	1	outgroup	post	0.00416667	AI2	Kanzi	m	0	0	1	-1.30430009339724	-1.15711701622056	AI2	Kanzi	0.999863378645445
morn	1	outgroup	post	0.00555556	AI2	Kanzi	m	0	0	1	-1.30430009339724	-0.925693612976446	AI2	Kanzi	0.999863378645445
morn	1	outgroup	post	0.00694444	AI2	Kanzi	m	0	0	1	-1.30430009339724	-0.694270209732334	AI2	Kanzi	0.999863378645445
morn	1	outgroup	post	0.00833333	AI2	Kanzi	m	1	0	0	-1.30430009339724	-0.462846806488225	AI2	Kanzi	0.999863378645445
morn	1	outgroup	post	0.00972222	AI2	Kanzi	m	0	1	0	-1.30430009339724	-0.231423403244113	AI2	Kanzi	0.999863378645445
morn	1	outgroup	post	0.0111111	AI2	Kanzi	m	1	0	0	-1.30430009339724	-0.00000000000000346857647470278	AI2	Kanzi	0.999863378645445
morn	1	outgroup	post	0.0125	AI2	Kanzi	m	1	0	0	-1.30430009339724	0.23142340324411	AI2	Kanzi	0.999863378645445
morn	1	outgroup	post	0.0138889	AI2	Kanzi	m	1	0	0	-1.30430009339724	0.462846806488223	AI2	Kanzi	0.999863378645445
morn	1	outgroup	post	0.0152778	AI2	Kanzi	m	0	0	1	-1.30430009339724	0.694270209732336	AI2	Kanzi	0.999863378645445
morn	1	outgroup	post	0.0166667	AI2	Kanzi	m	0	0	1	-1.30430009339724	0.925693612976449	AI2	Kanzi	0.999863378645445
morn	1	outgroup	post	0.0180556	AI2	Kanzi	m	1	0	0	-1.30430009339724	1.15711701622056	AI2	Kanzi	0.999863378645445
morn	1	outgroup	post	0.0194444	AI2	Kanzi	m	1	0	0	-1.30430009339724	1.38854041946468	AI2	Kanzi	0.999863378645445
morn	1	outgroup	post	0.0208333	AI2	Kanzi	m	1	0	0	-1.30430009339724	1.61996382270877	AI2	Kanzi	0.999863378645445
morn	1	outgroup	post	0.00138889	AI2	Maisha	m	0	0	1	-1.30430009339724	-1.61996382270878	AI2	Maisha	0.999863378645445
morn	1	outgroup	post	0.00277778	AI2	Maisha	m	0	0	1	-1.30430009339724	-1.38854041946467	AI2	Maisha	0.999863378645445
morn	1	outgroup	post	0.00416667	AI2	Maisha	m	0	0	1	-1.30430009339724	-1.15711701622056	AI2	Maisha	0.999863378645445
morn	1	outgroup	post	0.00555556	AI2	Maisha	m	0	0	1	-1.30430009339724	-0.925693612976446	AI2	Maisha	0.999863378645445
morn	1	outgroup	post	0.00694444	AI2	Maisha	m	0	1	0	-1.30430009339724	-0.694270209732334	AI2	Maisha	0.999863378645445
morn	1	outgroup	post	0.00833333	AI2	Maisha	m	0	0	1	-1.30430009339724	-0.462846806488225	AI2	Maisha	0.999863378645445
morn	1	outgroup	post	0.00972222	AI2	Maisha	m	0	0	1	-1.30430009339724	-0.231423403244113	AI2	Maisha	0.999863378645445
morn	1	outgroup	post	0.0111111	AI2	Maisha	m	0	0	1	-1.30430009339724	-0.00000000000000346857647470278	AI2	Maisha	0.999863378645445
morn	1	outgroup	post	0.0125	AI2	Maisha	m	0	0	1	-1.30430009339724	0.23142340324411	AI2	Maisha	0.999863378645445
morn	1	outgroup	post	0.0138889	AI2	Maisha	m	0	0	1	-1.30430009339724	0.462846806488223	AI2	Maisha	0.999863378645445
morn	1	outgroup	post	0.0152778	AI2	Maisha	m	0	1	0	-1.30430009339724	0.694270209732336	AI2	Maisha	0.999863378645445
morn	1	outgroup	post	0.0166667	AI2	Maisha	m	0	0	1	-1.30430009339724	0.925693612976449	AI2	Maisha	0.999863378645445
morn	1	outgroup	post	0.0180556	AI2	Maisha	m	0	0	1	-1.30430009339724	1.15711701622056	AI2	Maisha	0.999863378645445
morn	1	outgroup	post	0.0194444	AI2	Maisha	m	0	1	0	-1.30430009339724	1.38854041946468	AI2	Maisha	0.999863378645445
morn	1	outgroup	post	0.0208333	AI2	Maisha	m	0	0	1	-1.30430009339724	1.61996382270877	AI2	Maisha	0.999863378645445
morn	1	outgroup	post	0.00138889	AI2	Mali	f	0	0	0	-1.30430009339724	-1.61996382270878	AI2	Mali	0.999863378645445
morn	1	outgroup	post	0.00277778	AI2	Mali	f	0	0	0	-1.30430009339724	-1.38854041946467	AI2	Mali	0.999863378645445
morn	1	outgroup	post	0.00416667	AI2	Mali	f	0	0	1	-1.30430009339724	-1.15711701622056	AI2	Mali	0.999863378645445
morn	1	outgroup	post	0.00555556	AI2	Mali	f	0	0	1	-1.30430009339724	-0.925693612976446	AI2	Mali	0.999863378645445
morn	1	outgroup	post	0.00694444	AI2	Mali	f	0	0	1	-1.30430009339724	-0.694270209732334	AI2	Mali	0.999863378645445
morn	1	outgroup	post	0.00833333	AI2	Mali	f	1	0	0	-1.30430009339724	-0.462846806488225	AI2	Mali	0.999863378645445
morn	1	outgroup	post	0.00972222	AI2	Mali	f	1	0	0	-1.30430009339724	-0.231423403244113	AI2	Mali	0.999863378645445
morn	1	outgroup	post	0.0111111	AI2	Mali	f	1	0	0	-1.30430009339724	-0.00000000000000346857647470278	AI2	Mali	0.999863378645445
morn	1	outgroup	post	0.0125	AI2	Mali	f	1	0	0	-1.30430009339724	0.23142340324411	AI2	Mali	0.999863378645445
morn	1	outgroup	post	0.0138889	AI2	Mali	f	1	0	0	-1.30430009339724	0.462846806488223	AI2	Mali	0.999863378645445
morn	1	outgroup	post	0.0152778	AI2	Mali	f	1	0	0	-1.30430009339724	0.694270209732336	AI2	Mali	0.999863378645445
morn	1	outgroup	post	0.0166667	AI2	Mali	f	1	0	0	-1.30430009339724	0.925693612976449	AI2	Mali	0.999863378645445
morn	1	outgroup	post	0.0180556	AI2	Mali	f	1	0	0	-1.30430009339724	1.15711701622056	AI2	Mali	0.999863378645445
morn	1	outgroup	post	0.0194444	AI2	Mali	f	1	0	0	-1.30430009339724	1.38854041946468	AI2	Mali	0.999863378645445
morn	1	outgroup	post	0.0208333	AI2	Mali	f	1	0	0	-1.30430009339724	1.61996382270877	AI2	Mali	0.999863378645445
morn	1	outgroup	post	0.00138889	AI2	Clara	f	0	0	1	-1.30430009339724	-1.61996382270878	AI2	Clara	0.999863378645445
morn	1	outgroup	post	0.00277778	AI2	Clara	f	0	1	0	-1.30430009339724	-1.38854041946467	AI2	Clara	0.999863378645445
morn	1	outgroup	post	0.00416667	AI2	Clara	f	0	1	0	-1.30430009339724	-1.15711701622056	AI2	Clara	0.999863378645445
morn	1	outgroup	post	0.00555556	AI2	Clara	f	0	0	1	-1.30430009339724	-0.925693612976446	AI2	Clara	0.999863378645445
morn	1	outgroup	post	0.00694444	AI2	Clara	f	0	0	0	-1.30430009339724	-0.694270209732334	AI2	Clara	0.999863378645445
morn	1	outgroup	post	0.00833333	AI2	Clara	f	0	0	1	-1.30430009339724	-0.462846806488225	AI2	Clara	0.999863378645445
morn	1	outgroup	post	0.00972222	AI2	Clara	f	1	0	0	-1.30430009339724	-0.231423403244113	AI2	Clara	0.999863378645445
morn	1	outgroup	post	0.0111111	AI2	Clara	f	1	0	0	-1.30430009339724	-0.00000000000000346857647470278	AI2	Clara	0.999863378645445
morn	1	outgroup	post	0.0125	AI2	Clara	f	1	0	0	-1.30430009339724	0.23142340324411	AI2	Clara	0.999863378645445
morn	1	outgroup	post	0.0138889	AI2	Clara	f	1	0	0	-1.30430009339724	0.462846806488223	AI2	Clara	0.999863378645445
morn	1	outgroup	post	0.0152778	AI2	Clara	f	1	0	0	-1.30430009339724	0.694270209732336	AI2	Clara	0.999863378645445
morn	1	outgroup	post	0.0166667	AI2	Clara	f	1	0	0	-1.30430009339724	0.925693612976449	AI2	Clara	0.999863378645445
morn	1	outgroup	post	0.0180556	AI2	Clara	f	1	0	0	-1.30430009339724	1.15711701622056	AI2	Clara	0.999863378645445
morn	1	outgroup	post	0.0194444	AI2	Clara	f	1	0	0	-1.30430009339724	1.38854041946468	AI2	Clara	0.999863378645445
morn	1	outgroup	post	0.0208333	AI2	Clara	f	1	0	0	-1.30430009339724	1.61996382270877	AI2	Clara	0.999863378645445
aft	1	control	post	0.00138889	AI1	NyotaAI	m	0	0	1	-1.30430009339724	-1.61996382270878	AI1	NyotaAI	-0.999863378645445
aft	1	control	post	0.00277778	AI1	NyotaAI	m	0	0	1	-1.30430009339724	-1.38854041946467	AI1	NyotaAI	-0.999863378645445
aft	1	control	post	0.00416667	AI1	NyotaAI	m	0	0	1	-1.30430009339724	-1.15711701622056	AI1	NyotaAI	-0.999863378645445
aft	1	control	post	0.00555556	AI1	NyotaAI	m	0	0	1	-1.30430009339724	-0.925693612976446	AI1	NyotaAI	-0.999863378645445
aft	1	control	post	0.00694444	AI1	NyotaAI	m	0	0	1	-1.30430009339724	-0.694270209732334	AI1	NyotaAI	-0.999863378645445
aft	1	control	post	0.00833333	AI1	NyotaAI	m	0	0	1	-1.30430009339724	-0.462846806488225	AI1	NyotaAI	-0.999863378645445
aft	1	control	post	0.00972222	AI1	NyotaAI	m	0	0	1	-1.30430009339724	-0.231423403244113	AI1	NyotaAI	-0.999863378645445
aft	1	control	post	0.0111111	AI1	NyotaAI	m	0	0	1	-1.30430009339724	-0.00000000000000346857647470278	AI1	NyotaAI	-0.999863378645445
aft	1	control	post	0.0125	AI1	NyotaAI	m	0	0	1	-1.30430009339724	0.23142340324411	AI1	NyotaAI	-0.999863378645445
aft	1	control	post	0.0138889	AI1	NyotaAI	m	0	0	1	-1.30430009339724	0.462846806488223	AI1	NyotaAI	-0.999863378645445
aft	1	control	post	0.0152778	AI1	NyotaAI	m	0	0	1	-1.30430009339724	0.694270209732336	AI1	NyotaAI	-0.999863378645445
aft	1	control	post	0.0166667	AI1	NyotaAI	m	0	0	1	-1.30430009339724	0.925693612976449	AI1	NyotaAI	-0.999863378645445
aft	1	control	post	0.0180556	AI1	NyotaAI	m	0	0	1	-1.30430009339724	1.15711701622056	AI1	NyotaAI	-0.999863378645445
aft	1	control	post	0.0194444	AI1	NyotaAI	m	0	0	1	-1.30430009339724	1.38854041946468	AI1	NyotaAI	-0.999863378645445
aft	1	control	post	0.0208333	AI1	NyotaAI	m	0	0	1	-1.30430009339724	1.61996382270877	AI1	NyotaAI	-0.999863378645445
aft	1	control	post	0.00138889	AI1	Teco	m	0	0	1	-1.30430009339724	-1.61996382270878	AI1	Teco	-0.999863378645445
aft	1	control	post	0.00277778	AI1	Teco	m	0	0	1	-1.30430009339724	-1.38854041946467	AI1	Teco	-0.999863378645445
aft	1	control	post	0.00416667	AI1	Teco	m	0	0	0	-1.30430009339724	-1.15711701622056	AI1	Teco	-0.999863378645445
aft	1	control	post	0.00555556	AI1	Teco	m	0	0	0	-1.30430009339724	-0.925693612976446	AI1	Teco	-0.999863378645445
aft	1	control	post	0.00694444	AI1	Teco	m	0	1	0	-1.30430009339724	-0.694270209732334	AI1	Teco	-0.999863378645445
aft	1	control	post	0.00833333	AI1	Teco	m	0	1	0	-1.30430009339724	-0.462846806488225	AI1	Teco	-0.999863378645445
aft	1	control	post	0.00972222	AI1	Teco	m	0	1	0	-1.30430009339724	-0.231423403244113	AI1	Teco	-0.999863378645445
aft	1	control	post	0.0111111	AI1	Teco	m	0	0	1	-1.30430009339724	-0.00000000000000346857647470278	AI1	Teco	-0.999863378645445
aft	1	control	post	0.0125	AI1	Teco	m	0	0	1	-1.30430009339724	0.23142340324411	AI1	Teco	-0.999863378645445
aft	1	control	post	0.0138889	AI1	Teco	m	0	0	1	-1.30430009339724	0.462846806488223	AI1	Teco	-0.999863378645445
aft	1	control	post	0.0152778	AI1	Teco	m	0	0	1	-1.30430009339724	0.694270209732336	AI1	Teco	-0.999863378645445
aft	1	control	post	0.0166667	AI1	Teco	m	0	0	1	-1.30430009339724	0.925693612976449	AI1	Teco	-0.999863378645445
aft	1	control	post	0.0180556	AI1	Teco	m	0	0	1	-1.30430009339724	1.15711701622056	AI1	Teco	-0.999863378645445
aft	1	control	post	0.0194444	AI1	Teco	m	0	0	1	-1.30430009339724	1.38854041946468	AI1	Teco	-0.999863378645445
aft	1	control	post	0.0208333	AI1	Teco	m	0	0	1	-1.30430009339724	1.61996382270877	AI1	Teco	-0.999863378645445
aft	1	control	post	0.00138889	AI1	Elikya	f	0	1	0	-1.30430009339724	-1.61996382270878	AI1	Elikya	-0.999863378645445
aft	1	control	post	0.00277778	AI1	Elikya	f	0	0	1	-1.30430009339724	-1.38854041946467	AI1	Elikya	-0.999863378645445
aft	1	control	post	0.00416667	AI1	Elikya	f	0	0	0	-1.30430009339724	-1.15711701622056	AI1	Elikya	-0.999863378645445
aft	1	control	post	0.00555556	AI1	Elikya	f	0	0	0	-1.30430009339724	-0.925693612976446	AI1	Elikya	-0.999863378645445
aft	1	control	post	0.00694444	AI1	Elikya	f	0	0	1	-1.30430009339724	-0.694270209732334	AI1	Elikya	-0.999863378645445
aft	1	control	post	0.00833333	AI1	Elikya	f	0	0	1	-1.30430009339724	-0.462846806488225	AI1	Elikya	-0.999863378645445
aft	1	control	post	0.00972222	AI1	Elikya	f	0	0	1	-1.30430009339724	-0.231423403244113	AI1	Elikya	-0.999863378645445
aft	1	control	post	0.0111111	AI1	Elikya	f	0	0	1	-1.30430009339724	-0.00000000000000346857647470278	AI1	Elikya	-0.999863378645445
aft	1	control	post	0.0125	AI1	Elikya	f	0	0	1	-1.30430009339724	0.23142340324411	AI1	Elikya	-0.999863378645445
aft	1	control	post	0.0138889	AI1	Elikya	f	0	0	1	-1.30430009339724	0.462846806488223	AI1	Elikya	-0.999863378645445
aft	1	control	post	0.0152778	AI1	Elikya	f	0	0	1	-1.30430009339724	0.694270209732336	AI1	Elikya	-0.999863378645445
aft	1	control	post	0.0166667	AI1	Elikya	f	0	0	1	-1.30430009339724	0.925693612976449	AI1	Elikya	-0.999863378645445
aft	1	control	post	0.0180556	AI1	Elikya	f	0	0	1	-1.30430009339724	1.15711701622056	AI1	Elikya	-0.999863378645445
aft	1	control	post	0.0194444	AI1	Elikya	f	0	0	1	-1.30430009339724	1.38854041946468	AI1	Elikya	-0.999863378645445
aft	1	control	post	0.0208333	AI1	Elikya	f	0	0	1	-1.30430009339724	1.61996382270877	AI1	Elikya	-0.999863378645445
aft	1	control	post	0.00138889	AI2	Kanzi	m	0	0	1	-1.30430009339724	-1.61996382270878	AI2	Kanzi	-0.999863378645445
aft	1	control	post	0.00277778	AI2	Kanzi	m	0	0	1	-1.30430009339724	-1.38854041946467	AI2	Kanzi	-0.999863378645445
aft	1	control	post	0.00416667	AI2	Kanzi	m	0	0	1	-1.30430009339724	-1.15711701622056	AI2	Kanzi	-0.999863378645445
aft	1	control	post	0.00555556	AI2	Kanzi	m	0	0	1	-1.30430009339724	-0.925693612976446	AI2	Kanzi	-0.999863378645445
aft	1	control	post	0.00694444	AI2	Kanzi	m	0	0	1	-1.30430009339724	-0.694270209732334	AI2	Kanzi	-0.999863378645445
aft	1	control	post	0.00833333	AI2	Kanzi	m	0	0	1	-1.30430009339724	-0.462846806488225	AI2	Kanzi	-0.999863378645445
aft	1	control	post	0.00972222	AI2	Kanzi	m	0	0	1	-1.30430009339724	-0.231423403244113	AI2	Kanzi	-0.999863378645445
aft	1	control	post	0.0111111	AI2	Kanzi	m	0	0	1	-1.30430009339724	-0.00000000000000346857647470278	AI2	Kanzi	-0.999863378645445
aft	1	control	post	0.0125	AI2	Kanzi	m	0	0	1	-1.30430009339724	0.23142340324411	AI2	Kanzi	-0.999863378645445
aft	1	control	post	0.0138889	AI2	Kanzi	m	0	0	1	-1.30430009339724	0.462846806488223	AI2	Kanzi	-0.999863378645445
aft	1	control	post	0.0152778	AI2	Kanzi	m	0	0	1	-1.30430009339724	0.694270209732336	AI2	Kanzi	-0.999863378645445
aft	1	control	post	0.0166667	AI2	Kanzi	m	0	0	1	-1.30430009339724	0.925693612976449	AI2	Kanzi	-0.999863378645445
aft	1	control	post	0.0180556	AI2	Kanzi	m	0	0	1	-1.30430009339724	1.15711701622056	AI2	Kanzi	-0.999863378645445
aft	1	control	post	0.0194444	AI2	Kanzi	m	0	0	1	-1.30430009339724	1.38854041946468	AI2	Kanzi	-0.999863378645445
aft	1	control	post	0.0208333	AI2	Kanzi	m	0	0	1	-1.30430009339724	1.61996382270877	AI2	Kanzi	-0.999863378645445
aft	1	control	post	0.00138889	AI2	Maisha	m	1	0	0	-1.30430009339724	-1.61996382270878	AI2	Maisha	-0.999863378645445
aft	1	control	post	0.00277778	AI2	Maisha	m	1	0	0	-1.30430009339724	-1.38854041946467	AI2	Maisha	-0.999863378645445
aft	1	control	post	0.00416667	AI2	Maisha	m	1	0	0	-1.30430009339724	-1.15711701622056	AI2	Maisha	-0.999863378645445
aft	1	control	post	0.00555556	AI2	Maisha	m	1	0	0	-1.30430009339724	-0.925693612976446	AI2	Maisha	-0.999863378645445
aft	1	control	post	0.00694444	AI2	Maisha	m	1	0	0	-1.30430009339724	-0.694270209732334	AI2	Maisha	-0.999863378645445
aft	1	control	post	0.00833333	AI2	Maisha	m	0	0	0	-1.30430009339724	-0.462846806488225	AI2	Maisha	-0.999863378645445
aft	1	control	post	0.00972222	AI2	Maisha	m	0	0	1	-1.30430009339724	-0.231423403244113	AI2	Maisha	-0.999863378645445
aft	1	control	post	0.0111111	AI2	Maisha	m	0	0	1	-1.30430009339724	-0.00000000000000346857647470278	AI2	Maisha	-0.999863378645445
aft	1	control	post	0.0125	AI2	Maisha	m	0	0	1	-1.30430009339724	0.23142340324411	AI2	Maisha	-0.999863378645445
aft	1	control	post	0.0138889	AI2	Maisha	m	0	0	1	-1.30430009339724	0.462846806488223	AI2	Maisha	-0.999863378645445
aft	1	control	post	0.0152778	AI2	Maisha	m	0	0	1	-1.30430009339724	0.694270209732336	AI2	Maisha	-0.999863378645445
aft	1	control	post	0.0166667	AI2	Maisha	m	0	0	0	-1.30430009339724	0.925693612976449	AI2	Maisha	-0.999863378645445
aft	1	control	post	0.0180556	AI2	Maisha	m	0	0	0	-1.30430009339724	1.15711701622056	AI2	Maisha	-0.999863378645445
aft	1	control	post	0.0194444	AI2	Maisha	m	0	0	1	-1.30430009339724	1.38854041946468	AI2	Maisha	-0.999863378645445
aft	1	control	post	0.0208333	AI2	Maisha	m	0	0	0	-1.30430009339724	1.61996382270877	AI2	Maisha	-0.999863378645445
aft	1	control	post	0.00138889	AI2	Mali	f	1	0	0	-1.30430009339724	-1.61996382270878	AI2	Mali	-0.999863378645445
aft	1	control	post	0.00277778	AI2	Mali	f	1	0	0	-1.30430009339724	-1.38854041946467	AI2	Mali	-0.999863378645445
aft	1	control	post	0.00416667	AI2	Mali	f	1	0	0	-1.30430009339724	-1.15711701622056	AI2	Mali	-0.999863378645445
aft	1	control	post	0.00555556	AI2	Mali	f	1	0	0	-1.30430009339724	-0.925693612976446	AI2	Mali	-0.999863378645445
aft	1	control	post	0.00694444	AI2	Mali	f	1	0	0	-1.30430009339724	-0.694270209732334	AI2	Mali	-0.999863378645445
aft	1	control	post	0.00833333	AI2	Mali	f	0	0	0	-1.30430009339724	-0.462846806488225	AI2	Mali	-0.999863378645445
aft	1	control	post	0.00972222	AI2	Mali	f	0	0	1	-1.30430009339724	-0.231423403244113	AI2	Mali	-0.999863378645445
aft	1	control	post	0.0111111	AI2	Mali	f	0	0	0	-1.30430009339724	-0.00000000000000346857647470278	AI2	Mali	-0.999863378645445
aft	1	control	post	0.0125	AI2	Mali	f	0	0	0	-1.30430009339724	0.23142340324411	AI2	Mali	-0.999863378645445
aft	1	control	post	0.0138889	AI2	Mali	f	0	0	0	-1.30430009339724	0.462846806488223	AI2	Mali	-0.999863378645445
aft	1	control	post	0.0152778	AI2	Mali	f	0	0	0	-1.30430009339724	0.694270209732336	AI2	Mali	-0.999863378645445
aft	1	control	post	0.0166667	AI2	Mali	f	0	0	1	-1.30430009339724	0.925693612976449	AI2	Mali	-0.999863378645445
aft	1	control	post	0.0180556	AI2	Mali	f	0	0	0	-1.30430009339724	1.15711701622056	AI2	Mali	-0.999863378645445
aft	1	control	post	0.0194444	AI2	Mali	f	0	0	0	-1.30430009339724	1.38854041946468	AI2	Mali	-0.999863378645445
aft	1	control	post	0.0208333	AI2	Mali	f	0	0	1	-1.30430009339724	1.61996382270877	AI2	Mali	-0.999863378645445
aft	1	control	post	0.00138889	AI2	Clara	f	0	0	1	-1.30430009339724	-1.61996382270878	AI2	Clara	-0.999863378645445
aft	1	control	post	0.00277778	AI2	Clara	f	0	0	1	-1.30430009339724	-1.38854041946467	AI2	Clara	-0.999863378645445
aft	1	control	post	0.00416667	AI2	Clara	f	0	0	0	-1.30430009339724	-1.15711701622056	AI2	Clara	-0.999863378645445
aft	1	control	post	0.00555556	AI2	Clara	f	0	0	1	-1.30430009339724	-0.925693612976446	AI2	Clara	-0.999863378645445
aft	1	control	post	0.00694444	AI2	Clara	f	0	0	1	-1.30430009339724	-0.694270209732334	AI2	Clara	-0.999863378645445
aft	1	control	post	0.00833333	AI2	Clara	f	0	0	0	-1.30430009339724	-0.462846806488225	AI2	Clara	-0.999863378645445
aft	1	control	post	0.00972222	AI2	Clara	f	0	0	0	-1.30430009339724	-0.231423403244113	AI2	Clara	-0.999863378645445
aft	1	control	post	0.0111111	AI2	Clara	f	0	0	1	-1.30430009339724	-0.00000000000000346857647470278	AI2	Clara	-0.999863378645445
aft	1	control	post	0.0125	AI2	Clara	f	0	0	1	-1.30430009339724	0.23142340324411	AI2	Clara	-0.999863378645445
aft	1	control	post	0.0138889	AI2	Clara	f	0	0	1	-1.30430009339724	0.462846806488223	AI2	Clara	-0.999863378645445
aft	1	control	post	0.0152778	AI2	Clara	f	0	0	1	-1.30430009339724	0.694270209732336	AI2	Clara	-0.999863378645445
aft	1	control	post	0.0166667	AI2	Clara	f	0	0	0	-1.30430009339724	0.925693612976449	AI2	Clara	-0.999863378645445
aft	1	control	post	0.0180556	AI2	Clara	f	0	0	1	-1.30430009339724	1.15711701622056	AI2	Clara	-0.999863378645445
aft	1	control	post	0.0194444	AI2	Clara	f	0	0	1	-1.30430009339724	1.38854041946468	AI2	Clara	-0.999863378645445
aft	1	control	post	0.0208333	AI2	Clara	f	0	0	1	-1.30430009339724	1.61996382270877	AI2	Clara	-0.999863378645445
morn	2	control	post	0.00138889	AI1	NyotaAI	m	0	0	1	-0.389790832509519	-1.61996382270878	AI1	NyotaAI	-0.999863378645445
morn	2	control	post	0.00277778	AI1	NyotaAI	m	0	0	1	-0.389790832509519	-1.38854041946467	AI1	NyotaAI	-0.999863378645445
morn	2	control	post	0.00416667	AI1	NyotaAI	m	0	0	1	-0.389790832509519	-1.15711701622056	AI1	NyotaAI	-0.999863378645445
morn	2	control	post	0.00555556	AI1	NyotaAI	m	0	0	1	-0.389790832509519	-0.925693612976446	AI1	NyotaAI	-0.999863378645445
morn	2	control	post	0.00694444	AI1	NyotaAI	m	0	0	1	-0.389790832509519	-0.694270209732334	AI1	NyotaAI	-0.999863378645445
morn	2	control	post	0.00833333	AI1	NyotaAI	m	0	0	1	-0.389790832509519	-0.462846806488225	AI1	NyotaAI	-0.999863378645445
morn	2	control	post	0.00972222	AI1	NyotaAI	m	0	0	1	-0.389790832509519	-0.231423403244113	AI1	NyotaAI	-0.999863378645445
morn	2	control	post	0.0111111	AI1	NyotaAI	m	0	0	1	-0.389790832509519	-0.00000000000000346857647470278	AI1	NyotaAI	-0.999863378645445
morn	2	control	post	0.0125	AI1	NyotaAI	m	0	0	1	-0.389790832509519	0.23142340324411	AI1	NyotaAI	-0.999863378645445
morn	2	control	post	0.0138889	AI1	NyotaAI	m	0	0	1	-0.389790832509519	0.462846806488223	AI1	NyotaAI	-0.999863378645445
morn	2	control	post	0.0152778	AI1	NyotaAI	m	0	0	1	-0.389790832509519	0.694270209732336	AI1	NyotaAI	-0.999863378645445
morn	2	control	post	0.0166667	AI1	NyotaAI	m	0	0	1	-0.389790832509519	0.925693612976449	AI1	NyotaAI	-0.999863378645445
morn	2	control	post	0.0180556	AI1	NyotaAI	m	0	0	1	-0.389790832509519	1.15711701622056	AI1	NyotaAI	-0.999863378645445
morn	2	control	post	0.0194444	AI1	NyotaAI	m	0	0	1	-0.389790832509519	1.38854041946468	AI1	NyotaAI	-0.999863378645445
morn	2	control	post	0.0208333	AI1	NyotaAI	m	0	0	0	-0.389790832509519	1.61996382270877	AI1	NyotaAI	-0.999863378645445
morn	2	control	post	0.00138889	AI1	Teco	m	0	0	1	-0.389790832509519	-1.61996382270878	AI1	Teco	-0.999863378645445
morn	2	control	post	0.00277778	AI1	Teco	m	0	0	1	-0.389790832509519	-1.38854041946467	AI1	Teco	-0.999863378645445
morn	2	control	post	0.00416667	AI1	Teco	m	0	0	1	-0.389790832509519	-1.15711701622056	AI1	Teco	-0.999863378645445
morn	2	control	post	0.00555556	AI1	Teco	m	0	0	1	-0.389790832509519	-0.925693612976446	AI1	Teco	-0.999863378645445
morn	2	control	post	0.00694444	AI1	Teco	m	0	0	1	-0.389790832509519	-0.694270209732334	AI1	Teco	-0.999863378645445
morn	2	control	post	0.00833333	AI1	Teco	m	0	0	1	-0.389790832509519	-0.462846806488225	AI1	Teco	-0.999863378645445
morn	2	control	post	0.00972222	AI1	Teco	m	0	0	0	-0.389790832509519	-0.231423403244113	AI1	Teco	-0.999863378645445
morn	2	control	post	0.0111111	AI1	Teco	m	0	0	0	-0.389790832509519	-0.00000000000000346857647470278	AI1	Teco	-0.999863378645445
morn	2	control	post	0.0125	AI1	Teco	m	0	0	0	-0.389790832509519	0.23142340324411	AI1	Teco	-0.999863378645445
morn	2	control	post	0.0138889	AI1	Teco	m	0	0	1	-0.389790832509519	0.462846806488223	AI1	Teco	-0.999863378645445
morn	2	control	post	0.0152778	AI1	Teco	m	0	0	1	-0.389790832509519	0.694270209732336	AI1	Teco	-0.999863378645445
morn	2	control	post	0.0166667	AI1	Teco	m	0	0	0	-0.389790832509519	0.925693612976449	AI1	Teco	-0.999863378645445
morn	2	control	post	0.0180556	AI1	Teco	m	0	0	1	-0.389790832509519	1.15711701622056	AI1	Teco	-0.999863378645445
morn	2	control	post	0.0194444	AI1	Teco	m	0	0	1	-0.389790832509519	1.38854041946468	AI1	Teco	-0.999863378645445
morn	2	control	post	0.0208333	AI1	Teco	m	0	0	1	-0.389790832509519	1.61996382270877	AI1	Teco	-0.999863378645445
morn	2	control	post	0.00138889	AI1	Elikya	f	0	0	1	-0.389790832509519	-1.61996382270878	AI1	Elikya	-0.999863378645445
morn	2	control	post	0.00277778	AI1	Elikya	f	0	0	1	-0.389790832509519	-1.38854041946467	AI1	Elikya	-0.999863378645445
morn	2	control	post	0.00416667	AI1	Elikya	f	0	0	1	-0.389790832509519	-1.15711701622056	AI1	Elikya	-0.999863378645445
morn	2	control	post	0.00555556	AI1	Elikya	f	0	0	1	-0.389790832509519	-0.925693612976446	AI1	Elikya	-0.999863378645445
morn	2	control	post	0.00694444	AI1	Elikya	f	0	0	1	-0.389790832509519	-0.694270209732334	AI1	Elikya	-0.999863378645445
morn	2	control	post	0.00833333	AI1	Elikya	f	0	0	1	-0.389790832509519	-0.462846806488225	AI1	Elikya	-0.999863378645445
morn	2	control	post	0.00972222	AI1	Elikya	f	0	0	1	-0.389790832509519	-0.231423403244113	AI1	Elikya	-0.999863378645445
morn	2	control	post	0.0111111	AI1	Elikya	f	0	0	0	-0.389790832509519	-0.00000000000000346857647470278	AI1	Elikya	-0.999863378645445
morn	2	control	post	0.0125	AI1	Elikya	f	0	0	0	-0.389790832509519	0.23142340324411	AI1	Elikya	-0.999863378645445
morn	2	control	post	0.0138889	AI1	Elikya	f	0	0	0	-0.389790832509519	0.462846806488223	AI1	Elikya	-0.999863378645445
morn	2	control	post	0.0152778	AI1	Elikya	f	0	0	1	-0.389790832509519	0.694270209732336	AI1	Elikya	-0.999863378645445
morn	2	control	post	0.0166667	AI1	Elikya	f	0	0	1	-0.389790832509519	0.925693612976449	AI1	Elikya	-0.999863378645445
morn	2	control	post	0.0180556	AI1	Elikya	f	0	0	1	-0.389790832509519	1.15711701622056	AI1	Elikya	-0.999863378645445
morn	2	control	post	0.0194444	AI1	Elikya	f	0	0	0	-0.389790832509519	1.38854041946468	AI1	Elikya	-0.999863378645445
morn	2	control	post	0.0208333	AI1	Elikya	f	0	0	0	-0.389790832509519	1.61996382270877	AI1	Elikya	-0.999863378645445
morn	2	control	post	0.00138889	AI2	Kanzi	m	0	0	1	-0.389790832509519	-1.61996382270878	AI2	Kanzi	-0.999863378645445
morn	2	control	post	0.00277778	AI2	Kanzi	m	0	0	1	-0.389790832509519	-1.38854041946467	AI2	Kanzi	-0.999863378645445
morn	2	control	post	0.00416667	AI2	Kanzi	m	0	0	1	-0.389790832509519	-1.15711701622056	AI2	Kanzi	-0.999863378645445
morn	2	control	post	0.00555556	AI2	Kanzi	m	0	0	1	-0.389790832509519	-0.925693612976446	AI2	Kanzi	-0.999863378645445
morn	2	control	post	0.00694444	AI2	Kanzi	m	0	0	1	-0.389790832509519	-0.694270209732334	AI2	Kanzi	-0.999863378645445
morn	2	control	post	0.00833333	AI2	Kanzi	m	0	0	1	-0.389790832509519	-0.462846806488225	AI2	Kanzi	-0.999863378645445
morn	2	control	post	0.00972222	AI2	Kanzi	m	1	0	0	-0.389790832509519	-0.231423403244113	AI2	Kanzi	-0.999863378645445
morn	2	control	post	0.0111111	AI2	Kanzi	m	0	0	1	-0.389790832509519	-0.00000000000000346857647470278	AI2	Kanzi	-0.999863378645445
morn	2	control	post	0.0125	AI2	Kanzi	m	1	0	0	-0.389790832509519	0.23142340324411	AI2	Kanzi	-0.999863378645445
morn	2	control	post	0.0138889	AI2	Kanzi	m	1	0	0	-0.389790832509519	0.462846806488223	AI2	Kanzi	-0.999863378645445
morn	2	control	post	0.0152778	AI2	Kanzi	m	1	0	0	-0.389790832509519	0.694270209732336	AI2	Kanzi	-0.999863378645445
morn	2	control	post	0.0166667	AI2	Kanzi	m	1	0	0	-0.389790832509519	0.925693612976449	AI2	Kanzi	-0.999863378645445
morn	2	control	post	0.0180556	AI2	Kanzi	m	1	0	0	-0.389790832509519	1.15711701622056	AI2	Kanzi	-0.999863378645445
morn	2	control	post	0.0194444	AI2	Kanzi	m	1	0	0	-0.389790832509519	1.38854041946468	AI2	Kanzi	-0.999863378645445
morn	2	control	post	0.0208333	AI2	Kanzi	m	0	0	1	-0.389790832509519	1.61996382270877	AI2	Kanzi	-0.999863378645445
morn	2	control	post	0.00138889	AI2	Maisha	m	0	0	1	-0.389790832509519	-1.61996382270878	AI2	Maisha	-0.999863378645445
morn	2	control	post	0.00277778	AI2	Maisha	m	0	0	1	-0.389790832509519	-1.38854041946467	AI2	Maisha	-0.999863378645445
morn	2	control	post	0.00416667	AI2	Maisha	m	0	0	1	-0.389790832509519	-1.15711701622056	AI2	Maisha	-0.999863378645445
morn	2	control	post	0.00555556	AI2	Maisha	m	0	0	1	-0.389790832509519	-0.925693612976446	AI2	Maisha	-0.999863378645445
morn	2	control	post	0.00694444	AI2	Maisha	m	0	0	1	-0.389790832509519	-0.694270209732334	AI2	Maisha	-0.999863378645445
morn	2	control	post	0.00833333	AI2	Maisha	m	0	0	1	-0.389790832509519	-0.462846806488225	AI2	Maisha	-0.999863378645445
morn	2	control	post	0.00972222	AI2	Maisha	m	0	0	1	-0.389790832509519	-0.231423403244113	AI2	Maisha	-0.999863378645445
morn	2	control	post	0.0111111	AI2	Maisha	m	0	0	1	-0.389790832509519	-0.00000000000000346857647470278	AI2	Maisha	-0.999863378645445
morn	2	control	post	0.0125	AI2	Maisha	m	0	0	1	-0.389790832509519	0.23142340324411	AI2	Maisha	-0.999863378645445
morn	2	control	post	0.0138889	AI2	Maisha	m	0	0	1	-0.389790832509519	0.462846806488223	AI2	Maisha	-0.999863378645445
morn	2	control	post	0.0152778	AI2	Maisha	m	0	0	1	-0.389790832509519	0.694270209732336	AI2	Maisha	-0.999863378645445
morn	2	control	post	0.0166667	AI2	Maisha	m	0	0	1	-0.389790832509519	0.925693612976449	AI2	Maisha	-0.999863378645445
morn	2	control	post	0.0180556	AI2	Maisha	m	0	0	1	-0.389790832509519	1.15711701622056	AI2	Maisha	-0.999863378645445
morn	2	control	post	0.0194444	AI2	Maisha	m	0	0	1	-0.389790832509519	1.38854041946468	AI2	Maisha	-0.999863378645445
morn	2	control	post	0.0208333	AI2	Maisha	m	0	0	1	-0.389790832509519	1.61996382270877	AI2	Maisha	-0.999863378645445
morn	2	control	post	0.00138889	AI2	Mali	f	0	0	0	-0.389790832509519	-1.61996382270878	AI2	Mali	-0.999863378645445
morn	2	control	post	0.00277778	AI2	Mali	f	0	0	0	-0.389790832509519	-1.38854041946467	AI2	Mali	-0.999863378645445
morn	2	control	post	0.00416667	AI2	Mali	f	0	0	0	-0.389790832509519	-1.15711701622056	AI2	Mali	-0.999863378645445
morn	2	control	post	0.00555556	AI2	Mali	f	0	0	1	-0.389790832509519	-0.925693612976446	AI2	Mali	-0.999863378645445
morn	2	control	post	0.00694444	AI2	Mali	f	0	0	1	-0.389790832509519	-0.694270209732334	AI2	Mali	-0.999863378645445
morn	2	control	post	0.00833333	AI2	Mali	f	0	0	0	-0.389790832509519	-0.462846806488225	AI2	Mali	-0.999863378645445
morn	2	control	post	0.00972222	AI2	Mali	f	1	0	0	-0.389790832509519	-0.231423403244113	AI2	Mali	-0.999863378645445
morn	2	control	post	0.0111111	AI2	Mali	f	0	0	1	-0.389790832509519	-0.00000000000000346857647470278	AI2	Mali	-0.999863378645445
morn	2	control	post	0.0125	AI2	Mali	f	1	0	0	-0.389790832509519	0.23142340324411	AI2	Mali	-0.999863378645445
morn	2	control	post	0.0138889	AI2	Mali	f	1	0	0	-0.389790832509519	0.462846806488223	AI2	Mali	-0.999863378645445
morn	2	control	post	0.0152778	AI2	Mali	f	1	0	0	-0.389790832509519	0.694270209732336	AI2	Mali	-0.999863378645445
morn	2	control	post	0.0166667	AI2	Mali	f	1	0	0	-0.389790832509519	0.925693612976449	AI2	Mali	-0.999863378645445
morn	2	control	post	0.0180556	AI2	Mali	f	1	0	0	-0.389790832509519	1.15711701622056	AI2	Mali	-0.999863378645445
morn	2	control	post	0.0194444	AI2	Mali	f	1	0	0	-0.389790832509519	1.38854041946468	AI2	Mali	-0.999863378645445
morn	2	control	post	0.0208333	AI2	Mali	f	0	0	1	-0.389790832509519	1.61996382270877	AI2	Mali	-0.999863378645445
morn	2	control	post	0.00138889	AI2	Clara	f	0	0	1	-0.389790832509519	-1.61996382270878	AI2	Clara	-0.999863378645445
morn	2	control	post	0.00277778	AI2	Clara	f	0	0	0	-0.389790832509519	-1.38854041946467	AI2	Clara	-0.999863378645445
morn	2	control	post	0.00416667	AI2	Clara	f	0	0	1	-0.389790832509519	-1.15711701622056	AI2	Clara	-0.999863378645445
morn	2	control	post	0.00555556	AI2	Clara	f	0	0	1	-0.389790832509519	-0.925693612976446	AI2	Clara	-0.999863378645445
morn	2	control	post	0.00694444	AI2	Clara	f	0	0	1	-0.389790832509519	-0.694270209732334	AI2	Clara	-0.999863378645445
morn	2	control	post	0.00833333	AI2	Clara	f	0	0	1	-0.389790832509519	-0.462846806488225	AI2	Clara	-0.999863378645445
morn	2	control	post	0.00972222	AI2	Clara	f	0	0	1	-0.389790832509519	-0.231423403244113	AI2	Clara	-0.999863378645445
morn	2	control	post	0.0111111	AI2	Clara	f	0	0	1	-0.389790832509519	-0.00000000000000346857647470278	AI2	Clara	-0.999863378645445
morn	2	control	post	0.0125	AI2	Clara	f	0	0	1	-0.389790832509519	0.23142340324411	AI2	Clara	-0.999863378645445
morn	2	control	post	0.0138889	AI2	Clara	f	0	0	1	-0.389790832509519	0.462846806488223	AI2	Clara	-0.999863378645445
morn	2	control	post	0.0152778	AI2	Clara	f	0	0	1	-0.389790832509519	0.694270209732336	AI2	Clara	-0.999863378645445
morn	2	control	post	0.0166667	AI2	Clara	f	0	0	1	-0.389790832509519	0.925693612976449	AI2	Clara	-0.999863378645445
morn	2	control	post	0.0180556	AI2	Clara	f	0	0	1	-0.389790832509519	1.15711701622056	AI2	Clara	-0.999863378645445
morn	2	control	post	0.0194444	AI2	Clara	f	0	0	1	-0.389790832509519	1.38854041946468	AI2	Clara	-0.999863378645445
morn	2	control	post	0.0208333	AI2	Clara	f	0	0	1	-0.389790832509519	1.61996382270877	AI2	Clara	-0.999863378645445
aft	2	outgroup	post	0.00138889	AI1	NyotaAI	m	0	0	1	-0.389790832509519	-1.61996382270878	AI1	NyotaAI	0.999863378645445
aft	2	outgroup	post	0.00277778	AI1	NyotaAI	m	0	0	1	-0.389790832509519	-1.38854041946467	AI1	NyotaAI	0.999863378645445
aft	2	outgroup	post	0.00416667	AI1	NyotaAI	m	0	0	1	-0.389790832509519	-1.15711701622056	AI1	NyotaAI	0.999863378645445
aft	2	outgroup	post	0.00555556	AI1	NyotaAI	m	0	0	1	-0.389790832509519	-0.925693612976446	AI1	NyotaAI	0.999863378645445
aft	2	outgroup	post	0.00694444	AI1	NyotaAI	m	0	0	1	-0.389790832509519	-0.694270209732334	AI1	NyotaAI	0.999863378645445
aft	2	outgroup	post	0.00833333	AI1	NyotaAI	m	0	0	1	-0.389790832509519	-0.462846806488225	AI1	NyotaAI	0.999863378645445
aft	2	outgroup	post	0.00972222	AI1	NyotaAI	m	0	0	1	-0.389790832509519	-0.231423403244113	AI1	NyotaAI	0.999863378645445
aft	2	outgroup	post	0.0111111	AI1	NyotaAI	m	0	0	1	-0.389790832509519	-0.00000000000000346857647470278	AI1	NyotaAI	0.999863378645445
aft	2	outgroup	post	0.0125	AI1	NyotaAI	m	0	0	1	-0.389790832509519	0.23142340324411	AI1	NyotaAI	0.999863378645445
aft	2	outgroup	post	0.0138889	AI1	NyotaAI	m	0	0	1	-0.389790832509519	0.462846806488223	AI1	NyotaAI	0.999863378645445
aft	2	outgroup	post	0.0152778	AI1	NyotaAI	m	0	0	1	-0.389790832509519	0.694270209732336	AI1	NyotaAI	0.999863378645445
aft	2	outgroup	post	0.0166667	AI1	NyotaAI	m	0	0	1	-0.389790832509519	0.925693612976449	AI1	NyotaAI	0.999863378645445
aft	2	outgroup	post	0.0180556	AI1	NyotaAI	m	0	0	1	-0.389790832509519	1.15711701622056	AI1	NyotaAI	0.999863378645445
aft	2	outgroup	post	0.0194444	AI1	NyotaAI	m	0	0	0	-0.389790832509519	1.38854041946468	AI1	NyotaAI	0.999863378645445
aft	2	outgroup	post	0.0208333	AI1	NyotaAI	m	0	0	0	-0.389790832509519	1.61996382270877	AI1	NyotaAI	0.999863378645445
aft	2	outgroup	post	0.00138889	AI1	Teco	m	0	0	0	-0.389790832509519	-1.61996382270878	AI1	Teco	0.999863378645445
aft	2	outgroup	post	0.00277778	AI1	Teco	m	0	0	1	-0.389790832509519	-1.38854041946467	AI1	Teco	0.999863378645445
aft	2	outgroup	post	0.00416667	AI1	Teco	m	0	0	0	-0.389790832509519	-1.15711701622056	AI1	Teco	0.999863378645445
aft	2	outgroup	post	0.00555556	AI1	Teco	m	0	0	0	-0.389790832509519	-0.925693612976446	AI1	Teco	0.999863378645445
aft	2	outgroup	post	0.00694444	AI1	Teco	m	0	0	1	-0.389790832509519	-0.694270209732334	AI1	Teco	0.999863378645445
aft	2	outgroup	post	0.00833333	AI1	Teco	m	0	0	1	-0.389790832509519	-0.462846806488225	AI1	Teco	0.999863378645445
aft	2	outgroup	post	0.00972222	AI1	Teco	m	0	0	1	-0.389790832509519	-0.231423403244113	AI1	Teco	0.999863378645445
aft	2	outgroup	post	0.0111111	AI1	Teco	m	0	0	1	-0.389790832509519	-0.00000000000000346857647470278	AI1	Teco	0.999863378645445
aft	2	outgroup	post	0.0125	AI1	Teco	m	0	0	1	-0.389790832509519	0.23142340324411	AI1	Teco	0.999863378645445
aft	2	outgroup	post	0.0138889	AI1	Teco	m	0	0	1	-0.389790832509519	0.462846806488223	AI1	Teco	0.999863378645445
aft	2	outgroup	post	0.0152778	AI1	Teco	m	0	0	0	-0.389790832509519	0.694270209732336	AI1	Teco	0.999863378645445
aft	2	outgroup	post	0.0166667	AI1	Teco	m	0	0	0	-0.389790832509519	0.925693612976449	AI1	Teco	0.999863378645445
aft	2	outgroup	post	0.0180556	AI1	Teco	m	0	0	1	-0.389790832509519	1.15711701622056	AI1	Teco	0.999863378645445
aft	2	outgroup	post	0.0194444	AI1	Teco	m	0	0	1	-0.389790832509519	1.38854041946468	AI1	Teco	0.999863378645445
aft	2	outgroup	post	0.0208333	AI1	Teco	m	0	0	0	-0.389790832509519	1.61996382270877	AI1	Teco	0.999863378645445
aft	2	outgroup	post	0.00138889	AI1	Elikya	f	0	1	0	-0.389790832509519	-1.61996382270878	AI1	Elikya	0.999863378645445
aft	2	outgroup	post	0.00277778	AI1	Elikya	f	0	0	0	-0.389790832509519	-1.38854041946467	AI1	Elikya	0.999863378645445
aft	2	outgroup	post	0.00416667	AI1	Elikya	f	0	0	0	-0.389790832509519	-1.15711701622056	AI1	Elikya	0.999863378645445
aft	2	outgroup	post	0.00555556	AI1	Elikya	f	0	0	0	-0.389790832509519	-0.925693612976446	AI1	Elikya	0.999863378645445
aft	2	outgroup	post	0.00694444	AI1	Elikya	f	0	0	1	-0.389790832509519	-0.694270209732334	AI1	Elikya	0.999863378645445
aft	2	outgroup	post	0.00833333	AI1	Elikya	f	0	0	1	-0.389790832509519	-0.462846806488225	AI1	Elikya	0.999863378645445
aft	2	outgroup	post	0.00972222	AI1	Elikya	f	0	0	1	-0.389790832509519	-0.231423403244113	AI1	Elikya	0.999863378645445
aft	2	outgroup	post	0.0111111	AI1	Elikya	f	0	0	1	-0.389790832509519	-0.00000000000000346857647470278	AI1	Elikya	0.999863378645445
aft	2	outgroup	post	0.0125	AI1	Elikya	f	0	0	1	-0.389790832509519	0.23142340324411	AI1	Elikya	0.999863378645445
aft	2	outgroup	post	0.0138889	AI1	Elikya	f	0	0	1	-0.389790832509519	0.462846806488223	AI1	Elikya	0.999863378645445
aft	2	outgroup	post	0.0152778	AI1	Elikya	f	0	0	1	-0.389790832509519	0.694270209732336	AI1	Elikya	0.999863378645445
aft	2	outgroup	post	0.0166667	AI1	Elikya	f	0	0	1	-0.389790832509519	0.925693612976449	AI1	Elikya	0.999863378645445
aft	2	outgroup	post	0.0180556	AI1	Elikya	f	0	0	1	-0.389790832509519	1.15711701622056	AI1	Elikya	0.999863378645445
aft	2	outgroup	post	0.0194444	AI1	Elikya	f	0	0	1	-0.389790832509519	1.38854041946468	AI1	Elikya	0.999863378645445
aft	2	outgroup	post	0.0208333	AI1	Elikya	f	0	0	1	-0.389790832509519	1.61996382270877	AI1	Elikya	0.999863378645445
aft	2	outgroup	post	0.00138889	AI2	Kanzi	m	0	0	1	-0.389790832509519	-1.61996382270878	AI2	Kanzi	0.999863378645445
aft	2	outgroup	post	0.00277778	AI2	Kanzi	m	0	0	1	-0.389790832509519	-1.38854041946467	AI2	Kanzi	0.999863378645445
aft	2	outgroup	post	0.00416667	AI2	Kanzi	m	0	0	1	-0.389790832509519	-1.15711701622056	AI2	Kanzi	0.999863378645445
aft	2	outgroup	post	0.00555556	AI2	Kanzi	m	0	0	1	-0.389790832509519	-0.925693612976446	AI2	Kanzi	0.999863378645445
aft	2	outgroup	post	0.00694444	AI2	Kanzi	m	0	0	1	-0.389790832509519	-0.694270209732334	AI2	Kanzi	0.999863378645445
aft	2	outgroup	post	0.00833333	AI2	Kanzi	m	0	0	1	-0.389790832509519	-0.462846806488225	AI2	Kanzi	0.999863378645445
aft	2	outgroup	post	0.00972222	AI2	Kanzi	m	0	0	1	-0.389790832509519	-0.231423403244113	AI2	Kanzi	0.999863378645445
aft	2	outgroup	post	0.0111111	AI2	Kanzi	m	0	0	1	-0.389790832509519	-0.00000000000000346857647470278	AI2	Kanzi	0.999863378645445
aft	2	outgroup	post	0.0125	AI2	Kanzi	m	0	0	1	-0.389790832509519	0.23142340324411	AI2	Kanzi	0.999863378645445
aft	2	outgroup	post	0.0138889	AI2	Kanzi	m	0	0	1	-0.389790832509519	0.462846806488223	AI2	Kanzi	0.999863378645445
aft	2	outgroup	post	0.0152778	AI2	Kanzi	m	0	0	1	-0.389790832509519	0.694270209732336	AI2	Kanzi	0.999863378645445
aft	2	outgroup	post	0.0166667	AI2	Kanzi	m	0	0	1	-0.389790832509519	0.925693612976449	AI2	Kanzi	0.999863378645445
aft	2	outgroup	post	0.0180556	AI2	Kanzi	m	0	0	1	-0.389790832509519	1.15711701622056	AI2	Kanzi	0.999863378645445
aft	2	outgroup	post	0.0194444	AI2	Kanzi	m	0	0	1	-0.389790832509519	1.38854041946468	AI2	Kanzi	0.999863378645445
aft	2	outgroup	post	0.0208333	AI2	Kanzi	m	0	0	1	-0.389790832509519	1.61996382270877	AI2	Kanzi	0.999863378645445
aft	2	outgroup	post	0.00138889	AI2	Maisha	m	1	0	0	-0.389790832509519	-1.61996382270878	AI2	Maisha	0.999863378645445
aft	2	outgroup	post	0.00277778	AI2	Maisha	m	1	0	0	-0.389790832509519	-1.38854041946467	AI2	Maisha	0.999863378645445
aft	2	outgroup	post	0.00416667	AI2	Maisha	m	1	0	0	-0.389790832509519	-1.15711701622056	AI2	Maisha	0.999863378645445
aft	2	outgroup	post	0.00555556	AI2	Maisha	m	1	0	0	-0.389790832509519	-0.925693612976446	AI2	Maisha	0.999863378645445
aft	2	outgroup	post	0.00694444	AI2	Maisha	m	1	0	0	-0.389790832509519	-0.694270209732334	AI2	Maisha	0.999863378645445
aft	2	outgroup	post	0.00833333	AI2	Maisha	m	1	0	0	-0.389790832509519	-0.462846806488225	AI2	Maisha	0.999863378645445
aft	2	outgroup	post	0.00972222	AI2	Maisha	m	1	0	0	-0.389790832509519	-0.231423403244113	AI2	Maisha	0.999863378645445
aft	2	outgroup	post	0.0111111	AI2	Maisha	m	1	0	0	-0.389790832509519	-0.00000000000000346857647470278	AI2	Maisha	0.999863378645445
aft	2	outgroup	post	0.0125	AI2	Maisha	m	1	0	0	-0.389790832509519	0.23142340324411	AI2	Maisha	0.999863378645445
aft	2	outgroup	post	0.0138889	AI2	Maisha	m	1	0	0	-0.389790832509519	0.462846806488223	AI2	Maisha	0.999863378645445
aft	2	outgroup	post	0.0152778	AI2	Maisha	m	1	0	0	-0.389790832509519	0.694270209732336	AI2	Maisha	0.999863378645445
aft	2	outgroup	post	0.0166667	AI2	Maisha	m	1	0	0	-0.389790832509519	0.925693612976449	AI2	Maisha	0.999863378645445
aft	2	outgroup	post	0.0180556	AI2	Maisha	m	1	0	0	-0.389790832509519	1.15711701622056	AI2	Maisha	0.999863378645445
aft	2	outgroup	post	0.0194444	AI2	Maisha	m	1	0	0	-0.389790832509519	1.38854041946468	AI2	Maisha	0.999863378645445
aft	2	outgroup	post	0.0208333	AI2	Maisha	m	0	0	1	-0.389790832509519	1.61996382270877	AI2	Maisha	0.999863378645445
aft	2	outgroup	post	0.00138889	AI2	Mali	f	1	0	0	-0.389790832509519	-1.61996382270878	AI2	Mali	0.999863378645445
aft	2	outgroup	post	0.00277778	AI2	Mali	f	1	0	0	-0.389790832509519	-1.38854041946467	AI2	Mali	0.999863378645445
aft	2	outgroup	post	0.00416667	AI2	Mali	f	1	0	0	-0.389790832509519	-1.15711701622056	AI2	Mali	0.999863378645445
aft	2	outgroup	post	0.00555556	AI2	Mali	f	1	0	0	-0.389790832509519	-0.925693612976446	AI2	Mali	0.999863378645445
aft	2	outgroup	post	0.00694444	AI2	Mali	f	1	0	0	-0.389790832509519	-0.694270209732334	AI2	Mali	0.999863378645445
aft	2	outgroup	post	0.00833333	AI2	Mali	f	1	0	0	-0.389790832509519	-0.462846806488225	AI2	Mali	0.999863378645445
aft	2	outgroup	post	0.00972222	AI2	Mali	f	1	0	0	-0.389790832509519	-0.231423403244113	AI2	Mali	0.999863378645445
aft	2	outgroup	post	0.0111111	AI2	Mali	f	1	0	0	-0.389790832509519	-0.00000000000000346857647470278	AI2	Mali	0.999863378645445
aft	2	outgroup	post	0.0125	AI2	Mali	f	1	0	0	-0.389790832509519	0.23142340324411	AI2	Mali	0.999863378645445
aft	2	outgroup	post	0.0138889	AI2	Mali	f	1	0	0	-0.389790832509519	0.462846806488223	AI2	Mali	0.999863378645445
aft	2	outgroup	post	0.0152778	AI2	Mali	f	1	0	0	-0.389790832509519	0.694270209732336	AI2	Mali	0.999863378645445
aft	2	outgroup	post	0.0166667	AI2	Mali	f	1	0	0	-0.389790832509519	0.925693612976449	AI2	Mali	0.999863378645445
aft	2	outgroup	post	0.0180556	AI2	Mali	f	1	0	0	-0.389790832509519	1.15711701622056	AI2	Mali	0.999863378645445
aft	2	outgroup	post	0.0194444	AI2	Mali	f	1	0	0	-0.389790832509519	1.38854041946468	AI2	Mali	0.999863378645445
aft	2	outgroup	post	0.0208333	AI2	Mali	f	0	0	0	-0.389790832509519	1.61996382270877	AI2	Mali	0.999863378645445
aft	2	outgroup	post	0.00138889	AI2	Clara	f	0	0	1	-0.389790832509519	-1.61996382270878	AI2	Clara	0.999863378645445
aft	2	outgroup	post	0.00277778	AI2	Clara	f	0	0	1	-0.389790832509519	-1.38854041946467	AI2	Clara	0.999863378645445
aft	2	outgroup	post	0.00416667	AI2	Clara	f	0	0	1	-0.389790832509519	-1.15711701622056	AI2	Clara	0.999863378645445
aft	2	outgroup	post	0.00555556	AI2	Clara	f	0	0	1	-0.389790832509519	-0.925693612976446	AI2	Clara	0.999863378645445
aft	2	outgroup	post	0.00694444	AI2	Clara	f	0	0	1	-0.389790832509519	-0.694270209732334	AI2	Clara	0.999863378645445
aft	2	outgroup	post	0.00833333	AI2	Clara	f	0	0	1	-0.389790832509519	-0.462846806488225	AI2	Clara	0.999863378645445
aft	2	outgroup	post	0.00972222	AI2	Clara	f	0	0	1	-0.389790832509519	-0.231423403244113	AI2	Clara	0.999863378645445
aft	2	outgroup	post	0.0111111	AI2	Clara	f	0	0	1	-0.389790832509519	-0.00000000000000346857647470278	AI2	Clara	0.999863378645445
aft	2	outgroup	post	0.0125	AI2	Clara	f	0	0	1	-0.389790832509519	0.23142340324411	AI2	Clara	0.999863378645445
aft	2	outgroup	post	0.0138889	AI2	Clara	f	0	0	1	-0.389790832509519	0.462846806488223	AI2	Clara	0.999863378645445
aft	2	outgroup	post	0.0152778	AI2	Clara	f	0	0	1	-0.389790832509519	0.694270209732336	AI2	Clara	0.999863378645445
aft	2	outgroup	post	0.0166667	AI2	Clara	f	0	0	0	-0.389790832509519	0.925693612976449	AI2	Clara	0.999863378645445
aft	2	outgroup	post	0.0180556	AI2	Clara	f	0	0	0	-0.389790832509519	1.15711701622056	AI2	Clara	0.999863378645445
aft	2	outgroup	post	0.0194444	AI2	Clara	f	0	0	0	-0.389790832509519	1.38854041946468	AI2	Clara	0.999863378645445
aft	2	outgroup	post	0.0208333	AI2	Clara	f	0	0	0	-0.389790832509519	1.61996382270877	AI2	Clara	0.999863378645445
morn	3	control	post	0.00138889	AI1	NyotaAI	m	0	0	0	0.524718428378199	-1.61996382270878	AI1	NyotaAI	-0.999863378645445
morn	3	control	post	0.00277778	AI1	NyotaAI	m	0	0	1	0.524718428378199	-1.38854041946467	AI1	NyotaAI	-0.999863378645445
morn	3	control	post	0.00416667	AI1	NyotaAI	m	0	0	1	0.524718428378199	-1.15711701622056	AI1	NyotaAI	-0.999863378645445
morn	3	control	post	0.00555556	AI1	NyotaAI	m	0	0	1	0.524718428378199	-0.925693612976446	AI1	NyotaAI	-0.999863378645445
morn	3	control	post	0.00694444	AI1	NyotaAI	m	0	0	1	0.524718428378199	-0.694270209732334	AI1	NyotaAI	-0.999863378645445
morn	3	control	post	0.00833333	AI1	NyotaAI	m	0	0	1	0.524718428378199	-0.462846806488225	AI1	NyotaAI	-0.999863378645445
morn	3	control	post	0.00972222	AI1	NyotaAI	m	0	0	1	0.524718428378199	-0.231423403244113	AI1	NyotaAI	-0.999863378645445
morn	3	control	post	0.0111111	AI1	NyotaAI	m	0	0	1	0.524718428378199	-0.00000000000000346857647470278	AI1	NyotaAI	-0.999863378645445
morn	3	control	post	0.0125	AI1	NyotaAI	m	0	0	0	0.524718428378199	0.23142340324411	AI1	NyotaAI	-0.999863378645445
morn	3	control	post	0.0138889	AI1	NyotaAI	m	0	0	1	0.524718428378199	0.462846806488223	AI1	NyotaAI	-0.999863378645445
morn	3	control	post	0.0152778	AI1	NyotaAI	m	0	0	1	0.524718428378199	0.694270209732336	AI1	NyotaAI	-0.999863378645445
morn	3	control	post	0.0166667	AI1	NyotaAI	m	0	0	1	0.524718428378199	0.925693612976449	AI1	NyotaAI	-0.999863378645445
morn	3	control	post	0.0180556	AI1	NyotaAI	m	0	0	0	0.524718428378199	1.15711701622056	AI1	NyotaAI	-0.999863378645445
morn	3	control	post	0.0194444	AI1	NyotaAI	m	0	0	1	0.524718428378199	1.38854041946468	AI1	NyotaAI	-0.999863378645445
morn	3	control	post	0.0208333	AI1	NyotaAI	m	0	0	1	0.524718428378199	1.61996382270877	AI1	NyotaAI	-0.999863378645445
morn	3	control	post	0.00138889	AI1	Teco	m	0	0	1	0.524718428378199	-1.61996382270878	AI1	Teco	-0.999863378645445
morn	3	control	post	0.00277778	AI1	Teco	m	0	0	1	0.524718428378199	-1.38854041946467	AI1	Teco	-0.999863378645445
morn	3	control	post	0.00416667	AI1	Teco	m	0	0	0	0.524718428378199	-1.15711701622056	AI1	Teco	-0.999863378645445
morn	3	control	post	0.00555556	AI1	Teco	m	0	0	0	0.524718428378199	-0.925693612976446	AI1	Teco	-0.999863378645445
morn	3	control	post	0.00694444	AI1	Teco	m	0	0	0	0.524718428378199	-0.694270209732334	AI1	Teco	-0.999863378645445
morn	3	control	post	0.00833333	AI1	Teco	m	0	0	1	0.524718428378199	-0.462846806488225	AI1	Teco	-0.999863378645445
morn	3	control	post	0.00972222	AI1	Teco	m	0	0	1	0.524718428378199	-0.231423403244113	AI1	Teco	-0.999863378645445
morn	3	control	post	0.0111111	AI1	Teco	m	0	0	1	0.524718428378199	-0.00000000000000346857647470278	AI1	Teco	-0.999863378645445
morn	3	control	post	0.0125	AI1	Teco	m	0	0	1	0.524718428378199	0.23142340324411	AI1	Teco	-0.999863378645445
morn	3	control	post	0.0138889	AI1	Teco	m	0	0	1	0.524718428378199	0.462846806488223	AI1	Teco	-0.999863378645445
morn	3	control	post	0.0152778	AI1	Teco	m	0	0	1	0.524718428378199	0.694270209732336	AI1	Teco	-0.999863378645445
morn	3	control	post	0.0166667	AI1	Teco	m	0	0	1	0.524718428378199	0.925693612976449	AI1	Teco	-0.999863378645445
morn	3	control	post	0.0180556	AI1	Teco	m	0	0	1	0.524718428378199	1.15711701622056	AI1	Teco	-0.999863378645445
morn	3	control	post	0.0194444	AI1	Teco	m	0	0	1	0.524718428378199	1.38854041946468	AI1	Teco	-0.999863378645445
morn	3	control	post	0.0208333	AI1	Teco	m	0	0	1	0.524718428378199	1.61996382270877	AI1	Teco	-0.999863378645445
morn	3	control	post	0.00138889	AI1	Elikya	f	0	0	1	0.524718428378199	-1.61996382270878	AI1	Elikya	-0.999863378645445
morn	3	control	post	0.00277778	AI1	Elikya	f	0	0	1	0.524718428378199	-1.38854041946467	AI1	Elikya	-0.999863378645445
morn	3	control	post	0.00416667	AI1	Elikya	f	0	0	1	0.524718428378199	-1.15711701622056	AI1	Elikya	-0.999863378645445
morn	3	control	post	0.00555556	AI1	Elikya	f	0	0	1	0.524718428378199	-0.925693612976446	AI1	Elikya	-0.999863378645445
morn	3	control	post	0.00694444	AI1	Elikya	f	0	0	1	0.524718428378199	-0.694270209732334	AI1	Elikya	-0.999863378645445
morn	3	control	post	0.00833333	AI1	Elikya	f	0	0	1	0.524718428378199	-0.462846806488225	AI1	Elikya	-0.999863378645445
morn	3	control	post	0.00972222	AI1	Elikya	f	0	0	1	0.524718428378199	-0.231423403244113	AI1	Elikya	-0.999863378645445
morn	3	control	post	0.0111111	AI1	Elikya	f	0	0	1	0.524718428378199	-0.00000000000000346857647470278	AI1	Elikya	-0.999863378645445
morn	3	control	post	0.0125	AI1	Elikya	f	0	0	1	0.524718428378199	0.23142340324411	AI1	Elikya	-0.999863378645445
morn	3	control	post	0.0138889	AI1	Elikya	f	0	0	1	0.524718428378199	0.462846806488223	AI1	Elikya	-0.999863378645445
morn	3	control	post	0.0152778	AI1	Elikya	f	0	0	1	0.524718428378199	0.694270209732336	AI1	Elikya	-0.999863378645445
morn	3	control	post	0.0166667	AI1	Elikya	f	0	0	1	0.524718428378199	0.925693612976449	AI1	Elikya	-0.999863378645445
morn	3	control	post	0.0180556	AI1	Elikya	f	0	0	1	0.524718428378199	1.15711701622056	AI1	Elikya	-0.999863378645445
morn	3	control	post	0.0194444	AI1	Elikya	f	0	0	1	0.524718428378199	1.38854041946468	AI1	Elikya	-0.999863378645445
morn	3	control	post	0.0208333	AI1	Elikya	f	0	0	1	0.524718428378199	1.61996382270877	AI1	Elikya	-0.999863378645445
morn	3	control	post	0.00138889	AI2	Kanzi	m	0	0	1	0.524718428378199	-1.61996382270878	AI2	Kanzi	-0.999863378645445
morn	3	control	post	0.00277778	AI2	Kanzi	m	1	0	0	0.524718428378199	-1.38854041946467	AI2	Kanzi	-0.999863378645445
morn	3	control	post	0.00416667	AI2	Kanzi	m	1	0	0	0.524718428378199	-1.15711701622056	AI2	Kanzi	-0.999863378645445
morn	3	control	post	0.00555556	AI2	Kanzi	m	1	0	0	0.524718428378199	-0.925693612976446	AI2	Kanzi	-0.999863378645445
morn	3	control	post	0.00694444	AI2	Kanzi	m	1	0	0	0.524718428378199	-0.694270209732334	AI2	Kanzi	-0.999863378645445
morn	3	control	post	0.00833333	AI2	Kanzi	m	1	0	0	0.524718428378199	-0.462846806488225	AI2	Kanzi	-0.999863378645445
morn	3	control	post	0.00972222	AI2	Kanzi	m	0	0	0	0.524718428378199	-0.231423403244113	AI2	Kanzi	-0.999863378645445
morn	3	control	post	0.0111111	AI2	Kanzi	m	0	0	0	0.524718428378199	-0.00000000000000346857647470278	AI2	Kanzi	-0.999863378645445
morn	3	control	post	0.0125	AI2	Kanzi	m	0	0	1	0.524718428378199	0.23142340324411	AI2	Kanzi	-0.999863378645445
morn	3	control	post	0.0138889	AI2	Kanzi	m	0	0	1	0.524718428378199	0.462846806488223	AI2	Kanzi	-0.999863378645445
morn	3	control	post	0.0152778	AI2	Kanzi	m	0	0	1	0.524718428378199	0.694270209732336	AI2	Kanzi	-0.999863378645445
morn	3	control	post	0.0166667	AI2	Kanzi	m	0	0	1	0.524718428378199	0.925693612976449	AI2	Kanzi	-0.999863378645445
morn	3	control	post	0.0180556	AI2	Kanzi	m	0	0	0	0.524718428378199	1.15711701622056	AI2	Kanzi	-0.999863378645445
morn	3	control	post	0.0194444	AI2	Kanzi	m	0	0	0	0.524718428378199	1.38854041946468	AI2	Kanzi	-0.999863378645445
morn	3	control	post	0.0208333	AI2	Kanzi	m	0	0	0	0.524718428378199	1.61996382270877	AI2	Kanzi	-0.999863378645445
morn	3	control	post	0.00138889	AI2	Maisha	m	0	0	1	0.524718428378199	-1.61996382270878	AI2	Maisha	-0.999863378645445
morn	3	control	post	0.00277778	AI2	Maisha	m	0	0	1	0.524718428378199	-1.38854041946467	AI2	Maisha	-0.999863378645445
morn	3	control	post	0.00416667	AI2	Maisha	m	0	0	1	0.524718428378199	-1.15711701622056	AI2	Maisha	-0.999863378645445
morn	3	control	post	0.00555556	AI2	Maisha	m	0	0	1	0.524718428378199	-0.925693612976446	AI2	Maisha	-0.999863378645445
morn	3	control	post	0.00694444	AI2	Maisha	m	0	0	1	0.524718428378199	-0.694270209732334	AI2	Maisha	-0.999863378645445
morn	3	control	post	0.00833333	AI2	Maisha	m	0	0	1	0.524718428378199	-0.462846806488225	AI2	Maisha	-0.999863378645445
morn	3	control	post	0.00972222	AI2	Maisha	m	0	0	1	0.524718428378199	-0.231423403244113	AI2	Maisha	-0.999863378645445
morn	3	control	post	0.0111111	AI2	Maisha	m	0	0	1	0.524718428378199	-0.00000000000000346857647470278	AI2	Maisha	-0.999863378645445
morn	3	control	post	0.0125	AI2	Maisha	m	0	0	1	0.524718428378199	0.23142340324411	AI2	Maisha	-0.999863378645445
morn	3	control	post	0.0138889	AI2	Maisha	m	0	0	1	0.524718428378199	0.462846806488223	AI2	Maisha	-0.999863378645445
morn	3	control	post	0.0152778	AI2	Maisha	m	0	0	1	0.524718428378199	0.694270209732336	AI2	Maisha	-0.999863378645445
morn	3	control	post	0.0166667	AI2	Maisha	m	0	0	1	0.524718428378199	0.925693612976449	AI2	Maisha	-0.999863378645445
morn	3	control	post	0.0180556	AI2	Maisha	m	0	0	1	0.524718428378199	1.15711701622056	AI2	Maisha	-0.999863378645445
morn	3	control	post	0.0194444	AI2	Maisha	m	0	0	1	0.524718428378199	1.38854041946468	AI2	Maisha	-0.999863378645445
morn	3	control	post	0.0208333	AI2	Maisha	m	0	0	1	0.524718428378199	1.61996382270877	AI2	Maisha	-0.999863378645445
morn	3	control	post	0.00138889	AI2	Mali	f	0	0	1	0.524718428378199	-1.61996382270878	AI2	Mali	-0.999863378645445
morn	3	control	post	0.00277778	AI2	Mali	f	1	0	0	0.524718428378199	-1.38854041946467	AI2	Mali	-0.999863378645445
morn	3	control	post	0.00416667	AI2	Mali	f	1	0	0	0.524718428378199	-1.15711701622056	AI2	Mali	-0.999863378645445
morn	3	control	post	0.00555556	AI2	Mali	f	1	0	0	0.524718428378199	-0.925693612976446	AI2	Mali	-0.999863378645445
morn	3	control	post	0.00694444	AI2	Mali	f	1	0	0	0.524718428378199	-0.694270209732334	AI2	Mali	-0.999863378645445
morn	3	control	post	0.00833333	AI2	Mali	f	1	0	0	0.524718428378199	-0.462846806488225	AI2	Mali	-0.999863378645445
morn	3	control	post	0.00972222	AI2	Mali	f	0	0	1	0.524718428378199	-0.231423403244113	AI2	Mali	-0.999863378645445
morn	3	control	post	0.0111111	AI2	Mali	f	0	0	1	0.524718428378199	-0.00000000000000346857647470278	AI2	Mali	-0.999863378645445
morn	3	control	post	0.0125	AI2	Mali	f	0	0	1	0.524718428378199	0.23142340324411	AI2	Mali	-0.999863378645445
morn	3	control	post	0.0138889	AI2	Mali	f	0	0	1	0.524718428378199	0.462846806488223	AI2	Mali	-0.999863378645445
morn	3	control	post	0.0152778	AI2	Mali	f	0	0	0	0.524718428378199	0.694270209732336	AI2	Mali	-0.999863378645445
morn	3	control	post	0.0166667	AI2	Mali	f	0	0	1	0.524718428378199	0.925693612976449	AI2	Mali	-0.999863378645445
morn	3	control	post	0.0180556	AI2	Mali	f	0	0	1	0.524718428378199	1.15711701622056	AI2	Mali	-0.999863378645445
morn	3	control	post	0.0194444	AI2	Mali	f	0	0	1	0.524718428378199	1.38854041946468	AI2	Mali	-0.999863378645445
morn	3	control	post	0.0208333	AI2	Mali	f	0	0	1	0.524718428378199	1.61996382270877	AI2	Mali	-0.999863378645445
morn	3	control	post	0.00138889	AI2	Clara	f	0	0	1	0.524718428378199	-1.61996382270878	AI2	Clara	-0.999863378645445
morn	3	control	post	0.00277778	AI2	Clara	f	0	0	1	0.524718428378199	-1.38854041946467	AI2	Clara	-0.999863378645445
morn	3	control	post	0.00416667	AI2	Clara	f	0	0	1	0.524718428378199	-1.15711701622056	AI2	Clara	-0.999863378645445
morn	3	control	post	0.00555556	AI2	Clara	f	0	0	1	0.524718428378199	-0.925693612976446	AI2	Clara	-0.999863378645445
morn	3	control	post	0.00694444	AI2	Clara	f	0	0	1	0.524718428378199	-0.694270209732334	AI2	Clara	-0.999863378645445
morn	3	control	post	0.00833333	AI2	Clara	f	0	0	1	0.524718428378199	-0.462846806488225	AI2	Clara	-0.999863378645445
morn	3	control	post	0.00972222	AI2	Clara	f	0	0	1	0.524718428378199	-0.231423403244113	AI2	Clara	-0.999863378645445
morn	3	control	post	0.0111111	AI2	Clara	f	0	0	1	0.524718428378199	-0.00000000000000346857647470278	AI2	Clara	-0.999863378645445
morn	3	control	post	0.0125	AI2	Clara	f	0	0	1	0.524718428378199	0.23142340324411	AI2	Clara	-0.999863378645445
morn	3	control	post	0.0138889	AI2	Clara	f	0	0	1	0.524718428378199	0.462846806488223	AI2	Clara	-0.999863378645445
morn	3	control	post	0.0152778	AI2	Clara	f	0	0	1	0.524718428378199	0.694270209732336	AI2	Clara	-0.999863378645445
morn	3	control	post	0.0166667	AI2	Clara	f	0	0	1	0.524718428378199	0.925693612976449	AI2	Clara	-0.999863378645445
morn	3	control	post	0.0180556	AI2	Clara	f	0	0	1	0.524718428378199	1.15711701622056	AI2	Clara	-0.999863378645445
morn	3	control	post	0.0194444	AI2	Clara	f	0	0	1	0.524718428378199	1.38854041946468	AI2	Clara	-0.999863378645445
morn	3	control	post	0.0208333	AI2	Clara	f	0	0	1	0.524718428378199	1.61996382270877	AI2	Clara	-0.999863378645445
aft	3	outgroup	post	0.00138889	AI1	NyotaAI	m	0	0	0	0.524718428378199	-1.61996382270878	AI1	NyotaAI	0.999863378645445
aft	3	outgroup	post	0.00277778	AI1	NyotaAI	m	0	0	1	0.524718428378199	-1.38854041946467	AI1	NyotaAI	0.999863378645445
aft	3	outgroup	post	0.00416667	AI1	NyotaAI	m	0	0	1	0.524718428378199	-1.15711701622056	AI1	NyotaAI	0.999863378645445
aft	3	outgroup	post	0.00555556	AI1	NyotaAI	m	0	0	0	0.524718428378199	-0.925693612976446	AI1	NyotaAI	0.999863378645445
aft	3	outgroup	post	0.00694444	AI1	NyotaAI	m	0	0	1	0.524718428378199	-0.694270209732334	AI1	NyotaAI	0.999863378645445
aft	3	outgroup	post	0.00833333	AI1	NyotaAI	m	0	0	0	0.524718428378199	-0.462846806488225	AI1	NyotaAI	0.999863378645445
aft	3	outgroup	post	0.00972222	AI1	NyotaAI	m	0	0	0	0.524718428378199	-0.231423403244113	AI1	NyotaAI	0.999863378645445
aft	3	outgroup	post	0.0111111	AI1	NyotaAI	m	0	0	1	0.524718428378199	-0.00000000000000346857647470278	AI1	NyotaAI	0.999863378645445
aft	3	outgroup	post	0.0125	AI1	NyotaAI	m	0	0	1	0.524718428378199	0.23142340324411	AI1	NyotaAI	0.999863378645445
aft	3	outgroup	post	0.0138889	AI1	NyotaAI	m	0	0	0	0.524718428378199	0.462846806488223	AI1	NyotaAI	0.999863378645445
aft	3	outgroup	post	0.0152778	AI1	NyotaAI	m	0	0	1	0.524718428378199	0.694270209732336	AI1	NyotaAI	0.999863378645445
aft	3	outgroup	post	0.0166667	AI1	NyotaAI	m	0	0	0	0.524718428378199	0.925693612976449	AI1	NyotaAI	0.999863378645445
aft	3	outgroup	post	0.0180556	AI1	NyotaAI	m	0	0	1	0.524718428378199	1.15711701622056	AI1	NyotaAI	0.999863378645445
aft	3	outgroup	post	0.0194444	AI1	NyotaAI	m	0	0	1	0.524718428378199	1.38854041946468	AI1	NyotaAI	0.999863378645445
aft	3	outgroup	post	0.0208333	AI1	NyotaAI	m	0	0	1	0.524718428378199	1.61996382270877	AI1	NyotaAI	0.999863378645445
aft	3	outgroup	post	0.00138889	AI1	Teco	m	0	0	1	0.524718428378199	-1.61996382270878	AI1	Teco	0.999863378645445
aft	3	outgroup	post	0.00277778	AI1	Teco	m	0	0	1	0.524718428378199	-1.38854041946467	AI1	Teco	0.999863378645445
aft	3	outgroup	post	0.00416667	AI1	Teco	m	0	0	1	0.524718428378199	-1.15711701622056	AI1	Teco	0.999863378645445
aft	3	outgroup	post	0.00555556	AI1	Teco	m	0	0	1	0.524718428378199	-0.925693612976446	AI1	Teco	0.999863378645445
aft	3	outgroup	post	0.00694444	AI1	Teco	m	0	0	1	0.524718428378199	-0.694270209732334	AI1	Teco	0.999863378645445
aft	3	outgroup	post	0.00833333	AI1	Teco	m	0	0	0	0.524718428378199	-0.462846806488225	AI1	Teco	0.999863378645445
aft	3	outgroup	post	0.00972222	AI1	Teco	m	0	0	1	0.524718428378199	-0.231423403244113	AI1	Teco	0.999863378645445
aft	3	outgroup	post	0.0111111	AI1	Teco	m	0	0	0	0.524718428378199	-0.00000000000000346857647470278	AI1	Teco	0.999863378645445
aft	3	outgroup	post	0.0125	AI1	Teco	m	0	0	0	0.524718428378199	0.23142340324411	AI1	Teco	0.999863378645445
aft	3	outgroup	post	0.0138889	AI1	Teco	m	0	0	0	0.524718428378199	0.462846806488223	AI1	Teco	0.999863378645445
aft	3	outgroup	post	0.0152778	AI1	Teco	m	0	0	1	0.524718428378199	0.694270209732336	AI1	Teco	0.999863378645445
aft	3	outgroup	post	0.0166667	AI1	Teco	m	0	0	0	0.524718428378199	0.925693612976449	AI1	Teco	0.999863378645445
aft	3	outgroup	post	0.0180556	AI1	Teco	m	0	0	1	0.524718428378199	1.15711701622056	AI1	Teco	0.999863378645445
aft	3	outgroup	post	0.0194444	AI1	Teco	m	0	0	1	0.524718428378199	1.38854041946468	AI1	Teco	0.999863378645445
aft	3	outgroup	post	0.0208333	AI1	Teco	m	0	0	1	0.524718428378199	1.61996382270877	AI1	Teco	0.999863378645445
aft	3	outgroup	post	0.00138889	AI1	Elikya	f	0	0	1	0.524718428378199	-1.61996382270878	AI1	Elikya	0.999863378645445
aft	3	outgroup	post	0.00277778	AI1	Elikya	f	0	0	1	0.524718428378199	-1.38854041946467	AI1	Elikya	0.999863378645445
aft	3	outgroup	post	0.00416667	AI1	Elikya	f	0	0	1	0.524718428378199	-1.15711701622056	AI1	Elikya	0.999863378645445
aft	3	outgroup	post	0.00555556	AI1	Elikya	f	0	0	1	0.524718428378199	-0.925693612976446	AI1	Elikya	0.999863378645445
aft	3	outgroup	post	0.00694444	AI1	Elikya	f	0	0	1	0.524718428378199	-0.694270209732334	AI1	Elikya	0.999863378645445
aft	3	outgroup	post	0.00833333	AI1	Elikya	f	0	0	1	0.524718428378199	-0.462846806488225	AI1	Elikya	0.999863378645445
aft	3	outgroup	post	0.00972222	AI1	Elikya	f	0	0	1	0.524718428378199	-0.231423403244113	AI1	Elikya	0.999863378645445
aft	3	outgroup	post	0.0111111	AI1	Elikya	f	0	0	1	0.524718428378199	-0.00000000000000346857647470278	AI1	Elikya	0.999863378645445
aft	3	outgroup	post	0.0125	AI1	Elikya	f	0	0	1	0.524718428378199	0.23142340324411	AI1	Elikya	0.999863378645445
aft	3	outgroup	post	0.0138889	AI1	Elikya	f	0	0	1	0.524718428378199	0.462846806488223	AI1	Elikya	0.999863378645445
aft	3	outgroup	post	0.0152778	AI1	Elikya	f	0	0	1	0.524718428378199	0.694270209732336	AI1	Elikya	0.999863378645445
aft	3	outgroup	post	0.0166667	AI1	Elikya	f	0	0	1	0.524718428378199	0.925693612976449	AI1	Elikya	0.999863378645445
aft	3	outgroup	post	0.0180556	AI1	Elikya	f	0	0	1	0.524718428378199	1.15711701622056	AI1	Elikya	0.999863378645445
aft	3	outgroup	post	0.0194444	AI1	Elikya	f	0	0	1	0.524718428378199	1.38854041946468	AI1	Elikya	0.999863378645445
aft	3	outgroup	post	0.0208333	AI1	Elikya	f	0	0	1	0.524718428378199	1.61996382270877	AI1	Elikya	0.999863378645445
aft	3	outgroup	post	0.00138889	AI2	Kanzi	m	0	0	1	0.524718428378199	-1.61996382270878	AI2	Kanzi	0.999863378645445
aft	3	outgroup	post	0.00277778	AI2	Kanzi	m	0	0	1	0.524718428378199	-1.38854041946467	AI2	Kanzi	0.999863378645445
aft	3	outgroup	post	0.00416667	AI2	Kanzi	m	0	0	1	0.524718428378199	-1.15711701622056	AI2	Kanzi	0.999863378645445
aft	3	outgroup	post	0.00555556	AI2	Kanzi	m	1	0	0	0.524718428378199	-0.925693612976446	AI2	Kanzi	0.999863378645445
aft	3	outgroup	post	0.00694444	AI2	Kanzi	m	1	0	0	0.524718428378199	-0.694270209732334	AI2	Kanzi	0.999863378645445
aft	3	outgroup	post	0.00833333	AI2	Kanzi	m	1	0	0	0.524718428378199	-0.462846806488225	AI2	Kanzi	0.999863378645445
aft	3	outgroup	post	0.00972222	AI2	Kanzi	m	1	0	0	0.524718428378199	-0.231423403244113	AI2	Kanzi	0.999863378645445
aft	3	outgroup	post	0.0111111	AI2	Kanzi	m	1	0	0	0.524718428378199	-0.00000000000000346857647470278	AI2	Kanzi	0.999863378645445
aft	3	outgroup	post	0.0125	AI2	Kanzi	m	1	0	0	0.524718428378199	0.23142340324411	AI2	Kanzi	0.999863378645445
aft	3	outgroup	post	0.0138889	AI2	Kanzi	m	1	0	0	0.524718428378199	0.462846806488223	AI2	Kanzi	0.999863378645445
aft	3	outgroup	post	0.0152778	AI2	Kanzi	m	1	0	0	0.524718428378199	0.694270209732336	AI2	Kanzi	0.999863378645445
aft	3	outgroup	post	0.0166667	AI2	Kanzi	m	0	0	0	0.524718428378199	0.925693612976449	AI2	Kanzi	0.999863378645445
aft	3	outgroup	post	0.0180556	AI2	Kanzi	m	0	0	1	0.524718428378199	1.15711701622056	AI2	Kanzi	0.999863378645445
aft	3	outgroup	post	0.0194444	AI2	Kanzi	m	0	0	1	0.524718428378199	1.38854041946468	AI2	Kanzi	0.999863378645445
aft	3	outgroup	post	0.0208333	AI2	Kanzi	m	0	0	1	0.524718428378199	1.61996382270877	AI2	Kanzi	0.999863378645445
aft	3	outgroup	post	0.00138889	AI2	Maisha	m	0	0	1	0.524718428378199	-1.61996382270878	AI2	Maisha	0.999863378645445
aft	3	outgroup	post	0.00277778	AI2	Maisha	m	0	0	1	0.524718428378199	-1.38854041946467	AI2	Maisha	0.999863378645445
aft	3	outgroup	post	0.00416667	AI2	Maisha	m	0	0	1	0.524718428378199	-1.15711701622056	AI2	Maisha	0.999863378645445
aft	3	outgroup	post	0.00555556	AI2	Maisha	m	0	0	1	0.524718428378199	-0.925693612976446	AI2	Maisha	0.999863378645445
aft	3	outgroup	post	0.00694444	AI2	Maisha	m	0	0	0	0.524718428378199	-0.694270209732334	AI2	Maisha	0.999863378645445
aft	3	outgroup	post	0.00833333	AI2	Maisha	m	0	0	1	0.524718428378199	-0.462846806488225	AI2	Maisha	0.999863378645445
aft	3	outgroup	post	0.00972222	AI2	Maisha	m	0	0	1	0.524718428378199	-0.231423403244113	AI2	Maisha	0.999863378645445
aft	3	outgroup	post	0.0111111	AI2	Maisha	m	1	0	0	0.524718428378199	-0.00000000000000346857647470278	AI2	Maisha	0.999863378645445
aft	3	outgroup	post	0.0125	AI2	Maisha	m	1	0	0	0.524718428378199	0.23142340324411	AI2	Maisha	0.999863378645445
aft	3	outgroup	post	0.0138889	AI2	Maisha	m	1	0	0	0.524718428378199	0.462846806488223	AI2	Maisha	0.999863378645445
aft	3	outgroup	post	0.0152778	AI2	Maisha	m	1	0	0	0.524718428378199	0.694270209732336	AI2	Maisha	0.999863378645445
aft	3	outgroup	post	0.0166667	AI2	Maisha	m	1	0	0	0.524718428378199	0.925693612976449	AI2	Maisha	0.999863378645445
aft	3	outgroup	post	0.0180556	AI2	Maisha	m	0	0	1	0.524718428378199	1.15711701622056	AI2	Maisha	0.999863378645445
aft	3	outgroup	post	0.0194444	AI2	Maisha	m	0	0	0	0.524718428378199	1.38854041946468	AI2	Maisha	0.999863378645445
aft	3	outgroup	post	0.0208333	AI2	Maisha	m	0	0	1	0.524718428378199	1.61996382270877	AI2	Maisha	0.999863378645445
aft	3	outgroup	post	0.00138889	AI2	Mali	f	0	0	1	0.524718428378199	-1.61996382270878	AI2	Mali	0.999863378645445
aft	3	outgroup	post	0.00277778	AI2	Mali	f	0	0	0	0.524718428378199	-1.38854041946467	AI2	Mali	0.999863378645445
aft	3	outgroup	post	0.00416667	AI2	Mali	f	0	0	0	0.524718428378199	-1.15711701622056	AI2	Mali	0.999863378645445
aft	3	outgroup	post	0.00555556	AI2	Mali	f	1	0	0	0.524718428378199	-0.925693612976446	AI2	Mali	0.999863378645445
aft	3	outgroup	post	0.00694444	AI2	Mali	f	1	0	0	0.524718428378199	-0.694270209732334	AI2	Mali	0.999863378645445
aft	3	outgroup	post	0.00833333	AI2	Mali	f	1	0	0	0.524718428378199	-0.462846806488225	AI2	Mali	0.999863378645445
aft	3	outgroup	post	0.00972222	AI2	Mali	f	1	0	0	0.524718428378199	-0.231423403244113	AI2	Mali	0.999863378645445
aft	3	outgroup	post	0.0111111	AI2	Mali	f	1	0	0	0.524718428378199	-0.00000000000000346857647470278	AI2	Mali	0.999863378645445
aft	3	outgroup	post	0.0125	AI2	Mali	f	1	0	0	0.524718428378199	0.23142340324411	AI2	Mali	0.999863378645445
aft	3	outgroup	post	0.0138889	AI2	Mali	f	1	0	0	0.524718428378199	0.462846806488223	AI2	Mali	0.999863378645445
aft	3	outgroup	post	0.0152778	AI2	Mali	f	1	0	0	0.524718428378199	0.694270209732336	AI2	Mali	0.999863378645445
aft	3	outgroup	post	0.0166667	AI2	Mali	f	0	0	0	0.524718428378199	0.925693612976449	AI2	Mali	0.999863378645445
aft	3	outgroup	post	0.0180556	AI2	Mali	f	0	0	1	0.524718428378199	1.15711701622056	AI2	Mali	0.999863378645445
aft	3	outgroup	post	0.0194444	AI2	Mali	f	0	0	0	0.524718428378199	1.38854041946468	AI2	Mali	0.999863378645445
aft	3	outgroup	post	0.0208333	AI2	Mali	f	0	0	1	0.524718428378199	1.61996382270877	AI2	Mali	0.999863378645445
aft	3	outgroup	post	0.00138889	AI2	Clara	f	0	0	1	0.524718428378199	-1.61996382270878	AI2	Clara	0.999863378645445
aft	3	outgroup	post	0.00277778	AI2	Clara	f	0	0	0	0.524718428378199	-1.38854041946467	AI2	Clara	0.999863378645445
aft	3	outgroup	post	0.00416667	AI2	Clara	f	0	1	0	0.524718428378199	-1.15711701622056	AI2	Clara	0.999863378645445
aft	3	outgroup	post	0.00555556	AI2	Clara	f	0	0	0	0.524718428378199	-0.925693612976446	AI2	Clara	0.999863378645445
aft	3	outgroup	post	0.00694444	AI2	Clara	f	0	0	0	0.524718428378199	-0.694270209732334	AI2	Clara	0.999863378645445
aft	3	outgroup	post	0.00833333	AI2	Clara	f	0	0	1	0.524718428378199	-0.462846806488225	AI2	Clara	0.999863378645445
aft	3	outgroup	post	0.00972222	AI2	Clara	f	0	0	1	0.524718428378199	-0.231423403244113	AI2	Clara	0.999863378645445
aft	3	outgroup	post	0.0111111	AI2	Clara	f	1	0	0	0.524718428378199	-0.00000000000000346857647470278	AI2	Clara	0.999863378645445
aft	3	outgroup	post	0.0125	AI2	Clara	f	1	0	0	0.524718428378199	0.23142340324411	AI2	Clara	0.999863378645445
aft	3	outgroup	post	0.0138889	AI2	Clara	f	1	0	0	0.524718428378199	0.462846806488223	AI2	Clara	0.999863378645445
aft	3	outgroup	post	0.0152778	AI2	Clara	f	1	0	0	0.524718428378199	0.694270209732336	AI2	Clara	0.999863378645445
aft	3	outgroup	post	0.0166667	AI2	Clara	f	1	0	0	0.524718428378199	0.925693612976449	AI2	Clara	0.999863378645445
aft	3	outgroup	post	0.0180556	AI2	Clara	f	0	0	1	0.524718428378199	1.15711701622056	AI2	Clara	0.999863378645445
aft	3	outgroup	post	0.0194444	AI2	Clara	f	0	0	0	0.524718428378199	1.38854041946468	AI2	Clara	0.999863378645445
aft	3	outgroup	post	0.0208333	AI2	Clara	f	0	0	0	0.524718428378199	1.61996382270877	AI2	Clara	0.999863378645445
morn	4	outgroup	post	0.00138889	AI1	NyotaAI	m	0	0	1	1.43922768926592	-1.61996382270878	AI1	NyotaAI	0.999863378645445
morn	4	outgroup	post	0.00277778	AI1	NyotaAI	m	0	0	0	1.43922768926592	-1.38854041946467	AI1	NyotaAI	0.999863378645445
morn	4	outgroup	post	0.00416667	AI1	NyotaAI	m	0	0	1	1.43922768926592	-1.15711701622056	AI1	NyotaAI	0.999863378645445
morn	4	outgroup	post	0.00555556	AI1	NyotaAI	m	0	0	1	1.43922768926592	-0.925693612976446	AI1	NyotaAI	0.999863378645445
morn	4	outgroup	post	0.00694444	AI1	NyotaAI	m	0	0	1	1.43922768926592	-0.694270209732334	AI1	NyotaAI	0.999863378645445
morn	4	outgroup	post	0.00833333	AI1	NyotaAI	m	0	0	1	1.43922768926592	-0.462846806488225	AI1	NyotaAI	0.999863378645445
morn	4	outgroup	post	0.00972222	AI1	NyotaAI	m	0	0	1	1.43922768926592	-0.231423403244113	AI1	NyotaAI	0.999863378645445
morn	4	outgroup	post	0.0111111	AI1	NyotaAI	m	0	0	1	1.43922768926592	-0.00000000000000346857647470278	AI1	NyotaAI	0.999863378645445
morn	4	outgroup	post	0.0125	AI1	NyotaAI	m	0	0	1	1.43922768926592	0.23142340324411	AI1	NyotaAI	0.999863378645445
morn	4	outgroup	post	0.0138889	AI1	NyotaAI	m	0	0	1	1.43922768926592	0.462846806488223	AI1	NyotaAI	0.999863378645445
morn	4	outgroup	post	0.0152778	AI1	NyotaAI	m	0	0	1	1.43922768926592	0.694270209732336	AI1	NyotaAI	0.999863378645445
morn	4	outgroup	post	0.0166667	AI1	NyotaAI	m	0	0	1	1.43922768926592	0.925693612976449	AI1	NyotaAI	0.999863378645445
morn	4	outgroup	post	0.0180556	AI1	NyotaAI	m	0	0	0	1.43922768926592	1.15711701622056	AI1	NyotaAI	0.999863378645445
morn	4	outgroup	post	0.0194444	AI1	NyotaAI	m	1	0	0	1.43922768926592	1.38854041946468	AI1	NyotaAI	0.999863378645445
morn	4	outgroup	post	0.0208333	AI1	NyotaAI	m	1	0	0	1.43922768926592	1.61996382270877	AI1	NyotaAI	0.999863378645445
morn	4	outgroup	post	0.00138889	AI1	Teco	m	0	0	0	1.43922768926592	-1.61996382270878	AI1	Teco	0.999863378645445
morn	4	outgroup	post	0.00277778	AI1	Teco	m	0	0	1	1.43922768926592	-1.38854041946467	AI1	Teco	0.999863378645445
morn	4	outgroup	post	0.00416667	AI1	Teco	m	0	0	1	1.43922768926592	-1.15711701622056	AI1	Teco	0.999863378645445
morn	4	outgroup	post	0.00555556	AI1	Teco	m	0	0	1	1.43922768926592	-0.925693612976446	AI1	Teco	0.999863378645445
morn	4	outgroup	post	0.00694444	AI1	Teco	m	0	0	1	1.43922768926592	-0.694270209732334	AI1	Teco	0.999863378645445
morn	4	outgroup	post	0.00833333	AI1	Teco	m	0	0	0	1.43922768926592	-0.462846806488225	AI1	Teco	0.999863378645445
morn	4	outgroup	post	0.00972222	AI1	Teco	m	0	0	0	1.43922768926592	-0.231423403244113	AI1	Teco	0.999863378645445
morn	4	outgroup	post	0.0111111	AI1	Teco	m	0	0	0	1.43922768926592	-0.00000000000000346857647470278	AI1	Teco	0.999863378645445
morn	4	outgroup	post	0.0125	AI1	Teco	m	0	0	1	1.43922768926592	0.23142340324411	AI1	Teco	0.999863378645445
morn	4	outgroup	post	0.0138889	AI1	Teco	m	0	0	0	1.43922768926592	0.462846806488223	AI1	Teco	0.999863378645445
morn	4	outgroup	post	0.0152778	AI1	Teco	m	0	0	0	1.43922768926592	0.694270209732336	AI1	Teco	0.999863378645445
morn	4	outgroup	post	0.0166667	AI1	Teco	m	0	0	1	1.43922768926592	0.925693612976449	AI1	Teco	0.999863378645445
morn	4	outgroup	post	0.0180556	AI1	Teco	m	0	0	1	1.43922768926592	1.15711701622056	AI1	Teco	0.999863378645445
morn	4	outgroup	post	0.0194444	AI1	Teco	m	1	0	0	1.43922768926592	1.38854041946468	AI1	Teco	0.999863378645445
morn	4	outgroup	post	0.0208333	AI1	Teco	m	1	0	0	1.43922768926592	1.61996382270877	AI1	Teco	0.999863378645445
morn	4	outgroup	post	0.00138889	AI1	Elikya	f	0	0	0	1.43922768926592	-1.61996382270878	AI1	Elikya	0.999863378645445
morn	4	outgroup	post	0.00277778	AI1	Elikya	f	0	0	0	1.43922768926592	-1.38854041946467	AI1	Elikya	0.999863378645445
morn	4	outgroup	post	0.00416667	AI1	Elikya	f	0	0	0	1.43922768926592	-1.15711701622056	AI1	Elikya	0.999863378645445
morn	4	outgroup	post	0.00555556	AI1	Elikya	f	0	0	1	1.43922768926592	-0.925693612976446	AI1	Elikya	0.999863378645445
morn	4	outgroup	post	0.00694444	AI1	Elikya	f	0	0	1	1.43922768926592	-0.694270209732334	AI1	Elikya	0.999863378645445
morn	4	outgroup	post	0.00833333	AI1	Elikya	f	0	0	1	1.43922768926592	-0.462846806488225	AI1	Elikya	0.999863378645445
morn	4	outgroup	post	0.00972222	AI1	Elikya	f	0	0	1	1.43922768926592	-0.231423403244113	AI1	Elikya	0.999863378645445
morn	4	outgroup	post	0.0111111	AI1	Elikya	f	0	0	1	1.43922768926592	-0.00000000000000346857647470278	AI1	Elikya	0.999863378645445
morn	4	outgroup	post	0.0125	AI1	Elikya	f	0	0	1	1.43922768926592	0.23142340324411	AI1	Elikya	0.999863378645445
morn	4	outgroup	post	0.0138889	AI1	Elikya	f	0	0	1	1.43922768926592	0.462846806488223	AI1	Elikya	0.999863378645445
morn	4	outgroup	post	0.0152778	AI1	Elikya	f	0	0	1	1.43922768926592	0.694270209732336	AI1	Elikya	0.999863378645445
morn	4	outgroup	post	0.0166667	AI1	Elikya	f	0	0	1	1.43922768926592	0.925693612976449	AI1	Elikya	0.999863378645445
morn	4	outgroup	post	0.0180556	AI1	Elikya	f	0	0	1	1.43922768926592	1.15711701622056	AI1	Elikya	0.999863378645445
morn	4	outgroup	post	0.0194444	AI1	Elikya	f	0	0	1	1.43922768926592	1.38854041946468	AI1	Elikya	0.999863378645445
morn	4	outgroup	post	0.0208333	AI1	Elikya	f	0	0	1	1.43922768926592	1.61996382270877	AI1	Elikya	0.999863378645445
morn	4	outgroup	post	0.00138889	AI2	Kanzi	m	0	0	1	1.43922768926592	-1.61996382270878	AI2	Kanzi	0.999863378645445
morn	4	outgroup	post	0.00277778	AI2	Kanzi	m	0	0	1	1.43922768926592	-1.38854041946467	AI2	Kanzi	0.999863378645445
morn	4	outgroup	post	0.00416667	AI2	Kanzi	m	0	0	1	1.43922768926592	-1.15711701622056	AI2	Kanzi	0.999863378645445
morn	4	outgroup	post	0.00555556	AI2	Kanzi	m	0	0	1	1.43922768926592	-0.925693612976446	AI2	Kanzi	0.999863378645445
morn	4	outgroup	post	0.00694444	AI2	Kanzi	m	0	0	1	1.43922768926592	-0.694270209732334	AI2	Kanzi	0.999863378645445
morn	4	outgroup	post	0.00833333	AI2	Kanzi	m	0	0	1	1.43922768926592	-0.462846806488225	AI2	Kanzi	0.999863378645445
morn	4	outgroup	post	0.00972222	AI2	Kanzi	m	0	0	1	1.43922768926592	-0.231423403244113	AI2	Kanzi	0.999863378645445
morn	4	outgroup	post	0.0111111	AI2	Kanzi	m	0	0	1	1.43922768926592	-0.00000000000000346857647470278	AI2	Kanzi	0.999863378645445
morn	4	outgroup	post	0.0125	AI2	Kanzi	m	0	0	1	1.43922768926592	0.23142340324411	AI2	Kanzi	0.999863378645445
morn	4	outgroup	post	0.0138889	AI2	Kanzi	m	0	0	1	1.43922768926592	0.462846806488223	AI2	Kanzi	0.999863378645445
morn	4	outgroup	post	0.0152778	AI2	Kanzi	m	0	0	1	1.43922768926592	0.694270209732336	AI2	Kanzi	0.999863378645445
morn	4	outgroup	post	0.0166667	AI2	Kanzi	m	0	0	1	1.43922768926592	0.925693612976449	AI2	Kanzi	0.999863378645445
morn	4	outgroup	post	0.0180556	AI2	Kanzi	m	0	0	1	1.43922768926592	1.15711701622056	AI2	Kanzi	0.999863378645445
morn	4	outgroup	post	0.0194444	AI2	Kanzi	m	0	0	1	1.43922768926592	1.38854041946468	AI2	Kanzi	0.999863378645445
morn	4	outgroup	post	0.0208333	AI2	Kanzi	m	0	0	1	1.43922768926592	1.61996382270877	AI2	Kanzi	0.999863378645445
morn	4	outgroup	post	0.00138889	AI2	Maisha	m	0	0	1	1.43922768926592	-1.61996382270878	AI2	Maisha	0.999863378645445
morn	4	outgroup	post	0.00277778	AI2	Maisha	m	0	0	1	1.43922768926592	-1.38854041946467	AI2	Maisha	0.999863378645445
morn	4	outgroup	post	0.00416667	AI2	Maisha	m	0	0	1	1.43922768926592	-1.15711701622056	AI2	Maisha	0.999863378645445
morn	4	outgroup	post	0.00555556	AI2	Maisha	m	0	0	1	1.43922768926592	-0.925693612976446	AI2	Maisha	0.999863378645445
morn	4	outgroup	post	0.00694444	AI2	Maisha	m	0	0	1	1.43922768926592	-0.694270209732334	AI2	Maisha	0.999863378645445
morn	4	outgroup	post	0.00833333	AI2	Maisha	m	0	0	1	1.43922768926592	-0.462846806488225	AI2	Maisha	0.999863378645445
morn	4	outgroup	post	0.00972222	AI2	Maisha	m	0	0	1	1.43922768926592	-0.231423403244113	AI2	Maisha	0.999863378645445
morn	4	outgroup	post	0.0111111	AI2	Maisha	m	0	0	1	1.43922768926592	-0.00000000000000346857647470278	AI2	Maisha	0.999863378645445
morn	4	outgroup	post	0.0125	AI2	Maisha	m	0	0	1	1.43922768926592	0.23142340324411	AI2	Maisha	0.999863378645445
morn	4	outgroup	post	0.0138889	AI2	Maisha	m	0	0	1	1.43922768926592	0.462846806488223	AI2	Maisha	0.999863378645445
morn	4	outgroup	post	0.0152778	AI2	Maisha	m	0	0	1	1.43922768926592	0.694270209732336	AI2	Maisha	0.999863378645445
morn	4	outgroup	post	0.0166667	AI2	Maisha	m	0	0	1	1.43922768926592	0.925693612976449	AI2	Maisha	0.999863378645445
morn	4	outgroup	post	0.0180556	AI2	Maisha	m	0	0	1	1.43922768926592	1.15711701622056	AI2	Maisha	0.999863378645445
morn	4	outgroup	post	0.0194444	AI2	Maisha	m	0	0	1	1.43922768926592	1.38854041946468	AI2	Maisha	0.999863378645445
morn	4	outgroup	post	0.0208333	AI2	Maisha	m	0	0	1	1.43922768926592	1.61996382270877	AI2	Maisha	0.999863378645445
morn	4	outgroup	post	0.00138889	AI2	Mali	f	0	0	1	1.43922768926592	-1.61996382270878	AI2	Mali	0.999863378645445
morn	4	outgroup	post	0.00277778	AI2	Mali	f	0	0	1	1.43922768926592	-1.38854041946467	AI2	Mali	0.999863378645445
morn	4	outgroup	post	0.00416667	AI2	Mali	f	0	0	1	1.43922768926592	-1.15711701622056	AI2	Mali	0.999863378645445
morn	4	outgroup	post	0.00555556	AI2	Mali	f	0	0	1	1.43922768926592	-0.925693612976446	AI2	Mali	0.999863378645445
morn	4	outgroup	post	0.00694444	AI2	Mali	f	0	0	1	1.43922768926592	-0.694270209732334	AI2	Mali	0.999863378645445
morn	4	outgroup	post	0.00833333	AI2	Mali	f	0	0	1	1.43922768926592	-0.462846806488225	AI2	Mali	0.999863378645445
morn	4	outgroup	post	0.00972222	AI2	Mali	f	0	0	1	1.43922768926592	-0.231423403244113	AI2	Mali	0.999863378645445
morn	4	outgroup	post	0.0111111	AI2	Mali	f	0	0	1	1.43922768926592	-0.00000000000000346857647470278	AI2	Mali	0.999863378645445
morn	4	outgroup	post	0.0125	AI2	Mali	f	0	0	1	1.43922768926592	0.23142340324411	AI2	Mali	0.999863378645445
morn	4	outgroup	post	0.0138889	AI2	Mali	f	0	0	1	1.43922768926592	0.462846806488223	AI2	Mali	0.999863378645445
morn	4	outgroup	post	0.0152778	AI2	Mali	f	0	0	1	1.43922768926592	0.694270209732336	AI2	Mali	0.999863378645445
morn	4	outgroup	post	0.0166667	AI2	Mali	f	0	0	1	1.43922768926592	0.925693612976449	AI2	Mali	0.999863378645445
morn	4	outgroup	post	0.0180556	AI2	Mali	f	0	0	1	1.43922768926592	1.15711701622056	AI2	Mali	0.999863378645445
morn	4	outgroup	post	0.0194444	AI2	Mali	f	0	0	1	1.43922768926592	1.38854041946468	AI2	Mali	0.999863378645445
morn	4	outgroup	post	0.0208333	AI2	Mali	f	0	0	1	1.43922768926592	1.61996382270877	AI2	Mali	0.999863378645445
morn	4	outgroup	post	0.00138889	AI2	Clara	f	0	0	0	1.43922768926592	-1.61996382270878	AI2	Clara	0.999863378645445
morn	4	outgroup	post	0.00277778	AI2	Clara	f	0	0	1	1.43922768926592	-1.38854041946467	AI2	Clara	0.999863378645445
morn	4	outgroup	post	0.00416667	AI2	Clara	f	0	0	0	1.43922768926592	-1.15711701622056	AI2	Clara	0.999863378645445
morn	4	outgroup	post	0.00555556	AI2	Clara	f	0	0	1	1.43922768926592	-0.925693612976446	AI2	Clara	0.999863378645445
morn	4	outgroup	post	0.00694444	AI2	Clara	f	0	0	1	1.43922768926592	-0.694270209732334	AI2	Clara	0.999863378645445
morn	4	outgroup	post	0.00833333	AI2	Clara	f	0	0	1	1.43922768926592	-0.462846806488225	AI2	Clara	0.999863378645445
morn	4	outgroup	post	0.00972222	AI2	Clara	f	0	0	1	1.43922768926592	-0.231423403244113	AI2	Clara	0.999863378645445
morn	4	outgroup	post	0.0111111	AI2	Clara	f	0	0	1	1.43922768926592	-0.00000000000000346857647470278	AI2	Clara	0.999863378645445
morn	4	outgroup	post	0.0125	AI2	Clara	f	0	0	1	1.43922768926592	0.23142340324411	AI2	Clara	0.999863378645445
morn	4	outgroup	post	0.0138889	AI2	Clara	f	0	0	1	1.43922768926592	0.462846806488223	AI2	Clara	0.999863378645445
morn	4	outgroup	post	0.0152778	AI2	Clara	f	0	0	1	1.43922768926592	0.694270209732336	AI2	Clara	0.999863378645445
morn	4	outgroup	post	0.0166667	AI2	Clara	f	0	0	1	1.43922768926592	0.925693612976449	AI2	Clara	0.999863378645445
morn	4	outgroup	post	0.0180556	AI2	Clara	f	0	0	1	1.43922768926592	1.15711701622056	AI2	Clara	0.999863378645445
morn	4	outgroup	post	0.0194444	AI2	Clara	f	0	0	1	1.43922768926592	1.38854041946468	AI2	Clara	0.999863378645445
morn	4	outgroup	post	0.0208333	AI2	Clara	f	0	0	1	1.43922768926592	1.61996382270877	AI2	Clara	0.999863378645445
aft	4	control	post	0.00138889	AI1	NyotaAI	m	0	0	0	1.43922768926592	-1.61996382270878	AI1	NyotaAI	-0.999863378645445
aft	4	control	post	0.00277778	AI1	NyotaAI	m	0	0	0	1.43922768926592	-1.38854041946467	AI1	NyotaAI	-0.999863378645445
aft	4	control	post	0.00416667	AI1	NyotaAI	m	0	0	0	1.43922768926592	-1.15711701622056	AI1	NyotaAI	-0.999863378645445
aft	4	control	post	0.00555556	AI1	NyotaAI	m	0	0	0	1.43922768926592	-0.925693612976446	AI1	NyotaAI	-0.999863378645445
aft	4	control	post	0.00694444	AI1	NyotaAI	m	0	0	0	1.43922768926592	-0.694270209732334	AI1	NyotaAI	-0.999863378645445
aft	4	control	post	0.00833333	AI1	NyotaAI	m	0	0	0	1.43922768926592	-0.462846806488225	AI1	NyotaAI	-0.999863378645445
aft	4	control	post	0.00972222	AI1	NyotaAI	m	0	0	0	1.43922768926592	-0.231423403244113	AI1	NyotaAI	-0.999863378645445
aft	4	control	post	0.0111111	AI1	NyotaAI	m	0	0	1	1.43922768926592	-0.00000000000000346857647470278	AI1	NyotaAI	-0.999863378645445
aft	4	control	post	0.0125	AI1	NyotaAI	m	0	0	0	1.43922768926592	0.23142340324411	AI1	NyotaAI	-0.999863378645445
aft	4	control	post	0.0138889	AI1	NyotaAI	m	0	0	0	1.43922768926592	0.462846806488223	AI1	NyotaAI	-0.999863378645445
aft	4	control	post	0.0152778	AI1	NyotaAI	m	0	0	1	1.43922768926592	0.694270209732336	AI1	NyotaAI	-0.999863378645445
aft	4	control	post	0.0166667	AI1	NyotaAI	m	0	0	0	1.43922768926592	0.925693612976449	AI1	NyotaAI	-0.999863378645445
aft	4	control	post	0.0180556	AI1	NyotaAI	m	0	0	1	1.43922768926592	1.15711701622056	AI1	NyotaAI	-0.999863378645445
aft	4	control	post	0.0194444	AI1	NyotaAI	m	0	0	1	1.43922768926592	1.38854041946468	AI1	NyotaAI	-0.999863378645445
aft	4	control	post	0.0208333	AI1	NyotaAI	m	0	0	0	1.43922768926592	1.61996382270877	AI1	NyotaAI	-0.999863378645445
aft	4	control	post	0.00138889	AI1	Teco	m	0	0	0	1.43922768926592	-1.61996382270878	AI1	Teco	-0.999863378645445
aft	4	control	post	0.00277778	AI1	Teco	m	0	0	0	1.43922768926592	-1.38854041946467	AI1	Teco	-0.999863378645445
aft	4	control	post	0.00416667	AI1	Teco	m	0	0	0	1.43922768926592	-1.15711701622056	AI1	Teco	-0.999863378645445
aft	4	control	post	0.00555556	AI1	Teco	m	0	0	0	1.43922768926592	-0.925693612976446	AI1	Teco	-0.999863378645445
aft	4	control	post	0.00694444	AI1	Teco	m	0	0	0	1.43922768926592	-0.694270209732334	AI1	Teco	-0.999863378645445
aft	4	control	post	0.00833333	AI1	Teco	m	0	0	1	1.43922768926592	-0.462846806488225	AI1	Teco	-0.999863378645445
aft	4	control	post	0.00972222	AI1	Teco	m	0	0	0	1.43922768926592	-0.231423403244113	AI1	Teco	-0.999863378645445
aft	4	control	post	0.0111111	AI1	Teco	m	0	0	0	1.43922768926592	-0.00000000000000346857647470278	AI1	Teco	-0.999863378645445
aft	4	control	post	0.0125	AI1	Teco	m	0	0	0	1.43922768926592	0.23142340324411	AI1	Teco	-0.999863378645445
aft	4	control	post	0.0138889	AI1	Teco	m	0	0	0	1.43922768926592	0.462846806488223	AI1	Teco	-0.999863378645445
aft	4	control	post	0.0152778	AI1	Teco	m	0	0	1	1.43922768926592	0.694270209732336	AI1	Teco	-0.999863378645445
aft	4	control	post	0.0166667	AI1	Teco	m	0	0	0	1.43922768926592	0.925693612976449	AI1	Teco	-0.999863378645445
aft	4	control	post	0.0180556	AI1	Teco	m	0	0	1	1.43922768926592	1.15711701622056	AI1	Teco	-0.999863378645445
aft	4	control	post	0.0194444	AI1	Teco	m	0	0	1	1.43922768926592	1.38854041946468	AI1	Teco	-0.999863378645445
aft	4	control	post	0.0208333	AI1	Teco	m	0	0	1	1.43922768926592	1.61996382270877	AI1	Teco	-0.999863378645445
aft	4	control	post	0.00138889	AI1	Elikya	f	0	0	0	1.43922768926592	-1.61996382270878	AI1	Elikya	-0.999863378645445
aft	4	control	post	0.00277778	AI1	Elikya	f	0	0	0	1.43922768926592	-1.38854041946467	AI1	Elikya	-0.999863378645445
aft	4	control	post	0.00416667	AI1	Elikya	f	0	0	0	1.43922768926592	-1.15711701622056	AI1	Elikya	-0.999863378645445
aft	4	control	post	0.00555556	AI1	Elikya	f	0	0	0	1.43922768926592	-0.925693612976446	AI1	Elikya	-0.999863378645445
aft	4	control	post	0.00694444	AI1	Elikya	f	0	0	0	1.43922768926592	-0.694270209732334	AI1	Elikya	-0.999863378645445
aft	4	control	post	0.00833333	AI1	Elikya	f	0	0	1	1.43922768926592	-0.462846806488225	AI1	Elikya	-0.999863378645445
aft	4	control	post	0.00972222	AI1	Elikya	f	0	0	1	1.43922768926592	-0.231423403244113	AI1	Elikya	-0.999863378645445
aft	4	control	post	0.0111111	AI1	Elikya	f	0	0	1	1.43922768926592	-0.00000000000000346857647470278	AI1	Elikya	-0.999863378645445
aft	4	control	post	0.0125	AI1	Elikya	f	0	0	1	1.43922768926592	0.23142340324411	AI1	Elikya	-0.999863378645445
aft	4	control	post	0.0138889	AI1	Elikya	f	0	0	1	1.43922768926592	0.462846806488223	AI1	Elikya	-0.999863378645445
aft	4	control	post	0.0152778	AI1	Elikya	f	0	0	1	1.43922768926592	0.694270209732336	AI1	Elikya	-0.999863378645445
aft	4	control	post	0.0166667	AI1	Elikya	f	0	0	1	1.43922768926592	0.925693612976449	AI1	Elikya	-0.999863378645445
aft	4	control	post	0.0180556	AI1	Elikya	f	0	0	1	1.43922768926592	1.15711701622056	AI1	Elikya	-0.999863378645445
aft	4	control	post	0.0194444	AI1	Elikya	f	0	0	1	1.43922768926592	1.38854041946468	AI1	Elikya	-0.999863378645445
aft	4	control	post	0.0208333	AI1	Elikya	f	0	0	1	1.43922768926592	1.61996382270877	AI1	Elikya	-0.999863378645445
aft	4	control	post	0.00138889	AI2	Kanzi	m	0	0	1	1.43922768926592	-1.61996382270878	AI2	Kanzi	-0.999863378645445
aft	4	control	post	0.00277778	AI2	Kanzi	m	0	0	0	1.43922768926592	-1.38854041946467	AI2	Kanzi	-0.999863378645445
aft	4	control	post	0.00416667	AI2	Kanzi	m	0	0	1	1.43922768926592	-1.15711701622056	AI2	Kanzi	-0.999863378645445
aft	4	control	post	0.00555556	AI2	Kanzi	m	0	0	1	1.43922768926592	-0.925693612976446	AI2	Kanzi	-0.999863378645445
aft	4	control	post	0.00694444	AI2	Kanzi	m	0	0	1	1.43922768926592	-0.694270209732334	AI2	Kanzi	-0.999863378645445
aft	4	control	post	0.00833333	AI2	Kanzi	m	0	0	1	1.43922768926592	-0.462846806488225	AI2	Kanzi	-0.999863378645445
aft	4	control	post	0.00972222	AI2	Kanzi	m	0	0	1	1.43922768926592	-0.231423403244113	AI2	Kanzi	-0.999863378645445
aft	4	control	post	0.0111111	AI2	Kanzi	m	0	0	0	1.43922768926592	-0.00000000000000346857647470278	AI2	Kanzi	-0.999863378645445
aft	4	control	post	0.0125	AI2	Kanzi	m	0	0	1	1.43922768926592	0.23142340324411	AI2	Kanzi	-0.999863378645445
aft	4	control	post	0.0138889	AI2	Kanzi	m	0	0	1	1.43922768926592	0.462846806488223	AI2	Kanzi	-0.999863378645445
aft	4	control	post	0.0152778	AI2	Kanzi	m	0	0	1	1.43922768926592	0.694270209732336	AI2	Kanzi	-0.999863378645445
aft	4	control	post	0.0166667	AI2	Kanzi	m	0	0	1	1.43922768926592	0.925693612976449	AI2	Kanzi	-0.999863378645445
aft	4	control	post	0.0180556	AI2	Kanzi	m	0	0	1	1.43922768926592	1.15711701622056	AI2	Kanzi	-0.999863378645445
aft	4	control	post	0.0194444	AI2	Kanzi	m	0	0	1	1.43922768926592	1.38854041946468	AI2	Kanzi	-0.999863378645445
aft	4	control	post	0.0208333	AI2	Kanzi	m	0	0	1	1.43922768926592	1.61996382270877	AI2	Kanzi	-0.999863378645445
aft	4	control	post	0.00138889	AI2	Maisha	m	0	0	1	1.43922768926592	-1.61996382270878	AI2	Maisha	-0.999863378645445
aft	4	control	post	0.00277778	AI2	Maisha	m	0	0	1	1.43922768926592	-1.38854041946467	AI2	Maisha	-0.999863378645445
aft	4	control	post	0.00416667	AI2	Maisha	m	0	0	1	1.43922768926592	-1.15711701622056	AI2	Maisha	-0.999863378645445
aft	4	control	post	0.00555556	AI2	Maisha	m	0	0	1	1.43922768926592	-0.925693612976446	AI2	Maisha	-0.999863378645445
aft	4	control	post	0.00694444	AI2	Maisha	m	0	0	1	1.43922768926592	-0.694270209732334	AI2	Maisha	-0.999863378645445
aft	4	control	post	0.00833333	AI2	Maisha	m	0	0	0	1.43922768926592	-0.462846806488225	AI2	Maisha	-0.999863378645445
aft	4	control	post	0.00972222	AI2	Maisha	m	0	0	1	1.43922768926592	-0.231423403244113	AI2	Maisha	-0.999863378645445
aft	4	control	post	0.0111111	AI2	Maisha	m	0	0	1	1.43922768926592	-0.00000000000000346857647470278	AI2	Maisha	-0.999863378645445
aft	4	control	post	0.0125	AI2	Maisha	m	0	0	1	1.43922768926592	0.23142340324411	AI2	Maisha	-0.999863378645445
aft	4	control	post	0.0138889	AI2	Maisha	m	0	0	1	1.43922768926592	0.462846806488223	AI2	Maisha	-0.999863378645445
aft	4	control	post	0.0152778	AI2	Maisha	m	0	0	1	1.43922768926592	0.694270209732336	AI2	Maisha	-0.999863378645445
aft	4	control	post	0.0166667	AI2	Maisha	m	0	0	1	1.43922768926592	0.925693612976449	AI2	Maisha	-0.999863378645445
aft	4	control	post	0.0180556	AI2	Maisha	m	0	0	1	1.43922768926592	1.15711701622056	AI2	Maisha	-0.999863378645445
aft	4	control	post	0.0194444	AI2	Maisha	m	0	0	1	1.43922768926592	1.38854041946468	AI2	Maisha	-0.999863378645445
aft	4	control	post	0.0208333	AI2	Maisha	m	0	0	1	1.43922768926592	1.61996382270877	AI2	Maisha	-0.999863378645445
aft	4	control	post	0.00138889	AI2	Mali	f	0	0	1	1.43922768926592	-1.61996382270878	AI2	Mali	-0.999863378645445
aft	4	control	post	0.00277778	AI2	Mali	f	0	0	1	1.43922768926592	-1.38854041946467	AI2	Mali	-0.999863378645445
aft	4	control	post	0.00416667	AI2	Mali	f	0	0	0	1.43922768926592	-1.15711701622056	AI2	Mali	-0.999863378645445
aft	4	control	post	0.00555556	AI2	Mali	f	0	0	1	1.43922768926592	-0.925693612976446	AI2	Mali	-0.999863378645445
aft	4	control	post	0.00694444	AI2	Mali	f	0	0	1	1.43922768926592	-0.694270209732334	AI2	Mali	-0.999863378645445
aft	4	control	post	0.00833333	AI2	Mali	f	0	0	0	1.43922768926592	-0.462846806488225	AI2	Mali	-0.999863378645445
aft	4	control	post	0.00972222	AI2	Mali	f	0	0	0	1.43922768926592	-0.231423403244113	AI2	Mali	-0.999863378645445
aft	4	control	post	0.0111111	AI2	Mali	f	0	0	0	1.43922768926592	-0.00000000000000346857647470278	AI2	Mali	-0.999863378645445
aft	4	control	post	0.0125	AI2	Mali	f	0	0	0	1.43922768926592	0.23142340324411	AI2	Mali	-0.999863378645445
aft	4	control	post	0.0138889	AI2	Mali	f	0	0	0	1.43922768926592	0.462846806488223	AI2	Mali	-0.999863378645445
aft	4	control	post	0.0152778	AI2	Mali	f	0	0	1	1.43922768926592	0.694270209732336	AI2	Mali	-0.999863378645445
aft	4	control	post	0.0166667	AI2	Mali	f	0	0	1	1.43922768926592	0.925693612976449	AI2	Mali	-0.999863378645445
aft	4	control	post	0.0180556	AI2	Mali	f	0	0	1	1.43922768926592	1.15711701622056	AI2	Mali	-0.999863378645445
aft	4	control	post	0.0194444	AI2	Mali	f	0	0	1	1.43922768926592	1.38854041946468	AI2	Mali	-0.999863378645445
aft	4	control	post	0.0208333	AI2	Mali	f	0	0	1	1.43922768926592	1.61996382270877	AI2	Mali	-0.999863378645445
aft	4	control	post	0.00138889	AI2	Clara	f	0	0	1	1.43922768926592	-1.61996382270878	AI2	Clara	-0.999863378645445
aft	4	control	post	0.00277778	AI2	Clara	f	0	0	1	1.43922768926592	-1.38854041946467	AI2	Clara	-0.999863378645445
aft	4	control	post	0.00416667	AI2	Clara	f	0	0	1	1.43922768926592	-1.15711701622056	AI2	Clara	-0.999863378645445
aft	4	control	post	0.00555556	AI2	Clara	f	0	0	1	1.43922768926592	-0.925693612976446	AI2	Clara	-0.999863378645445
aft	4	control	post	0.00694444	AI2	Clara	f	0	0	1	1.43922768926592	-0.694270209732334	AI2	Clara	-0.999863378645445
aft	4	control	post	0.00833333	AI2	Clara	f	0	0	0	1.43922768926592	-0.462846806488225	AI2	Clara	-0.999863378645445
aft	4	control	post	0.00972222	AI2	Clara	f	0	0	0	1.43922768926592	-0.231423403244113	AI2	Clara	-0.999863378645445
aft	4	control	post	0.0111111	AI2	Clara	f	0	0	0	1.43922768926592	-0.00000000000000346857647470278	AI2	Clara	-0.999863378645445
aft	4	control	post	0.0125	AI2	Clara	f	0	0	0	1.43922768926592	0.23142340324411	AI2	Clara	-0.999863378645445
aft	4	control	post	0.0138889	AI2	Clara	f	0	0	0	1.43922768926592	0.462846806488223	AI2	Clara	-0.999863378645445
aft	4	control	post	0.0152778	AI2	Clara	f	0	0	0	1.43922768926592	0.694270209732336	AI2	Clara	-0.999863378645445
aft	4	control	post	0.0166667	AI2	Clara	f	0	0	1	1.43922768926592	0.925693612976449	AI2	Clara	-0.999863378645445
aft	4	control	post	0.0180556	AI2	Clara	f	0	0	0	1.43922768926592	1.15711701622056	AI2	Clara	-0.999863378645445
aft	4	control	post	0.0194444	AI2	Clara	f	0	0	0	1.43922768926592	1.38854041946468	AI2	Clara	-0.999863378645445
aft	4	control	post	0.0208333	AI2	Clara	f	0	0	1	1.43922768926592	1.61996382270877	AI2	Clara	-0.999863378645445
morn	1	outgroup	post	0.00138889	KS1	Ikela	f	1	0	0	-1.30430009339724	-1.61996382270878	KS1	Ikela	0.999863378645445
morn	1	outgroup	post	0.00277778	KS1	Ikela	f	1	0	0	-1.30430009339724	-1.38854041946467	KS1	Ikela	0.999863378645445
morn	1	outgroup	post	0.00416667	KS1	Ikela	f	1	0	0	-1.30430009339724	-1.15711701622056	KS1	Ikela	0.999863378645445
morn	1	outgroup	post	0.00555556	KS1	Ikela	f	1	0	0	-1.30430009339724	-0.925693612976446	KS1	Ikela	0.999863378645445
morn	1	outgroup	post	0.00694444	KS1	Ikela	f	1	0	0	-1.30430009339724	-0.694270209732334	KS1	Ikela	0.999863378645445
morn	1	outgroup	post	0.00833333	KS1	Ikela	f	1	0	0	-1.30430009339724	-0.462846806488225	KS1	Ikela	0.999863378645445
morn	1	outgroup	post	0.00972222	KS1	Ikela	f	0	1	0	-1.30430009339724	-0.231423403244113	KS1	Ikela	0.999863378645445
morn	1	outgroup	post	0.0111111	KS1	Ikela	f	0	0	1	-1.30430009339724	-0.00000000000000346857647470278	KS1	Ikela	0.999863378645445
morn	1	outgroup	post	0.0125	KS1	Ikela	f	0	1	0	-1.30430009339724	0.23142340324411	KS1	Ikela	0.999863378645445
morn	1	outgroup	post	0.0138889	KS1	Ikela	f	0	0	1	-1.30430009339724	0.462846806488223	KS1	Ikela	0.999863378645445
morn	1	outgroup	post	0.0152778	KS1	Ikela	f	0	1	0	-1.30430009339724	0.694270209732336	KS1	Ikela	0.999863378645445
morn	1	outgroup	post	0.0166667	KS1	Ikela	f	0	1	0	-1.30430009339724	0.925693612976449	KS1	Ikela	0.999863378645445
morn	1	outgroup	post	0.0180556	KS1	Ikela	f	0	1	0	-1.30430009339724	1.15711701622056	KS1	Ikela	0.999863378645445
morn	1	outgroup	post	0.0194444	KS1	Ikela	f	0	0	1	-1.30430009339724	1.38854041946468	KS1	Ikela	0.999863378645445
morn	1	outgroup	post	0.0208333	KS1	Ikela	f	0	0	1	-1.30430009339724	1.61996382270877	KS1	Ikela	0.999863378645445
morn	1	outgroup	post	0.00138889	KS1	Lenore	f	1	0	0	-1.30430009339724	-1.61996382270878	KS1	Lenore	0.999863378645445
morn	1	outgroup	post	0.00277778	KS1	Lenore	f	1	0	0	-1.30430009339724	-1.38854041946467	KS1	Lenore	0.999863378645445
morn	1	outgroup	post	0.00416667	KS1	Lenore	f	1	0	0	-1.30430009339724	-1.15711701622056	KS1	Lenore	0.999863378645445
morn	1	outgroup	post	0.00555556	KS1	Lenore	f	1	0	0	-1.30430009339724	-0.925693612976446	KS1	Lenore	0.999863378645445
morn	1	outgroup	post	0.00694444	KS1	Lenore	f	1	0	0	-1.30430009339724	-0.694270209732334	KS1	Lenore	0.999863378645445
morn	1	outgroup	post	0.00833333	KS1	Lenore	f	1	0	0	-1.30430009339724	-0.462846806488225	KS1	Lenore	0.999863378645445
morn	1	outgroup	post	0.00972222	KS1	Lenore	f	1	0	0	-1.30430009339724	-0.231423403244113	KS1	Lenore	0.999863378645445
morn	1	outgroup	post	0.0111111	KS1	Lenore	f	0	0	1	-1.30430009339724	-0.00000000000000346857647470278	KS1	Lenore	0.999863378645445
morn	1	outgroup	post	0.0125	KS1	Lenore	f	0	0	1	-1.30430009339724	0.23142340324411	KS1	Lenore	0.999863378645445
morn	1	outgroup	post	0.0138889	KS1	Lenore	f	0	0	1	-1.30430009339724	0.462846806488223	KS1	Lenore	0.999863378645445
morn	1	outgroup	post	0.0152778	KS1	Lenore	f	0	0	1	-1.30430009339724	0.694270209732336	KS1	Lenore	0.999863378645445
morn	1	outgroup	post	0.0166667	KS1	Lenore	f	0	0	1	-1.30430009339724	0.925693612976449	KS1	Lenore	0.999863378645445
morn	1	outgroup	post	0.0180556	KS1	Lenore	f	0	0	1	-1.30430009339724	1.15711701622056	KS1	Lenore	0.999863378645445
morn	1	outgroup	post	0.0194444	KS1	Lenore	f	0	0	1	-1.30430009339724	1.38854041946468	KS1	Lenore	0.999863378645445
morn	1	outgroup	post	0.0208333	KS1	Lenore	f	0	0	1	-1.30430009339724	1.61996382270877	KS1	Lenore	0.999863378645445
morn	1	outgroup	post	0.00138889	KS1	Lolita	f	1	0	0	-1.30430009339724	-1.61996382270878	KS1	Lolita	0.999863378645445
morn	1	outgroup	post	0.00277778	KS1	Lolita	f	1	0	0	-1.30430009339724	-1.38854041946467	KS1	Lolita	0.999863378645445
morn	1	outgroup	post	0.00416667	KS1	Lolita	f	1	0	0	-1.30430009339724	-1.15711701622056	KS1	Lolita	0.999863378645445
morn	1	outgroup	post	0.00555556	KS1	Lolita	f	1	0	0	-1.30430009339724	-0.925693612976446	KS1	Lolita	0.999863378645445
morn	1	outgroup	post	0.00694444	KS1	Lolita	f	1	0	0	-1.30430009339724	-0.694270209732334	KS1	Lolita	0.999863378645445
morn	1	outgroup	post	0.00833333	KS1	Lolita	f	0	1	0	-1.30430009339724	-0.462846806488225	KS1	Lolita	0.999863378645445
morn	1	outgroup	post	0.00972222	KS1	Lolita	f	0	0	1	-1.30430009339724	-0.231423403244113	KS1	Lolita	0.999863378645445
morn	1	outgroup	post	0.0111111	KS1	Lolita	f	0	0	1	-1.30430009339724	-0.00000000000000346857647470278	KS1	Lolita	0.999863378645445
morn	1	outgroup	post	0.0125	KS1	Lolita	f	0	0	1	-1.30430009339724	0.23142340324411	KS1	Lolita	0.999863378645445
morn	1	outgroup	post	0.0138889	KS1	Lolita	f	0	0	1	-1.30430009339724	0.462846806488223	KS1	Lolita	0.999863378645445
morn	1	outgroup	post	0.0152778	KS1	Lolita	f	0	0	1	-1.30430009339724	0.694270209732336	KS1	Lolita	0.999863378645445
morn	1	outgroup	post	0.0166667	KS1	Lolita	f	0	0	1	-1.30430009339724	0.925693612976449	KS1	Lolita	0.999863378645445
morn	1	outgroup	post	0.0180556	KS1	Lolita	f	0	1	0	-1.30430009339724	1.15711701622056	KS1	Lolita	0.999863378645445
morn	1	outgroup	post	0.0194444	KS1	Lolita	f	0	1	0	-1.30430009339724	1.38854041946468	KS1	Lolita	0.999863378645445
morn	1	outgroup	post	0.0208333	KS1	Lolita	f	0	0	1	-1.30430009339724	1.61996382270877	KS1	Lolita	0.999863378645445
aft	1	control	post	0.00138889	KS1	Ikela	f	0	0	1	-1.30430009339724	-1.61996382270878	KS1	Ikela	-0.999863378645445
aft	1	control	post	0.00277778	KS1	Ikela	f	0	0	1	-1.30430009339724	-1.38854041946467	KS1	Ikela	-0.999863378645445
aft	1	control	post	0.00416667	KS1	Ikela	f	0	0	0	-1.30430009339724	-1.15711701622056	KS1	Ikela	-0.999863378645445
aft	1	control	post	0.00555556	KS1	Ikela	f	0	0	0	-1.30430009339724	-0.925693612976446	KS1	Ikela	-0.999863378645445
aft	1	control	post	0.00694444	KS1	Ikela	f	0	0	0	-1.30430009339724	-0.694270209732334	KS1	Ikela	-0.999863378645445
aft	1	control	post	0.00833333	KS1	Ikela	f	0	0	0	-1.30430009339724	-0.462846806488225	KS1	Ikela	-0.999863378645445
aft	1	control	post	0.00972222	KS1	Ikela	f	0	0	0	-1.30430009339724	-0.231423403244113	KS1	Ikela	-0.999863378645445
aft	1	control	post	0.0111111	KS1	Ikela	f	0	0	0	-1.30430009339724	-0.00000000000000346857647470278	KS1	Ikela	-0.999863378645445
aft	1	control	post	0.0125	KS1	Ikela	f	0	0	0	-1.30430009339724	0.23142340324411	KS1	Ikela	-0.999863378645445
aft	1	control	post	0.0138889	KS1	Ikela	f	0	0	0	-1.30430009339724	0.462846806488223	KS1	Ikela	-0.999863378645445
aft	1	control	post	0.0152778	KS1	Ikela	f	0	0	1	-1.30430009339724	0.694270209732336	KS1	Ikela	-0.999863378645445
aft	1	control	post	0.0166667	KS1	Ikela	f	0	0	1	-1.30430009339724	0.925693612976449	KS1	Ikela	-0.999863378645445
aft	1	control	post	0.0180556	KS1	Ikela	f	0	0	0	-1.30430009339724	1.15711701622056	KS1	Ikela	-0.999863378645445
aft	1	control	post	0.0194444	KS1	Ikela	f	0	0	0	-1.30430009339724	1.38854041946468	KS1	Ikela	-0.999863378645445
aft	1	control	post	0.0208333	KS1	Ikela	f	0	0	0	-1.30430009339724	1.61996382270877	KS1	Ikela	-0.999863378645445
aft	1	control	post	0.00138889	KS1	Lenore	f	0	1	0	-1.30430009339724	-1.61996382270878	KS1	Lenore	-0.999863378645445
aft	1	control	post	0.00277778	KS1	Lenore	f	0	0	0	-1.30430009339724	-1.38854041946467	KS1	Lenore	-0.999863378645445
aft	1	control	post	0.00416667	KS1	Lenore	f	0	0	0	-1.30430009339724	-1.15711701622056	KS1	Lenore	-0.999863378645445
aft	1	control	post	0.00555556	KS1	Lenore	f	0	0	0	-1.30430009339724	-0.925693612976446	KS1	Lenore	-0.999863378645445
aft	1	control	post	0.00694444	KS1	Lenore	f	0	0	0	-1.30430009339724	-0.694270209732334	KS1	Lenore	-0.999863378645445
aft	1	control	post	0.00833333	KS1	Lenore	f	0	0	0	-1.30430009339724	-0.462846806488225	KS1	Lenore	-0.999863378645445
aft	1	control	post	0.00972222	KS1	Lenore	f	0	0	0	-1.30430009339724	-0.231423403244113	KS1	Lenore	-0.999863378645445
aft	1	control	post	0.0111111	KS1	Lenore	f	0	0	0	-1.30430009339724	-0.00000000000000346857647470278	KS1	Lenore	-0.999863378645445
aft	1	control	post	0.0125	KS1	Lenore	f	0	0	0	-1.30430009339724	0.23142340324411	KS1	Lenore	-0.999863378645445
aft	1	control	post	0.0138889	KS1	Lenore	f	0	0	0	-1.30430009339724	0.462846806488223	KS1	Lenore	-0.999863378645445
aft	1	control	post	0.0152778	KS1	Lenore	f	0	0	0	-1.30430009339724	0.694270209732336	KS1	Lenore	-0.999863378645445
aft	1	control	post	0.0166667	KS1	Lenore	f	0	0	0	-1.30430009339724	0.925693612976449	KS1	Lenore	-0.999863378645445
aft	1	control	post	0.0180556	KS1	Lenore	f	0	0	0	-1.30430009339724	1.15711701622056	KS1	Lenore	-0.999863378645445
aft	1	control	post	0.0194444	KS1	Lenore	f	0	0	1	-1.30430009339724	1.38854041946468	KS1	Lenore	-0.999863378645445
aft	1	control	post	0.0208333	KS1	Lenore	f	0	0	0	-1.30430009339724	1.61996382270877	KS1	Lenore	-0.999863378645445
aft	1	control	post	0.00138889	KS1	Lolita	f	0	0	1	-1.30430009339724	-1.61996382270878	KS1	Lolita	-0.999863378645445
aft	1	control	post	0.00277778	KS1	Lolita	f	0	0	1	-1.30430009339724	-1.38854041946467	KS1	Lolita	-0.999863378645445
aft	1	control	post	0.00416667	KS1	Lolita	f	0	0	0	-1.30430009339724	-1.15711701622056	KS1	Lolita	-0.999863378645445
aft	1	control	post	0.00555556	KS1	Lolita	f	0	0	0	-1.30430009339724	-0.925693612976446	KS1	Lolita	-0.999863378645445
aft	1	control	post	0.00694444	KS1	Lolita	f	0	0	0	-1.30430009339724	-0.694270209732334	KS1	Lolita	-0.999863378645445
aft	1	control	post	0.00833333	KS1	Lolita	f	0	0	0	-1.30430009339724	-0.462846806488225	KS1	Lolita	-0.999863378645445
aft	1	control	post	0.00972222	KS1	Lolita	f	0	0	0	-1.30430009339724	-0.231423403244113	KS1	Lolita	-0.999863378645445
aft	1	control	post	0.0111111	KS1	Lolita	f	0	0	1	-1.30430009339724	-0.00000000000000346857647470278	KS1	Lolita	-0.999863378645445
aft	1	control	post	0.0125	KS1	Lolita	f	0	0	0	-1.30430009339724	0.23142340324411	KS1	Lolita	-0.999863378645445
aft	1	control	post	0.0138889	KS1	Lolita	f	0	0	0	-1.30430009339724	0.462846806488223	KS1	Lolita	-0.999863378645445
aft	1	control	post	0.0152778	KS1	Lolita	f	0	0	0	-1.30430009339724	0.694270209732336	KS1	Lolita	-0.999863378645445
aft	1	control	post	0.0166667	KS1	Lolita	f	0	0	0	-1.30430009339724	0.925693612976449	KS1	Lolita	-0.999863378645445
aft	1	control	post	0.0180556	KS1	Lolita	f	0	0	0	-1.30430009339724	1.15711701622056	KS1	Lolita	-0.999863378645445
aft	1	control	post	0.0194444	KS1	Lolita	f	0	0	0	-1.30430009339724	1.38854041946468	KS1	Lolita	-0.999863378645445
aft	1	control	post	0.0208333	KS1	Lolita	f	0	0	0	-1.30430009339724	1.61996382270877	KS1	Lolita	-0.999863378645445
morn	1	outgroup	post	0.00138889	KS2	Junior	m	1	0	0	-1.30430009339724	-1.61996382270878	KS2	Junior	0.999863378645445
morn	1	outgroup	post	0.00277778	KS2	Junior	m	0	0	1	-1.30430009339724	-1.38854041946467	KS2	Junior	0.999863378645445
morn	1	outgroup	post	0.00416667	KS2	Junior	m	1	0	0	-1.30430009339724	-1.15711701622056	KS2	Junior	0.999863378645445
morn	1	outgroup	post	0.00555556	KS2	Junior	m	1	0	0	-1.30430009339724	-0.925693612976446	KS2	Junior	0.999863378645445
morn	1	outgroup	post	0.00694444	KS2	Junior	m	1	0	0	-1.30430009339724	-0.694270209732334	KS2	Junior	0.999863378645445
morn	1	outgroup	post	0.00833333	KS2	Junior	m	1	0	0	-1.30430009339724	-0.462846806488225	KS2	Junior	0.999863378645445
morn	1	outgroup	post	0.00972222	KS2	Junior	m	1	0	0	-1.30430009339724	-0.231423403244113	KS2	Junior	0.999863378645445
morn	1	outgroup	post	0.0111111	KS2	Junior	m	0	0	1	-1.30430009339724	-0.00000000000000346857647470278	KS2	Junior	0.999863378645445
morn	1	outgroup	post	0.0125	KS2	Junior	m	0	0	1	-1.30430009339724	0.23142340324411	KS2	Junior	0.999863378645445
morn	1	outgroup	post	0.0138889	KS2	Junior	m	0	0	1	-1.30430009339724	0.462846806488223	KS2	Junior	0.999863378645445
morn	1	outgroup	post	0.0152778	KS2	Junior	m	0	0	1	-1.30430009339724	0.694270209732336	KS2	Junior	0.999863378645445
morn	1	outgroup	post	0.0166667	KS2	Junior	m	0	0	1	-1.30430009339724	0.925693612976449	KS2	Junior	0.999863378645445
morn	1	outgroup	post	0.0180556	KS2	Junior	m	1	0	0	-1.30430009339724	1.15711701622056	KS2	Junior	0.999863378645445
morn	1	outgroup	post	0.0194444	KS2	Junior	m	1	0	0	-1.30430009339724	1.38854041946468	KS2	Junior	0.999863378645445
morn	1	outgroup	post	0.0208333	KS2	Junior	m	0	0	1	-1.30430009339724	1.61996382270877	KS2	Junior	0.999863378645445
morn	1	outgroup	post	0.00138889	KS2	Louise	f	1	0	0	-1.30430009339724	-1.61996382270878	KS2	Louise	0.999863378645445
morn	1	outgroup	post	0.00277778	KS2	Louise	f	0	0	1	-1.30430009339724	-1.38854041946467	KS2	Louise	0.999863378645445
morn	1	outgroup	post	0.00416667	KS2	Louise	f	1	0	0	-1.30430009339724	-1.15711701622056	KS2	Louise	0.999863378645445
morn	1	outgroup	post	0.00555556	KS2	Louise	f	1	0	0	-1.30430009339724	-0.925693612976446	KS2	Louise	0.999863378645445
morn	1	outgroup	post	0.00694444	KS2	Louise	f	1	0	0	-1.30430009339724	-0.694270209732334	KS2	Louise	0.999863378645445
morn	1	outgroup	post	0.00833333	KS2	Louise	f	1	0	0	-1.30430009339724	-0.462846806488225	KS2	Louise	0.999863378645445
morn	1	outgroup	post	0.00972222	KS2	Louise	f	1	0	0	-1.30430009339724	-0.231423403244113	KS2	Louise	0.999863378645445
morn	1	outgroup	post	0.0111111	KS2	Louise	f	0	0	1	-1.30430009339724	-0.00000000000000346857647470278	KS2	Louise	0.999863378645445
morn	1	outgroup	post	0.0125	KS2	Louise	f	0	0	1	-1.30430009339724	0.23142340324411	KS2	Louise	0.999863378645445
morn	1	outgroup	post	0.0138889	KS2	Louise	f	0	0	1	-1.30430009339724	0.462846806488223	KS2	Louise	0.999863378645445
morn	1	outgroup	post	0.0152778	KS2	Louise	f	0	0	1	-1.30430009339724	0.694270209732336	KS2	Louise	0.999863378645445
morn	1	outgroup	post	0.0166667	KS2	Louise	f	0	0	1	-1.30430009339724	0.925693612976449	KS2	Louise	0.999863378645445
morn	1	outgroup	post	0.0180556	KS2	Louise	f	1	0	0	-1.30430009339724	1.15711701622056	KS2	Louise	0.999863378645445
morn	1	outgroup	post	0.0194444	KS2	Louise	f	1	0	0	-1.30430009339724	1.38854041946468	KS2	Louise	0.999863378645445
morn	1	outgroup	post	0.0208333	KS2	Louise	f	0	0	1	-1.30430009339724	1.61996382270877	KS2	Louise	0.999863378645445
morn	1	outgroup	post	0.00138889	KS2	Vijay	m	0	0	1	-1.30430009339724	-1.61996382270878	KS2	Vijay	0.999863378645445
morn	1	outgroup	post	0.00277778	KS2	Vijay	m	0	0	1	-1.30430009339724	-1.38854041946467	KS2	Vijay	0.999863378645445
morn	1	outgroup	post	0.00416667	KS2	Vijay	m	0	0	1	-1.30430009339724	-1.15711701622056	KS2	Vijay	0.999863378645445
morn	1	outgroup	post	0.00555556	KS2	Vijay	m	0	0	1	-1.30430009339724	-0.925693612976446	KS2	Vijay	0.999863378645445
morn	1	outgroup	post	0.00694444	KS2	Vijay	m	0	0	1	-1.30430009339724	-0.694270209732334	KS2	Vijay	0.999863378645445
morn	1	outgroup	post	0.00833333	KS2	Vijay	m	0	0	1	-1.30430009339724	-0.462846806488225	KS2	Vijay	0.999863378645445
morn	1	outgroup	post	0.00972222	KS2	Vijay	m	0	0	1	-1.30430009339724	-0.231423403244113	KS2	Vijay	0.999863378645445
morn	1	outgroup	post	0.0111111	KS2	Vijay	m	0	0	1	-1.30430009339724	-0.00000000000000346857647470278	KS2	Vijay	0.999863378645445
morn	1	outgroup	post	0.0125	KS2	Vijay	m	0	1	0	-1.30430009339724	0.23142340324411	KS2	Vijay	0.999863378645445
morn	1	outgroup	post	0.0138889	KS2	Vijay	m	0	0	1	-1.30430009339724	0.462846806488223	KS2	Vijay	0.999863378645445
morn	1	outgroup	post	0.0152778	KS2	Vijay	m	0	0	1	-1.30430009339724	0.694270209732336	KS2	Vijay	0.999863378645445
morn	1	outgroup	post	0.0166667	KS2	Vijay	m	0	0	1	-1.30430009339724	0.925693612976449	KS2	Vijay	0.999863378645445
morn	1	outgroup	post	0.0180556	KS2	Vijay	m	0	0	1	-1.30430009339724	1.15711701622056	KS2	Vijay	0.999863378645445
morn	1	outgroup	post	0.0194444	KS2	Vijay	m	0	0	1	-1.30430009339724	1.38854041946468	KS2	Vijay	0.999863378645445
morn	1	outgroup	post	0.0208333	KS2	Vijay	m	0	0	1	-1.30430009339724	1.61996382270877	KS2	Vijay	0.999863378645445
aft	1	control	post	0.00138889	KS2	Junior	m	1	0	0	-1.30430009339724	-1.61996382270878	KS2	Junior	-0.999863378645445
aft	1	control	post	0.00277778	KS2	Junior	m	1	0	0	-1.30430009339724	-1.38854041946467	KS2	Junior	-0.999863378645445
aft	1	control	post	0.00416667	KS2	Junior	m	1	0	0	-1.30430009339724	-1.15711701622056	KS2	Junior	-0.999863378645445
aft	1	control	post	0.00555556	KS2	Junior	m	1	0	0	-1.30430009339724	-0.925693612976446	KS2	Junior	-0.999863378645445
aft	1	control	post	0.00694444	KS2	Junior	m	1	0	0	-1.30430009339724	-0.694270209732334	KS2	Junior	-0.999863378645445
aft	1	control	post	0.00833333	KS2	Junior	m	1	0	0	-1.30430009339724	-0.462846806488225	KS2	Junior	-0.999863378645445
aft	1	control	post	0.00972222	KS2	Junior	m	1	0	0	-1.30430009339724	-0.231423403244113	KS2	Junior	-0.999863378645445
aft	1	control	post	0.0111111	KS2	Junior	m	1	0	0	-1.30430009339724	-0.00000000000000346857647470278	KS2	Junior	-0.999863378645445
aft	1	control	post	0.0125	KS2	Junior	m	0	0	1	-1.30430009339724	0.23142340324411	KS2	Junior	-0.999863378645445
aft	1	control	post	0.0138889	KS2	Junior	m	0	0	1	-1.30430009339724	0.462846806488223	KS2	Junior	-0.999863378645445
aft	1	control	post	0.0152778	KS2	Junior	m	0	0	1	-1.30430009339724	0.694270209732336	KS2	Junior	-0.999863378645445
aft	1	control	post	0.0166667	KS2	Junior	m	0	0	1	-1.30430009339724	0.925693612976449	KS2	Junior	-0.999863378645445
aft	1	control	post	0.0180556	KS2	Junior	m	0	0	1	-1.30430009339724	1.15711701622056	KS2	Junior	-0.999863378645445
aft	1	control	post	0.0194444	KS2	Junior	m	0	0	1	-1.30430009339724	1.38854041946468	KS2	Junior	-0.999863378645445
aft	1	control	post	0.0208333	KS2	Junior	m	0	0	1	-1.30430009339724	1.61996382270877	KS2	Junior	-0.999863378645445
aft	1	control	post	0.00138889	KS2	Louise	f	1	0	0	-1.30430009339724	-1.61996382270878	KS2	Louise	-0.999863378645445
aft	1	control	post	0.00277778	KS2	Louise	f	1	0	0	-1.30430009339724	-1.38854041946467	KS2	Louise	-0.999863378645445
aft	1	control	post	0.00416667	KS2	Louise	f	1	0	0	-1.30430009339724	-1.15711701622056	KS2	Louise	-0.999863378645445
aft	1	control	post	0.00555556	KS2	Louise	f	1	0	0	-1.30430009339724	-0.925693612976446	KS2	Louise	-0.999863378645445
aft	1	control	post	0.00694444	KS2	Louise	f	1	0	0	-1.30430009339724	-0.694270209732334	KS2	Louise	-0.999863378645445
aft	1	control	post	0.00833333	KS2	Louise	f	1	0	0	-1.30430009339724	-0.462846806488225	KS2	Louise	-0.999863378645445
aft	1	control	post	0.00972222	KS2	Louise	f	1	0	0	-1.30430009339724	-0.231423403244113	KS2	Louise	-0.999863378645445
aft	1	control	post	0.0111111	KS2	Louise	f	1	0	0	-1.30430009339724	-0.00000000000000346857647470278	KS2	Louise	-0.999863378645445
aft	1	control	post	0.0125	KS2	Louise	f	0	0	1	-1.30430009339724	0.23142340324411	KS2	Louise	-0.999863378645445
aft	1	control	post	0.0138889	KS2	Louise	f	0	0	1	-1.30430009339724	0.462846806488223	KS2	Louise	-0.999863378645445
aft	1	control	post	0.0152778	KS2	Louise	f	0	0	1	-1.30430009339724	0.694270209732336	KS2	Louise	-0.999863378645445
aft	1	control	post	0.0166667	KS2	Louise	f	0	0	1	-1.30430009339724	0.925693612976449	KS2	Louise	-0.999863378645445
aft	1	control	post	0.0180556	KS2	Louise	f	0	0	1	-1.30430009339724	1.15711701622056	KS2	Louise	-0.999863378645445
aft	1	control	post	0.0194444	KS2	Louise	f	0	0	1	-1.30430009339724	1.38854041946468	KS2	Louise	-0.999863378645445
aft	1	control	post	0.0208333	KS2	Louise	f	0	0	1	-1.30430009339724	1.61996382270877	KS2	Louise	-0.999863378645445
aft	1	control	post	0.00138889	KS2	Vijay	m	1	0	0	-1.30430009339724	-1.61996382270878	KS2	Vijay	-0.999863378645445
aft	1	control	post	0.00277778	KS2	Vijay	m	1	0	0	-1.30430009339724	-1.38854041946467	KS2	Vijay	-0.999863378645445
aft	1	control	post	0.00416667	KS2	Vijay	m	1	0	0	-1.30430009339724	-1.15711701622056	KS2	Vijay	-0.999863378645445
aft	1	control	post	0.00555556	KS2	Vijay	m	1	0	0	-1.30430009339724	-0.925693612976446	KS2	Vijay	-0.999863378645445
aft	1	control	post	0.00694444	KS2	Vijay	m	1	0	0	-1.30430009339724	-0.694270209732334	KS2	Vijay	-0.999863378645445
aft	1	control	post	0.00833333	KS2	Vijay	m	1	0	0	-1.30430009339724	-0.462846806488225	KS2	Vijay	-0.999863378645445
aft	1	control	post	0.00972222	KS2	Vijay	m	1	0	0	-1.30430009339724	-0.231423403244113	KS2	Vijay	-0.999863378645445
aft	1	control	post	0.0111111	KS2	Vijay	m	1	0	0	-1.30430009339724	-0.00000000000000346857647470278	KS2	Vijay	-0.999863378645445
aft	1	control	post	0.0125	KS2	Vijay	m	0	0	1	-1.30430009339724	0.23142340324411	KS2	Vijay	-0.999863378645445
aft	1	control	post	0.0138889	KS2	Vijay	m	0	0	1	-1.30430009339724	0.462846806488223	KS2	Vijay	-0.999863378645445
aft	1	control	post	0.0152778	KS2	Vijay	m	0	0	1	-1.30430009339724	0.694270209732336	KS2	Vijay	-0.999863378645445
aft	1	control	post	0.0166667	KS2	Vijay	m	0	0	1	-1.30430009339724	0.925693612976449	KS2	Vijay	-0.999863378645445
aft	1	control	post	0.0180556	KS2	Vijay	m	0	0	1	-1.30430009339724	1.15711701622056	KS2	Vijay	-0.999863378645445
aft	1	control	post	0.0194444	KS2	Vijay	m	0	0	1	-1.30430009339724	1.38854041946468	KS2	Vijay	-0.999863378645445
aft	1	control	post	0.0208333	KS2	Vijay	m	0	0	1	-1.30430009339724	1.61996382270877	KS2	Vijay	-0.999863378645445
morn	2	control	post	0.00138889	KS1	Ikela	f	1	0	0	-0.389790832509519	-1.61996382270878	KS1	Ikela	-0.999863378645445
morn	2	control	post	0.00277778	KS1	Ikela	f	1	0	0	-0.389790832509519	-1.38854041946467	KS1	Ikela	-0.999863378645445
morn	2	control	post	0.00416667	KS1	Ikela	f	1	0	0	-0.389790832509519	-1.15711701622056	KS1	Ikela	-0.999863378645445
morn	2	control	post	0.00555556	KS1	Ikela	f	0	0	0	-0.389790832509519	-0.925693612976446	KS1	Ikela	-0.999863378645445
morn	2	control	post	0.00694444	KS1	Ikela	f	0	0	0	-0.389790832509519	-0.694270209732334	KS1	Ikela	-0.999863378645445
morn	2	control	post	0.00833333	KS1	Ikela	f	0	0	0	-0.389790832509519	-0.462846806488225	KS1	Ikela	-0.999863378645445
morn	2	control	post	0.00972222	KS1	Ikela	f	0	0	0	-0.389790832509519	-0.231423403244113	KS1	Ikela	-0.999863378645445
morn	2	control	post	0.0111111	KS1	Ikela	f	0	0	0	-0.389790832509519	-0.00000000000000346857647470278	KS1	Ikela	-0.999863378645445
morn	2	control	post	0.0125	KS1	Ikela	f	1	0	0	-0.389790832509519	0.23142340324411	KS1	Ikela	-0.999863378645445
morn	2	control	post	0.0138889	KS1	Ikela	f	0	1	0	-0.389790832509519	0.462846806488223	KS1	Ikela	-0.999863378645445
morn	2	control	post	0.0152778	KS1	Ikela	f	0	1	0	-0.389790832509519	0.694270209732336	KS1	Ikela	-0.999863378645445
morn	2	control	post	0.0166667	KS1	Ikela	f	0	1	0	-0.389790832509519	0.925693612976449	KS1	Ikela	-0.999863378645445
morn	2	control	post	0.0180556	KS1	Ikela	f	0	1	0	-0.389790832509519	1.15711701622056	KS1	Ikela	-0.999863378645445
morn	2	control	post	0.0194444	KS1	Ikela	f	0	0	0	-0.389790832509519	1.38854041946468	KS1	Ikela	-0.999863378645445
morn	2	control	post	0.0208333	KS1	Ikela	f	0	0	1	-0.389790832509519	1.61996382270877	KS1	Ikela	-0.999863378645445
morn	2	control	post	0.00138889	KS1	Lenore	f	1	0	0	-0.389790832509519	-1.61996382270878	KS1	Lenore	-0.999863378645445
morn	2	control	post	0.00277778	KS1	Lenore	f	0	0	1	-0.389790832509519	-1.38854041946467	KS1	Lenore	-0.999863378645445
morn	2	control	post	0.00416667	KS1	Lenore	f	0	1	0	-0.389790832509519	-1.15711701622056	KS1	Lenore	-0.999863378645445
morn	2	control	post	0.00555556	KS1	Lenore	f	0	1	0	-0.389790832509519	-0.925693612976446	KS1	Lenore	-0.999863378645445
morn	2	control	post	0.00694444	KS1	Lenore	f	0	0	0	-0.389790832509519	-0.694270209732334	KS1	Lenore	-0.999863378645445
morn	2	control	post	0.00833333	KS1	Lenore	f	0	0	0	-0.389790832509519	-0.462846806488225	KS1	Lenore	-0.999863378645445
morn	2	control	post	0.00972222	KS1	Lenore	f	0	0	0	-0.389790832509519	-0.231423403244113	KS1	Lenore	-0.999863378645445
morn	2	control	post	0.0111111	KS1	Lenore	f	0	0	1	-0.389790832509519	-0.00000000000000346857647470278	KS1	Lenore	-0.999863378645445
morn	2	control	post	0.0125	KS1	Lenore	f	0	0	1	-0.389790832509519	0.23142340324411	KS1	Lenore	-0.999863378645445
morn	2	control	post	0.0138889	KS1	Lenore	f	0	1	0	-0.389790832509519	0.462846806488223	KS1	Lenore	-0.999863378645445
morn	2	control	post	0.0152778	KS1	Lenore	f	0	0	1	-0.389790832509519	0.694270209732336	KS1	Lenore	-0.999863378645445
morn	2	control	post	0.0166667	KS1	Lenore	f	0	1	0	-0.389790832509519	0.925693612976449	KS1	Lenore	-0.999863378645445
morn	2	control	post	0.0180556	KS1	Lenore	f	0	0	1	-0.389790832509519	1.15711701622056	KS1	Lenore	-0.999863378645445
morn	2	control	post	0.0194444	KS1	Lenore	f	0	0	1	-0.389790832509519	1.38854041946468	KS1	Lenore	-0.999863378645445
morn	2	control	post	0.0208333	KS1	Lenore	f	0	0	1	-0.389790832509519	1.61996382270877	KS1	Lenore	-0.999863378645445
morn	2	control	post	0.00138889	KS1	Lolita	f	0	1	0	-0.389790832509519	-1.61996382270878	KS1	Lolita	-0.999863378645445
morn	2	control	post	0.00277778	KS1	Lolita	f	1	0	0	-0.389790832509519	-1.38854041946467	KS1	Lolita	-0.999863378645445
morn	2	control	post	0.00416667	KS1	Lolita	f	1	0	0	-0.389790832509519	-1.15711701622056	KS1	Lolita	-0.999863378645445
morn	2	control	post	0.00555556	KS1	Lolita	f	0	0	1	-0.389790832509519	-0.925693612976446	KS1	Lolita	-0.999863378645445
morn	2	control	post	0.00694444	KS1	Lolita	f	0	0	1	-0.389790832509519	-0.694270209732334	KS1	Lolita	-0.999863378645445
morn	2	control	post	0.00833333	KS1	Lolita	f	0	0	1	-0.389790832509519	-0.462846806488225	KS1	Lolita	-0.999863378645445
morn	2	control	post	0.00972222	KS1	Lolita	f	0	0	1	-0.389790832509519	-0.231423403244113	KS1	Lolita	-0.999863378645445
morn	2	control	post	0.0111111	KS1	Lolita	f	0	0	1	-0.389790832509519	-0.00000000000000346857647470278	KS1	Lolita	-0.999863378645445
morn	2	control	post	0.0125	KS1	Lolita	f	1	0	0	-0.389790832509519	0.23142340324411	KS1	Lolita	-0.999863378645445
morn	2	control	post	0.0138889	KS1	Lolita	f	0	0	1	-0.389790832509519	0.462846806488223	KS1	Lolita	-0.999863378645445
morn	2	control	post	0.0152778	KS1	Lolita	f	0	0	1	-0.389790832509519	0.694270209732336	KS1	Lolita	-0.999863378645445
morn	2	control	post	0.0166667	KS1	Lolita	f	0	0	1	-0.389790832509519	0.925693612976449	KS1	Lolita	-0.999863378645445
morn	2	control	post	0.0180556	KS1	Lolita	f	0	0	1	-0.389790832509519	1.15711701622056	KS1	Lolita	-0.999863378645445
morn	2	control	post	0.0194444	KS1	Lolita	f	0	0	1	-0.389790832509519	1.38854041946468	KS1	Lolita	-0.999863378645445
morn	2	control	post	0.0208333	KS1	Lolita	f	0	1	0	-0.389790832509519	1.61996382270877	KS1	Lolita	-0.999863378645445
aft	2	outgroup	post	0.00138889	KS1	Ikela	f	0	0	0	-0.389790832509519	-1.61996382270878	KS1	Ikela	0.999863378645445
aft	2	outgroup	post	0.00277778	KS1	Ikela	f	0	0	0	-0.389790832509519	-1.38854041946467	KS1	Ikela	0.999863378645445
aft	2	outgroup	post	0.00416667	KS1	Ikela	f	0	0	0	-0.389790832509519	-1.15711701622056	KS1	Ikela	0.999863378645445
aft	2	outgroup	post	0.00555556	KS1	Ikela	f	0	0	1	-0.389790832509519	-0.925693612976446	KS1	Ikela	0.999863378645445
aft	2	outgroup	post	0.00694444	KS1	Ikela	f	1	0	0	-0.389790832509519	-0.694270209732334	KS1	Ikela	0.999863378645445
aft	2	outgroup	post	0.00833333	KS1	Ikela	f	1	0	0	-0.389790832509519	-0.462846806488225	KS1	Ikela	0.999863378645445
aft	2	outgroup	post	0.00972222	KS1	Ikela	f	1	0	0	-0.389790832509519	-0.231423403244113	KS1	Ikela	0.999863378645445
aft	2	outgroup	post	0.0111111	KS1	Ikela	f	1	0	0	-0.389790832509519	-0.00000000000000346857647470278	KS1	Ikela	0.999863378645445
aft	2	outgroup	post	0.0125	KS1	Ikela	f	1	0	0	-0.389790832509519	0.23142340324411	KS1	Ikela	0.999863378645445
aft	2	outgroup	post	0.0138889	KS1	Ikela	f	1	0	0	-0.389790832509519	0.462846806488223	KS1	Ikela	0.999863378645445
aft	2	outgroup	post	0.0152778	KS1	Ikela	f	1	0	0	-0.389790832509519	0.694270209732336	KS1	Ikela	0.999863378645445
aft	2	outgroup	post	0.0166667	KS1	Ikela	f	1	0	0	-0.389790832509519	0.925693612976449	KS1	Ikela	0.999863378645445
aft	2	outgroup	post	0.0180556	KS1	Ikela	f	1	0	0	-0.389790832509519	1.15711701622056	KS1	Ikela	0.999863378645445
aft	2	outgroup	post	0.0194444	KS1	Ikela	f	1	0	0	-0.389790832509519	1.38854041946468	KS1	Ikela	0.999863378645445
aft	2	outgroup	post	0.0208333	KS1	Ikela	f	1	0	0	-0.389790832509519	1.61996382270877	KS1	Ikela	0.999863378645445
aft	2	outgroup	post	0.00138889	KS1	Lenore	f	0	0	0	-0.389790832509519	-1.61996382270878	KS1	Lenore	0.999863378645445
aft	2	outgroup	post	0.00277778	KS1	Lenore	f	0	0	0	-0.389790832509519	-1.38854041946467	KS1	Lenore	0.999863378645445
aft	2	outgroup	post	0.00416667	KS1	Lenore	f	0	0	0	-0.389790832509519	-1.15711701622056	KS1	Lenore	0.999863378645445
aft	2	outgroup	post	0.00555556	KS1	Lenore	f	0	0	0	-0.389790832509519	-0.925693612976446	KS1	Lenore	0.999863378645445
aft	2	outgroup	post	0.00694444	KS1	Lenore	f	1	0	0	-0.389790832509519	-0.694270209732334	KS1	Lenore	0.999863378645445
aft	2	outgroup	post	0.00833333	KS1	Lenore	f	1	0	0	-0.389790832509519	-0.462846806488225	KS1	Lenore	0.999863378645445
aft	2	outgroup	post	0.00972222	KS1	Lenore	f	0	0	1	-0.389790832509519	-0.231423403244113	KS1	Lenore	0.999863378645445
aft	2	outgroup	post	0.0111111	KS1	Lenore	f	1	0	0	-0.389790832509519	-0.00000000000000346857647470278	KS1	Lenore	0.999863378645445
aft	2	outgroup	post	0.0125	KS1	Lenore	f	1	0	0	-0.389790832509519	0.23142340324411	KS1	Lenore	0.999863378645445
aft	2	outgroup	post	0.0138889	KS1	Lenore	f	0	0	1	-0.389790832509519	0.462846806488223	KS1	Lenore	0.999863378645445
aft	2	outgroup	post	0.0152778	KS1	Lenore	f	0	0	1	-0.389790832509519	0.694270209732336	KS1	Lenore	0.999863378645445
aft	2	outgroup	post	0.0166667	KS1	Lenore	f	0	0	1	-0.389790832509519	0.925693612976449	KS1	Lenore	0.999863378645445
aft	2	outgroup	post	0.0180556	KS1	Lenore	f	0	0	1	-0.389790832509519	1.15711701622056	KS1	Lenore	0.999863378645445
aft	2	outgroup	post	0.0194444	KS1	Lenore	f	0	0	1	-0.389790832509519	1.38854041946468	KS1	Lenore	0.999863378645445
aft	2	outgroup	post	0.0208333	KS1	Lenore	f	0	0	1	-0.389790832509519	1.61996382270877	KS1	Lenore	0.999863378645445
aft	2	outgroup	post	0.00138889	KS1	Lolita	f	0	0	1	-0.389790832509519	-1.61996382270878	KS1	Lolita	0.999863378645445
aft	2	outgroup	post	0.00277778	KS1	Lolita	f	0	0	0	-0.389790832509519	-1.38854041946467	KS1	Lolita	0.999863378645445
aft	2	outgroup	post	0.00416667	KS1	Lolita	f	0	0	1	-0.389790832509519	-1.15711701622056	KS1	Lolita	0.999863378645445
aft	2	outgroup	post	0.00555556	KS1	Lolita	f	0	0	1	-0.389790832509519	-0.925693612976446	KS1	Lolita	0.999863378645445
aft	2	outgroup	post	0.00694444	KS1	Lolita	f	1	0	0	-0.389790832509519	-0.694270209732334	KS1	Lolita	0.999863378645445
aft	2	outgroup	post	0.00833333	KS1	Lolita	f	1	0	0	-0.389790832509519	-0.462846806488225	KS1	Lolita	0.999863378645445
aft	2	outgroup	post	0.00972222	KS1	Lolita	f	1	0	0	-0.389790832509519	-0.231423403244113	KS1	Lolita	0.999863378645445
aft	2	outgroup	post	0.0111111	KS1	Lolita	f	1	0	0	-0.389790832509519	-0.00000000000000346857647470278	KS1	Lolita	0.999863378645445
aft	2	outgroup	post	0.0125	KS1	Lolita	f	1	0	0	-0.389790832509519	0.23142340324411	KS1	Lolita	0.999863378645445
aft	2	outgroup	post	0.0138889	KS1	Lolita	f	1	0	0	-0.389790832509519	0.462846806488223	KS1	Lolita	0.999863378645445
aft	2	outgroup	post	0.0152778	KS1	Lolita	f	1	0	0	-0.389790832509519	0.694270209732336	KS1	Lolita	0.999863378645445
aft	2	outgroup	post	0.0166667	KS1	Lolita	f	1	0	0	-0.389790832509519	0.925693612976449	KS1	Lolita	0.999863378645445
aft	2	outgroup	post	0.0180556	KS1	Lolita	f	1	0	0	-0.389790832509519	1.15711701622056	KS1	Lolita	0.999863378645445
aft	2	outgroup	post	0.0194444	KS1	Lolita	f	1	0	0	-0.389790832509519	1.38854041946468	KS1	Lolita	0.999863378645445
aft	2	outgroup	post	0.0208333	KS1	Lolita	f	1	0	0	-0.389790832509519	1.61996382270877	KS1	Lolita	0.999863378645445
morn	2	control	post	0.00138889	KS2	Junior	m	1	0	0	-0.389790832509519	-1.61996382270878	KS2	Junior	-0.999863378645445
morn	2	control	post	0.00277778	KS2	Junior	m	1	0	0	-0.389790832509519	-1.38854041946467	KS2	Junior	-0.999863378645445
morn	2	control	post	0.00416667	KS2	Junior	m	1	0	0	-0.389790832509519	-1.15711701622056	KS2	Junior	-0.999863378645445
morn	2	control	post	0.00555556	KS2	Junior	m	1	0	0	-0.389790832509519	-0.925693612976446	KS2	Junior	-0.999863378645445
morn	2	control	post	0.00694444	KS2	Junior	m	1	0	0	-0.389790832509519	-0.694270209732334	KS2	Junior	-0.999863378645445
morn	2	control	post	0.00833333	KS2	Junior	m	1	0	0	-0.389790832509519	-0.462846806488225	KS2	Junior	-0.999863378645445
morn	2	control	post	0.00972222	KS2	Junior	m	1	0	0	-0.389790832509519	-0.231423403244113	KS2	Junior	-0.999863378645445
morn	2	control	post	0.0111111	KS2	Junior	m	1	0	0	-0.389790832509519	-0.00000000000000346857647470278	KS2	Junior	-0.999863378645445
morn	2	control	post	0.0125	KS2	Junior	m	1	0	0	-0.389790832509519	0.23142340324411	KS2	Junior	-0.999863378645445
morn	2	control	post	0.0138889	KS2	Junior	m	1	0	0	-0.389790832509519	0.462846806488223	KS2	Junior	-0.999863378645445
morn	2	control	post	0.0152778	KS2	Junior	m	1	0	0	-0.389790832509519	0.694270209732336	KS2	Junior	-0.999863378645445
morn	2	control	post	0.0166667	KS2	Junior	m	1	0	0	-0.389790832509519	0.925693612976449	KS2	Junior	-0.999863378645445
morn	2	control	post	0.0180556	KS2	Junior	m	1	0	0	-0.389790832509519	1.15711701622056	KS2	Junior	-0.999863378645445
morn	2	control	post	0.0194444	KS2	Junior	m	0	0	1	-0.389790832509519	1.38854041946468	KS2	Junior	-0.999863378645445
morn	2	control	post	0.0208333	KS2	Junior	m	0	0	1	-0.389790832509519	1.61996382270877	KS2	Junior	-0.999863378645445
morn	2	control	post	0.00138889	KS2	Louise	f	1	0	0	-0.389790832509519	-1.61996382270878	KS2	Louise	-0.999863378645445
morn	2	control	post	0.00277778	KS2	Louise	f	1	0	0	-0.389790832509519	-1.38854041946467	KS2	Louise	-0.999863378645445
morn	2	control	post	0.00416667	KS2	Louise	f	1	0	0	-0.389790832509519	-1.15711701622056	KS2	Louise	-0.999863378645445
morn	2	control	post	0.00555556	KS2	Louise	f	1	0	0	-0.389790832509519	-0.925693612976446	KS2	Louise	-0.999863378645445
morn	2	control	post	0.00694444	KS2	Louise	f	1	0	0	-0.389790832509519	-0.694270209732334	KS2	Louise	-0.999863378645445
morn	2	control	post	0.00833333	KS2	Louise	f	1	0	0	-0.389790832509519	-0.462846806488225	KS2	Louise	-0.999863378645445
morn	2	control	post	0.00972222	KS2	Louise	f	1	0	0	-0.389790832509519	-0.231423403244113	KS2	Louise	-0.999863378645445
morn	2	control	post	0.0111111	KS2	Louise	f	1	0	0	-0.389790832509519	-0.00000000000000346857647470278	KS2	Louise	-0.999863378645445
morn	2	control	post	0.0125	KS2	Louise	f	1	0	0	-0.389790832509519	0.23142340324411	KS2	Louise	-0.999863378645445
morn	2	control	post	0.0138889	KS2	Louise	f	1	0	0	-0.389790832509519	0.462846806488223	KS2	Louise	-0.999863378645445
morn	2	control	post	0.0152778	KS2	Louise	f	1	0	0	-0.389790832509519	0.694270209732336	KS2	Louise	-0.999863378645445
morn	2	control	post	0.0166667	KS2	Louise	f	1	0	0	-0.389790832509519	0.925693612976449	KS2	Louise	-0.999863378645445
morn	2	control	post	0.0180556	KS2	Louise	f	1	0	0	-0.389790832509519	1.15711701622056	KS2	Louise	-0.999863378645445
morn	2	control	post	0.0194444	KS2	Louise	f	0	0	1	-0.389790832509519	1.38854041946468	KS2	Louise	-0.999863378645445
morn	2	control	post	0.0208333	KS2	Louise	f	0	0	1	-0.389790832509519	1.61996382270877	KS2	Louise	-0.999863378645445
morn	2	control	post	0.00138889	KS2	Vijay	m	0	0	1	-0.389790832509519	-1.61996382270878	KS2	Vijay	-0.999863378645445
morn	2	control	post	0.00277778	KS2	Vijay	m	0	0	1	-0.389790832509519	-1.38854041946467	KS2	Vijay	-0.999863378645445
morn	2	control	post	0.00416667	KS2	Vijay	m	0	0	1	-0.389790832509519	-1.15711701622056	KS2	Vijay	-0.999863378645445
morn	2	control	post	0.00555556	KS2	Vijay	m	0	0	1	-0.389790832509519	-0.925693612976446	KS2	Vijay	-0.999863378645445
morn	2	control	post	0.00694444	KS2	Vijay	m	0	0	1	-0.389790832509519	-0.694270209732334	KS2	Vijay	-0.999863378645445
morn	2	control	post	0.00833333	KS2	Vijay	m	0	0	1	-0.389790832509519	-0.462846806488225	KS2	Vijay	-0.999863378645445
morn	2	control	post	0.00972222	KS2	Vijay	m	0	0	1	-0.389790832509519	-0.231423403244113	KS2	Vijay	-0.999863378645445
morn	2	control	post	0.0111111	KS2	Vijay	m	0	0	1	-0.389790832509519	-0.00000000000000346857647470278	KS2	Vijay	-0.999863378645445
morn	2	control	post	0.0125	KS2	Vijay	m	0	0	1	-0.389790832509519	0.23142340324411	KS2	Vijay	-0.999863378645445
morn	2	control	post	0.0138889	KS2	Vijay	m	0	0	1	-0.389790832509519	0.462846806488223	KS2	Vijay	-0.999863378645445
morn	2	control	post	0.0152778	KS2	Vijay	m	0	0	1	-0.389790832509519	0.694270209732336	KS2	Vijay	-0.999863378645445
morn	2	control	post	0.0166667	KS2	Vijay	m	0	0	1	-0.389790832509519	0.925693612976449	KS2	Vijay	-0.999863378645445
morn	2	control	post	0.0180556	KS2	Vijay	m	0	0	1	-0.389790832509519	1.15711701622056	KS2	Vijay	-0.999863378645445
morn	2	control	post	0.0194444	KS2	Vijay	m	0	0	0	-0.389790832509519	1.38854041946468	KS2	Vijay	-0.999863378645445
morn	2	control	post	0.0208333	KS2	Vijay	m	0	0	1	-0.389790832509519	1.61996382270877	KS2	Vijay	-0.999863378645445
aft	2	outgroup	post	0.00138889	KS2	Junior	m	0	0	1	-0.389790832509519	-1.61996382270878	KS2	Junior	0.999863378645445
aft	2	outgroup	post	0.00277778	KS2	Junior	m	0	0	1	-0.389790832509519	-1.38854041946467	KS2	Junior	0.999863378645445
aft	2	outgroup	post	0.00416667	KS2	Junior	m	0	0	0	-0.389790832509519	-1.15711701622056	KS2	Junior	0.999863378645445
aft	2	outgroup	post	0.00555556	KS2	Junior	m	0	0	1	-0.389790832509519	-0.925693612976446	KS2	Junior	0.999863378645445
aft	2	outgroup	post	0.00694444	KS2	Junior	m	1	0	0	-0.389790832509519	-0.694270209732334	KS2	Junior	0.999863378645445
aft	2	outgroup	post	0.00833333	KS2	Junior	m	1	0	0	-0.389790832509519	-0.462846806488225	KS2	Junior	0.999863378645445
aft	2	outgroup	post	0.00972222	KS2	Junior	m	1	0	0	-0.389790832509519	-0.231423403244113	KS2	Junior	0.999863378645445
aft	2	outgroup	post	0.0111111	KS2	Junior	m	1	0	0	-0.389790832509519	-0.00000000000000346857647470278	KS2	Junior	0.999863378645445
aft	2	outgroup	post	0.0125	KS2	Junior	m	1	0	0	-0.389790832509519	0.23142340324411	KS2	Junior	0.999863378645445
aft	2	outgroup	post	0.0138889	KS2	Junior	m	1	0	0	-0.389790832509519	0.462846806488223	KS2	Junior	0.999863378645445
aft	2	outgroup	post	0.0152778	KS2	Junior	m	1	0	0	-0.389790832509519	0.694270209732336	KS2	Junior	0.999863378645445
aft	2	outgroup	post	0.0166667	KS2	Junior	m	0	0	1	-0.389790832509519	0.925693612976449	KS2	Junior	0.999863378645445
aft	2	outgroup	post	0.0180556	KS2	Junior	m	1	0	0	-0.389790832509519	1.15711701622056	KS2	Junior	0.999863378645445
aft	2	outgroup	post	0.0194444	KS2	Junior	m	1	0	0	-0.389790832509519	1.38854041946468	KS2	Junior	0.999863378645445
aft	2	outgroup	post	0.0208333	KS2	Junior	m	1	0	0	-0.389790832509519	1.61996382270877	KS2	Junior	0.999863378645445
aft	2	outgroup	post	0.00138889	KS2	Louise	f	0	0	1	-0.389790832509519	-1.61996382270878	KS2	Louise	0.999863378645445
aft	2	outgroup	post	0.00277778	KS2	Louise	f	0	0	1	-0.389790832509519	-1.38854041946467	KS2	Louise	0.999863378645445
aft	2	outgroup	post	0.00416667	KS2	Louise	f	0	0	1	-0.389790832509519	-1.15711701622056	KS2	Louise	0.999863378645445
aft	2	outgroup	post	0.00555556	KS2	Louise	f	0	0	1	-0.389790832509519	-0.925693612976446	KS2	Louise	0.999863378645445
aft	2	outgroup	post	0.00694444	KS2	Louise	f	1	0	0	-0.389790832509519	-0.694270209732334	KS2	Louise	0.999863378645445
aft	2	outgroup	post	0.00833333	KS2	Louise	f	1	0	0	-0.389790832509519	-0.462846806488225	KS2	Louise	0.999863378645445
aft	2	outgroup	post	0.00972222	KS2	Louise	f	1	0	0	-0.389790832509519	-0.231423403244113	KS2	Louise	0.999863378645445
aft	2	outgroup	post	0.0111111	KS2	Louise	f	1	0	0	-0.389790832509519	-0.00000000000000346857647470278	KS2	Louise	0.999863378645445
aft	2	outgroup	post	0.0125	KS2	Louise	f	1	0	0	-0.389790832509519	0.23142340324411	KS2	Louise	0.999863378645445
aft	2	outgroup	post	0.0138889	KS2	Louise	f	1	0	0	-0.389790832509519	0.462846806488223	KS2	Louise	0.999863378645445
aft	2	outgroup	post	0.0152778	KS2	Louise	f	1	0	0	-0.389790832509519	0.694270209732336	KS2	Louise	0.999863378645445
aft	2	outgroup	post	0.0166667	KS2	Louise	f	1	0	0	-0.389790832509519	0.925693612976449	KS2	Louise	0.999863378645445
aft	2	outgroup	post	0.0180556	KS2	Louise	f	1	0	0	-0.389790832509519	1.15711701622056	KS2	Louise	0.999863378645445
aft	2	outgroup	post	0.0194444	KS2	Louise	f	1	0	0	-0.389790832509519	1.38854041946468	KS2	Louise	0.999863378645445
aft	2	outgroup	post	0.0208333	KS2	Louise	f	1	0	0	-0.389790832509519	1.61996382270877	KS2	Louise	0.999863378645445
aft	2	outgroup	post	0.00138889	KS2	Vijay	m	0	0	1	-0.389790832509519	-1.61996382270878	KS2	Vijay	0.999863378645445
aft	2	outgroup	post	0.00277778	KS2	Vijay	m	0	0	1	-0.389790832509519	-1.38854041946467	KS2	Vijay	0.999863378645445
aft	2	outgroup	post	0.00416667	KS2	Vijay	m	0	0	0	-0.389790832509519	-1.15711701622056	KS2	Vijay	0.999863378645445
aft	2	outgroup	post	0.00555556	KS2	Vijay	m	0	0	1	-0.389790832509519	-0.925693612976446	KS2	Vijay	0.999863378645445
aft	2	outgroup	post	0.00694444	KS2	Vijay	m	0	0	1	-0.389790832509519	-0.694270209732334	KS2	Vijay	0.999863378645445
aft	2	outgroup	post	0.00833333	KS2	Vijay	m	1	0	0	-0.389790832509519	-0.462846806488225	KS2	Vijay	0.999863378645445
aft	2	outgroup	post	0.00972222	KS2	Vijay	m	1	0	0	-0.389790832509519	-0.231423403244113	KS2	Vijay	0.999863378645445
aft	2	outgroup	post	0.0111111	KS2	Vijay	m	1	0	0	-0.389790832509519	-0.00000000000000346857647470278	KS2	Vijay	0.999863378645445
aft	2	outgroup	post	0.0125	KS2	Vijay	m	1	0	0	-0.389790832509519	0.23142340324411	KS2	Vijay	0.999863378645445
aft	2	outgroup	post	0.0138889	KS2	Vijay	m	1	0	0	-0.389790832509519	0.462846806488223	KS2	Vijay	0.999863378645445
aft	2	outgroup	post	0.0152778	KS2	Vijay	m	1	0	0	-0.389790832509519	0.694270209732336	KS2	Vijay	0.999863378645445
aft	2	outgroup	post	0.0166667	KS2	Vijay	m	1	0	0	-0.389790832509519	0.925693612976449	KS2	Vijay	0.999863378645445
aft	2	outgroup	post	0.0180556	KS2	Vijay	m	1	0	0	-0.389790832509519	1.15711701622056	KS2	Vijay	0.999863378645445
aft	2	outgroup	post	0.0194444	KS2	Vijay	m	1	0	0	-0.389790832509519	1.38854041946468	KS2	Vijay	0.999863378645445
aft	2	outgroup	post	0.0208333	KS2	Vijay	m	1	0	0	-0.389790832509519	1.61996382270877	KS2	Vijay	0.999863378645445
morn	3	control	post	0.00138889	KS1	Ikela	f	0	0	1	0.524718428378199	-1.61996382270878	KS1	Ikela	-0.999863378645445
morn	3	control	post	0.00277778	KS1	Ikela	f	0	0	1	0.524718428378199	-1.38854041946467	KS1	Ikela	-0.999863378645445
morn	3	control	post	0.00416667	KS1	Ikela	f	0	0	1	0.524718428378199	-1.15711701622056	KS1	Ikela	-0.999863378645445
morn	3	control	post	0.00555556	KS1	Ikela	f	0	0	1	0.524718428378199	-0.925693612976446	KS1	Ikela	-0.999863378645445
morn	3	control	post	0.00694444	KS1	Ikela	f	0	0	1	0.524718428378199	-0.694270209732334	KS1	Ikela	-0.999863378645445
morn	3	control	post	0.00833333	KS1	Ikela	f	0	0	1	0.524718428378199	-0.462846806488225	KS1	Ikela	-0.999863378645445
morn	3	control	post	0.00972222	KS1	Ikela	f	0	0	1	0.524718428378199	-0.231423403244113	KS1	Ikela	-0.999863378645445
morn	3	control	post	0.0111111	KS1	Ikela	f	0	0	1	0.524718428378199	-0.00000000000000346857647470278	KS1	Ikela	-0.999863378645445
morn	3	control	post	0.0125	KS1	Ikela	f	0	0	1	0.524718428378199	0.23142340324411	KS1	Ikela	-0.999863378645445
morn	3	control	post	0.0138889	KS1	Ikela	f	0	0	1	0.524718428378199	0.462846806488223	KS1	Ikela	-0.999863378645445
morn	3	control	post	0.0152778	KS1	Ikela	f	0	0	1	0.524718428378199	0.694270209732336	KS1	Ikela	-0.999863378645445
morn	3	control	post	0.0166667	KS1	Ikela	f	0	0	1	0.524718428378199	0.925693612976449	KS1	Ikela	-0.999863378645445
morn	3	control	post	0.0180556	KS1	Ikela	f	0	0	1	0.524718428378199	1.15711701622056	KS1	Ikela	-0.999863378645445
morn	3	control	post	0.0194444	KS1	Ikela	f	0	0	1	0.524718428378199	1.38854041946468	KS1	Ikela	-0.999863378645445
morn	3	control	post	0.0208333	KS1	Ikela	f	0	0	1	0.524718428378199	1.61996382270877	KS1	Ikela	-0.999863378645445
morn	3	control	post	0.00138889	KS1	Lenore	f	0	0	1	0.524718428378199	-1.61996382270878	KS1	Lenore	-0.999863378645445
morn	3	control	post	0.00277778	KS1	Lenore	f	0	0	1	0.524718428378199	-1.38854041946467	KS1	Lenore	-0.999863378645445
morn	3	control	post	0.00416667	KS1	Lenore	f	0	0	1	0.524718428378199	-1.15711701622056	KS1	Lenore	-0.999863378645445
morn	3	control	post	0.00555556	KS1	Lenore	f	0	0	1	0.524718428378199	-0.925693612976446	KS1	Lenore	-0.999863378645445
morn	3	control	post	0.00694444	KS1	Lenore	f	0	0	1	0.524718428378199	-0.694270209732334	KS1	Lenore	-0.999863378645445
morn	3	control	post	0.00833333	KS1	Lenore	f	1	0	0	0.524718428378199	-0.462846806488225	KS1	Lenore	-0.999863378645445
morn	3	control	post	0.00972222	KS1	Lenore	f	1	0	0	0.524718428378199	-0.231423403244113	KS1	Lenore	-0.999863378645445
morn	3	control	post	0.0111111	KS1	Lenore	f	1	0	0	0.524718428378199	-0.00000000000000346857647470278	KS1	Lenore	-0.999863378645445
morn	3	control	post	0.0125	KS1	Lenore	f	1	0	0	0.524718428378199	0.23142340324411	KS1	Lenore	-0.999863378645445
morn	3	control	post	0.0138889	KS1	Lenore	f	1	0	0	0.524718428378199	0.462846806488223	KS1	Lenore	-0.999863378645445
morn	3	control	post	0.0152778	KS1	Lenore	f	1	0	0	0.524718428378199	0.694270209732336	KS1	Lenore	-0.999863378645445
morn	3	control	post	0.0166667	KS1	Lenore	f	1	0	0	0.524718428378199	0.925693612976449	KS1	Lenore	-0.999863378645445
morn	3	control	post	0.0180556	KS1	Lenore	f	1	0	0	0.524718428378199	1.15711701622056	KS1	Lenore	-0.999863378645445
morn	3	control	post	0.0194444	KS1	Lenore	f	1	0	0	0.524718428378199	1.38854041946468	KS1	Lenore	-0.999863378645445
morn	3	control	post	0.0208333	KS1	Lenore	f	1	0	0	0.524718428378199	1.61996382270877	KS1	Lenore	-0.999863378645445
morn	3	control	post	0.00138889	KS1	Lolita	f	0	0	1	0.524718428378199	-1.61996382270878	KS1	Lolita	-0.999863378645445
morn	3	control	post	0.00277778	KS1	Lolita	f	0	0	1	0.524718428378199	-1.38854041946467	KS1	Lolita	-0.999863378645445
morn	3	control	post	0.00416667	KS1	Lolita	f	0	0	1	0.524718428378199	-1.15711701622056	KS1	Lolita	-0.999863378645445
morn	3	control	post	0.00555556	KS1	Lolita	f	0	0	1	0.524718428378199	-0.925693612976446	KS1	Lolita	-0.999863378645445
morn	3	control	post	0.00694444	KS1	Lolita	f	0	0	1	0.524718428378199	-0.694270209732334	KS1	Lolita	-0.999863378645445
morn	3	control	post	0.00833333	KS1	Lolita	f	1	0	0	0.524718428378199	-0.462846806488225	KS1	Lolita	-0.999863378645445
morn	3	control	post	0.00972222	KS1	Lolita	f	1	0	0	0.524718428378199	-0.231423403244113	KS1	Lolita	-0.999863378645445
morn	3	control	post	0.0111111	KS1	Lolita	f	1	0	0	0.524718428378199	-0.00000000000000346857647470278	KS1	Lolita	-0.999863378645445
morn	3	control	post	0.0125	KS1	Lolita	f	1	0	0	0.524718428378199	0.23142340324411	KS1	Lolita	-0.999863378645445
morn	3	control	post	0.0138889	KS1	Lolita	f	1	0	0	0.524718428378199	0.462846806488223	KS1	Lolita	-0.999863378645445
morn	3	control	post	0.0152778	KS1	Lolita	f	1	0	0	0.524718428378199	0.694270209732336	KS1	Lolita	-0.999863378645445
morn	3	control	post	0.0166667	KS1	Lolita	f	1	0	0	0.524718428378199	0.925693612976449	KS1	Lolita	-0.999863378645445
morn	3	control	post	0.0180556	KS1	Lolita	f	1	0	0	0.524718428378199	1.15711701622056	KS1	Lolita	-0.999863378645445
morn	3	control	post	0.0194444	KS1	Lolita	f	1	0	0	0.524718428378199	1.38854041946468	KS1	Lolita	-0.999863378645445
morn	3	control	post	0.0208333	KS1	Lolita	f	1	0	0	0.524718428378199	1.61996382270877	KS1	Lolita	-0.999863378645445
aft	3	outgroup	post	0.00138889	KS1	Ikela	f	0	0	1	0.524718428378199	-1.61996382270878	KS1	Ikela	0.999863378645445
aft	3	outgroup	post	0.00277778	KS1	Ikela	f	0	1	0	0.524718428378199	-1.38854041946467	KS1	Ikela	0.999863378645445
aft	3	outgroup	post	0.00416667	KS1	Ikela	f	0	0	1	0.524718428378199	-1.15711701622056	KS1	Ikela	0.999863378645445
aft	3	outgroup	post	0.00555556	KS1	Ikela	f	0	0	1	0.524718428378199	-0.925693612976446	KS1	Ikela	0.999863378645445
aft	3	outgroup	post	0.00694444	KS1	Ikela	f	0	0	1	0.524718428378199	-0.694270209732334	KS1	Ikela	0.999863378645445
aft	3	outgroup	post	0.00833333	KS1	Ikela	f	0	0	1	0.524718428378199	-0.462846806488225	KS1	Ikela	0.999863378645445
aft	3	outgroup	post	0.00972222	KS1	Ikela	f	0	0	1	0.524718428378199	-0.231423403244113	KS1	Ikela	0.999863378645445
aft	3	outgroup	post	0.0111111	KS1	Ikela	f	0	0	1	0.524718428378199	-0.00000000000000346857647470278	KS1	Ikela	0.999863378645445
aft	3	outgroup	post	0.0125	KS1	Ikela	f	0	0	1	0.524718428378199	0.23142340324411	KS1	Ikela	0.999863378645445
aft	3	outgroup	post	0.0138889	KS1	Ikela	f	0	0	1	0.524718428378199	0.462846806488223	KS1	Ikela	0.999863378645445
aft	3	outgroup	post	0.0152778	KS1	Ikela	f	0	0	1	0.524718428378199	0.694270209732336	KS1	Ikela	0.999863378645445
aft	3	outgroup	post	0.0166667	KS1	Ikela	f	0	1	0	0.524718428378199	0.925693612976449	KS1	Ikela	0.999863378645445
aft	3	outgroup	post	0.0180556	KS1	Ikela	f	0	0	0	0.524718428378199	1.15711701622056	KS1	Ikela	0.999863378645445
aft	3	outgroup	post	0.0194444	KS1	Ikela	f	0	1	0	0.524718428378199	1.38854041946468	KS1	Ikela	0.999863378645445
aft	3	outgroup	post	0.0208333	KS1	Ikela	f	0	1	0	0.524718428378199	1.61996382270877	KS1	Ikela	0.999863378645445
aft	3	outgroup	post	0.00138889	KS1	Lenore	f	0	0	1	0.524718428378199	-1.61996382270878	KS1	Lenore	0.999863378645445
aft	3	outgroup	post	0.00277778	KS1	Lenore	f	0	0	1	0.524718428378199	-1.38854041946467	KS1	Lenore	0.999863378645445
aft	3	outgroup	post	0.00416667	KS1	Lenore	f	0	0	0	0.524718428378199	-1.15711701622056	KS1	Lenore	0.999863378645445
aft	3	outgroup	post	0.00555556	KS1	Lenore	f	0	0	0	0.524718428378199	-0.925693612976446	KS1	Lenore	0.999863378645445
aft	3	outgroup	post	0.00694444	KS1	Lenore	f	0	0	0	0.524718428378199	-0.694270209732334	KS1	Lenore	0.999863378645445
aft	3	outgroup	post	0.00833333	KS1	Lenore	f	0	0	0	0.524718428378199	-0.462846806488225	KS1	Lenore	0.999863378645445
aft	3	outgroup	post	0.00972222	KS1	Lenore	f	0	0	0	0.524718428378199	-0.231423403244113	KS1	Lenore	0.999863378645445
aft	3	outgroup	post	0.0111111	KS1	Lenore	f	0	0	1	0.524718428378199	-0.00000000000000346857647470278	KS1	Lenore	0.999863378645445
aft	3	outgroup	post	0.0125	KS1	Lenore	f	0	0	1	0.524718428378199	0.23142340324411	KS1	Lenore	0.999863378645445
aft	3	outgroup	post	0.0138889	KS1	Lenore	f	0	0	1	0.524718428378199	0.462846806488223	KS1	Lenore	0.999863378645445
aft	3	outgroup	post	0.0152778	KS1	Lenore	f	0	0	1	0.524718428378199	0.694270209732336	KS1	Lenore	0.999863378645445
aft	3	outgroup	post	0.0166667	KS1	Lenore	f	0	0	1	0.524718428378199	0.925693612976449	KS1	Lenore	0.999863378645445
aft	3	outgroup	post	0.0180556	KS1	Lenore	f	0	0	1	0.524718428378199	1.15711701622056	KS1	Lenore	0.999863378645445
aft	3	outgroup	post	0.0194444	KS1	Lenore	f	0	0	1	0.524718428378199	1.38854041946468	KS1	Lenore	0.999863378645445
aft	3	outgroup	post	0.0208333	KS1	Lenore	f	0	0	1	0.524718428378199	1.61996382270877	KS1	Lenore	0.999863378645445
aft	3	outgroup	post	0.00138889	KS1	Lolita	f	0	0	1	0.524718428378199	-1.61996382270878	KS1	Lolita	0.999863378645445
aft	3	outgroup	post	0.00277778	KS1	Lolita	f	0	0	1	0.524718428378199	-1.38854041946467	KS1	Lolita	0.999863378645445
aft	3	outgroup	post	0.00416667	KS1	Lolita	f	0	0	1	0.524718428378199	-1.15711701622056	KS1	Lolita	0.999863378645445
aft	3	outgroup	post	0.00555556	KS1	Lolita	f	0	0	1	0.524718428378199	-0.925693612976446	KS1	Lolita	0.999863378645445
aft	3	outgroup	post	0.00694444	KS1	Lolita	f	0	0	1	0.524718428378199	-0.694270209732334	KS1	Lolita	0.999863378645445
aft	3	outgroup	post	0.00833333	KS1	Lolita	f	0	0	1	0.524718428378199	-0.462846806488225	KS1	Lolita	0.999863378645445
aft	3	outgroup	post	0.00972222	KS1	Lolita	f	0	0	1	0.524718428378199	-0.231423403244113	KS1	Lolita	0.999863378645445
aft	3	outgroup	post	0.0111111	KS1	Lolita	f	0	0	1	0.524718428378199	-0.00000000000000346857647470278	KS1	Lolita	0.999863378645445
aft	3	outgroup	post	0.0125	KS1	Lolita	f	0	0	1	0.524718428378199	0.23142340324411	KS1	Lolita	0.999863378645445
aft	3	outgroup	post	0.0138889	KS1	Lolita	f	0	0	1	0.524718428378199	0.462846806488223	KS1	Lolita	0.999863378645445
aft	3	outgroup	post	0.0152778	KS1	Lolita	f	0	0	1	0.524718428378199	0.694270209732336	KS1	Lolita	0.999863378645445
aft	3	outgroup	post	0.0166667	KS1	Lolita	f	0	0	1	0.524718428378199	0.925693612976449	KS1	Lolita	0.999863378645445
aft	3	outgroup	post	0.0180556	KS1	Lolita	f	0	0	1	0.524718428378199	1.15711701622056	KS1	Lolita	0.999863378645445
aft	3	outgroup	post	0.0194444	KS1	Lolita	f	0	1	0	0.524718428378199	1.38854041946468	KS1	Lolita	0.999863378645445
aft	3	outgroup	post	0.0208333	KS1	Lolita	f	0	1	0	0.524718428378199	1.61996382270877	KS1	Lolita	0.999863378645445
morn	3	control	post	0.00138889	KS2	Junior	m	0	0	0	0.524718428378199	-1.61996382270878	KS2	Junior	-0.999863378645445
morn	3	control	post	0.00277778	KS2	Junior	m	0	0	0	0.524718428378199	-1.38854041946467	KS2	Junior	-0.999863378645445
morn	3	control	post	0.00416667	KS2	Junior	m	0	0	0	0.524718428378199	-1.15711701622056	KS2	Junior	-0.999863378645445
morn	3	control	post	0.00555556	KS2	Junior	m	0	0	1	0.524718428378199	-0.925693612976446	KS2	Junior	-0.999863378645445
morn	3	control	post	0.00694444	KS2	Junior	m	0	0	0	0.524718428378199	-0.694270209732334	KS2	Junior	-0.999863378645445
morn	3	control	post	0.00833333	KS2	Junior	m	0	0	0	0.524718428378199	-0.462846806488225	KS2	Junior	-0.999863378645445
morn	3	control	post	0.00972222	KS2	Junior	m	0	0	0	0.524718428378199	-0.231423403244113	KS2	Junior	-0.999863378645445
morn	3	control	post	0.0111111	KS2	Junior	m	0	0	0	0.524718428378199	-0.00000000000000346857647470278	KS2	Junior	-0.999863378645445
morn	3	control	post	0.0125	KS2	Junior	m	0	0	1	0.524718428378199	0.23142340324411	KS2	Junior	-0.999863378645445
morn	3	control	post	0.0138889	KS2	Junior	m	0	0	1	0.524718428378199	0.462846806488223	KS2	Junior	-0.999863378645445
morn	3	control	post	0.0152778	KS2	Junior	m	0	0	1	0.524718428378199	0.694270209732336	KS2	Junior	-0.999863378645445
morn	3	control	post	0.0166667	KS2	Junior	m	0	0	1	0.524718428378199	0.925693612976449	KS2	Junior	-0.999863378645445
morn	3	control	post	0.0180556	KS2	Junior	m	0	0	1	0.524718428378199	1.15711701622056	KS2	Junior	-0.999863378645445
morn	3	control	post	0.0194444	KS2	Junior	m	0	0	1	0.524718428378199	1.38854041946468	KS2	Junior	-0.999863378645445
morn	3	control	post	0.0208333	KS2	Junior	m	0	0	1	0.524718428378199	1.61996382270877	KS2	Junior	-0.999863378645445
morn	3	control	post	0.00138889	KS2	Louise	f	0	0	1	0.524718428378199	-1.61996382270878	KS2	Louise	-0.999863378645445
morn	3	control	post	0.00277778	KS2	Louise	f	0	0	1	0.524718428378199	-1.38854041946467	KS2	Louise	-0.999863378645445
morn	3	control	post	0.00416667	KS2	Louise	f	0	0	1	0.524718428378199	-1.15711701622056	KS2	Louise	-0.999863378645445
morn	3	control	post	0.00555556	KS2	Louise	f	0	0	1	0.524718428378199	-0.925693612976446	KS2	Louise	-0.999863378645445
morn	3	control	post	0.00694444	KS2	Louise	f	0	0	1	0.524718428378199	-0.694270209732334	KS2	Louise	-0.999863378645445
morn	3	control	post	0.00833333	KS2	Louise	f	0	0	1	0.524718428378199	-0.462846806488225	KS2	Louise	-0.999863378645445
morn	3	control	post	0.00972222	KS2	Louise	f	0	0	1	0.524718428378199	-0.231423403244113	KS2	Louise	-0.999863378645445
morn	3	control	post	0.0111111	KS2	Louise	f	0	0	1	0.524718428378199	-0.00000000000000346857647470278	KS2	Louise	-0.999863378645445
morn	3	control	post	0.0125	KS2	Louise	f	0	0	1	0.524718428378199	0.23142340324411	KS2	Louise	-0.999863378645445
morn	3	control	post	0.0138889	KS2	Louise	f	0	0	1	0.524718428378199	0.462846806488223	KS2	Louise	-0.999863378645445
morn	3	control	post	0.0152778	KS2	Louise	f	0	0	1	0.524718428378199	0.694270209732336	KS2	Louise	-0.999863378645445
morn	3	control	post	0.0166667	KS2	Louise	f	0	0	1	0.524718428378199	0.925693612976449	KS2	Louise	-0.999863378645445
morn	3	control	post	0.0180556	KS2	Louise	f	0	0	1	0.524718428378199	1.15711701622056	KS2	Louise	-0.999863378645445
morn	3	control	post	0.0194444	KS2	Louise	f	0	0	1	0.524718428378199	1.38854041946468	KS2	Louise	-0.999863378645445
morn	3	control	post	0.0208333	KS2	Louise	f	0	0	1	0.524718428378199	1.61996382270877	KS2	Louise	-0.999863378645445
morn	3	control	post	0.00138889	KS2	Vijay	m	0	0	0	0.524718428378199	-1.61996382270878	KS2	Vijay	-0.999863378645445
morn	3	control	post	0.00277778	KS2	Vijay	m	0	0	0	0.524718428378199	-1.38854041946467	KS2	Vijay	-0.999863378645445
morn	3	control	post	0.00416667	KS2	Vijay	m	0	0	0	0.524718428378199	-1.15711701622056	KS2	Vijay	-0.999863378645445
morn	3	control	post	0.00555556	KS2	Vijay	m	0	0	1	0.524718428378199	-0.925693612976446	KS2	Vijay	-0.999863378645445
morn	3	control	post	0.00694444	KS2	Vijay	m	0	0	0	0.524718428378199	-0.694270209732334	KS2	Vijay	-0.999863378645445
morn	3	control	post	0.00833333	KS2	Vijay	m	0	0	0	0.524718428378199	-0.462846806488225	KS2	Vijay	-0.999863378645445
morn	3	control	post	0.00972222	KS2	Vijay	m	0	0	0	0.524718428378199	-0.231423403244113	KS2	Vijay	-0.999863378645445
morn	3	control	post	0.0111111	KS2	Vijay	m	0	0	0	0.524718428378199	-0.00000000000000346857647470278	KS2	Vijay	-0.999863378645445
morn	3	control	post	0.0125	KS2	Vijay	m	0	0	0	0.524718428378199	0.23142340324411	KS2	Vijay	-0.999863378645445
morn	3	control	post	0.0138889	KS2	Vijay	m	0	0	1	0.524718428378199	0.462846806488223	KS2	Vijay	-0.999863378645445
morn	3	control	post	0.0152778	KS2	Vijay	m	0	0	1	0.524718428378199	0.694270209732336	KS2	Vijay	-0.999863378645445
morn	3	control	post	0.0166667	KS2	Vijay	m	0	0	1	0.524718428378199	0.925693612976449	KS2	Vijay	-0.999863378645445
morn	3	control	post	0.0180556	KS2	Vijay	m	0	0	0	0.524718428378199	1.15711701622056	KS2	Vijay	-0.999863378645445
morn	3	control	post	0.0194444	KS2	Vijay	m	0	0	1	0.524718428378199	1.38854041946468	KS2	Vijay	-0.999863378645445
morn	3	control	post	0.0208333	KS2	Vijay	m	0	0	1	0.524718428378199	1.61996382270877	KS2	Vijay	-0.999863378645445
aft	3	outgroup	post	0.00138889	KS2	Junior	m	0	0	1	0.524718428378199	-1.61996382270878	KS2	Junior	0.999863378645445
aft	3	outgroup	post	0.00277778	KS2	Junior	m	0	0	1	0.524718428378199	-1.38854041946467	KS2	Junior	0.999863378645445
aft	3	outgroup	post	0.00416667	KS2	Junior	m	0	0	1	0.524718428378199	-1.15711701622056	KS2	Junior	0.999863378645445
aft	3	outgroup	post	0.00555556	KS2	Junior	m	0	0	1	0.524718428378199	-0.925693612976446	KS2	Junior	0.999863378645445
aft	3	outgroup	post	0.00694444	KS2	Junior	m	0	0	1	0.524718428378199	-0.694270209732334	KS2	Junior	0.999863378645445
aft	3	outgroup	post	0.00833333	KS2	Junior	m	0	0	1	0.524718428378199	-0.462846806488225	KS2	Junior	0.999863378645445
aft	3	outgroup	post	0.00972222	KS2	Junior	m	0	0	1	0.524718428378199	-0.231423403244113	KS2	Junior	0.999863378645445
aft	3	outgroup	post	0.0111111	KS2	Junior	m	0	0	1	0.524718428378199	-0.00000000000000346857647470278	KS2	Junior	0.999863378645445
aft	3	outgroup	post	0.0125	KS2	Junior	m	0	0	1	0.524718428378199	0.23142340324411	KS2	Junior	0.999863378645445
aft	3	outgroup	post	0.0138889	KS2	Junior	m	0	0	1	0.524718428378199	0.462846806488223	KS2	Junior	0.999863378645445
aft	3	outgroup	post	0.0152778	KS2	Junior	m	0	0	1	0.524718428378199	0.694270209732336	KS2	Junior	0.999863378645445
aft	3	outgroup	post	0.0166667	KS2	Junior	m	0	0	1	0.524718428378199	0.925693612976449	KS2	Junior	0.999863378645445
aft	3	outgroup	post	0.0180556	KS2	Junior	m	0	0	1	0.524718428378199	1.15711701622056	KS2	Junior	0.999863378645445
aft	3	outgroup	post	0.0194444	KS2	Junior	m	0	0	1	0.524718428378199	1.38854041946468	KS2	Junior	0.999863378645445
aft	3	outgroup	post	0.0208333	KS2	Junior	m	0	0	1	0.524718428378199	1.61996382270877	KS2	Junior	0.999863378645445
aft	3	outgroup	post	0.00138889	KS2	Louise	f	0	0	1	0.524718428378199	-1.61996382270878	KS2	Louise	0.999863378645445
aft	3	outgroup	post	0.00277778	KS2	Louise	f	0	0	1	0.524718428378199	-1.38854041946467	KS2	Louise	0.999863378645445
aft	3	outgroup	post	0.00416667	KS2	Louise	f	0	0	1	0.524718428378199	-1.15711701622056	KS2	Louise	0.999863378645445
aft	3	outgroup	post	0.00555556	KS2	Louise	f	0	0	1	0.524718428378199	-0.925693612976446	KS2	Louise	0.999863378645445
aft	3	outgroup	post	0.00694444	KS2	Louise	f	0	0	1	0.524718428378199	-0.694270209732334	KS2	Louise	0.999863378645445
aft	3	outgroup	post	0.00833333	KS2	Louise	f	0	0	1	0.524718428378199	-0.462846806488225	KS2	Louise	0.999863378645445
aft	3	outgroup	post	0.00972222	KS2	Louise	f	0	0	1	0.524718428378199	-0.231423403244113	KS2	Louise	0.999863378645445
aft	3	outgroup	post	0.0111111	KS2	Louise	f	0	0	1	0.524718428378199	-0.00000000000000346857647470278	KS2	Louise	0.999863378645445
aft	3	outgroup	post	0.0125	KS2	Louise	f	0	0	1	0.524718428378199	0.23142340324411	KS2	Louise	0.999863378645445
aft	3	outgroup	post	0.0138889	KS2	Louise	f	0	0	1	0.524718428378199	0.462846806488223	KS2	Louise	0.999863378645445
aft	3	outgroup	post	0.0152778	KS2	Louise	f	0	0	1	0.524718428378199	0.694270209732336	KS2	Louise	0.999863378645445
aft	3	outgroup	post	0.0166667	KS2	Louise	f	0	0	1	0.524718428378199	0.925693612976449	KS2	Louise	0.999863378645445
aft	3	outgroup	post	0.0180556	KS2	Louise	f	0	0	1	0.524718428378199	1.15711701622056	KS2	Louise	0.999863378645445
aft	3	outgroup	post	0.0194444	KS2	Louise	f	0	0	1	0.524718428378199	1.38854041946468	KS2	Louise	0.999863378645445
aft	3	outgroup	post	0.0208333	KS2	Louise	f	0	0	1	0.524718428378199	1.61996382270877	KS2	Louise	0.999863378645445
aft	3	outgroup	post	0.00138889	KS2	Vijay	m	0	0	1	0.524718428378199	-1.61996382270878	KS2	Vijay	0.999863378645445
aft	3	outgroup	post	0.00277778	KS2	Vijay	m	0	0	1	0.524718428378199	-1.38854041946467	KS2	Vijay	0.999863378645445
aft	3	outgroup	post	0.00416667	KS2	Vijay	m	0	0	1	0.524718428378199	-1.15711701622056	KS2	Vijay	0.999863378645445
aft	3	outgroup	post	0.00555556	KS2	Vijay	m	0	0	1	0.524718428378199	-0.925693612976446	KS2	Vijay	0.999863378645445
aft	3	outgroup	post	0.00694444	KS2	Vijay	m	0	0	1	0.524718428378199	-0.694270209732334	KS2	Vijay	0.999863378645445
aft	3	outgroup	post	0.00833333	KS2	Vijay	m	0	0	1	0.524718428378199	-0.462846806488225	KS2	Vijay	0.999863378645445
aft	3	outgroup	post	0.00972222	KS2	Vijay	m	0	0	1	0.524718428378199	-0.231423403244113	KS2	Vijay	0.999863378645445
aft	3	outgroup	post	0.0111111	KS2	Vijay	m	0	0	1	0.524718428378199	-0.00000000000000346857647470278	KS2	Vijay	0.999863378645445
aft	3	outgroup	post	0.0125	KS2	Vijay	m	0	0	1	0.524718428378199	0.23142340324411	KS2	Vijay	0.999863378645445
aft	3	outgroup	post	0.0138889	KS2	Vijay	m	0	0	1	0.524718428378199	0.462846806488223	KS2	Vijay	0.999863378645445
aft	3	outgroup	post	0.0152778	KS2	Vijay	m	0	0	1	0.524718428378199	0.694270209732336	KS2	Vijay	0.999863378645445
aft	3	outgroup	post	0.0166667	KS2	Vijay	m	0	0	0	0.524718428378199	0.925693612976449	KS2	Vijay	0.999863378645445
aft	3	outgroup	post	0.0180556	KS2	Vijay	m	0	0	1	0.524718428378199	1.15711701622056	KS2	Vijay	0.999863378645445
aft	3	outgroup	post	0.0194444	KS2	Vijay	m	0	0	1	0.524718428378199	1.38854041946468	KS2	Vijay	0.999863378645445
aft	3	outgroup	post	0.0208333	KS2	Vijay	m	0	0	1	0.524718428378199	1.61996382270877	KS2	Vijay	0.999863378645445
morn	4	outgroup	post	0.00138889	KS1	Ikela	f	0	0	1	1.43922768926592	-1.61996382270878	KS1	Ikela	0.999863378645445
morn	4	outgroup	post	0.00277778	KS1	Ikela	f	0	0	1	1.43922768926592	-1.38854041946467	KS1	Ikela	0.999863378645445
morn	4	outgroup	post	0.00416667	KS1	Ikela	f	0	0	1	1.43922768926592	-1.15711701622056	KS1	Ikela	0.999863378645445
morn	4	outgroup	post	0.00555556	KS1	Ikela	f	0	0	1	1.43922768926592	-0.925693612976446	KS1	Ikela	0.999863378645445
morn	4	outgroup	post	0.00694444	KS1	Ikela	f	0	0	1	1.43922768926592	-0.694270209732334	KS1	Ikela	0.999863378645445
morn	4	outgroup	post	0.00833333	KS1	Ikela	f	0	0	1	1.43922768926592	-0.462846806488225	KS1	Ikela	0.999863378645445
morn	4	outgroup	post	0.00972222	KS1	Ikela	f	0	0	1	1.43922768926592	-0.231423403244113	KS1	Ikela	0.999863378645445
morn	4	outgroup	post	0.0111111	KS1	Ikela	f	0	0	1	1.43922768926592	-0.00000000000000346857647470278	KS1	Ikela	0.999863378645445
morn	4	outgroup	post	0.0125	KS1	Ikela	f	0	0	1	1.43922768926592	0.23142340324411	KS1	Ikela	0.999863378645445
morn	4	outgroup	post	0.0138889	KS1	Ikela	f	0	0	1	1.43922768926592	0.462846806488223	KS1	Ikela	0.999863378645445
morn	4	outgroup	post	0.0152778	KS1	Ikela	f	0	0	1	1.43922768926592	0.694270209732336	KS1	Ikela	0.999863378645445
morn	4	outgroup	post	0.0166667	KS1	Ikela	f	0	0	1	1.43922768926592	0.925693612976449	KS1	Ikela	0.999863378645445
morn	4	outgroup	post	0.0180556	KS1	Ikela	f	0	0	1	1.43922768926592	1.15711701622056	KS1	Ikela	0.999863378645445
morn	4	outgroup	post	0.0194444	KS1	Ikela	f	1	0	0	1.43922768926592	1.38854041946468	KS1	Ikela	0.999863378645445
morn	4	outgroup	post	0.0208333	KS1	Ikela	f	0	0	1	1.43922768926592	1.61996382270877	KS1	Ikela	0.999863378645445
morn	4	outgroup	post	0.00138889	KS1	Lenore	f	0	1	0	1.43922768926592	-1.61996382270878	KS1	Lenore	0.999863378645445
morn	4	outgroup	post	0.00277778	KS1	Lenore	f	0	0	1	1.43922768926592	-1.38854041946467	KS1	Lenore	0.999863378645445
morn	4	outgroup	post	0.00416667	KS1	Lenore	f	0	0	1	1.43922768926592	-1.15711701622056	KS1	Lenore	0.999863378645445
morn	4	outgroup	post	0.00555556	KS1	Lenore	f	0	1	0	1.43922768926592	-0.925693612976446	KS1	Lenore	0.999863378645445
morn	4	outgroup	post	0.00694444	KS1	Lenore	f	0	1	0	1.43922768926592	-0.694270209732334	KS1	Lenore	0.999863378645445
morn	4	outgroup	post	0.00833333	KS1	Lenore	f	0	1	0	1.43922768926592	-0.462846806488225	KS1	Lenore	0.999863378645445
morn	4	outgroup	post	0.00972222	KS1	Lenore	f	0	1	0	1.43922768926592	-0.231423403244113	KS1	Lenore	0.999863378645445
morn	4	outgroup	post	0.0111111	KS1	Lenore	f	0	0	1	1.43922768926592	-0.00000000000000346857647470278	KS1	Lenore	0.999863378645445
morn	4	outgroup	post	0.0125	KS1	Lenore	f	0	0	1	1.43922768926592	0.23142340324411	KS1	Lenore	0.999863378645445
morn	4	outgroup	post	0.0138889	KS1	Lenore	f	0	0	1	1.43922768926592	0.462846806488223	KS1	Lenore	0.999863378645445
morn	4	outgroup	post	0.0152778	KS1	Lenore	f	0	0	1	1.43922768926592	0.694270209732336	KS1	Lenore	0.999863378645445
morn	4	outgroup	post	0.0166667	KS1	Lenore	f	0	0	1	1.43922768926592	0.925693612976449	KS1	Lenore	0.999863378645445
morn	4	outgroup	post	0.0180556	KS1	Lenore	f	0	0	1	1.43922768926592	1.15711701622056	KS1	Lenore	0.999863378645445
morn	4	outgroup	post	0.0194444	KS1	Lenore	f	1	0	0	1.43922768926592	1.38854041946468	KS1	Lenore	0.999863378645445
morn	4	outgroup	post	0.0208333	KS1	Lenore	f	0	0	0	1.43922768926592	1.61996382270877	KS1	Lenore	0.999863378645445
morn	4	outgroup	post	0.00138889	KS1	Lolita	f	0	0	1	1.43922768926592	-1.61996382270878	KS1	Lolita	0.999863378645445
morn	4	outgroup	post	0.00277778	KS1	Lolita	f	0	0	1	1.43922768926592	-1.38854041946467	KS1	Lolita	0.999863378645445
morn	4	outgroup	post	0.00416667	KS1	Lolita	f	0	0	1	1.43922768926592	-1.15711701622056	KS1	Lolita	0.999863378645445
morn	4	outgroup	post	0.00555556	KS1	Lolita	f	0	0	1	1.43922768926592	-0.925693612976446	KS1	Lolita	0.999863378645445
morn	4	outgroup	post	0.00694444	KS1	Lolita	f	0	0	1	1.43922768926592	-0.694270209732334	KS1	Lolita	0.999863378645445
morn	4	outgroup	post	0.00833333	KS1	Lolita	f	0	0	1	1.43922768926592	-0.462846806488225	KS1	Lolita	0.999863378645445
morn	4	outgroup	post	0.00972222	KS1	Lolita	f	0	0	1	1.43922768926592	-0.231423403244113	KS1	Lolita	0.999863378645445
morn	4	outgroup	post	0.0111111	KS1	Lolita	f	0	0	1	1.43922768926592	-0.00000000000000346857647470278	KS1	Lolita	0.999863378645445
morn	4	outgroup	post	0.0125	KS1	Lolita	f	0	0	1	1.43922768926592	0.23142340324411	KS1	Lolita	0.999863378645445
morn	4	outgroup	post	0.0138889	KS1	Lolita	f	0	0	1	1.43922768926592	0.462846806488223	KS1	Lolita	0.999863378645445
morn	4	outgroup	post	0.0152778	KS1	Lolita	f	0	0	1	1.43922768926592	0.694270209732336	KS1	Lolita	0.999863378645445
morn	4	outgroup	post	0.0166667	KS1	Lolita	f	0	1	0	1.43922768926592	0.925693612976449	KS1	Lolita	0.999863378645445
morn	4	outgroup	post	0.0180556	KS1	Lolita	f	0	1	0	1.43922768926592	1.15711701622056	KS1	Lolita	0.999863378645445
morn	4	outgroup	post	0.0194444	KS1	Lolita	f	0	1	0	1.43922768926592	1.38854041946468	KS1	Lolita	0.999863378645445
morn	4	outgroup	post	0.0208333	KS1	Lolita	f	0	0	1	1.43922768926592	1.61996382270877	KS1	Lolita	0.999863378645445
aft	4	control	post	0.00138889	KS1	Ikela	f	1	0	0	1.43922768926592	-1.61996382270878	KS1	Ikela	-0.999863378645445
aft	4	control	post	0.00277778	KS1	Ikela	f	1	0	0	1.43922768926592	-1.38854041946467	KS1	Ikela	-0.999863378645445
aft	4	control	post	0.00416667	KS1	Ikela	f	1	0	0	1.43922768926592	-1.15711701622056	KS1	Ikela	-0.999863378645445
aft	4	control	post	0.00555556	KS1	Ikela	f	1	0	0	1.43922768926592	-0.925693612976446	KS1	Ikela	-0.999863378645445
aft	4	control	post	0.00694444	KS1	Ikela	f	1	0	0	1.43922768926592	-0.694270209732334	KS1	Ikela	-0.999863378645445
aft	4	control	post	0.00833333	KS1	Ikela	f	1	0	0	1.43922768926592	-0.462846806488225	KS1	Ikela	-0.999863378645445
aft	4	control	post	0.00972222	KS1	Ikela	f	1	0	0	1.43922768926592	-0.231423403244113	KS1	Ikela	-0.999863378645445
aft	4	control	post	0.0111111	KS1	Ikela	f	1	0	0	1.43922768926592	-0.00000000000000346857647470278	KS1	Ikela	-0.999863378645445
aft	4	control	post	0.0125	KS1	Ikela	f	1	0	0	1.43922768926592	0.23142340324411	KS1	Ikela	-0.999863378645445
aft	4	control	post	0.0138889	KS1	Ikela	f	1	0	0	1.43922768926592	0.462846806488223	KS1	Ikela	-0.999863378645445
aft	4	control	post	0.0152778	KS1	Ikela	f	1	0	0	1.43922768926592	0.694270209732336	KS1	Ikela	-0.999863378645445
aft	4	control	post	0.0166667	KS1	Ikela	f	0	1	0	1.43922768926592	0.925693612976449	KS1	Ikela	-0.999863378645445
aft	4	control	post	0.0180556	KS1	Ikela	f	0	0	0	1.43922768926592	1.15711701622056	KS1	Ikela	-0.999863378645445
aft	4	control	post	0.0194444	KS1	Ikela	f	0	0	0	1.43922768926592	1.38854041946468	KS1	Ikela	-0.999863378645445
aft	4	control	post	0.0208333	KS1	Ikela	f	0	0	0	1.43922768926592	1.61996382270877	KS1	Ikela	-0.999863378645445
aft	4	control	post	0.00138889	KS1	Lenore	f	1	0	0	1.43922768926592	-1.61996382270878	KS1	Lenore	-0.999863378645445
aft	4	control	post	0.00277778	KS1	Lenore	f	1	0	0	1.43922768926592	-1.38854041946467	KS1	Lenore	-0.999863378645445
aft	4	control	post	0.00416667	KS1	Lenore	f	1	0	0	1.43922768926592	-1.15711701622056	KS1	Lenore	-0.999863378645445
aft	4	control	post	0.00555556	KS1	Lenore	f	1	0	0	1.43922768926592	-0.925693612976446	KS1	Lenore	-0.999863378645445
aft	4	control	post	0.00694444	KS1	Lenore	f	1	0	0	1.43922768926592	-0.694270209732334	KS1	Lenore	-0.999863378645445
aft	4	control	post	0.00833333	KS1	Lenore	f	1	0	0	1.43922768926592	-0.462846806488225	KS1	Lenore	-0.999863378645445
aft	4	control	post	0.00972222	KS1	Lenore	f	1	0	0	1.43922768926592	-0.231423403244113	KS1	Lenore	-0.999863378645445
aft	4	control	post	0.0111111	KS1	Lenore	f	1	0	0	1.43922768926592	-0.00000000000000346857647470278	KS1	Lenore	-0.999863378645445
aft	4	control	post	0.0125	KS1	Lenore	f	1	0	0	1.43922768926592	0.23142340324411	KS1	Lenore	-0.999863378645445
aft	4	control	post	0.0138889	KS1	Lenore	f	1	0	0	1.43922768926592	0.462846806488223	KS1	Lenore	-0.999863378645445
aft	4	control	post	0.0152778	KS1	Lenore	f	1	0	0	1.43922768926592	0.694270209732336	KS1	Lenore	-0.999863378645445
aft	4	control	post	0.0166667	KS1	Lenore	f	0	0	1	1.43922768926592	0.925693612976449	KS1	Lenore	-0.999863378645445
aft	4	control	post	0.0180556	KS1	Lenore	f	0	0	1	1.43922768926592	1.15711701622056	KS1	Lenore	-0.999863378645445
aft	4	control	post	0.0194444	KS1	Lenore	f	0	0	1	1.43922768926592	1.38854041946468	KS1	Lenore	-0.999863378645445
aft	4	control	post	0.0208333	KS1	Lenore	f	0	0	0	1.43922768926592	1.61996382270877	KS1	Lenore	-0.999863378645445
aft	4	control	post	0.00138889	KS1	Lolita	f	0	0	1	1.43922768926592	-1.61996382270878	KS1	Lolita	-0.999863378645445
aft	4	control	post	0.00277778	KS1	Lolita	f	0	0	1	1.43922768926592	-1.38854041946467	KS1	Lolita	-0.999863378645445
aft	4	control	post	0.00416667	KS1	Lolita	f	0	0	1	1.43922768926592	-1.15711701622056	KS1	Lolita	-0.999863378645445
aft	4	control	post	0.00555556	KS1	Lolita	f	0	0	1	1.43922768926592	-0.925693612976446	KS1	Lolita	-0.999863378645445
aft	4	control	post	0.00694444	KS1	Lolita	f	0	0	1	1.43922768926592	-0.694270209732334	KS1	Lolita	-0.999863378645445
aft	4	control	post	0.00833333	KS1	Lolita	f	0	0	1	1.43922768926592	-0.462846806488225	KS1	Lolita	-0.999863378645445
aft	4	control	post	0.00972222	KS1	Lolita	f	0	0	1	1.43922768926592	-0.231423403244113	KS1	Lolita	-0.999863378645445
aft	4	control	post	0.0111111	KS1	Lolita	f	0	0	1	1.43922768926592	-0.00000000000000346857647470278	KS1	Lolita	-0.999863378645445
aft	4	control	post	0.0125	KS1	Lolita	f	0	0	1	1.43922768926592	0.23142340324411	KS1	Lolita	-0.999863378645445
aft	4	control	post	0.0138889	KS1	Lolita	f	0	0	1	1.43922768926592	0.462846806488223	KS1	Lolita	-0.999863378645445
aft	4	control	post	0.0152778	KS1	Lolita	f	0	0	1	1.43922768926592	0.694270209732336	KS1	Lolita	-0.999863378645445
aft	4	control	post	0.0166667	KS1	Lolita	f	0	0	1	1.43922768926592	0.925693612976449	KS1	Lolita	-0.999863378645445
aft	4	control	post	0.0180556	KS1	Lolita	f	0	0	1	1.43922768926592	1.15711701622056	KS1	Lolita	-0.999863378645445
aft	4	control	post	0.0194444	KS1	Lolita	f	0	0	1	1.43922768926592	1.38854041946468	KS1	Lolita	-0.999863378645445
aft	4	control	post	0.0208333	KS1	Lolita	f	0	0	1	1.43922768926592	1.61996382270877	KS1	Lolita	-0.999863378645445
morn	4	outgroup	post	0.00138889	KS2	Junior	m	1	0	0	1.43922768926592	-1.61996382270878	KS2	Junior	0.999863378645445
morn	4	outgroup	post	0.00277778	KS2	Junior	m	1	0	0	1.43922768926592	-1.38854041946467	KS2	Junior	0.999863378645445
morn	4	outgroup	post	0.00416667	KS2	Junior	m	1	0	0	1.43922768926592	-1.15711701622056	KS2	Junior	0.999863378645445
morn	4	outgroup	post	0.00555556	KS2	Junior	m	1	0	0	1.43922768926592	-0.925693612976446	KS2	Junior	0.999863378645445
morn	4	outgroup	post	0.00694444	KS2	Junior	m	1	0	0	1.43922768926592	-0.694270209732334	KS2	Junior	0.999863378645445
morn	4	outgroup	post	0.00833333	KS2	Junior	m	1	0	0	1.43922768926592	-0.462846806488225	KS2	Junior	0.999863378645445
morn	4	outgroup	post	0.00972222	KS2	Junior	m	1	0	0	1.43922768926592	-0.231423403244113	KS2	Junior	0.999863378645445
morn	4	outgroup	post	0.0111111	KS2	Junior	m	1	0	0	1.43922768926592	-0.00000000000000346857647470278	KS2	Junior	0.999863378645445
morn	4	outgroup	post	0.0125	KS2	Junior	m	1	0	0	1.43922768926592	0.23142340324411	KS2	Junior	0.999863378645445
morn	4	outgroup	post	0.0138889	KS2	Junior	m	1	0	0	1.43922768926592	0.462846806488223	KS2	Junior	0.999863378645445
morn	4	outgroup	post	0.0152778	KS2	Junior	m	0	0	0	1.43922768926592	0.694270209732336	KS2	Junior	0.999863378645445
morn	4	outgroup	post	0.0166667	KS2	Junior	m	1	0	0	1.43922768926592	0.925693612976449	KS2	Junior	0.999863378645445
morn	4	outgroup	post	0.0180556	KS2	Junior	m	1	0	0	1.43922768926592	1.15711701622056	KS2	Junior	0.999863378645445
morn	4	outgroup	post	0.0194444	KS2	Junior	m	1	0	0	1.43922768926592	1.38854041946468	KS2	Junior	0.999863378645445
morn	4	outgroup	post	0.0208333	KS2	Junior	m	1	0	0	1.43922768926592	1.61996382270877	KS2	Junior	0.999863378645445
morn	4	outgroup	post	0.00138889	KS2	Louise	f	1	0	0	1.43922768926592	-1.61996382270878	KS2	Louise	0.999863378645445
morn	4	outgroup	post	0.00277778	KS2	Louise	f	1	0	0	1.43922768926592	-1.38854041946467	KS2	Louise	0.999863378645445
morn	4	outgroup	post	0.00416667	KS2	Louise	f	1	0	0	1.43922768926592	-1.15711701622056	KS2	Louise	0.999863378645445
morn	4	outgroup	post	0.00555556	KS2	Louise	f	1	0	0	1.43922768926592	-0.925693612976446	KS2	Louise	0.999863378645445
morn	4	outgroup	post	0.00694444	KS2	Louise	f	1	0	0	1.43922768926592	-0.694270209732334	KS2	Louise	0.999863378645445
morn	4	outgroup	post	0.00833333	KS2	Louise	f	1	0	0	1.43922768926592	-0.462846806488225	KS2	Louise	0.999863378645445
morn	4	outgroup	post	0.00972222	KS2	Louise	f	1	0	0	1.43922768926592	-0.231423403244113	KS2	Louise	0.999863378645445
morn	4	outgroup	post	0.0111111	KS2	Louise	f	1	0	0	1.43922768926592	-0.00000000000000346857647470278	KS2	Louise	0.999863378645445
morn	4	outgroup	post	0.0125	KS2	Louise	f	1	0	0	1.43922768926592	0.23142340324411	KS2	Louise	0.999863378645445
morn	4	outgroup	post	0.0138889	KS2	Louise	f	1	0	0	1.43922768926592	0.462846806488223	KS2	Louise	0.999863378645445
morn	4	outgroup	post	0.0152778	KS2	Louise	f	0	0	1	1.43922768926592	0.694270209732336	KS2	Louise	0.999863378645445
morn	4	outgroup	post	0.0166667	KS2	Louise	f	0	0	1	1.43922768926592	0.925693612976449	KS2	Louise	0.999863378645445
morn	4	outgroup	post	0.0180556	KS2	Louise	f	0	0	1	1.43922768926592	1.15711701622056	KS2	Louise	0.999863378645445
morn	4	outgroup	post	0.0194444	KS2	Louise	f	0	0	1	1.43922768926592	1.38854041946468	KS2	Louise	0.999863378645445
morn	4	outgroup	post	0.0208333	KS2	Louise	f	0	0	1	1.43922768926592	1.61996382270877	KS2	Louise	0.999863378645445
morn	4	outgroup	post	0.00138889	KS2	Vijay	m	0	0	1	1.43922768926592	-1.61996382270878	KS2	Vijay	0.999863378645445
morn	4	outgroup	post	0.00277778	KS2	Vijay	m	0	0	1	1.43922768926592	-1.38854041946467	KS2	Vijay	0.999863378645445
morn	4	outgroup	post	0.00416667	KS2	Vijay	m	0	0	1	1.43922768926592	-1.15711701622056	KS2	Vijay	0.999863378645445
morn	4	outgroup	post	0.00555556	KS2	Vijay	m	0	0	1	1.43922768926592	-0.925693612976446	KS2	Vijay	0.999863378645445
morn	4	outgroup	post	0.00694444	KS2	Vijay	m	0	0	1	1.43922768926592	-0.694270209732334	KS2	Vijay	0.999863378645445
morn	4	outgroup	post	0.00833333	KS2	Vijay	m	0	0	1	1.43922768926592	-0.462846806488225	KS2	Vijay	0.999863378645445
morn	4	outgroup	post	0.00972222	KS2	Vijay	m	0	0	1	1.43922768926592	-0.231423403244113	KS2	Vijay	0.999863378645445
morn	4	outgroup	post	0.0111111	KS2	Vijay	m	0	0	1	1.43922768926592	-0.00000000000000346857647470278	KS2	Vijay	0.999863378645445
morn	4	outgroup	post	0.0125	KS2	Vijay	m	0	0	1	1.43922768926592	0.23142340324411	KS2	Vijay	0.999863378645445
morn	4	outgroup	post	0.0138889	KS2	Vijay	m	0	0	1	1.43922768926592	0.462846806488223	KS2	Vijay	0.999863378645445
morn	4	outgroup	post	0.0152778	KS2	Vijay	m	0	0	1	1.43922768926592	0.694270209732336	KS2	Vijay	0.999863378645445
morn	4	outgroup	post	0.0166667	KS2	Vijay	m	1	0	0	1.43922768926592	0.925693612976449	KS2	Vijay	0.999863378645445
morn	4	outgroup	post	0.0180556	KS2	Vijay	m	1	0	0	1.43922768926592	1.15711701622056	KS2	Vijay	0.999863378645445
morn	4	outgroup	post	0.0194444	KS2	Vijay	m	1	0	0	1.43922768926592	1.38854041946468	KS2	Vijay	0.999863378645445
morn	4	outgroup	post	0.0208333	KS2	Vijay	m	1	0	0	1.43922768926592	1.61996382270877	KS2	Vijay	0.999863378645445
aft	4	control	post	0.00138889	KS2	Junior	m	0	0	1	1.43922768926592	-1.61996382270878	KS2	Junior	-0.999863378645445
aft	4	control	post	0.00277778	KS2	Junior	m	1	0	0	1.43922768926592	-1.38854041946467	KS2	Junior	-0.999863378645445
aft	4	control	post	0.00416667	KS2	Junior	m	1	0	0	1.43922768926592	-1.15711701622056	KS2	Junior	-0.999863378645445
aft	4	control	post	0.00555556	KS2	Junior	m	1	0	0	1.43922768926592	-0.925693612976446	KS2	Junior	-0.999863378645445
aft	4	control	post	0.00694444	KS2	Junior	m	1	0	0	1.43922768926592	-0.694270209732334	KS2	Junior	-0.999863378645445
aft	4	control	post	0.00833333	KS2	Junior	m	1	0	0	1.43922768926592	-0.462846806488225	KS2	Junior	-0.999863378645445
aft	4	control	post	0.00972222	KS2	Junior	m	1	0	0	1.43922768926592	-0.231423403244113	KS2	Junior	-0.999863378645445
aft	4	control	post	0.0111111	KS2	Junior	m	1	0	0	1.43922768926592	-0.00000000000000346857647470278	KS2	Junior	-0.999863378645445
aft	4	control	post	0.0125	KS2	Junior	m	1	0	0	1.43922768926592	0.23142340324411	KS2	Junior	-0.999863378645445
aft	4	control	post	0.0138889	KS2	Junior	m	1	0	0	1.43922768926592	0.462846806488223	KS2	Junior	-0.999863378645445
aft	4	control	post	0.0152778	KS2	Junior	m	1	0	0	1.43922768926592	0.694270209732336	KS2	Junior	-0.999863378645445
aft	4	control	post	0.0166667	KS2	Junior	m	0	0	1	1.43922768926592	0.925693612976449	KS2	Junior	-0.999863378645445
aft	4	control	post	0.0180556	KS2	Junior	m	1	0	0	1.43922768926592	1.15711701622056	KS2	Junior	-0.999863378645445
aft	4	control	post	0.0194444	KS2	Junior	m	1	0	0	1.43922768926592	1.38854041946468	KS2	Junior	-0.999863378645445
aft	4	control	post	0.0208333	KS2	Junior	m	1	0	0	1.43922768926592	1.61996382270877	KS2	Junior	-0.999863378645445
aft	4	control	post	0.00138889	KS2	Louise	f	0	0	1	1.43922768926592	-1.61996382270878	KS2	Louise	-0.999863378645445
aft	4	control	post	0.00277778	KS2	Louise	f	1	0	0	1.43922768926592	-1.38854041946467	KS2	Louise	-0.999863378645445
aft	4	control	post	0.00416667	KS2	Louise	f	0	0	1	1.43922768926592	-1.15711701622056	KS2	Louise	-0.999863378645445
aft	4	control	post	0.00555556	KS2	Louise	f	0	0	1	1.43922768926592	-0.925693612976446	KS2	Louise	-0.999863378645445
aft	4	control	post	0.00694444	KS2	Louise	f	0	0	1	1.43922768926592	-0.694270209732334	KS2	Louise	-0.999863378645445
aft	4	control	post	0.00833333	KS2	Louise	f	0	0	1	1.43922768926592	-0.462846806488225	KS2	Louise	-0.999863378645445
aft	4	control	post	0.00972222	KS2	Louise	f	0	0	1	1.43922768926592	-0.231423403244113	KS2	Louise	-0.999863378645445
aft	4	control	post	0.0111111	KS2	Louise	f	0	0	1	1.43922768926592	-0.00000000000000346857647470278	KS2	Louise	-0.999863378645445
aft	4	control	post	0.0125	KS2	Louise	f	0	0	1	1.43922768926592	0.23142340324411	KS2	Louise	-0.999863378645445
aft	4	control	post	0.0138889	KS2	Louise	f	0	0	1	1.43922768926592	0.462846806488223	KS2	Louise	-0.999863378645445
aft	4	control	post	0.0152778	KS2	Louise	f	0	0	1	1.43922768926592	0.694270209732336	KS2	Louise	-0.999863378645445
aft	4	control	post	0.0166667	KS2	Louise	f	0	0	1	1.43922768926592	0.925693612976449	KS2	Louise	-0.999863378645445
aft	4	control	post	0.0180556	KS2	Louise	f	1	0	0	1.43922768926592	1.15711701622056	KS2	Louise	-0.999863378645445
aft	4	control	post	0.0194444	KS2	Louise	f	1	0	0	1.43922768926592	1.38854041946468	KS2	Louise	-0.999863378645445
aft	4	control	post	0.0208333	KS2	Louise	f	1	0	0	1.43922768926592	1.61996382270877	KS2	Louise	-0.999863378645445
aft	4	control	post	0.00138889	KS2	Vijay	m	0	0	1	1.43922768926592	-1.61996382270878	KS2	Vijay	-0.999863378645445
aft	4	control	post	0.00277778	KS2	Vijay	m	0	0	1	1.43922768926592	-1.38854041946467	KS2	Vijay	-0.999863378645445
aft	4	control	post	0.00416667	KS2	Vijay	m	1	0	0	1.43922768926592	-1.15711701622056	KS2	Vijay	-0.999863378645445
aft	4	control	post	0.00555556	KS2	Vijay	m	1	0	0	1.43922768926592	-0.925693612976446	KS2	Vijay	-0.999863378645445
aft	4	control	post	0.00694444	KS2	Vijay	m	1	0	0	1.43922768926592	-0.694270209732334	KS2	Vijay	-0.999863378645445
aft	4	control	post	0.00833333	KS2	Vijay	m	1	0	0	1.43922768926592	-0.462846806488225	KS2	Vijay	-0.999863378645445
aft	4	control	post	0.00972222	KS2	Vijay	m	1	0	0	1.43922768926592	-0.231423403244113	KS2	Vijay	-0.999863378645445
aft	4	control	post	0.0111111	KS2	Vijay	m	1	0	0	1.43922768926592	-0.00000000000000346857647470278	KS2	Vijay	-0.999863378645445
aft	4	control	post	0.0125	KS2	Vijay	m	1	0	0	1.43922768926592	0.23142340324411	KS2	Vijay	-0.999863378645445
aft	4	control	post	0.0138889	KS2	Vijay	m	1	0	0	1.43922768926592	0.462846806488223	KS2	Vijay	-0.999863378645445
aft	4	control	post	0.0152778	KS2	Vijay	m	1	0	0	1.43922768926592	0.694270209732336	KS2	Vijay	-0.999863378645445
aft	4	control	post	0.0166667	KS2	Vijay	m	0	0	1	1.43922768926592	0.925693612976449	KS2	Vijay	-0.999863378645445
aft	4	control	post	0.0180556	KS2	Vijay	m	0	0	1	1.43922768926592	1.15711701622056	KS2	Vijay	-0.999863378645445
aft	4	control	post	0.0194444	KS2	Vijay	m	0	0	1	1.43922768926592	1.38854041946468	KS2	Vijay	-0.999863378645445
aft	4	control	post	0.0208333	KS2	Vijay	m	0	0	1	1.43922768926592	1.61996382270877	KS2	Vijay	-0.999863378645445
morn	1	control	post	0.00138889	FZ2	Margarit	f				-1.30430009339724	-1.61996382270878	FZ2	Margarit	-0.999863378645445
morn	1	control	post	0.00277778	FZ2	Margarit	f				-1.30430009339724	-1.38854041946467	FZ2	Margarit	-0.999863378645445
morn	1	control	post	0.00416667	FZ2	Margarit	f				-1.30430009339724	-1.15711701622056	FZ2	Margarit	-0.999863378645445
morn	1	control	post	0.00555556	FZ2	Margarit	f				-1.30430009339724	-0.925693612976446	FZ2	Margarit	-0.999863378645445
morn	1	control	post	0.00694444	FZ2	Margarit	f				-1.30430009339724	-0.694270209732334	FZ2	Margarit	-0.999863378645445
morn	1	control	post	0.00833333	FZ2	Margarit	f				-1.30430009339724	-0.462846806488225	FZ2	Margarit	-0.999863378645445
morn	1	control	post	0.00972222	FZ2	Margarit	f				-1.30430009339724	-0.231423403244113	FZ2	Margarit	-0.999863378645445
morn	1	control	post	0.0111111	FZ2	Margarit	f	0	0	1	-1.30430009339724	-0.00000000000000346857647470278	FZ2	Margarit	-0.999863378645445
morn	1	control	post	0.0125	FZ2	Margarit	f	0	0	0	-1.30430009339724	0.23142340324411	FZ2	Margarit	-0.999863378645445
morn	1	control	post	0.0138889	FZ2	Margarit	f	0	0	0	-1.30430009339724	0.462846806488223	FZ2	Margarit	-0.999863378645445
morn	1	control	post	0.0152778	FZ2	Margarit	f	0	0	1	-1.30430009339724	0.694270209732336	FZ2	Margarit	-0.999863378645445
morn	1	control	post	0.0166667	FZ2	Margarit	f	0	0	1	-1.30430009339724	0.925693612976449	FZ2	Margarit	-0.999863378645445
morn	1	control	post	0.0180556	FZ2	Margarit	f	0	0	1	-1.30430009339724	1.15711701622056	FZ2	Margarit	-0.999863378645445
morn	1	control	post	0.0194444	FZ2	Margarit	f	0	0	1	-1.30430009339724	1.38854041946468	FZ2	Margarit	-0.999863378645445
morn	1	control	post	0.0208333	FZ2	Margarit	f	0	0	1	-1.30430009339724	1.61996382270877	FZ2	Margarit	-0.999863378645445
morn	1	control	post	0.00138889	FZ2	Natalie	f				-1.30430009339724	-1.61996382270878	FZ2	Natalie	-0.999863378645445
morn	1	control	post	0.00277778	FZ2	Natalie	f				-1.30430009339724	-1.38854041946467	FZ2	Natalie	-0.999863378645445
morn	1	control	post	0.00416667	FZ2	Natalie	f				-1.30430009339724	-1.15711701622056	FZ2	Natalie	-0.999863378645445
morn	1	control	post	0.00555556	FZ2	Natalie	f				-1.30430009339724	-0.925693612976446	FZ2	Natalie	-0.999863378645445
morn	1	control	post	0.00694444	FZ2	Natalie	f				-1.30430009339724	-0.694270209732334	FZ2	Natalie	-0.999863378645445
morn	1	control	post	0.00833333	FZ2	Natalie	f				-1.30430009339724	-0.462846806488225	FZ2	Natalie	-0.999863378645445
morn	1	control	post	0.00972222	FZ2	Natalie	f				-1.30430009339724	-0.231423403244113	FZ2	Natalie	-0.999863378645445
morn	1	control	post	0.0111111	FZ2	Natalie	f	0	0	1	-1.30430009339724	-0.00000000000000346857647470278	FZ2	Natalie	-0.999863378645445
morn	1	control	post	0.0125	FZ2	Natalie	f	0	0	0	-1.30430009339724	0.23142340324411	FZ2	Natalie	-0.999863378645445
morn	1	control	post	0.0138889	FZ2	Natalie	f	0	0	1	-1.30430009339724	0.462846806488223	FZ2	Natalie	-0.999863378645445
morn	1	control	post	0.0152778	FZ2	Natalie	f	0	0	0	-1.30430009339724	0.694270209732336	FZ2	Natalie	-0.999863378645445
morn	1	control	post	0.0166667	FZ2	Natalie	f	0	0	0	-1.30430009339724	0.925693612976449	FZ2	Natalie	-0.999863378645445
morn	1	control	post	0.0180556	FZ2	Natalie	f	0	0	1	-1.30430009339724	1.15711701622056	FZ2	Natalie	-0.999863378645445
morn	1	control	post	0.0194444	FZ2	Natalie	f	0	0	1	-1.30430009339724	1.38854041946468	FZ2	Natalie	-0.999863378645445
morn	1	control	post	0.0208333	FZ2	Natalie	f	0	0	1	-1.30430009339724	1.61996382270877	FZ2	Natalie	-0.999863378645445
morn	1	control	post	0.00138889	FZ2	Hanna	f				-1.30430009339724	-1.61996382270878	FZ2	Hanna	-0.999863378645445
morn	1	control	post	0.00277778	FZ2	Hanna	f				-1.30430009339724	-1.38854041946467	FZ2	Hanna	-0.999863378645445
morn	1	control	post	0.00416667	FZ2	Hanna	f				-1.30430009339724	-1.15711701622056	FZ2	Hanna	-0.999863378645445
morn	1	control	post	0.00555556	FZ2	Hanna	f				-1.30430009339724	-0.925693612976446	FZ2	Hanna	-0.999863378645445
morn	1	control	post	0.00694444	FZ2	Hanna	f				-1.30430009339724	-0.694270209732334	FZ2	Hanna	-0.999863378645445
morn	1	control	post	0.00833333	FZ2	Hanna	f				-1.30430009339724	-0.462846806488225	FZ2	Hanna	-0.999863378645445
morn	1	control	post	0.00972222	FZ2	Hanna	f				-1.30430009339724	-0.231423403244113	FZ2	Hanna	-0.999863378645445
morn	1	control	post	0.0111111	FZ2	Hanna	f				-1.30430009339724	-0.00000000000000346857647470278	FZ2	Hanna	-0.999863378645445
morn	1	control	post	0.0125	FZ2	Hanna	f				-1.30430009339724	0.23142340324411	FZ2	Hanna	-0.999863378645445
morn	1	control	post	0.0138889	FZ2	Hanna	f				-1.30430009339724	0.462846806488223	FZ2	Hanna	-0.999863378645445
morn	1	control	post	0.0152778	FZ2	Hanna	f				-1.30430009339724	0.694270209732336	FZ2	Hanna	-0.999863378645445
morn	1	control	post	0.0166667	FZ2	Hanna	f				-1.30430009339724	0.925693612976449	FZ2	Hanna	-0.999863378645445
morn	1	control	post	0.0180556	FZ2	Hanna	f				-1.30430009339724	1.15711701622056	FZ2	Hanna	-0.999863378645445
morn	1	control	post	0.0194444	FZ2	Hanna	f				-1.30430009339724	1.38854041946468	FZ2	Hanna	-0.999863378645445
morn	1	control	post	0.0208333	FZ2	Hanna	f				-1.30430009339724	1.61996382270877	FZ2	Hanna	-0.999863378645445
morn	1	control	post	0.00138889	FZ2	Heri	m				-1.30430009339724	-1.61996382270878	FZ2	Heri	-0.999863378645445
morn	1	control	post	0.00277778	FZ2	Heri	m				-1.30430009339724	-1.38854041946467	FZ2	Heri	-0.999863378645445
morn	1	control	post	0.00416667	FZ2	Heri	m				-1.30430009339724	-1.15711701622056	FZ2	Heri	-0.999863378645445
morn	1	control	post	0.00555556	FZ2	Heri	m				-1.30430009339724	-0.925693612976446	FZ2	Heri	-0.999863378645445
morn	1	control	post	0.00694444	FZ2	Heri	m				-1.30430009339724	-0.694270209732334	FZ2	Heri	-0.999863378645445
morn	1	control	post	0.00833333	FZ2	Heri	m				-1.30430009339724	-0.462846806488225	FZ2	Heri	-0.999863378645445
morn	1	control	post	0.00972222	FZ2	Heri	m				-1.30430009339724	-0.231423403244113	FZ2	Heri	-0.999863378645445
morn	1	control	post	0.0111111	FZ2	Heri	m	0	0	1	-1.30430009339724	-0.00000000000000346857647470278	FZ2	Heri	-0.999863378645445
morn	1	control	post	0.0125	FZ2	Heri	m	0	0	1	-1.30430009339724	0.23142340324411	FZ2	Heri	-0.999863378645445
morn	1	control	post	0.0138889	FZ2	Heri	m	0	0	0	-1.30430009339724	0.462846806488223	FZ2	Heri	-0.999863378645445
morn	1	control	post	0.0152778	FZ2	Heri	m	0	0	1	-1.30430009339724	0.694270209732336	FZ2	Heri	-0.999863378645445
morn	1	control	post	0.0166667	FZ2	Heri	m	0	0	1	-1.30430009339724	0.925693612976449	FZ2	Heri	-0.999863378645445
morn	1	control	post	0.0180556	FZ2	Heri	m	0	0	0	-1.30430009339724	1.15711701622056	FZ2	Heri	-0.999863378645445
morn	1	control	post	0.0194444	FZ2	Heri	m	0	0	1	-1.30430009339724	1.38854041946468	FZ2	Heri	-0.999863378645445
morn	1	control	post	0.0208333	FZ2	Heri	m	0	0	1	-1.30430009339724	1.61996382270877	FZ2	Heri	-0.999863378645445
morn	1	control	post	0.00138889	FZ2	Kamiti	f				-1.30430009339724	-1.61996382270878	FZ2	Kamiti	-0.999863378645445
morn	1	control	post	0.00277778	FZ2	Kamiti	f				-1.30430009339724	-1.38854041946467	FZ2	Kamiti	-0.999863378645445
morn	1	control	post	0.00416667	FZ2	Kamiti	f				-1.30430009339724	-1.15711701622056	FZ2	Kamiti	-0.999863378645445
morn	1	control	post	0.00555556	FZ2	Kamiti	f				-1.30430009339724	-0.925693612976446	FZ2	Kamiti	-0.999863378645445
morn	1	control	post	0.00694444	FZ2	Kamiti	f				-1.30430009339724	-0.694270209732334	FZ2	Kamiti	-0.999863378645445
morn	1	control	post	0.00833333	FZ2	Kamiti	f				-1.30430009339724	-0.462846806488225	FZ2	Kamiti	-0.999863378645445
morn	1	control	post	0.00972222	FZ2	Kamiti	f				-1.30430009339724	-0.231423403244113	FZ2	Kamiti	-0.999863378645445
morn	1	control	post	0.0111111	FZ2	Kamiti	f				-1.30430009339724	-0.00000000000000346857647470278	FZ2	Kamiti	-0.999863378645445
morn	1	control	post	0.0125	FZ2	Kamiti	f				-1.30430009339724	0.23142340324411	FZ2	Kamiti	-0.999863378645445
morn	1	control	post	0.0138889	FZ2	Kamiti	f				-1.30430009339724	0.462846806488223	FZ2	Kamiti	-0.999863378645445
morn	1	control	post	0.0152778	FZ2	Kamiti	f				-1.30430009339724	0.694270209732336	FZ2	Kamiti	-0.999863378645445
morn	1	control	post	0.0166667	FZ2	Kamiti	f				-1.30430009339724	0.925693612976449	FZ2	Kamiti	-0.999863378645445
morn	1	control	post	0.0180556	FZ2	Kamiti	f				-1.30430009339724	1.15711701622056	FZ2	Kamiti	-0.999863378645445
morn	1	control	post	0.0194444	FZ2	Kamiti	f				-1.30430009339724	1.38854041946468	FZ2	Kamiti	-0.999863378645445
morn	1	control	post	0.0208333	FZ2	Kamiti	f				-1.30430009339724	1.61996382270877	FZ2	Kamiti	-0.999863378645445
morn	1	control	post	0.00138889	FZ2	Nayoki	f				-1.30430009339724	-1.61996382270878	FZ2	Nayoki	-0.999863378645445
morn	1	control	post	0.00277778	FZ2	Nayoki	f				-1.30430009339724	-1.38854041946467	FZ2	Nayoki	-0.999863378645445
morn	1	control	post	0.00416667	FZ2	Nayoki	f				-1.30430009339724	-1.15711701622056	FZ2	Nayoki	-0.999863378645445
morn	1	control	post	0.00555556	FZ2	Nayoki	f				-1.30430009339724	-0.925693612976446	FZ2	Nayoki	-0.999863378645445
morn	1	control	post	0.00694444	FZ2	Nayoki	f				-1.30430009339724	-0.694270209732334	FZ2	Nayoki	-0.999863378645445
morn	1	control	post	0.00833333	FZ2	Nayoki	f				-1.30430009339724	-0.462846806488225	FZ2	Nayoki	-0.999863378645445
morn	1	control	post	0.00972222	FZ2	Nayoki	f				-1.30430009339724	-0.231423403244113	FZ2	Nayoki	-0.999863378645445
morn	1	control	post	0.0111111	FZ2	Nayoki	f				-1.30430009339724	-0.00000000000000346857647470278	FZ2	Nayoki	-0.999863378645445
morn	1	control	post	0.0125	FZ2	Nayoki	f	0	0	1	-1.30430009339724	0.23142340324411	FZ2	Nayoki	-0.999863378645445
morn	1	control	post	0.0138889	FZ2	Nayoki	f	0	0	0	-1.30430009339724	0.462846806488223	FZ2	Nayoki	-0.999863378645445
morn	1	control	post	0.0152778	FZ2	Nayoki	f	0	0	0	-1.30430009339724	0.694270209732336	FZ2	Nayoki	-0.999863378645445
morn	1	control	post	0.0166667	FZ2	Nayoki	f				-1.30430009339724	0.925693612976449	FZ2	Nayoki	-0.999863378645445
morn	1	control	post	0.0180556	FZ2	Nayoki	f				-1.30430009339724	1.15711701622056	FZ2	Nayoki	-0.999863378645445
morn	1	control	post	0.0194444	FZ2	Nayoki	f				-1.30430009339724	1.38854041946468	FZ2	Nayoki	-0.999863378645445
morn	1	control	post	0.0208333	FZ2	Nayoki	f				-1.30430009339724	1.61996382270877	FZ2	Nayoki	-0.999863378645445
afternoon	1	outgroup	post	0.00138889	FZ2	Margarit	f	0	0	1	-1.30430009339724	-1.61996382270878	FZ2	Margarit	0.999863378645445
afternoon	1	outgroup	post	0.00277778	FZ2	Margarit	f				-1.30430009339724	-1.38854041946467	FZ2	Margarit	0.999863378645445
afternoon	1	outgroup	post	0.00416667	FZ2	Margarit	f				-1.30430009339724	-1.15711701622056	FZ2	Margarit	0.999863378645445
afternoon	1	outgroup	post	0.00555556	FZ2	Margarit	f				-1.30430009339724	-0.925693612976446	FZ2	Margarit	0.999863378645445
afternoon	1	outgroup	post	0.00694444	FZ2	Margarit	f				-1.30430009339724	-0.694270209732334	FZ2	Margarit	0.999863378645445
afternoon	1	outgroup	post	0.00833333	FZ2	Margarit	f				-1.30430009339724	-0.462846806488225	FZ2	Margarit	0.999863378645445
afternoon	1	outgroup	post	0.00972222	FZ2	Margarit	f				-1.30430009339724	-0.231423403244113	FZ2	Margarit	0.999863378645445
afternoon	1	outgroup	post	0.0111111	FZ2	Margarit	f				-1.30430009339724	-0.00000000000000346857647470278	FZ2	Margarit	0.999863378645445
afternoon	1	outgroup	post	0.0125	FZ2	Margarit	f				-1.30430009339724	0.23142340324411	FZ2	Margarit	0.999863378645445
afternoon	1	outgroup	post	0.0138889	FZ2	Margarit	f				-1.30430009339724	0.462846806488223	FZ2	Margarit	0.999863378645445
afternoon	1	outgroup	post	0.0152778	FZ2	Margarit	f				-1.30430009339724	0.694270209732336	FZ2	Margarit	0.999863378645445
afternoon	1	outgroup	post	0.0166667	FZ2	Margarit	f				-1.30430009339724	0.925693612976449	FZ2	Margarit	0.999863378645445
afternoon	1	outgroup	post	0.0180556	FZ2	Margarit	f	0	0	1	-1.30430009339724	1.15711701622056	FZ2	Margarit	0.999863378645445
afternoon	1	outgroup	post	0.0194444	FZ2	Margarit	f	0	0	1	-1.30430009339724	1.38854041946468	FZ2	Margarit	0.999863378645445
afternoon	1	outgroup	post	0.0208333	FZ2	Margarit	f	0	0	0	-1.30430009339724	1.61996382270877	FZ2	Margarit	0.999863378645445
afternoon	1	outgroup	post	0.00138889	FZ2	Natalie	f	0	0	0	-1.30430009339724	-1.61996382270878	FZ2	Natalie	0.999863378645445
afternoon	1	outgroup	post	0.00277778	FZ2	Natalie	f	0	0	1	-1.30430009339724	-1.38854041946467	FZ2	Natalie	0.999863378645445
afternoon	1	outgroup	post	0.00416667	FZ2	Natalie	f	0	0	1	-1.30430009339724	-1.15711701622056	FZ2	Natalie	0.999863378645445
afternoon	1	outgroup	post	0.00555556	FZ2	Natalie	f	0	0	1	-1.30430009339724	-0.925693612976446	FZ2	Natalie	0.999863378645445
afternoon	1	outgroup	post	0.00694444	FZ2	Natalie	f	0	0	1	-1.30430009339724	-0.694270209732334	FZ2	Natalie	0.999863378645445
afternoon	1	outgroup	post	0.00833333	FZ2	Natalie	f	0	0	0	-1.30430009339724	-0.462846806488225	FZ2	Natalie	0.999863378645445
afternoon	1	outgroup	post	0.00972222	FZ2	Natalie	f	0	0	0	-1.30430009339724	-0.231423403244113	FZ2	Natalie	0.999863378645445
afternoon	1	outgroup	post	0.0111111	FZ2	Natalie	f	0	0	0	-1.30430009339724	-0.00000000000000346857647470278	FZ2	Natalie	0.999863378645445
afternoon	1	outgroup	post	0.0125	FZ2	Natalie	f	0	0	1	-1.30430009339724	0.23142340324411	FZ2	Natalie	0.999863378645445
afternoon	1	outgroup	post	0.0138889	FZ2	Natalie	f	0	0	1	-1.30430009339724	0.462846806488223	FZ2	Natalie	0.999863378645445
afternoon	1	outgroup	post	0.0152778	FZ2	Natalie	f	0	0	1	-1.30430009339724	0.694270209732336	FZ2	Natalie	0.999863378645445
afternoon	1	outgroup	post	0.0166667	FZ2	Natalie	f	0	0	1	-1.30430009339724	0.925693612976449	FZ2	Natalie	0.999863378645445
afternoon	1	outgroup	post	0.0180556	FZ2	Natalie	f				-1.30430009339724	1.15711701622056	FZ2	Natalie	0.999863378645445
afternoon	1	outgroup	post	0.0194444	FZ2	Natalie	f				-1.30430009339724	1.38854041946468	FZ2	Natalie	0.999863378645445
afternoon	1	outgroup	post	0.0208333	FZ2	Natalie	f				-1.30430009339724	1.61996382270877	FZ2	Natalie	0.999863378645445
afternoon	1	outgroup	post	0.00138889	FZ2	Hanna	f				-1.30430009339724	-1.61996382270878	FZ2	Hanna	0.999863378645445
afternoon	1	outgroup	post	0.00277778	FZ2	Hanna	f	0	0	1	-1.30430009339724	-1.38854041946467	FZ2	Hanna	0.999863378645445
afternoon	1	outgroup	post	0.00416667	FZ2	Hanna	f	0	0	1	-1.30430009339724	-1.15711701622056	FZ2	Hanna	0.999863378645445
afternoon	1	outgroup	post	0.00555556	FZ2	Hanna	f	0	0	0	-1.30430009339724	-0.925693612976446	FZ2	Hanna	0.999863378645445
afternoon	1	outgroup	post	0.00694444	FZ2	Hanna	f	0	0	0	-1.30430009339724	-0.694270209732334	FZ2	Hanna	0.999863378645445
afternoon	1	outgroup	post	0.00833333	FZ2	Hanna	f	0	0	1	-1.30430009339724	-0.462846806488225	FZ2	Hanna	0.999863378645445
afternoon	1	outgroup	post	0.00972222	FZ2	Hanna	f				-1.30430009339724	-0.231423403244113	FZ2	Hanna	0.999863378645445
afternoon	1	outgroup	post	0.0111111	FZ2	Hanna	f				-1.30430009339724	-0.00000000000000346857647470278	FZ2	Hanna	0.999863378645445
afternoon	1	outgroup	post	0.0125	FZ2	Hanna	f				-1.30430009339724	0.23142340324411	FZ2	Hanna	0.999863378645445
afternoon	1	outgroup	post	0.0138889	FZ2	Hanna	f				-1.30430009339724	0.462846806488223	FZ2	Hanna	0.999863378645445
afternoon	1	outgroup	post	0.0152778	FZ2	Hanna	f				-1.30430009339724	0.694270209732336	FZ2	Hanna	0.999863378645445
afternoon	1	outgroup	post	0.0166667	FZ2	Hanna	f				-1.30430009339724	0.925693612976449	FZ2	Hanna	0.999863378645445
afternoon	1	outgroup	post	0.0180556	FZ2	Hanna	f				-1.30430009339724	1.15711701622056	FZ2	Hanna	0.999863378645445
afternoon	1	outgroup	post	0.0194444	FZ2	Hanna	f				-1.30430009339724	1.38854041946468	FZ2	Hanna	0.999863378645445
afternoon	1	outgroup	post	0.0208333	FZ2	Hanna	f				-1.30430009339724	1.61996382270877	FZ2	Hanna	0.999863378645445
afternoon	1	outgroup	post	0.00138889	FZ2	Heri	m				-1.30430009339724	-1.61996382270878	FZ2	Heri	0.999863378645445
afternoon	1	outgroup	post	0.00277778	FZ2	Heri	m				-1.30430009339724	-1.38854041946467	FZ2	Heri	0.999863378645445
afternoon	1	outgroup	post	0.00416667	FZ2	Heri	m				-1.30430009339724	-1.15711701622056	FZ2	Heri	0.999863378645445
afternoon	1	outgroup	post	0.00555556	FZ2	Heri	m				-1.30430009339724	-0.925693612976446	FZ2	Heri	0.999863378645445
afternoon	1	outgroup	post	0.00694444	FZ2	Heri	m				-1.30430009339724	-0.694270209732334	FZ2	Heri	0.999863378645445
afternoon	1	outgroup	post	0.00833333	FZ2	Heri	m				-1.30430009339724	-0.462846806488225	FZ2	Heri	0.999863378645445
afternoon	1	outgroup	post	0.00972222	FZ2	Heri	m				-1.30430009339724	-0.231423403244113	FZ2	Heri	0.999863378645445
afternoon	1	outgroup	post	0.0111111	FZ2	Heri	m				-1.30430009339724	-0.00000000000000346857647470278	FZ2	Heri	0.999863378645445
afternoon	1	outgroup	post	0.0125	FZ2	Heri	m				-1.30430009339724	0.23142340324411	FZ2	Heri	0.999863378645445
afternoon	1	outgroup	post	0.0138889	FZ2	Heri	m				-1.30430009339724	0.462846806488223	FZ2	Heri	0.999863378645445
afternoon	1	outgroup	post	0.0152778	FZ2	Heri	m				-1.30430009339724	0.694270209732336	FZ2	Heri	0.999863378645445
afternoon	1	outgroup	post	0.0166667	FZ2	Heri	m				-1.30430009339724	0.925693612976449	FZ2	Heri	0.999863378645445
afternoon	1	outgroup	post	0.0180556	FZ2	Heri	m				-1.30430009339724	1.15711701622056	FZ2	Heri	0.999863378645445
afternoon	1	outgroup	post	0.0194444	FZ2	Heri	m				-1.30430009339724	1.38854041946468	FZ2	Heri	0.999863378645445
afternoon	1	outgroup	post	0.0208333	FZ2	Heri	m				-1.30430009339724	1.61996382270877	FZ2	Heri	0.999863378645445
afternoon	1	outgroup	post	0.00138889	FZ2	Kamiti	f				-1.30430009339724	-1.61996382270878	FZ2	Kamiti	0.999863378645445
afternoon	1	outgroup	post	0.00277778	FZ2	Kamiti	f				-1.30430009339724	-1.38854041946467	FZ2	Kamiti	0.999863378645445
afternoon	1	outgroup	post	0.00416667	FZ2	Kamiti	f	0	0	0	-1.30430009339724	-1.15711701622056	FZ2	Kamiti	0.999863378645445
afternoon	1	outgroup	post	0.00555556	FZ2	Kamiti	f	0	0	0	-1.30430009339724	-0.925693612976446	FZ2	Kamiti	0.999863378645445
afternoon	1	outgroup	post	0.00694444	FZ2	Kamiti	f	0	0	0	-1.30430009339724	-0.694270209732334	FZ2	Kamiti	0.999863378645445
afternoon	1	outgroup	post	0.00833333	FZ2	Kamiti	f	0	0	0	-1.30430009339724	-0.462846806488225	FZ2	Kamiti	0.999863378645445
afternoon	1	outgroup	post	0.00972222	FZ2	Kamiti	f	0	0	0	-1.30430009339724	-0.231423403244113	FZ2	Kamiti	0.999863378645445
afternoon	1	outgroup	post	0.0111111	FZ2	Kamiti	f				-1.30430009339724	-0.00000000000000346857647470278	FZ2	Kamiti	0.999863378645445
afternoon	1	outgroup	post	0.0125	FZ2	Kamiti	f				-1.30430009339724	0.23142340324411	FZ2	Kamiti	0.999863378645445
afternoon	1	outgroup	post	0.0138889	FZ2	Kamiti	f				-1.30430009339724	0.462846806488223	FZ2	Kamiti	0.999863378645445
afternoon	1	outgroup	post	0.0152778	FZ2	Kamiti	f				-1.30430009339724	0.694270209732336	FZ2	Kamiti	0.999863378645445
afternoon	1	outgroup	post	0.0166667	FZ2	Kamiti	f				-1.30430009339724	0.925693612976449	FZ2	Kamiti	0.999863378645445
afternoon	1	outgroup	post	0.0180556	FZ2	Kamiti	f	0	0	0	-1.30430009339724	1.15711701622056	FZ2	Kamiti	0.999863378645445
afternoon	1	outgroup	post	0.0194444	FZ2	Kamiti	f	0	0	0	-1.30430009339724	1.38854041946468	FZ2	Kamiti	0.999863378645445
afternoon	1	outgroup	post	0.0208333	FZ2	Kamiti	f	0	0	0	-1.30430009339724	1.61996382270877	FZ2	Kamiti	0.999863378645445
afternoon	1	outgroup	post	0.00138889	FZ2	Nayoki	f				-1.30430009339724	-1.61996382270878	FZ2	Nayoki	0.999863378645445
afternoon	1	outgroup	post	0.00277778	FZ2	Nayoki	f				-1.30430009339724	-1.38854041946467	FZ2	Nayoki	0.999863378645445
afternoon	1	outgroup	post	0.00416667	FZ2	Nayoki	f				-1.30430009339724	-1.15711701622056	FZ2	Nayoki	0.999863378645445
afternoon	1	outgroup	post	0.00555556	FZ2	Nayoki	f				-1.30430009339724	-0.925693612976446	FZ2	Nayoki	0.999863378645445
afternoon	1	outgroup	post	0.00694444	FZ2	Nayoki	f	0	0	1	-1.30430009339724	-0.694270209732334	FZ2	Nayoki	0.999863378645445
afternoon	1	outgroup	post	0.00833333	FZ2	Nayoki	f	0	0	1	-1.30430009339724	-0.462846806488225	FZ2	Nayoki	0.999863378645445
afternoon	1	outgroup	post	0.00972222	FZ2	Nayoki	f	0	0	0	-1.30430009339724	-0.231423403244113	FZ2	Nayoki	0.999863378645445
afternoon	1	outgroup	post	0.0111111	FZ2	Nayoki	f				-1.30430009339724	-0.00000000000000346857647470278	FZ2	Nayoki	0.999863378645445
afternoon	1	outgroup	post	0.0125	FZ2	Nayoki	f				-1.30430009339724	0.23142340324411	FZ2	Nayoki	0.999863378645445
afternoon	1	outgroup	post	0.0138889	FZ2	Nayoki	f				-1.30430009339724	0.462846806488223	FZ2	Nayoki	0.999863378645445
afternoon	1	outgroup	post	0.0152778	FZ2	Nayoki	f				-1.30430009339724	0.694270209732336	FZ2	Nayoki	0.999863378645445
afternoon	1	outgroup	post	0.0166667	FZ2	Nayoki	f				-1.30430009339724	0.925693612976449	FZ2	Nayoki	0.999863378645445
afternoon	1	outgroup	post	0.0180556	FZ2	Nayoki	f				-1.30430009339724	1.15711701622056	FZ2	Nayoki	0.999863378645445
afternoon	1	outgroup	post	0.0194444	FZ2	Nayoki	f				-1.30430009339724	1.38854041946468	FZ2	Nayoki	0.999863378645445
afternoon	1	outgroup	post	0.0208333	FZ2	Nayoki	f				-1.30430009339724	1.61996382270877	FZ2	Nayoki	0.999863378645445
morn	2	outgroup	post	0.00138889	FZ2	Margarit	f	0	0	1	-0.389790832509519	-1.61996382270878	FZ2	Margarit	0.999863378645445
morn	2	outgroup	post	0.00277778	FZ2	Margarit	f	0	0	1	-0.389790832509519	-1.38854041946467	FZ2	Margarit	0.999863378645445
morn	2	outgroup	post	0.00416667	FZ2	Margarit	f	0	0	1	-0.389790832509519	-1.15711701622056	FZ2	Margarit	0.999863378645445
morn	2	outgroup	post	0.00555556	FZ2	Margarit	f	0	0	1	-0.389790832509519	-0.925693612976446	FZ2	Margarit	0.999863378645445
morn	2	outgroup	post	0.00694444	FZ2	Margarit	f	0	0	1	-0.389790832509519	-0.694270209732334	FZ2	Margarit	0.999863378645445
morn	2	outgroup	post	0.00833333	FZ2	Margarit	f	0	0	1	-0.389790832509519	-0.462846806488225	FZ2	Margarit	0.999863378645445
morn	2	outgroup	post	0.00972222	FZ2	Margarit	f	0	0	1	-0.389790832509519	-0.231423403244113	FZ2	Margarit	0.999863378645445
morn	2	outgroup	post	0.0111111	FZ2	Margarit	f	0	0	1	-0.389790832509519	-0.00000000000000346857647470278	FZ2	Margarit	0.999863378645445
morn	2	outgroup	post	0.0125	FZ2	Margarit	f	0	0	0	-0.389790832509519	0.23142340324411	FZ2	Margarit	0.999863378645445
morn	2	outgroup	post	0.0138889	FZ2	Margarit	f	0	0	0	-0.389790832509519	0.462846806488223	FZ2	Margarit	0.999863378645445
morn	2	outgroup	post	0.0152778	FZ2	Margarit	f	0	0	1	-0.389790832509519	0.694270209732336	FZ2	Margarit	0.999863378645445
morn	2	outgroup	post	0.0166667	FZ2	Margarit	f	0	0	1	-0.389790832509519	0.925693612976449	FZ2	Margarit	0.999863378645445
morn	2	outgroup	post	0.0180556	FZ2	Margarit	f	0	0	1	-0.389790832509519	1.15711701622056	FZ2	Margarit	0.999863378645445
morn	2	outgroup	post	0.0194444	FZ2	Margarit	f	0	0	0	-0.389790832509519	1.38854041946468	FZ2	Margarit	0.999863378645445
morn	2	outgroup	post	0.0208333	FZ2	Margarit	f	0	0	1	-0.389790832509519	1.61996382270877	FZ2	Margarit	0.999863378645445
morn	2	outgroup	post	0.00138889	FZ2	Natalie	f	0	0	1	-0.389790832509519	-1.61996382270878	FZ2	Natalie	0.999863378645445
morn	2	outgroup	post	0.00277778	FZ2	Natalie	f	0	0	1	-0.389790832509519	-1.38854041946467	FZ2	Natalie	0.999863378645445
morn	2	outgroup	post	0.00416667	FZ2	Natalie	f	0	0	1	-0.389790832509519	-1.15711701622056	FZ2	Natalie	0.999863378645445
morn	2	outgroup	post	0.00555556	FZ2	Natalie	f	0	0	1	-0.389790832509519	-0.925693612976446	FZ2	Natalie	0.999863378645445
morn	2	outgroup	post	0.00694444	FZ2	Natalie	f	0	0	1	-0.389790832509519	-0.694270209732334	FZ2	Natalie	0.999863378645445
morn	2	outgroup	post	0.00833333	FZ2	Natalie	f	0	0	0	-0.389790832509519	-0.462846806488225	FZ2	Natalie	0.999863378645445
morn	2	outgroup	post	0.00972222	FZ2	Natalie	f	0	0	0	-0.389790832509519	-0.231423403244113	FZ2	Natalie	0.999863378645445
morn	2	outgroup	post	0.0111111	FZ2	Natalie	f	0	0	0	-0.389790832509519	-0.00000000000000346857647470278	FZ2	Natalie	0.999863378645445
morn	2	outgroup	post	0.0125	FZ2	Natalie	f	0	0	1	-0.389790832509519	0.23142340324411	FZ2	Natalie	0.999863378645445
morn	2	outgroup	post	0.0138889	FZ2	Natalie	f	0	0	1	-0.389790832509519	0.462846806488223	FZ2	Natalie	0.999863378645445
morn	2	outgroup	post	0.0152778	FZ2	Natalie	f	0	0	1	-0.389790832509519	0.694270209732336	FZ2	Natalie	0.999863378645445
morn	2	outgroup	post	0.0166667	FZ2	Natalie	f	0	0	1	-0.389790832509519	0.925693612976449	FZ2	Natalie	0.999863378645445
morn	2	outgroup	post	0.0180556	FZ2	Natalie	f	0	0	1	-0.389790832509519	1.15711701622056	FZ2	Natalie	0.999863378645445
morn	2	outgroup	post	0.0194444	FZ2	Natalie	f	0	0	1	-0.389790832509519	1.38854041946468	FZ2	Natalie	0.999863378645445
morn	2	outgroup	post	0.0208333	FZ2	Natalie	f	0	0	1	-0.389790832509519	1.61996382270877	FZ2	Natalie	0.999863378645445
morn	2	outgroup	post	0.00138889	FZ2	Hanna	f	0	0	1	-0.389790832509519	-1.61996382270878	FZ2	Hanna	0.999863378645445
morn	2	outgroup	post	0.00277778	FZ2	Hanna	f	0	0	1	-0.389790832509519	-1.38854041946467	FZ2	Hanna	0.999863378645445
morn	2	outgroup	post	0.00416667	FZ2	Hanna	f	0	0	1	-0.389790832509519	-1.15711701622056	FZ2	Hanna	0.999863378645445
morn	2	outgroup	post	0.00555556	FZ2	Hanna	f	0	0	1	-0.389790832509519	-0.925693612976446	FZ2	Hanna	0.999863378645445
morn	2	outgroup	post	0.00694444	FZ2	Hanna	f				-0.389790832509519	-0.694270209732334	FZ2	Hanna	0.999863378645445
morn	2	outgroup	post	0.00833333	FZ2	Hanna	f				-0.389790832509519	-0.462846806488225	FZ2	Hanna	0.999863378645445
morn	2	outgroup	post	0.00972222	FZ2	Hanna	f				-0.389790832509519	-0.231423403244113	FZ2	Hanna	0.999863378645445
morn	2	outgroup	post	0.0111111	FZ2	Hanna	f				-0.389790832509519	-0.00000000000000346857647470278	FZ2	Hanna	0.999863378645445
morn	2	outgroup	post	0.0125	FZ2	Hanna	f				-0.389790832509519	0.23142340324411	FZ2	Hanna	0.999863378645445
morn	2	outgroup	post	0.0138889	FZ2	Hanna	f				-0.389790832509519	0.462846806488223	FZ2	Hanna	0.999863378645445
morn	2	outgroup	post	0.0152778	FZ2	Hanna	f				-0.389790832509519	0.694270209732336	FZ2	Hanna	0.999863378645445
morn	2	outgroup	post	0.0166667	FZ2	Hanna	f	1	0	0	-0.389790832509519	0.925693612976449	FZ2	Hanna	0.999863378645445
morn	2	outgroup	post	0.0180556	FZ2	Hanna	f	1	0	0	-0.389790832509519	1.15711701622056	FZ2	Hanna	0.999863378645445
morn	2	outgroup	post	0.0194444	FZ2	Hanna	f	0	0	0	-0.389790832509519	1.38854041946468	FZ2	Hanna	0.999863378645445
morn	2	outgroup	post	0.0208333	FZ2	Hanna	f	0	0	0	-0.389790832509519	1.61996382270877	FZ2	Hanna	0.999863378645445
morn	2	outgroup	post	0.00138889	FZ2	Heri	m	0	1	0	-0.389790832509519	-1.61996382270878	FZ2	Heri	0.999863378645445
morn	2	outgroup	post	0.00277778	FZ2	Heri	m	0	0	1	-0.389790832509519	-1.38854041946467	FZ2	Heri	0.999863378645445
morn	2	outgroup	post	0.00416667	FZ2	Heri	m	0	1	0	-0.389790832509519	-1.15711701622056	FZ2	Heri	0.999863378645445
morn	2	outgroup	post	0.00555556	FZ2	Heri	m	0	1	0	-0.389790832509519	-0.925693612976446	FZ2	Heri	0.999863378645445
morn	2	outgroup	post	0.00694444	FZ2	Heri	m	0	1	0	-0.389790832509519	-0.694270209732334	FZ2	Heri	0.999863378645445
morn	2	outgroup	post	0.00833333	FZ2	Heri	m				-0.389790832509519	-0.462846806488225	FZ2	Heri	0.999863378645445
morn	2	outgroup	post	0.00972222	FZ2	Heri	m				-0.389790832509519	-0.231423403244113	FZ2	Heri	0.999863378645445
morn	2	outgroup	post	0.0111111	FZ2	Heri	m				-0.389790832509519	-0.00000000000000346857647470278	FZ2	Heri	0.999863378645445
morn	2	outgroup	post	0.0125	FZ2	Heri	m				-0.389790832509519	0.23142340324411	FZ2	Heri	0.999863378645445
morn	2	outgroup	post	0.0138889	FZ2	Heri	m				-0.389790832509519	0.462846806488223	FZ2	Heri	0.999863378645445
morn	2	outgroup	post	0.0152778	FZ2	Heri	m				-0.389790832509519	0.694270209732336	FZ2	Heri	0.999863378645445
morn	2	outgroup	post	0.0166667	FZ2	Heri	m	0	0	0	-0.389790832509519	0.925693612976449	FZ2	Heri	0.999863378645445
morn	2	outgroup	post	0.0180556	FZ2	Heri	m	0	0	0	-0.389790832509519	1.15711701622056	FZ2	Heri	0.999863378645445
morn	2	outgroup	post	0.0194444	FZ2	Heri	m	0	0	0	-0.389790832509519	1.38854041946468	FZ2	Heri	0.999863378645445
morn	2	outgroup	post	0.0208333	FZ2	Heri	m	0	0	0	-0.389790832509519	1.61996382270877	FZ2	Heri	0.999863378645445
morn	2	outgroup	post	0.00138889	FZ2	Kamiti	f	0	0	1	-0.389790832509519	-1.61996382270878	FZ2	Kamiti	0.999863378645445
morn	2	outgroup	post	0.00277778	FZ2	Kamiti	f	0	0	1	-0.389790832509519	-1.38854041946467	FZ2	Kamiti	0.999863378645445
morn	2	outgroup	post	0.00416667	FZ2	Kamiti	f	0	0	1	-0.389790832509519	-1.15711701622056	FZ2	Kamiti	0.999863378645445
morn	2	outgroup	post	0.00555556	FZ2	Kamiti	f	0	0	1	-0.389790832509519	-0.925693612976446	FZ2	Kamiti	0.999863378645445
morn	2	outgroup	post	0.00694444	FZ2	Kamiti	f	0	0	1	-0.389790832509519	-0.694270209732334	FZ2	Kamiti	0.999863378645445
morn	2	outgroup	post	0.00833333	FZ2	Kamiti	f				-0.389790832509519	-0.462846806488225	FZ2	Kamiti	0.999863378645445
morn	2	outgroup	post	0.00972222	FZ2	Kamiti	f				-0.389790832509519	-0.231423403244113	FZ2	Kamiti	0.999863378645445
morn	2	outgroup	post	0.0111111	FZ2	Kamiti	f				-0.389790832509519	-0.00000000000000346857647470278	FZ2	Kamiti	0.999863378645445
morn	2	outgroup	post	0.0125	FZ2	Kamiti	f				-0.389790832509519	0.23142340324411	FZ2	Kamiti	0.999863378645445
morn	2	outgroup	post	0.0138889	FZ2	Kamiti	f				-0.389790832509519	0.462846806488223	FZ2	Kamiti	0.999863378645445
morn	2	outgroup	post	0.0152778	FZ2	Kamiti	f				-0.389790832509519	0.694270209732336	FZ2	Kamiti	0.999863378645445
morn	2	outgroup	post	0.0166667	FZ2	Kamiti	f				-0.389790832509519	0.925693612976449	FZ2	Kamiti	0.999863378645445
morn	2	outgroup	post	0.0180556	FZ2	Kamiti	f				-0.389790832509519	1.15711701622056	FZ2	Kamiti	0.999863378645445
morn	2	outgroup	post	0.0194444	FZ2	Kamiti	f				-0.389790832509519	1.38854041946468	FZ2	Kamiti	0.999863378645445
morn	2	outgroup	post	0.0208333	FZ2	Kamiti	f	0	0	0	-0.389790832509519	1.61996382270877	FZ2	Kamiti	0.999863378645445
morn	2	outgroup	post	0.00138889	FZ2	Nayoki	f	0	0	1	-0.389790832509519	-1.61996382270878	FZ2	Nayoki	0.999863378645445
morn	2	outgroup	post	0.00277778	FZ2	Nayoki	f	0	0	1	-0.389790832509519	-1.38854041946467	FZ2	Nayoki	0.999863378645445
morn	2	outgroup	post	0.00416667	FZ2	Nayoki	f	0	0	1	-0.389790832509519	-1.15711701622056	FZ2	Nayoki	0.999863378645445
morn	2	outgroup	post	0.00555556	FZ2	Nayoki	f	0	0	1	-0.389790832509519	-0.925693612976446	FZ2	Nayoki	0.999863378645445
morn	2	outgroup	post	0.00694444	FZ2	Nayoki	f	0	0	0	-0.389790832509519	-0.694270209732334	FZ2	Nayoki	0.999863378645445
morn	2	outgroup	post	0.00833333	FZ2	Nayoki	f	0	0	0	-0.389790832509519	-0.462846806488225	FZ2	Nayoki	0.999863378645445
morn	2	outgroup	post	0.00972222	FZ2	Nayoki	f	0	0	1	-0.389790832509519	-0.231423403244113	FZ2	Nayoki	0.999863378645445
morn	2	outgroup	post	0.0111111	FZ2	Nayoki	f	0	0	1	-0.389790832509519	-0.00000000000000346857647470278	FZ2	Nayoki	0.999863378645445
morn	2	outgroup	post	0.0125	FZ2	Nayoki	f	0	0	1	-0.389790832509519	0.23142340324411	FZ2	Nayoki	0.999863378645445
morn	2	outgroup	post	0.0138889	FZ2	Nayoki	f	0	0	1	-0.389790832509519	0.462846806488223	FZ2	Nayoki	0.999863378645445
morn	2	outgroup	post	0.0152778	FZ2	Nayoki	f	0	0	1	-0.389790832509519	0.694270209732336	FZ2	Nayoki	0.999863378645445
morn	2	outgroup	post	0.0166667	FZ2	Nayoki	f	0	0	1	-0.389790832509519	0.925693612976449	FZ2	Nayoki	0.999863378645445
morn	2	outgroup	post	0.0180556	FZ2	Nayoki	f	0	0	1	-0.389790832509519	1.15711701622056	FZ2	Nayoki	0.999863378645445
morn	2	outgroup	post	0.0194444	FZ2	Nayoki	f	0	0	1	-0.389790832509519	1.38854041946468	FZ2	Nayoki	0.999863378645445
morn	2	outgroup	post	0.0208333	FZ2	Nayoki	f	0	0	1	-0.389790832509519	1.61996382270877	FZ2	Nayoki	0.999863378645445
afternoon	2	control	post	0.00138889	FZ2	Margarit	f				-0.389790832509519	-1.61996382270878	FZ2	Margarit	-0.999863378645445
afternoon	2	control	post	0.00277778	FZ2	Margarit	f				-0.389790832509519	-1.38854041946467	FZ2	Margarit	-0.999863378645445
afternoon	2	control	post	0.00416667	FZ2	Margarit	f				-0.389790832509519	-1.15711701622056	FZ2	Margarit	-0.999863378645445
afternoon	2	control	post	0.00555556	FZ2	Margarit	f				-0.389790832509519	-0.925693612976446	FZ2	Margarit	-0.999863378645445
afternoon	2	control	post	0.00694444	FZ2	Margarit	f				-0.389790832509519	-0.694270209732334	FZ2	Margarit	-0.999863378645445
afternoon	2	control	post	0.00833333	FZ2	Margarit	f				-0.389790832509519	-0.462846806488225	FZ2	Margarit	-0.999863378645445
afternoon	2	control	post	0.00972222	FZ2	Margarit	f				-0.389790832509519	-0.231423403244113	FZ2	Margarit	-0.999863378645445
afternoon	2	control	post	0.0111111	FZ2	Margarit	f				-0.389790832509519	-0.00000000000000346857647470278	FZ2	Margarit	-0.999863378645445
afternoon	2	control	post	0.0125	FZ2	Margarit	f				-0.389790832509519	0.23142340324411	FZ2	Margarit	-0.999863378645445
afternoon	2	control	post	0.0138889	FZ2	Margarit	f				-0.389790832509519	0.462846806488223	FZ2	Margarit	-0.999863378645445
afternoon	2	control	post	0.0152778	FZ2	Margarit	f				-0.389790832509519	0.694270209732336	FZ2	Margarit	-0.999863378645445
afternoon	2	control	post	0.0166667	FZ2	Margarit	f				-0.389790832509519	0.925693612976449	FZ2	Margarit	-0.999863378645445
afternoon	2	control	post	0.0180556	FZ2	Margarit	f				-0.389790832509519	1.15711701622056	FZ2	Margarit	-0.999863378645445
afternoon	2	control	post	0.0194444	FZ2	Margarit	f				-0.389790832509519	1.38854041946468	FZ2	Margarit	-0.999863378645445
afternoon	2	control	post	0.0208333	FZ2	Margarit	f				-0.389790832509519	1.61996382270877	FZ2	Margarit	-0.999863378645445
afternoon	2	control	post	0.00138889	FZ2	Natalie	f	0	0	1	-0.389790832509519	-1.61996382270878	FZ2	Natalie	-0.999863378645445
afternoon	2	control	post	0.00277778	FZ2	Natalie	f	0	0	0	-0.389790832509519	-1.38854041946467	FZ2	Natalie	-0.999863378645445
afternoon	2	control	post	0.00416667	FZ2	Natalie	f	0	0	0	-0.389790832509519	-1.15711701622056	FZ2	Natalie	-0.999863378645445
afternoon	2	control	post	0.00555556	FZ2	Natalie	f	0	0	0	-0.389790832509519	-0.925693612976446	FZ2	Natalie	-0.999863378645445
afternoon	2	control	post	0.00694444	FZ2	Natalie	f	0	0	0	-0.389790832509519	-0.694270209732334	FZ2	Natalie	-0.999863378645445
afternoon	2	control	post	0.00833333	FZ2	Natalie	f	0	0	0	-0.389790832509519	-0.462846806488225	FZ2	Natalie	-0.999863378645445
afternoon	2	control	post	0.00972222	FZ2	Natalie	f	0	0	0	-0.389790832509519	-0.231423403244113	FZ2	Natalie	-0.999863378645445
afternoon	2	control	post	0.0111111	FZ2	Natalie	f	0	0	0	-0.389790832509519	-0.00000000000000346857647470278	FZ2	Natalie	-0.999863378645445
afternoon	2	control	post	0.0125	FZ2	Natalie	f	0	0	0	-0.389790832509519	0.23142340324411	FZ2	Natalie	-0.999863378645445
afternoon	2	control	post	0.0138889	FZ2	Natalie	f	0	0	0	-0.389790832509519	0.462846806488223	FZ2	Natalie	-0.999863378645445
afternoon	2	control	post	0.0152778	FZ2	Natalie	f	0	0	1	-0.389790832509519	0.694270209732336	FZ2	Natalie	-0.999863378645445
afternoon	2	control	post	0.0166667	FZ2	Natalie	f	0	0	1	-0.389790832509519	0.925693612976449	FZ2	Natalie	-0.999863378645445
afternoon	2	control	post	0.0180556	FZ2	Natalie	f	0	0	0	-0.389790832509519	1.15711701622056	FZ2	Natalie	-0.999863378645445
afternoon	2	control	post	0.0194444	FZ2	Natalie	f	0	0	0	-0.389790832509519	1.38854041946468	FZ2	Natalie	-0.999863378645445
afternoon	2	control	post	0.0208333	FZ2	Natalie	f	0	0	1	-0.389790832509519	1.61996382270877	FZ2	Natalie	-0.999863378645445
afternoon	2	control	post	0.00138889	FZ2	Hanna	f				-0.389790832509519	-1.61996382270878	FZ2	Hanna	-0.999863378645445
afternoon	2	control	post	0.00277778	FZ2	Hanna	f	0	0	0	-0.389790832509519	-1.38854041946467	FZ2	Hanna	-0.999863378645445
afternoon	2	control	post	0.00416667	FZ2	Hanna	f	0	0	0	-0.389790832509519	-1.15711701622056	FZ2	Hanna	-0.999863378645445
afternoon	2	control	post	0.00555556	FZ2	Hanna	f	0	0	0	-0.389790832509519	-0.925693612976446	FZ2	Hanna	-0.999863378645445
afternoon	2	control	post	0.00694444	FZ2	Hanna	f	0	0	0	-0.389790832509519	-0.694270209732334	FZ2	Hanna	-0.999863378645445
afternoon	2	control	post	0.00833333	FZ2	Hanna	f	0	0	0	-0.389790832509519	-0.462846806488225	FZ2	Hanna	-0.999863378645445
afternoon	2	control	post	0.00972222	FZ2	Hanna	f	0	0	1	-0.389790832509519	-0.231423403244113	FZ2	Hanna	-0.999863378645445
afternoon	2	control	post	0.0111111	FZ2	Hanna	f	0	0	1	-0.389790832509519	-0.00000000000000346857647470278	FZ2	Hanna	-0.999863378645445
afternoon	2	control	post	0.0125	FZ2	Hanna	f				-0.389790832509519	0.23142340324411	FZ2	Hanna	-0.999863378645445
afternoon	2	control	post	0.0138889	FZ2	Hanna	f				-0.389790832509519	0.462846806488223	FZ2	Hanna	-0.999863378645445
afternoon	2	control	post	0.0152778	FZ2	Hanna	f				-0.389790832509519	0.694270209732336	FZ2	Hanna	-0.999863378645445
afternoon	2	control	post	0.0166667	FZ2	Hanna	f				-0.389790832509519	0.925693612976449	FZ2	Hanna	-0.999863378645445
afternoon	2	control	post	0.0180556	FZ2	Hanna	f				-0.389790832509519	1.15711701622056	FZ2	Hanna	-0.999863378645445
afternoon	2	control	post	0.0194444	FZ2	Hanna	f				-0.389790832509519	1.38854041946468	FZ2	Hanna	-0.999863378645445
afternoon	2	control	post	0.0208333	FZ2	Hanna	f				-0.389790832509519	1.61996382270877	FZ2	Hanna	-0.999863378645445
afternoon	2	control	post	0.00138889	FZ2	Heri	m	0	1	0	-0.389790832509519	-1.61996382270878	FZ2	Heri	-0.999863378645445
afternoon	2	control	post	0.00277778	FZ2	Heri	m	0	1	0	-0.389790832509519	-1.38854041946467	FZ2	Heri	-0.999863378645445
afternoon	2	control	post	0.00416667	FZ2	Heri	m	0	1	0	-0.389790832509519	-1.15711701622056	FZ2	Heri	-0.999863378645445
afternoon	2	control	post	0.00555556	FZ2	Heri	m	0	1	0	-0.389790832509519	-0.925693612976446	FZ2	Heri	-0.999863378645445
afternoon	2	control	post	0.00694444	FZ2	Heri	m	0	1	0	-0.389790832509519	-0.694270209732334	FZ2	Heri	-0.999863378645445
afternoon	2	control	post	0.00833333	FZ2	Heri	m	0	1	0	-0.389790832509519	-0.462846806488225	FZ2	Heri	-0.999863378645445
afternoon	2	control	post	0.00972222	FZ2	Heri	m	0	1	0	-0.389790832509519	-0.231423403244113	FZ2	Heri	-0.999863378645445
afternoon	2	control	post	0.0111111	FZ2	Heri	m	0	1	0	-0.389790832509519	-0.00000000000000346857647470278	FZ2	Heri	-0.999863378645445
afternoon	2	control	post	0.0125	FZ2	Heri	m	0	1	0	-0.389790832509519	0.23142340324411	FZ2	Heri	-0.999863378645445
afternoon	2	control	post	0.0138889	FZ2	Heri	m	0	1	0	-0.389790832509519	0.462846806488223	FZ2	Heri	-0.999863378645445
afternoon	2	control	post	0.0152778	FZ2	Heri	m	0	0	1	-0.389790832509519	0.694270209732336	FZ2	Heri	-0.999863378645445
afternoon	2	control	post	0.0166667	FZ2	Heri	m	0	0	0	-0.389790832509519	0.925693612976449	FZ2	Heri	-0.999863378645445
afternoon	2	control	post	0.0180556	FZ2	Heri	m	0	0	1	-0.389790832509519	1.15711701622056	FZ2	Heri	-0.999863378645445
afternoon	2	control	post	0.0194444	FZ2	Heri	m	0	0	1	-0.389790832509519	1.38854041946468	FZ2	Heri	-0.999863378645445
afternoon	2	control	post	0.0208333	FZ2	Heri	m	0	0	1	-0.389790832509519	1.61996382270877	FZ2	Heri	-0.999863378645445
afternoon	2	control	post	0.00138889	FZ2	Kamiti	f				-0.389790832509519	-1.61996382270878	FZ2	Kamiti	-0.999863378645445
afternoon	2	control	post	0.00277778	FZ2	Kamiti	f	0	0	1	-0.389790832509519	-1.38854041946467	FZ2	Kamiti	-0.999863378645445
afternoon	2	control	post	0.00416667	FZ2	Kamiti	f				-0.389790832509519	-1.15711701622056	FZ2	Kamiti	-0.999863378645445
afternoon	2	control	post	0.00555556	FZ2	Kamiti	f	0	0	0	-0.389790832509519	-0.925693612976446	FZ2	Kamiti	-0.999863378645445
afternoon	2	control	post	0.00694444	FZ2	Kamiti	f	0	0	0	-0.389790832509519	-0.694270209732334	FZ2	Kamiti	-0.999863378645445
afternoon	2	control	post	0.00833333	FZ2	Kamiti	f	0	0	0	-0.389790832509519	-0.462846806488225	FZ2	Kamiti	-0.999863378645445
afternoon	2	control	post	0.00972222	FZ2	Kamiti	f				-0.389790832509519	-0.231423403244113	FZ2	Kamiti	-0.999863378645445
afternoon	2	control	post	0.0111111	FZ2	Kamiti	f				-0.389790832509519	-0.00000000000000346857647470278	FZ2	Kamiti	-0.999863378645445
afternoon	2	control	post	0.0125	FZ2	Kamiti	f				-0.389790832509519	0.23142340324411	FZ2	Kamiti	-0.999863378645445
afternoon	2	control	post	0.0138889	FZ2	Kamiti	f				-0.389790832509519	0.462846806488223	FZ2	Kamiti	-0.999863378645445
afternoon	2	control	post	0.0152778	FZ2	Kamiti	f				-0.389790832509519	0.694270209732336	FZ2	Kamiti	-0.999863378645445
afternoon	2	control	post	0.0166667	FZ2	Kamiti	f				-0.389790832509519	0.925693612976449	FZ2	Kamiti	-0.999863378645445
afternoon	2	control	post	0.0180556	FZ2	Kamiti	f				-0.389790832509519	1.15711701622056	FZ2	Kamiti	-0.999863378645445
afternoon	2	control	post	0.0194444	FZ2	Kamiti	f				-0.389790832509519	1.38854041946468	FZ2	Kamiti	-0.999863378645445
afternoon	2	control	post	0.0208333	FZ2	Kamiti	f				-0.389790832509519	1.61996382270877	FZ2	Kamiti	-0.999863378645445
afternoon	2	control	post	0.00138889	FZ2	Nayoki	f	0	0	1	-0.389790832509519	-1.61996382270878	FZ2	Nayoki	-0.999863378645445
afternoon	2	control	post	0.00277778	FZ2	Nayoki	f	0	0	0	-0.389790832509519	-1.38854041946467	FZ2	Nayoki	-0.999863378645445
afternoon	2	control	post	0.00416667	FZ2	Nayoki	f	0	0	0	-0.389790832509519	-1.15711701622056	FZ2	Nayoki	-0.999863378645445
afternoon	2	control	post	0.00555556	FZ2	Nayoki	f				-0.389790832509519	-0.925693612976446	FZ2	Nayoki	-0.999863378645445
afternoon	2	control	post	0.00694444	FZ2	Nayoki	f				-0.389790832509519	-0.694270209732334	FZ2	Nayoki	-0.999863378645445
afternoon	2	control	post	0.00833333	FZ2	Nayoki	f				-0.389790832509519	-0.462846806488225	FZ2	Nayoki	-0.999863378645445
afternoon	2	control	post	0.00972222	FZ2	Nayoki	f				-0.389790832509519	-0.231423403244113	FZ2	Nayoki	-0.999863378645445
afternoon	2	control	post	0.0111111	FZ2	Nayoki	f				-0.389790832509519	-0.00000000000000346857647470278	FZ2	Nayoki	-0.999863378645445
afternoon	2	control	post	0.0125	FZ2	Nayoki	f				-0.389790832509519	0.23142340324411	FZ2	Nayoki	-0.999863378645445
afternoon	2	control	post	0.0138889	FZ2	Nayoki	f				-0.389790832509519	0.462846806488223	FZ2	Nayoki	-0.999863378645445
afternoon	2	control	post	0.0152778	FZ2	Nayoki	f				-0.389790832509519	0.694270209732336	FZ2	Nayoki	-0.999863378645445
afternoon	2	control	post	0.0166667	FZ2	Nayoki	f				-0.389790832509519	0.925693612976449	FZ2	Nayoki	-0.999863378645445
afternoon	2	control	post	0.0180556	FZ2	Nayoki	f				-0.389790832509519	1.15711701622056	FZ2	Nayoki	-0.999863378645445
afternoon	2	control	post	0.0194444	FZ2	Nayoki	f				-0.389790832509519	1.38854041946468	FZ2	Nayoki	-0.999863378645445
afternoon	2	control	post	0.0208333	FZ2	Nayoki	f				-0.389790832509519	1.61996382270877	FZ2	Nayoki	-0.999863378645445
morn	3	outgroup	post	0.00138889	FZ2	Margarit	f	0	0	0	0.524718428378199	-1.61996382270878	FZ2	Margarit	0.999863378645445
morn	3	outgroup	post	0.00277778	FZ2	Margarit	f	0	0	1	0.524718428378199	-1.38854041946467	FZ2	Margarit	0.999863378645445
morn	3	outgroup	post	0.00416667	FZ2	Margarit	f	0	0	1	0.524718428378199	-1.15711701622056	FZ2	Margarit	0.999863378645445
morn	3	outgroup	post	0.00555556	FZ2	Margarit	f	0	0	1	0.524718428378199	-0.925693612976446	FZ2	Margarit	0.999863378645445
morn	3	outgroup	post	0.00694444	FZ2	Margarit	f	0	0	1	0.524718428378199	-0.694270209732334	FZ2	Margarit	0.999863378645445
morn	3	outgroup	post	0.00833333	FZ2	Margarit	f	0	0	0	0.524718428378199	-0.462846806488225	FZ2	Margarit	0.999863378645445
morn	3	outgroup	post	0.00972222	FZ2	Margarit	f	0	0	0	0.524718428378199	-0.231423403244113	FZ2	Margarit	0.999863378645445
morn	3	outgroup	post	0.0111111	FZ2	Margarit	f	0	0	0	0.524718428378199	-0.00000000000000346857647470278	FZ2	Margarit	0.999863378645445
morn	3	outgroup	post	0.0125	FZ2	Margarit	f	0	0	1	0.524718428378199	0.23142340324411	FZ2	Margarit	0.999863378645445
morn	3	outgroup	post	0.0138889	FZ2	Margarit	f	0	0	0	0.524718428378199	0.462846806488223	FZ2	Margarit	0.999863378645445
morn	3	outgroup	post	0.0152778	FZ2	Margarit	f	0	0	1	0.524718428378199	0.694270209732336	FZ2	Margarit	0.999863378645445
morn	3	outgroup	post	0.0166667	FZ2	Margarit	f	0	0	1	0.524718428378199	0.925693612976449	FZ2	Margarit	0.999863378645445
morn	3	outgroup	post	0.0180556	FZ2	Margarit	f	0	1	0	0.524718428378199	1.15711701622056	FZ2	Margarit	0.999863378645445
morn	3	outgroup	post	0.0194444	FZ2	Margarit	f	0	0	1	0.524718428378199	1.38854041946468	FZ2	Margarit	0.999863378645445
morn	3	outgroup	post	0.0208333	FZ2	Margarit	f	0	0	1	0.524718428378199	1.61996382270877	FZ2	Margarit	0.999863378645445
morn	3	outgroup	post	0.00138889	FZ2	Natalie	f	0	0	0	0.524718428378199	-1.61996382270878	FZ2	Natalie	0.999863378645445
morn	3	outgroup	post	0.00277778	FZ2	Natalie	f	0	0	1	0.524718428378199	-1.38854041946467	FZ2	Natalie	0.999863378645445
morn	3	outgroup	post	0.00416667	FZ2	Natalie	f	0	0	1	0.524718428378199	-1.15711701622056	FZ2	Natalie	0.999863378645445
morn	3	outgroup	post	0.00555556	FZ2	Natalie	f				0.524718428378199	-0.925693612976446	FZ2	Natalie	0.999863378645445
morn	3	outgroup	post	0.00694444	FZ2	Natalie	f				0.524718428378199	-0.694270209732334	FZ2	Natalie	0.999863378645445
morn	3	outgroup	post	0.00833333	FZ2	Natalie	f				0.524718428378199	-0.462846806488225	FZ2	Natalie	0.999863378645445
morn	3	outgroup	post	0.00972222	FZ2	Natalie	f				0.524718428378199	-0.231423403244113	FZ2	Natalie	0.999863378645445
morn	3	outgroup	post	0.0111111	FZ2	Natalie	f				0.524718428378199	-0.00000000000000346857647470278	FZ2	Natalie	0.999863378645445
morn	3	outgroup	post	0.0125	FZ2	Natalie	f				0.524718428378199	0.23142340324411	FZ2	Natalie	0.999863378645445
morn	3	outgroup	post	0.0138889	FZ2	Natalie	f				0.524718428378199	0.462846806488223	FZ2	Natalie	0.999863378645445
morn	3	outgroup	post	0.0152778	FZ2	Natalie	f				0.524718428378199	0.694270209732336	FZ2	Natalie	0.999863378645445
morn	3	outgroup	post	0.0166667	FZ2	Natalie	f				0.524718428378199	0.925693612976449	FZ2	Natalie	0.999863378645445
morn	3	outgroup	post	0.0180556	FZ2	Natalie	f				0.524718428378199	1.15711701622056	FZ2	Natalie	0.999863378645445
morn	3	outgroup	post	0.0194444	FZ2	Natalie	f				0.524718428378199	1.38854041946468	FZ2	Natalie	0.999863378645445
morn	3	outgroup	post	0.0208333	FZ2	Natalie	f				0.524718428378199	1.61996382270877	FZ2	Natalie	0.999863378645445
morn	3	outgroup	post	0.00138889	FZ2	Hanna	f				0.524718428378199	-1.61996382270878	FZ2	Hanna	0.999863378645445
morn	3	outgroup	post	0.00277778	FZ2	Hanna	f				0.524718428378199	-1.38854041946467	FZ2	Hanna	0.999863378645445
morn	3	outgroup	post	0.00416667	FZ2	Hanna	f				0.524718428378199	-1.15711701622056	FZ2	Hanna	0.999863378645445
morn	3	outgroup	post	0.00555556	FZ2	Hanna	f				0.524718428378199	-0.925693612976446	FZ2	Hanna	0.999863378645445
morn	3	outgroup	post	0.00694444	FZ2	Hanna	f				0.524718428378199	-0.694270209732334	FZ2	Hanna	0.999863378645445
morn	3	outgroup	post	0.00833333	FZ2	Hanna	f				0.524718428378199	-0.462846806488225	FZ2	Hanna	0.999863378645445
morn	3	outgroup	post	0.00972222	FZ2	Hanna	f				0.524718428378199	-0.231423403244113	FZ2	Hanna	0.999863378645445
morn	3	outgroup	post	0.0111111	FZ2	Hanna	f				0.524718428378199	-0.00000000000000346857647470278	FZ2	Hanna	0.999863378645445
morn	3	outgroup	post	0.0125	FZ2	Hanna	f				0.524718428378199	0.23142340324411	FZ2	Hanna	0.999863378645445
morn	3	outgroup	post	0.0138889	FZ2	Hanna	f				0.524718428378199	0.462846806488223	FZ2	Hanna	0.999863378645445
morn	3	outgroup	post	0.0152778	FZ2	Hanna	f				0.524718428378199	0.694270209732336	FZ2	Hanna	0.999863378645445
morn	3	outgroup	post	0.0166667	FZ2	Hanna	f				0.524718428378199	0.925693612976449	FZ2	Hanna	0.999863378645445
morn	3	outgroup	post	0.0180556	FZ2	Hanna	f				0.524718428378199	1.15711701622056	FZ2	Hanna	0.999863378645445
morn	3	outgroup	post	0.0194444	FZ2	Hanna	f				0.524718428378199	1.38854041946468	FZ2	Hanna	0.999863378645445
morn	3	outgroup	post	0.0208333	FZ2	Hanna	f				0.524718428378199	1.61996382270877	FZ2	Hanna	0.999863378645445
morn	3	outgroup	post	0.00138889	FZ2	Heri	m				0.524718428378199	-1.61996382270878	FZ2	Heri	0.999863378645445
morn	3	outgroup	post	0.00277778	FZ2	Heri	m				0.524718428378199	-1.38854041946467	FZ2	Heri	0.999863378645445
morn	3	outgroup	post	0.00416667	FZ2	Heri	m				0.524718428378199	-1.15711701622056	FZ2	Heri	0.999863378645445
morn	3	outgroup	post	0.00555556	FZ2	Heri	m				0.524718428378199	-0.925693612976446	FZ2	Heri	0.999863378645445
morn	3	outgroup	post	0.00694444	FZ2	Heri	m				0.524718428378199	-0.694270209732334	FZ2	Heri	0.999863378645445
morn	3	outgroup	post	0.00833333	FZ2	Heri	m				0.524718428378199	-0.462846806488225	FZ2	Heri	0.999863378645445
morn	3	outgroup	post	0.00972222	FZ2	Heri	m				0.524718428378199	-0.231423403244113	FZ2	Heri	0.999863378645445
morn	3	outgroup	post	0.0111111	FZ2	Heri	m				0.524718428378199	-0.00000000000000346857647470278	FZ2	Heri	0.999863378645445
morn	3	outgroup	post	0.0125	FZ2	Heri	m				0.524718428378199	0.23142340324411	FZ2	Heri	0.999863378645445
morn	3	outgroup	post	0.0138889	FZ2	Heri	m				0.524718428378199	0.462846806488223	FZ2	Heri	0.999863378645445
morn	3	outgroup	post	0.0152778	FZ2	Heri	m				0.524718428378199	0.694270209732336	FZ2	Heri	0.999863378645445
morn	3	outgroup	post	0.0166667	FZ2	Heri	m				0.524718428378199	0.925693612976449	FZ2	Heri	0.999863378645445
morn	3	outgroup	post	0.0180556	FZ2	Heri	m				0.524718428378199	1.15711701622056	FZ2	Heri	0.999863378645445
morn	3	outgroup	post	0.0194444	FZ2	Heri	m				0.524718428378199	1.38854041946468	FZ2	Heri	0.999863378645445
morn	3	outgroup	post	0.0208333	FZ2	Heri	m				0.524718428378199	1.61996382270877	FZ2	Heri	0.999863378645445
morn	3	outgroup	post	0.00138889	FZ2	Kamiti	f				0.524718428378199	-1.61996382270878	FZ2	Kamiti	0.999863378645445
morn	3	outgroup	post	0.00277778	FZ2	Kamiti	f				0.524718428378199	-1.38854041946467	FZ2	Kamiti	0.999863378645445
morn	3	outgroup	post	0.00416667	FZ2	Kamiti	f				0.524718428378199	-1.15711701622056	FZ2	Kamiti	0.999863378645445
morn	3	outgroup	post	0.00555556	FZ2	Kamiti	f				0.524718428378199	-0.925693612976446	FZ2	Kamiti	0.999863378645445
morn	3	outgroup	post	0.00694444	FZ2	Kamiti	f				0.524718428378199	-0.694270209732334	FZ2	Kamiti	0.999863378645445
morn	3	outgroup	post	0.00833333	FZ2	Kamiti	f				0.524718428378199	-0.462846806488225	FZ2	Kamiti	0.999863378645445
morn	3	outgroup	post	0.00972222	FZ2	Kamiti	f				0.524718428378199	-0.231423403244113	FZ2	Kamiti	0.999863378645445
morn	3	outgroup	post	0.0111111	FZ2	Kamiti	f				0.524718428378199	-0.00000000000000346857647470278	FZ2	Kamiti	0.999863378645445
morn	3	outgroup	post	0.0125	FZ2	Kamiti	f				0.524718428378199	0.23142340324411	FZ2	Kamiti	0.999863378645445
morn	3	outgroup	post	0.0138889	FZ2	Kamiti	f				0.524718428378199	0.462846806488223	FZ2	Kamiti	0.999863378645445
morn	3	outgroup	post	0.0152778	FZ2	Kamiti	f				0.524718428378199	0.694270209732336	FZ2	Kamiti	0.999863378645445
morn	3	outgroup	post	0.0166667	FZ2	Kamiti	f				0.524718428378199	0.925693612976449	FZ2	Kamiti	0.999863378645445
morn	3	outgroup	post	0.0180556	FZ2	Kamiti	f				0.524718428378199	1.15711701622056	FZ2	Kamiti	0.999863378645445
morn	3	outgroup	post	0.0194444	FZ2	Kamiti	f				0.524718428378199	1.38854041946468	FZ2	Kamiti	0.999863378645445
morn	3	outgroup	post	0.0208333	FZ2	Kamiti	f				0.524718428378199	1.61996382270877	FZ2	Kamiti	0.999863378645445
morn	3	outgroup	post	0.00138889	FZ2	Nayoki	f	0	1	0	0.524718428378199	-1.61996382270878	FZ2	Nayoki	0.999863378645445
morn	3	outgroup	post	0.00277778	FZ2	Nayoki	f	0	1	0	0.524718428378199	-1.38854041946467	FZ2	Nayoki	0.999863378645445
morn	3	outgroup	post	0.00416667	FZ2	Nayoki	f	0	1	0	0.524718428378199	-1.15711701622056	FZ2	Nayoki	0.999863378645445
morn	3	outgroup	post	0.00555556	FZ2	Nayoki	f				0.524718428378199	-0.925693612976446	FZ2	Nayoki	0.999863378645445
[truncated: 1,661 more rows]
