# Supplementary material for: Increased alertness and moderate ingroup cohesion in bonobos’ response to outgroup cues
Source: PLoS One. 2024 Aug 21;19(8):e0307975. doi: 10.1371/journal.pone.0307975 (PMC11338468; doi:10.1371/journal.pone.0307975)
Supplement: S1 File — (ZIP) [file pone.0307975.s001.zip › Final/data/IndividualInfo.xlsx]

## Sheet: Sheet1
name	sex	date of birth	group
Ndeko	m	9/02/2016	TZ
Keke	m	2/01/1994	TZ
Diatou	f	21/10/1997	TZ
Malaika	f	23/07/2010	TZ
Cheka	f	18/03/1995	TZ
Likemba	f	26/10/2009	TZ
Lola	f	11/07/1995	TZ
Lopori	f	6/01/2012	TZ
Louise	f	28/10/1972	KS2
Junior	m	14/01/1995	KS2
Vijay	m	28/12/2003	KS2
Lenore	f	03/02/1982	KS1
Lolita	f	20/04/1989	KS1
Ikela	f	27/11/1991	KS1
NyotaAI	m	4/04/1998	AI1
Teco	m	1/05/2010	AI1
Elikya	f	28/06/1997	AI1
Kanzi	m	28/10/1980	AI2
Maisha	f	28/05/2000	AI2
Mali	f	4/09/2007	AI2
Clara	f	27/05/2010	AI2
Yala	f	6/12/1980	CZ
Kivu	m	24/02/2007	CZ
Batia	f	31/07/2014	CZ
Gemena	f	7/11/2005	CZ
Kijani	m	4/07/2021	CZ
Zomi	f	28/01/1998	FZ1
Panisco	m	15/12/2009	FZ1
Sambo	m	8/01/2012	FZ1
Yango	m	17/04/2018	FZ1
Mixi	f	18/12/2001	FZ1
Xola	f	11/03/2017	FZ1
Boni	m	06/02/2021	FZ1
NyotaFra	m	24/02/2007	FZ1
Bashira	f	30/01/2006	FZ1
Xekele	f	20/12/2017	FZ1
Margarit	f	1951	FZ2
Natalie	f	1951	FZ2
Hanna	f	15/12/2007	FZ2
Bokati	m	30/01/2021	FZ2
Heri	m	23/01/2001	FZ2
Kamiti	f	21/01/1987	FZ2
Nayoki	f	24/03/2012	FZ2
