# Supplementary material for: Increased alertness and moderate ingroup cohesion in bonobos’ response to outgroup cues
Source: PLoS One. 2024 Aug 21;19(8):e0307975. doi: 10.1371/journal.pone.0307975 (PMC11338468; doi:10.1371/journal.pone.0307975)
Supplement: S1 File — (ZIP) [file pone.0307975.s001.zip › Final/data/proximitydataplaybackphase-bonobo.xlsx]

## Sheet: Sheet 1
trial	condition	phase	time	group	dyad	id1	id2	dyadtype	closeness	timeofday	trial_	time_	group_	dyad_	id1_	id2_
1	control	playback	0.00138889	TZ	Ke-Nd	Keke	Ndeko	MM	4	morn	-1.31069955727251	-1.61921719961404	TZ	Ke-Nd	Keke	Ndeko
1	control	playback	0.00277778	TZ	Ke-Nd	Keke	Ndeko	MM	4	morn	-1.31069955727251	-1.38778331159753	TZ	Ke-Nd	Keke	Ndeko
1	control	playback	0.00416667	TZ	Ke-Nd	Keke	Ndeko	MM	4	morn	-1.31069955727251	-1.15634942358102	TZ	Ke-Nd	Keke	Ndeko
1	control	playback	0.00555556	TZ	Ke-Nd	Keke	Ndeko	MM	4	morn	-1.31069955727251	-0.924915535564501	TZ	Ke-Nd	Keke	Ndeko
1	control	playback	0.0138889	TZ	Ke-Nd	Keke	Ndeko	MM	4	morn	-1.31069955727251	0.463687792534587	TZ	Ke-Nd	Keke	Ndeko
1	control	playback	0.0166667	TZ	Ke-Nd	Keke	Ndeko	MM	4	morn	-1.31069955727251	0.92655556856762	TZ	Ke-Nd	Keke	Ndeko
1	control	playback	0.0180556	TZ	Ke-Nd	Keke	Ndeko	MM	3	morn	-1.31069955727251	1.15798945658414	TZ	Ke-Nd	Keke	Ndeko
1	control	playback	0.0194444	TZ	Ke-Nd	Keke	Ndeko	MM	4	morn	-1.31069955727251	1.38942334460065	TZ	Ke-Nd	Keke	Ndeko
1	control	playback	0.0208333	TZ	Ke-Nd	Keke	Ndeko	MM	4	morn	-1.31069955727251	1.62085723261715	TZ	Ke-Nd	Keke	Ndeko
1	control	playback	0.00277778	TZ	Dia-Nd	Diatou	Ndeko	FM	4	morn	-1.31069955727251	-1.38778331159753	TZ	Dia-Nd	Diatou	Ndeko
1	control	playback	0.00972222	TZ	Dia-Nd	Diatou	Ndeko	FM	4	morn	-1.31069955727251	-0.230613871514959	TZ	Dia-Nd	Diatou	Ndeko
1	control	playback	0.0111111	TZ	Dia-Nd	Diatou	Ndeko	FM	4	morn	-1.31069955727251	0.000820016501554131	TZ	Dia-Nd	Diatou	Ndeko
1	control	playback	0.0152778	TZ	Dia-Nd	Diatou	Ndeko	FM	4	morn	-1.31069955727251	0.695121680551103	TZ	Dia-Nd	Diatou	Ndeko
1	control	playback	0.0166667	TZ	Dia-Nd	Diatou	Ndeko	FM	4	morn	-1.31069955727251	0.92655556856762	TZ	Dia-Nd	Diatou	Ndeko
1	control	playback	0.0194444	TZ	Dia-Nd	Diatou	Ndeko	FM	4	morn	-1.31069955727251	1.38942334460065	TZ	Dia-Nd	Diatou	Ndeko
1	control	playback	0.0208333	TZ	Dia-Nd	Diatou	Ndeko	FM	4	morn	-1.31069955727251	1.62085723261715	TZ	Dia-Nd	Diatou	Ndeko
1	control	playback	0.00138889	TZ	Mal-Nd	Malaika	Ndeko	FM	4	morn	-1.31069955727251	-1.61921719961404	TZ	Mal-Nd	Malaika	Ndeko
1	control	playback	0.00833333	TZ	Mal-Nd	Malaika	Ndeko	FM	4	morn	-1.31069955727251	-0.462047759531473	TZ	Mal-Nd	Malaika	Ndeko
1	control	playback	0.0111111	TZ	Mal-Nd	Malaika	Ndeko	FM	4	morn	-1.31069955727251	0.000820016501554131	TZ	Mal-Nd	Malaika	Ndeko
1	control	playback	0.0125	TZ	Mal-Nd	Malaika	Ndeko	FM	4	morn	-1.31069955727251	0.232253904518071	TZ	Mal-Nd	Malaika	Ndeko
1	control	playback	0.0152778	TZ	Mal-Nd	Malaika	Ndeko	FM	4	morn	-1.31069955727251	0.695121680551103	TZ	Mal-Nd	Malaika	Ndeko
1	control	playback	0.0166667	TZ	Mal-Nd	Malaika	Ndeko	FM	4	morn	-1.31069955727251	0.92655556856762	TZ	Mal-Nd	Malaika	Ndeko
1	control	playback	0.0180556	TZ	Mal-Nd	Malaika	Ndeko	FM	4	morn	-1.31069955727251	1.15798945658414	TZ	Mal-Nd	Malaika	Ndeko
1	control	playback	0.0194444	TZ	Mal-Nd	Malaika	Ndeko	FM	4	morn	-1.31069955727251	1.38942334460065	TZ	Mal-Nd	Malaika	Ndeko
1	control	playback	0.00138889	TZ	Che-Nd	Cheka	Ndeko	FM	3	morn	-1.31069955727251	-1.61921719961404	TZ	Che-Nd	Cheka	Ndeko
1	control	playback	0.00555556	TZ	Che-Nd	Cheka	Ndeko	FM	3	morn	-1.31069955727251	-0.924915535564501	TZ	Che-Nd	Cheka	Ndeko
1	control	playback	0.0111111	TZ	Che-Nd	Cheka	Ndeko	FM	3	morn	-1.31069955727251	0.000820016501554131	TZ	Che-Nd	Cheka	Ndeko
1	control	playback	0.0152778	TZ	Che-Nd	Cheka	Ndeko	FM	3	morn	-1.31069955727251	0.695121680551103	TZ	Che-Nd	Cheka	Ndeko
1	control	playback	0.0166667	TZ	Che-Nd	Cheka	Ndeko	FM	3	morn	-1.31069955727251	0.92655556856762	TZ	Che-Nd	Cheka	Ndeko
1	control	playback	0.0180556	TZ	Che-Nd	Cheka	Ndeko	FM	3	morn	-1.31069955727251	1.15798945658414	TZ	Che-Nd	Cheka	Ndeko
1	control	playback	0.0208333	TZ	Che-Nd	Cheka	Ndeko	FM	3	morn	-1.31069955727251	1.62085723261715	TZ	Che-Nd	Cheka	Ndeko
1	control	playback	0.00277778	TZ	Lik-Nd	Likemba	Ndeko	FM	4	morn	-1.31069955727251	-1.38778331159753	TZ	Lik-Nd	Likemba	Ndeko
1	control	playback	0.00555556	TZ	Lik-Nd	Likemba	Ndeko	FM	4	morn	-1.31069955727251	-0.924915535564501	TZ	Lik-Nd	Likemba	Ndeko
1	control	playback	0.00694444	TZ	Lik-Nd	Likemba	Ndeko	FM	4	morn	-1.31069955727251	-0.693481647547986	TZ	Lik-Nd	Likemba	Ndeko
1	control	playback	0.00972222	TZ	Lik-Nd	Likemba	Ndeko	FM	4	morn	-1.31069955727251	-0.230613871514959	TZ	Lik-Nd	Likemba	Ndeko
1	control	playback	0.0111111	TZ	Lik-Nd	Likemba	Ndeko	FM	4	morn	-1.31069955727251	0.000820016501554131	TZ	Lik-Nd	Likemba	Ndeko
1	control	playback	0.0152778	TZ	Lik-Nd	Likemba	Ndeko	FM	4	morn	-1.31069955727251	0.695121680551103	TZ	Lik-Nd	Likemba	Ndeko
1	control	playback	0.0180556	TZ	Lik-Nd	Likemba	Ndeko	FM	3	morn	-1.31069955727251	1.15798945658414	TZ	Lik-Nd	Likemba	Ndeko
1	control	playback	0.00694444	TZ	Lol-Nd	Lola	Ndeko	FM	4	morn	-1.31069955727251	-0.693481647547986	TZ	Lol-Nd	Lola	Ndeko
1	control	playback	0.00972222	TZ	Lol-Nd	Lola	Ndeko	FM	4	morn	-1.31069955727251	-0.230613871514959	TZ	Lol-Nd	Lola	Ndeko
1	control	playback	0.0125	TZ	Lol-Nd	Lola	Ndeko	FM	4	morn	-1.31069955727251	0.232253904518071	TZ	Lol-Nd	Lola	Ndeko
1	control	playback	0.0138889	TZ	Lol-Nd	Lola	Ndeko	FM	4	morn	-1.31069955727251	0.463687792534587	TZ	Lol-Nd	Lola	Ndeko
1	control	playback	0.0152778	TZ	Lol-Nd	Lola	Ndeko	FM	4	morn	-1.31069955727251	0.695121680551103	TZ	Lol-Nd	Lola	Ndeko
1	control	playback	0.0166667	TZ	Lol-Nd	Lola	Ndeko	FM	4	morn	-1.31069955727251	0.92655556856762	TZ	Lol-Nd	Lola	Ndeko
1	control	playback	0.0208333	TZ	Lol-Nd	Lola	Ndeko	FM	4	morn	-1.31069955727251	1.62085723261715	TZ	Lol-Nd	Lola	Ndeko
1	control	playback	0.00138889	TZ	Dia-Kek	Diatou	Keke	FM	3	morn	-1.31069955727251	-1.61921719961404	TZ	Dia-Kek	Diatou	Keke
1	control	playback	0.00277778	TZ	Dia-Kek	Diatou	Keke	FM	3	morn	-1.31069955727251	-1.38778331159753	TZ	Dia-Kek	Diatou	Keke
1	control	playback	0.00694444	TZ	Dia-Kek	Diatou	Keke	FM	3	morn	-1.31069955727251	-0.693481647547986	TZ	Dia-Kek	Diatou	Keke
1	control	playback	0.00972222	TZ	Dia-Kek	Diatou	Keke	FM	3	morn	-1.31069955727251	-0.230613871514959	TZ	Dia-Kek	Diatou	Keke
1	control	playback	0.0111111	TZ	Dia-Kek	Diatou	Keke	FM	3	morn	-1.31069955727251	0.000820016501554131	TZ	Dia-Kek	Diatou	Keke
1	control	playback	0.0125	TZ	Dia-Kek	Diatou	Keke	FM	3	morn	-1.31069955727251	0.232253904518071	TZ	Dia-Kek	Diatou	Keke
1	control	playback	0.0138889	TZ	Dia-Kek	Diatou	Keke	FM	3	morn	-1.31069955727251	0.463687792534587	TZ	Dia-Kek	Diatou	Keke
1	control	playback	0.0166667	TZ	Dia-Kek	Diatou	Keke	FM	4	morn	-1.31069955727251	0.92655556856762	TZ	Dia-Kek	Diatou	Keke
1	control	playback	0.0208333	TZ	Dia-Kek	Diatou	Keke	FM	4	morn	-1.31069955727251	1.62085723261715	TZ	Dia-Kek	Diatou	Keke
1	control	playback	0.00138889	TZ	Kek-Mal	Keke	Malaika	FM	3	morn	-1.31069955727251	-1.61921719961404	TZ	Kek-Mal	Keke	Malaika
1	control	playback	0.00277778	TZ	Kek-Mal	Keke	Malaika	FM	3	morn	-1.31069955727251	-1.38778331159753	TZ	Kek-Mal	Keke	Malaika
1	control	playback	0.00694444	TZ	Kek-Mal	Keke	Malaika	FM	3	morn	-1.31069955727251	-0.693481647547986	TZ	Kek-Mal	Keke	Malaika
1	control	playback	0.00833333	TZ	Kek-Mal	Keke	Malaika	FM	3	morn	-1.31069955727251	-0.462047759531473	TZ	Kek-Mal	Keke	Malaika
1	control	playback	0.0125	TZ	Kek-Mal	Keke	Malaika	FM	3	morn	-1.31069955727251	0.232253904518071	TZ	Kek-Mal	Keke	Malaika
1	control	playback	0.0152778	TZ	Kek-Mal	Keke	Malaika	FM	3	morn	-1.31069955727251	0.695121680551103	TZ	Kek-Mal	Keke	Malaika
1	control	playback	0.0180556	TZ	Kek-Mal	Keke	Malaika	FM	4	morn	-1.31069955727251	1.15798945658414	TZ	Kek-Mal	Keke	Malaika
1	control	playback	0.0194444	TZ	Kek-Mal	Keke	Malaika	FM	4	morn	-1.31069955727251	1.38942334460065	TZ	Kek-Mal	Keke	Malaika
1	control	playback	0.00416667	TZ	Che-Kek	Cheka	Keke	FM	4	morn	-1.31069955727251	-1.15634942358102	TZ	Che-Kek	Cheka	Keke
1	control	playback	0.00694444	TZ	Che-Kek	Cheka	Keke	FM	4	morn	-1.31069955727251	-0.693481647547986	TZ	Che-Kek	Cheka	Keke
1	control	playback	0.00833333	TZ	Che-Kek	Cheka	Keke	FM	4	morn	-1.31069955727251	-0.462047759531473	TZ	Che-Kek	Cheka	Keke
1	control	playback	0.0111111	TZ	Che-Kek	Cheka	Keke	FM	4	morn	-1.31069955727251	0.000820016501554131	TZ	Che-Kek	Cheka	Keke
1	control	playback	0.00138889	TZ	Kek-Lik	Keke	Likemba	FM	4	morn	-1.31069955727251	-1.61921719961404	TZ	Kek-Lik	Keke	Likemba
1	control	playback	0.00277778	TZ	Kek-Lik	Keke	Likemba	FM	4	morn	-1.31069955727251	-1.38778331159753	TZ	Kek-Lik	Keke	Likemba
1	control	playback	0.00416667	TZ	Kek-Lik	Keke	Likemba	FM	4	morn	-1.31069955727251	-1.15634942358102	TZ	Kek-Lik	Keke	Likemba
1	control	playback	0.00555556	TZ	Kek-Lik	Keke	Likemba	FM	4	morn	-1.31069955727251	-0.924915535564501	TZ	Kek-Lik	Keke	Likemba
1	control	playback	0.00833333	TZ	Kek-Lik	Keke	Likemba	FM	4	morn	-1.31069955727251	-0.462047759531473	TZ	Kek-Lik	Keke	Likemba
1	control	playback	0.00972222	TZ	Kek-Lik	Keke	Likemba	FM	4	morn	-1.31069955727251	-0.230613871514959	TZ	Kek-Lik	Keke	Likemba
1	control	playback	0.0138889	TZ	Kek-Lik	Keke	Likemba	FM	4	morn	-1.31069955727251	0.463687792534587	TZ	Kek-Lik	Keke	Likemba
1	control	playback	0.0152778	TZ	Kek-Lik	Keke	Likemba	FM	4	morn	-1.31069955727251	0.695121680551103	TZ	Kek-Lik	Keke	Likemba
1	control	playback	0.00277778	TZ	Kek-Lol	Keke	Lola	FM	4	morn	-1.31069955727251	-1.38778331159753	TZ	Kek-Lol	Keke	Lola
1	control	playback	0.00416667	TZ	Kek-Lol	Keke	Lola	FM	4	morn	-1.31069955727251	-1.15634942358102	TZ	Kek-Lol	Keke	Lola
1	control	playback	0.00555556	TZ	Kek-Lol	Keke	Lola	FM	4	morn	-1.31069955727251	-0.924915535564501	TZ	Kek-Lol	Keke	Lola
1	control	playback	0.00833333	TZ	Kek-Lol	Keke	Lola	FM	4	morn	-1.31069955727251	-0.462047759531473	TZ	Kek-Lol	Keke	Lola
1	control	playback	0.00972222	TZ	Kek-Lol	Keke	Lola	FM	4	morn	-1.31069955727251	-0.230613871514959	TZ	Kek-Lol	Keke	Lola
1	control	playback	0.0152778	TZ	Kek-Lol	Keke	Lola	FM	4	morn	-1.31069955727251	0.695121680551103	TZ	Kek-Lol	Keke	Lola
1	control	playback	0.0166667	TZ	Kek-Lol	Keke	Lola	FM	4	morn	-1.31069955727251	0.92655556856762	TZ	Kek-Lol	Keke	Lola
1	control	playback	0.0194444	TZ	Kek-Lol	Keke	Lola	FM	4	morn	-1.31069955727251	1.38942334460065	TZ	Kek-Lol	Keke	Lola
1	control	playback	0.00138889	TZ	Dia-Mal	Diatou	Malaika	FF	4	morn	-1.31069955727251	-1.61921719961404	TZ	Dia-Mal	Diatou	Malaika
1	control	playback	0.00277778	TZ	Dia-Mal	Diatou	Malaika	FF	4	morn	-1.31069955727251	-1.38778331159753	TZ	Dia-Mal	Diatou	Malaika
1	control	playback	0.00416667	TZ	Dia-Mal	Diatou	Malaika	FF	4	morn	-1.31069955727251	-1.15634942358102	TZ	Dia-Mal	Diatou	Malaika
1	control	playback	0.00555556	TZ	Dia-Mal	Diatou	Malaika	FF	4	morn	-1.31069955727251	-0.924915535564501	TZ	Dia-Mal	Diatou	Malaika
1	control	playback	0.00833333	TZ	Dia-Mal	Diatou	Malaika	FF	4	morn	-1.31069955727251	-0.462047759531473	TZ	Dia-Mal	Diatou	Malaika
1	control	playback	0.00972222	TZ	Dia-Mal	Diatou	Malaika	FF	4	morn	-1.31069955727251	-0.230613871514959	TZ	Dia-Mal	Diatou	Malaika
1	control	playback	0.0111111	TZ	Dia-Mal	Diatou	Malaika	FF	4	morn	-1.31069955727251	0.000820016501554131	TZ	Dia-Mal	Diatou	Malaika
1	control	playback	0.0125	TZ	Dia-Mal	Diatou	Malaika	FF	4	morn	-1.31069955727251	0.232253904518071	TZ	Dia-Mal	Diatou	Malaika
1	control	playback	0.0152778	TZ	Dia-Mal	Diatou	Malaika	FF	4	morn	-1.31069955727251	0.695121680551103	TZ	Dia-Mal	Diatou	Malaika
1	control	playback	0.0180556	TZ	Dia-Mal	Diatou	Malaika	FF	4	morn	-1.31069955727251	1.15798945658414	TZ	Dia-Mal	Diatou	Malaika
1	control	playback	0.0194444	TZ	Dia-Mal	Diatou	Malaika	FF	4	morn	-1.31069955727251	1.38942334460065	TZ	Dia-Mal	Diatou	Malaika
1	control	playback	0.00138889	TZ	Che-Dia	Cheka	Diatou	FF	4	morn	-1.31069955727251	-1.61921719961404	TZ	Che-Dia	Cheka	Diatou
1	control	playback	0.00416667	TZ	Che-Dia	Cheka	Diatou	FF	4	morn	-1.31069955727251	-1.15634942358102	TZ	Che-Dia	Cheka	Diatou
1	control	playback	0.00555556	TZ	Che-Dia	Cheka	Diatou	FF	4	morn	-1.31069955727251	-0.924915535564501	TZ	Che-Dia	Cheka	Diatou
1	control	playback	0.00694444	TZ	Che-Dia	Cheka	Diatou	FF	4	morn	-1.31069955727251	-0.693481647547986	TZ	Che-Dia	Cheka	Diatou
1	control	playback	0.0138889	TZ	Che-Dia	Cheka	Diatou	FF	4	morn	-1.31069955727251	0.463687792534587	TZ	Che-Dia	Cheka	Diatou
1	control	playback	0.0152778	TZ	Che-Dia	Cheka	Diatou	FF	4	morn	-1.31069955727251	0.695121680551103	TZ	Che-Dia	Cheka	Diatou
1	control	playback	0.0166667	TZ	Che-Dia	Cheka	Diatou	FF	4	morn	-1.31069955727251	0.92655556856762	TZ	Che-Dia	Cheka	Diatou
1	control	playback	0.0180556	TZ	Che-Dia	Cheka	Diatou	FF	4	morn	-1.31069955727251	1.15798945658414	TZ	Che-Dia	Cheka	Diatou
1	control	playback	0.0194444	TZ	Che-Dia	Cheka	Diatou	FF	4	morn	-1.31069955727251	1.38942334460065	TZ	Che-Dia	Cheka	Diatou
1	control	playback	0.0208333	TZ	Che-Dia	Cheka	Diatou	FF	4	morn	-1.31069955727251	1.62085723261715	TZ	Che-Dia	Cheka	Diatou
1	control	playback	0.00138889	TZ	Dia-Lik	Diatou	Likemba	FF	4	morn	-1.31069955727251	-1.61921719961404	TZ	Dia-Lik	Diatou	Likemba
1	control	playback	0.00277778	TZ	Dia-Lik	Diatou	Likemba	FF	4	morn	-1.31069955727251	-1.38778331159753	TZ	Dia-Lik	Diatou	Likemba
1	control	playback	0.00416667	TZ	Dia-Lik	Diatou	Likemba	FF	4	morn	-1.31069955727251	-1.15634942358102	TZ	Dia-Lik	Diatou	Likemba
1	control	playback	0.00555556	TZ	Dia-Lik	Diatou	Likemba	FF	4	morn	-1.31069955727251	-0.924915535564501	TZ	Dia-Lik	Diatou	Likemba
1	control	playback	0.0138889	TZ	Dia-Lik	Diatou	Likemba	FF	4	morn	-1.31069955727251	0.463687792534587	TZ	Dia-Lik	Diatou	Likemba
1	control	playback	0.0152778	TZ	Dia-Lik	Diatou	Likemba	FF	4	morn	-1.31069955727251	0.695121680551103	TZ	Dia-Lik	Diatou	Likemba
1	control	playback	0.0180556	TZ	Dia-Lik	Diatou	Likemba	FF	4	morn	-1.31069955727251	1.15798945658414	TZ	Dia-Lik	Diatou	Likemba
1	control	playback	0.00416667	TZ	Dia-Lol	Diatou	Lola	FF	4	morn	-1.31069955727251	-1.15634942358102	TZ	Dia-Lol	Diatou	Lola
1	control	playback	0.00694444	TZ	Dia-Lol	Diatou	Lola	FF	4	morn	-1.31069955727251	-0.693481647547986	TZ	Dia-Lol	Diatou	Lola
1	control	playback	0.00833333	TZ	Dia-Lol	Diatou	Lola	FF	4	morn	-1.31069955727251	-0.462047759531473	TZ	Dia-Lol	Diatou	Lola
1	control	playback	0.00972222	TZ	Dia-Lol	Diatou	Lola	FF	4	morn	-1.31069955727251	-0.230613871514959	TZ	Dia-Lol	Diatou	Lola
1	control	playback	0.0194444	TZ	Dia-Lol	Diatou	Lola	FF	4	morn	-1.31069955727251	1.38942334460065	TZ	Dia-Lol	Diatou	Lola
1	control	playback	0.0208333	TZ	Dia-Lol	Diatou	Lola	FF	4	morn	-1.31069955727251	1.62085723261715	TZ	Dia-Lol	Diatou	Lola
1	control	playback	0.00277778	TZ	Che-Mal	Cheka	Malaika	FF	4	morn	-1.31069955727251	-1.38778331159753	TZ	Che-Mal	Cheka	Malaika
1	control	playback	0.00416667	TZ	Che-Mal	Cheka	Malaika	FF	4	morn	-1.31069955727251	-1.15634942358102	TZ	Che-Mal	Cheka	Malaika
1	control	playback	0.00555556	TZ	Che-Mal	Cheka	Malaika	FF	4	morn	-1.31069955727251	-0.924915535564501	TZ	Che-Mal	Cheka	Malaika
1	control	playback	0.00833333	TZ	Che-Mal	Cheka	Malaika	FF	4	morn	-1.31069955727251	-0.462047759531473	TZ	Che-Mal	Cheka	Malaika
1	control	playback	0.0111111	TZ	Che-Mal	Cheka	Malaika	FF	4	morn	-1.31069955727251	0.000820016501554131	TZ	Che-Mal	Cheka	Malaika
1	control	playback	0.0125	TZ	Che-Mal	Cheka	Malaika	FF	4	morn	-1.31069955727251	0.232253904518071	TZ	Che-Mal	Cheka	Malaika
1	control	playback	0.0138889	TZ	Che-Mal	Cheka	Malaika	FF	4	morn	-1.31069955727251	0.463687792534587	TZ	Che-Mal	Cheka	Malaika
1	control	playback	0.0194444	TZ	Che-Mal	Cheka	Malaika	FF	4	morn	-1.31069955727251	1.38942334460065	TZ	Che-Mal	Cheka	Malaika
1	control	playback	0.00277778	TZ	Lik-Mal	Likemba	Malaika	FF	4	morn	-1.31069955727251	-1.38778331159753	TZ	Lik-Mal	Likemba	Malaika
1	control	playback	0.00416667	TZ	Lik-Mal	Likemba	Malaika	FF	4	morn	-1.31069955727251	-1.15634942358102	TZ	Lik-Mal	Likemba	Malaika
1	control	playback	0.00555556	TZ	Lik-Mal	Likemba	Malaika	FF	4	morn	-1.31069955727251	-0.924915535564501	TZ	Lik-Mal	Likemba	Malaika
1	control	playback	0.0111111	TZ	Lik-Mal	Likemba	Malaika	FF	4	morn	-1.31069955727251	0.000820016501554131	TZ	Lik-Mal	Likemba	Malaika
1	control	playback	0.0152778	TZ	Lik-Mal	Likemba	Malaika	FF	4	morn	-1.31069955727251	0.695121680551103	TZ	Lik-Mal	Likemba	Malaika
1	control	playback	0.0166667	TZ	Lik-Mal	Likemba	Malaika	FF	4	morn	-1.31069955727251	0.92655556856762	TZ	Lik-Mal	Likemba	Malaika
1	control	playback	0.0194444	TZ	Lik-Mal	Likemba	Malaika	FF	4	morn	-1.31069955727251	1.38942334460065	TZ	Lik-Mal	Likemba	Malaika
1	control	playback	0.00555556	TZ	Lol-Mal	Lola	Malaika	FF	4	morn	-1.31069955727251	-0.924915535564501	TZ	Lol-Mal	Lola	Malaika
1	control	playback	0.00694444	TZ	Lol-Mal	Lola	Malaika	FF	4	morn	-1.31069955727251	-0.693481647547986	TZ	Lol-Mal	Lola	Malaika
1	control	playback	0.00972222	TZ	Lol-Mal	Lola	Malaika	FF	4	morn	-1.31069955727251	-0.230613871514959	TZ	Lol-Mal	Lola	Malaika
1	control	playback	0.0125	TZ	Lol-Mal	Lola	Malaika	FF	4	morn	-1.31069955727251	0.232253904518071	TZ	Lol-Mal	Lola	Malaika
1	control	playback	0.0152778	TZ	Lol-Mal	Lola	Malaika	FF	4	morn	-1.31069955727251	0.695121680551103	TZ	Lol-Mal	Lola	Malaika
1	control	playback	0.0166667	TZ	Lol-Mal	Lola	Malaika	FF	4	morn	-1.31069955727251	0.92655556856762	TZ	Lol-Mal	Lola	Malaika
1	control	playback	0.0208333	TZ	Lol-Mal	Lola	Malaika	FF	4	morn	-1.31069955727251	1.62085723261715	TZ	Lol-Mal	Lola	Malaika
1	control	playback	0.00138889	TZ	Che-Lik	Cheka	Likemba	FF	3	morn	-1.31069955727251	-1.61921719961404	TZ	Che-Lik	Cheka	Likemba
1	control	playback	0.00277778	TZ	Che-Lik	Cheka	Likemba	FF	3	morn	-1.31069955727251	-1.38778331159753	TZ	Che-Lik	Cheka	Likemba
1	control	playback	0.00555556	TZ	Che-Lik	Cheka	Likemba	FF	3	morn	-1.31069955727251	-0.924915535564501	TZ	Che-Lik	Cheka	Likemba
1	control	playback	0.00694444	TZ	Che-Lik	Cheka	Likemba	FF	3	morn	-1.31069955727251	-0.693481647547986	TZ	Che-Lik	Cheka	Likemba
1	control	playback	0.00833333	TZ	Che-Lik	Cheka	Likemba	FF	3	morn	-1.31069955727251	-0.462047759531473	TZ	Che-Lik	Cheka	Likemba
1	control	playback	0.0125	TZ	Che-Lik	Cheka	Likemba	FF	3	morn	-1.31069955727251	0.232253904518071	TZ	Che-Lik	Cheka	Likemba
1	control	playback	0.0138889	TZ	Che-Lik	Cheka	Likemba	FF	3	morn	-1.31069955727251	0.463687792534587	TZ	Che-Lik	Cheka	Likemba
1	control	playback	0.0152778	TZ	Che-Lik	Cheka	Likemba	FF	3	morn	-1.31069955727251	0.695121680551103	TZ	Che-Lik	Cheka	Likemba
1	control	playback	0.0180556	TZ	Che-Lik	Cheka	Likemba	FF	3	morn	-1.31069955727251	1.15798945658414	TZ	Che-Lik	Cheka	Likemba
1	control	playback	0.0194444	TZ	Che-Lik	Cheka	Likemba	FF	3	morn	-1.31069955727251	1.38942334460065	TZ	Che-Lik	Cheka	Likemba
1	control	playback	0.0208333	TZ	Che-Lik	Cheka	Likemba	FF	3	morn	-1.31069955727251	1.62085723261715	TZ	Che-Lik	Cheka	Likemba
1	control	playback	0.00555556	TZ	Che-Lol	Cheka	Lola	FF	3	morn	-1.31069955727251	-0.924915535564501	TZ	Che-Lol	Cheka	Lola
1	control	playback	0.00694444	TZ	Che-Lol	Cheka	Lola	FF	3	morn	-1.31069955727251	-0.693481647547986	TZ	Che-Lol	Cheka	Lola
1	control	playback	0.00833333	TZ	Che-Lol	Cheka	Lola	FF	3	morn	-1.31069955727251	-0.462047759531473	TZ	Che-Lol	Cheka	Lola
1	control	playback	0.00972222	TZ	Che-Lol	Cheka	Lola	FF	3	morn	-1.31069955727251	-0.230613871514959	TZ	Che-Lol	Cheka	Lola
1	control	playback	0.0152778	TZ	Che-Lol	Cheka	Lola	FF	3	morn	-1.31069955727251	0.695121680551103	TZ	Che-Lol	Cheka	Lola
1	control	playback	0.0180556	TZ	Che-Lol	Cheka	Lola	FF	3	morn	-1.31069955727251	1.15798945658414	TZ	Che-Lol	Cheka	Lola
1	control	playback	0.0208333	TZ	Che-Lol	Cheka	Lola	FF	3	morn	-1.31069955727251	1.62085723261715	TZ	Che-Lol	Cheka	Lola
1	control	playback	0.00416667	TZ	Lik-Lol	Likemba	Lola	FF	1	morn	-1.31069955727251	-1.15634942358102	TZ	Lik-Lol	Likemba	Lola
1	control	playback	0.00555556	TZ	Lik-Lol	Likemba	Lola	FF	1	morn	-1.31069955727251	-0.924915535564501	TZ	Lik-Lol	Likemba	Lola
1	control	playback	0.00833333	TZ	Lik-Lol	Likemba	Lola	FF	1	morn	-1.31069955727251	-0.462047759531473	TZ	Lik-Lol	Likemba	Lola
1	control	playback	0.0111111	TZ	Lik-Lol	Likemba	Lola	FF	1	morn	-1.31069955727251	0.000820016501554131	TZ	Lik-Lol	Likemba	Lola
1	control	playback	0.0152778	TZ	Lik-Lol	Likemba	Lola	FF	1	morn	-1.31069955727251	0.695121680551103	TZ	Lik-Lol	Likemba	Lola
1	outgroup	playback	0.00138889	TZ	Ke-Nd	Keke	Ndeko	MM	4	aft	-1.31069955727251	-1.61921719961404	TZ	Ke-Nd	Keke	Ndeko
1	outgroup	playback	0.00555556	TZ	Ke-Nd	Keke	Ndeko	MM	4	aft	-1.31069955727251	-0.924915535564501	TZ	Ke-Nd	Keke	Ndeko
1	outgroup	playback	0.00833333	TZ	Ke-Nd	Keke	Ndeko	MM	4	aft	-1.31069955727251	-0.462047759531473	TZ	Ke-Nd	Keke	Ndeko
1	outgroup	playback	0.00972222	TZ	Ke-Nd	Keke	Ndeko	MM	4	aft	-1.31069955727251	-0.230613871514959	TZ	Ke-Nd	Keke	Ndeko
1	outgroup	playback	0.0111111	TZ	Ke-Nd	Keke	Ndeko	MM	3	aft	-1.31069955727251	0.000820016501554131	TZ	Ke-Nd	Keke	Ndeko
1	outgroup	playback	0.0166667	TZ	Ke-Nd	Keke	Ndeko	MM	4	aft	-1.31069955727251	0.92655556856762	TZ	Ke-Nd	Keke	Ndeko
1	outgroup	playback	0.00277778	TZ	Dia-Nd	Diatou	Ndeko	FM	4	aft	-1.31069955727251	-1.38778331159753	TZ	Dia-Nd	Diatou	Ndeko
1	outgroup	playback	0.00555556	TZ	Dia-Nd	Diatou	Ndeko	FM	4	aft	-1.31069955727251	-0.924915535564501	TZ	Dia-Nd	Diatou	Ndeko
1	outgroup	playback	0.00694444	TZ	Dia-Nd	Diatou	Ndeko	FM	4	aft	-1.31069955727251	-0.693481647547986	TZ	Dia-Nd	Diatou	Ndeko
1	outgroup	playback	0.00833333	TZ	Dia-Nd	Diatou	Ndeko	FM	3	aft	-1.31069955727251	-0.462047759531473	TZ	Dia-Nd	Diatou	Ndeko
1	outgroup	playback	0.0125	TZ	Dia-Nd	Diatou	Ndeko	FM	3	aft	-1.31069955727251	0.232253904518071	TZ	Dia-Nd	Diatou	Ndeko
1	outgroup	playback	0.0138889	TZ	Dia-Nd	Diatou	Ndeko	FM	4	aft	-1.31069955727251	0.463687792534587	TZ	Dia-Nd	Diatou	Ndeko
1	outgroup	playback	0.00277778	TZ	Mal-Nd	Malaika	Ndeko	FM	4	aft	-1.31069955727251	-1.38778331159753	TZ	Mal-Nd	Malaika	Ndeko
1	outgroup	playback	0.00972222	TZ	Mal-Nd	Malaika	Ndeko	FM	4	aft	-1.31069955727251	-0.230613871514959	TZ	Mal-Nd	Malaika	Ndeko
1	outgroup	playback	0.0111111	TZ	Mal-Nd	Malaika	Ndeko	FM	3	aft	-1.31069955727251	0.000820016501554131	TZ	Mal-Nd	Malaika	Ndeko
1	outgroup	playback	0.0166667	TZ	Mal-Nd	Malaika	Ndeko	FM	4	aft	-1.31069955727251	0.92655556856762	TZ	Mal-Nd	Malaika	Ndeko
1	outgroup	playback	0.0180556	TZ	Mal-Nd	Malaika	Ndeko	FM	4	aft	-1.31069955727251	1.15798945658414	TZ	Mal-Nd	Malaika	Ndeko
1	outgroup	playback	0.0208333	TZ	Mal-Nd	Malaika	Ndeko	FM	4	aft	-1.31069955727251	1.62085723261715	TZ	Mal-Nd	Malaika	Ndeko
1	outgroup	playback	0.00138889	TZ	Che-Nd	Cheka	Ndeko	FM	4	aft	-1.31069955727251	-1.61921719961404	TZ	Che-Nd	Cheka	Ndeko
1	outgroup	playback	0.00277778	TZ	Che-Nd	Cheka	Ndeko	FM	4	aft	-1.31069955727251	-1.38778331159753	TZ	Che-Nd	Cheka	Ndeko
1	outgroup	playback	0.00555556	TZ	Che-Nd	Cheka	Ndeko	FM	4	aft	-1.31069955727251	-0.924915535564501	TZ	Che-Nd	Cheka	Ndeko
1	outgroup	playback	0.00694444	TZ	Che-Nd	Cheka	Ndeko	FM	4	aft	-1.31069955727251	-0.693481647547986	TZ	Che-Nd	Cheka	Ndeko
1	outgroup	playback	0.0152778	TZ	Che-Nd	Cheka	Ndeko	FM	3	aft	-1.31069955727251	0.695121680551103	TZ	Che-Nd	Cheka	Ndeko
1	outgroup	playback	0.0166667	TZ	Che-Nd	Cheka	Ndeko	FM	4	aft	-1.31069955727251	0.92655556856762	TZ	Che-Nd	Cheka	Ndeko
1	outgroup	playback	0.0180556	TZ	Che-Nd	Cheka	Ndeko	FM	4	aft	-1.31069955727251	1.15798945658414	TZ	Che-Nd	Cheka	Ndeko
1	outgroup	playback	0.0194444	TZ	Che-Nd	Cheka	Ndeko	FM	4	aft	-1.31069955727251	1.38942334460065	TZ	Che-Nd	Cheka	Ndeko
1	outgroup	playback	0.00138889	TZ	Lik-Nd	Likemba	Ndeko	FM	4	aft	-1.31069955727251	-1.61921719961404	TZ	Lik-Nd	Likemba	Ndeko
1	outgroup	playback	0.00416667	TZ	Lik-Nd	Likemba	Ndeko	FM	4	aft	-1.31069955727251	-1.15634942358102	TZ	Lik-Nd	Likemba	Ndeko
1	outgroup	playback	0.00555556	TZ	Lik-Nd	Likemba	Ndeko	FM	4	aft	-1.31069955727251	-0.924915535564501	TZ	Lik-Nd	Likemba	Ndeko
1	outgroup	playback	0.00694444	TZ	Lik-Nd	Likemba	Ndeko	FM	4	aft	-1.31069955727251	-0.693481647547986	TZ	Lik-Nd	Likemba	Ndeko
1	outgroup	playback	0.00833333	TZ	Lik-Nd	Likemba	Ndeko	FM	4	aft	-1.31069955727251	-0.462047759531473	TZ	Lik-Nd	Likemba	Ndeko
1	outgroup	playback	0.0111111	TZ	Lik-Nd	Likemba	Ndeko	FM	4	aft	-1.31069955727251	0.000820016501554131	TZ	Lik-Nd	Likemba	Ndeko
1	outgroup	playback	0.0180556	TZ	Lik-Nd	Likemba	Ndeko	FM	4	aft	-1.31069955727251	1.15798945658414	TZ	Lik-Nd	Likemba	Ndeko
1	outgroup	playback	0.0208333	TZ	Lik-Nd	Likemba	Ndeko	FM	4	aft	-1.31069955727251	1.62085723261715	TZ	Lik-Nd	Likemba	Ndeko
1	outgroup	playback	0.00277778	TZ	Lol-Nd	Lola	Ndeko	FM	4	aft	-1.31069955727251	-1.38778331159753	TZ	Lol-Nd	Lola	Ndeko
1	outgroup	playback	0.00416667	TZ	Lol-Nd	Lola	Ndeko	FM	4	aft	-1.31069955727251	-1.15634942358102	TZ	Lol-Nd	Lola	Ndeko
1	outgroup	playback	0.00694444	TZ	Lol-Nd	Lola	Ndeko	FM	4	aft	-1.31069955727251	-0.693481647547986	TZ	Lol-Nd	Lola	Ndeko
1	outgroup	playback	0.0125	TZ	Lol-Nd	Lola	Ndeko	FM	4	aft	-1.31069955727251	0.232253904518071	TZ	Lol-Nd	Lola	Ndeko
1	outgroup	playback	0.0166667	TZ	Lol-Nd	Lola	Ndeko	FM	4	aft	-1.31069955727251	0.92655556856762	TZ	Lol-Nd	Lola	Ndeko
1	outgroup	playback	0.0180556	TZ	Lol-Nd	Lola	Ndeko	FM	4	aft	-1.31069955727251	1.15798945658414	TZ	Lol-Nd	Lola	Ndeko
1	outgroup	playback	0.0194444	TZ	Lol-Nd	Lola	Ndeko	FM	4	aft	-1.31069955727251	1.38942334460065	TZ	Lol-Nd	Lola	Ndeko
1	outgroup	playback	0.00277778	TZ	Dia-Kek	Diatou	Keke	FM	4	aft	-1.31069955727251	-1.38778331159753	TZ	Dia-Kek	Diatou	Keke
1	outgroup	playback	0.00416667	TZ	Dia-Kek	Diatou	Keke	FM	4	aft	-1.31069955727251	-1.15634942358102	TZ	Dia-Kek	Diatou	Keke
1	outgroup	playback	0.0125	TZ	Dia-Kek	Diatou	Keke	FM	3	aft	-1.31069955727251	0.232253904518071	TZ	Dia-Kek	Diatou	Keke
1	outgroup	playback	0.0138889	TZ	Dia-Kek	Diatou	Keke	FM	4	aft	-1.31069955727251	0.463687792534587	TZ	Dia-Kek	Diatou	Keke
1	outgroup	playback	0.0152778	TZ	Dia-Kek	Diatou	Keke	FM	3	aft	-1.31069955727251	0.695121680551103	TZ	Dia-Kek	Diatou	Keke
1	outgroup	playback	0.0166667	TZ	Dia-Kek	Diatou	Keke	FM	3	aft	-1.31069955727251	0.92655556856762	TZ	Dia-Kek	Diatou	Keke
1	outgroup	playback	0.0180556	TZ	Dia-Kek	Diatou	Keke	FM	2	aft	-1.31069955727251	1.15798945658414	TZ	Dia-Kek	Diatou	Keke
1	outgroup	playback	0.0208333	TZ	Dia-Kek	Diatou	Keke	FM	3	aft	-1.31069955727251	1.62085723261715	TZ	Dia-Kek	Diatou	Keke
1	outgroup	playback	0.00138889	TZ	Kek-Mal	Keke	Malaika	FM	4	aft	-1.31069955727251	-1.61921719961404	TZ	Kek-Mal	Keke	Malaika
1	outgroup	playback	0.00277778	TZ	Kek-Mal	Keke	Malaika	FM	4	aft	-1.31069955727251	-1.38778331159753	TZ	Kek-Mal	Keke	Malaika
1	outgroup	playback	0.00555556	TZ	Kek-Mal	Keke	Malaika	FM	4	aft	-1.31069955727251	-0.924915535564501	TZ	Kek-Mal	Keke	Malaika
1	outgroup	playback	0.00972222	TZ	Kek-Mal	Keke	Malaika	FM	4	aft	-1.31069955727251	-0.230613871514959	TZ	Kek-Mal	Keke	Malaika
1	outgroup	playback	0.0125	TZ	Kek-Mal	Keke	Malaika	FM	4	aft	-1.31069955727251	0.232253904518071	TZ	Kek-Mal	Keke	Malaika
1	outgroup	playback	0.0152778	TZ	Kek-Mal	Keke	Malaika	FM	3	aft	-1.31069955727251	0.695121680551103	TZ	Kek-Mal	Keke	Malaika
1	outgroup	playback	0.0166667	TZ	Kek-Mal	Keke	Malaika	FM	4	aft	-1.31069955727251	0.92655556856762	TZ	Kek-Mal	Keke	Malaika
1	outgroup	playback	0.0180556	TZ	Kek-Mal	Keke	Malaika	FM	3	aft	-1.31069955727251	1.15798945658414	TZ	Kek-Mal	Keke	Malaika
1	outgroup	playback	0.0208333	TZ	Kek-Mal	Keke	Malaika	FM	4	aft	-1.31069955727251	1.62085723261715	TZ	Kek-Mal	Keke	Malaika
1	outgroup	playback	0.00416667	TZ	Che-Kek	Cheka	Keke	FM	3	aft	-1.31069955727251	-1.15634942358102	TZ	Che-Kek	Cheka	Keke
1	outgroup	playback	0.00555556	TZ	Che-Kek	Cheka	Keke	FM	4	aft	-1.31069955727251	-0.924915535564501	TZ	Che-Kek	Cheka	Keke
1	outgroup	playback	0.00833333	TZ	Che-Kek	Cheka	Keke	FM	4	aft	-1.31069955727251	-0.462047759531473	TZ	Che-Kek	Cheka	Keke
1	outgroup	playback	0.00972222	TZ	Che-Kek	Cheka	Keke	FM	4	aft	-1.31069955727251	-0.230613871514959	TZ	Che-Kek	Cheka	Keke
1	outgroup	playback	0.0125	TZ	Che-Kek	Cheka	Keke	FM	4	aft	-1.31069955727251	0.232253904518071	TZ	Che-Kek	Cheka	Keke
1	outgroup	playback	0.0138889	TZ	Che-Kek	Cheka	Keke	FM	4	aft	-1.31069955727251	0.463687792534587	TZ	Che-Kek	Cheka	Keke
1	outgroup	playback	0.0194444	TZ	Che-Kek	Cheka	Keke	FM	4	aft	-1.31069955727251	1.38942334460065	TZ	Che-Kek	Cheka	Keke
1	outgroup	playback	0.00555556	TZ	Kek-Lik	Keke	Likemba	FM	4	aft	-1.31069955727251	-0.924915535564501	TZ	Kek-Lik	Keke	Likemba
1	outgroup	playback	0.00694444	TZ	Kek-Lik	Keke	Likemba	FM	3	aft	-1.31069955727251	-0.693481647547986	TZ	Kek-Lik	Keke	Likemba
1	outgroup	playback	0.00972222	TZ	Kek-Lik	Keke	Likemba	FM	4	aft	-1.31069955727251	-0.230613871514959	TZ	Kek-Lik	Keke	Likemba
1	outgroup	playback	0.0111111	TZ	Kek-Lik	Keke	Likemba	FM	4	aft	-1.31069955727251	0.000820016501554131	TZ	Kek-Lik	Keke	Likemba
1	outgroup	playback	0.0152778	TZ	Kek-Lik	Keke	Likemba	FM	4	aft	-1.31069955727251	0.695121680551103	TZ	Kek-Lik	Keke	Likemba
1	outgroup	playback	0.0180556	TZ	Kek-Lik	Keke	Likemba	FM	2	aft	-1.31069955727251	1.15798945658414	TZ	Kek-Lik	Keke	Likemba
1	outgroup	playback	0.0208333	TZ	Kek-Lik	Keke	Likemba	FM	4	aft	-1.31069955727251	1.62085723261715	TZ	Kek-Lik	Keke	Likemba
1	outgroup	playback	0.00138889	TZ	Kek-Lol	Keke	Lola	FM	4	aft	-1.31069955727251	-1.61921719961404	TZ	Kek-Lol	Keke	Lola
1	outgroup	playback	0.00277778	TZ	Kek-Lol	Keke	Lola	FM	4	aft	-1.31069955727251	-1.38778331159753	TZ	Kek-Lol	Keke	Lola
1	outgroup	playback	0.00833333	TZ	Kek-Lol	Keke	Lola	FM	4	aft	-1.31069955727251	-0.462047759531473	TZ	Kek-Lol	Keke	Lola
1	outgroup	playback	0.00972222	TZ	Kek-Lol	Keke	Lola	FM	4	aft	-1.31069955727251	-0.230613871514959	TZ	Kek-Lol	Keke	Lola
1	outgroup	playback	0.0152778	TZ	Kek-Lol	Keke	Lola	FM	4	aft	-1.31069955727251	0.695121680551103	TZ	Kek-Lol	Keke	Lola
1	outgroup	playback	0.00416667	TZ	Dia-Mal	Diatou	Malaika	FF	4	aft	-1.31069955727251	-1.15634942358102	TZ	Dia-Mal	Diatou	Malaika
1	outgroup	playback	0.0125	TZ	Dia-Mal	Diatou	Malaika	FF	4	aft	-1.31069955727251	0.232253904518071	TZ	Dia-Mal	Diatou	Malaika
1	outgroup	playback	0.0138889	TZ	Dia-Mal	Diatou	Malaika	FF	4	aft	-1.31069955727251	0.463687792534587	TZ	Dia-Mal	Diatou	Malaika
1	outgroup	playback	0.0180556	TZ	Dia-Mal	Diatou	Malaika	FF	4	aft	-1.31069955727251	1.15798945658414	TZ	Dia-Mal	Diatou	Malaika
1	outgroup	playback	0.0208333	TZ	Dia-Mal	Diatou	Malaika	FF	4	aft	-1.31069955727251	1.62085723261715	TZ	Dia-Mal	Diatou	Malaika
1	outgroup	playback	0.00138889	TZ	Che-Dia	Cheka	Diatou	FF	4	aft	-1.31069955727251	-1.61921719961404	TZ	Che-Dia	Cheka	Diatou
1	outgroup	playback	0.00277778	TZ	Che-Dia	Cheka	Diatou	FF	4	aft	-1.31069955727251	-1.38778331159753	TZ	Che-Dia	Cheka	Diatou
1	outgroup	playback	0.00555556	TZ	Che-Dia	Cheka	Diatou	FF	4	aft	-1.31069955727251	-0.924915535564501	TZ	Che-Dia	Cheka	Diatou
1	outgroup	playback	0.00694444	TZ	Che-Dia	Cheka	Diatou	FF	4	aft	-1.31069955727251	-0.693481647547986	TZ	Che-Dia	Cheka	Diatou
1	outgroup	playback	0.00972222	TZ	Che-Dia	Cheka	Diatou	FF	4	aft	-1.31069955727251	-0.230613871514959	TZ	Che-Dia	Cheka	Diatou
1	outgroup	playback	0.0138889	TZ	Che-Dia	Cheka	Diatou	FF	4	aft	-1.31069955727251	0.463687792534587	TZ	Che-Dia	Cheka	Diatou
1	outgroup	playback	0.0180556	TZ	Che-Dia	Cheka	Diatou	FF	4	aft	-1.31069955727251	1.15798945658414	TZ	Che-Dia	Cheka	Diatou
1	outgroup	playback	0.00138889	TZ	Dia-Lik	Diatou	Likemba	FF	4	aft	-1.31069955727251	-1.61921719961404	TZ	Dia-Lik	Diatou	Likemba
1	outgroup	playback	0.00416667	TZ	Dia-Lik	Diatou	Likemba	FF	3	aft	-1.31069955727251	-1.15634942358102	TZ	Dia-Lik	Diatou	Likemba
1	outgroup	playback	0.00555556	TZ	Dia-Lik	Diatou	Likemba	FF	4	aft	-1.31069955727251	-0.924915535564501	TZ	Dia-Lik	Diatou	Likemba
1	outgroup	playback	0.00833333	TZ	Dia-Lik	Diatou	Likemba	FF	4	aft	-1.31069955727251	-0.462047759531473	TZ	Dia-Lik	Diatou	Likemba
1	outgroup	playback	0.0111111	TZ	Dia-Lik	Diatou	Likemba	FF	4	aft	-1.31069955727251	0.000820016501554131	TZ	Dia-Lik	Diatou	Likemba
1	outgroup	playback	0.0138889	TZ	Dia-Lik	Diatou	Likemba	FF	4	aft	-1.31069955727251	0.463687792534587	TZ	Dia-Lik	Diatou	Likemba
1	outgroup	playback	0.0166667	TZ	Dia-Lik	Diatou	Likemba	FF	4	aft	-1.31069955727251	0.92655556856762	TZ	Dia-Lik	Diatou	Likemba
1	outgroup	playback	0.0208333	TZ	Dia-Lik	Diatou	Likemba	FF	4	aft	-1.31069955727251	1.62085723261715	TZ	Dia-Lik	Diatou	Likemba
1	outgroup	playback	0.00277778	TZ	Dia-Lol	Diatou	Lola	FF	4	aft	-1.31069955727251	-1.38778331159753	TZ	Dia-Lol	Diatou	Lola
1	outgroup	playback	0.0180556	TZ	Dia-Lol	Diatou	Lola	FF	2	aft	-1.31069955727251	1.15798945658414	TZ	Dia-Lol	Diatou	Lola
1	outgroup	playback	0.0208333	TZ	Dia-Lol	Diatou	Lola	FF	4	aft	-1.31069955727251	1.62085723261715	TZ	Dia-Lol	Diatou	Lola
1	outgroup	playback	0.00138889	TZ	Che-Mal	Cheka	Malaika	FF	4	aft	-1.31069955727251	-1.61921719961404	TZ	Che-Mal	Cheka	Malaika
1	outgroup	playback	0.00277778	TZ	Che-Mal	Cheka	Malaika	FF	4	aft	-1.31069955727251	-1.38778331159753	TZ	Che-Mal	Cheka	Malaika
1	outgroup	playback	0.00416667	TZ	Che-Mal	Cheka	Malaika	FF	4	aft	-1.31069955727251	-1.15634942358102	TZ	Che-Mal	Cheka	Malaika
1	outgroup	playback	0.00694444	TZ	Che-Mal	Cheka	Malaika	FF	4	aft	-1.31069955727251	-0.693481647547986	TZ	Che-Mal	Cheka	Malaika
1	outgroup	playback	0.00972222	TZ	Che-Mal	Cheka	Malaika	FF	4	aft	-1.31069955727251	-0.230613871514959	TZ	Che-Mal	Cheka	Malaika
1	outgroup	playback	0.0111111	TZ	Che-Mal	Cheka	Malaika	FF	4	aft	-1.31069955727251	0.000820016501554131	TZ	Che-Mal	Cheka	Malaika
1	outgroup	playback	0.0138889	TZ	Che-Mal	Cheka	Malaika	FF	4	aft	-1.31069955727251	0.463687792534587	TZ	Che-Mal	Cheka	Malaika
1	outgroup	playback	0.0152778	TZ	Che-Mal	Cheka	Malaika	FF	4	aft	-1.31069955727251	0.695121680551103	TZ	Che-Mal	Cheka	Malaika
1	outgroup	playback	0.0166667	TZ	Che-Mal	Cheka	Malaika	FF	4	aft	-1.31069955727251	0.92655556856762	TZ	Che-Mal	Cheka	Malaika
1	outgroup	playback	0.0194444	TZ	Che-Mal	Cheka	Malaika	FF	4	aft	-1.31069955727251	1.38942334460065	TZ	Che-Mal	Cheka	Malaika
1	outgroup	playback	0.00555556	TZ	Lik-Mal	Likemba	Malaika	FF	4	aft	-1.31069955727251	-0.924915535564501	TZ	Lik-Mal	Likemba	Malaika
1	outgroup	playback	0.0125	TZ	Lik-Mal	Likemba	Malaika	FF	4	aft	-1.31069955727251	0.232253904518071	TZ	Lik-Mal	Likemba	Malaika
1	outgroup	playback	0.0138889	TZ	Lik-Mal	Likemba	Malaika	FF	4	aft	-1.31069955727251	0.463687792534587	TZ	Lik-Mal	Likemba	Malaika
1	outgroup	playback	0.0166667	TZ	Lik-Mal	Likemba	Malaika	FF	4	aft	-1.31069955727251	0.92655556856762	TZ	Lik-Mal	Likemba	Malaika
1	outgroup	playback	0.0180556	TZ	Lik-Mal	Likemba	Malaika	FF	4	aft	-1.31069955727251	1.15798945658414	TZ	Lik-Mal	Likemba	Malaika
1	outgroup	playback	0.0194444	TZ	Lik-Mal	Likemba	Malaika	FF	2	aft	-1.31069955727251	1.38942334460065	TZ	Lik-Mal	Likemba	Malaika
1	outgroup	playback	0.0208333	TZ	Lik-Mal	Likemba	Malaika	FF	2	aft	-1.31069955727251	1.62085723261715	TZ	Lik-Mal	Likemba	Malaika
1	outgroup	playback	0.00277778	TZ	Lol-Mal	Lola	Malaika	FF	4	aft	-1.31069955727251	-1.38778331159753	TZ	Lol-Mal	Lola	Malaika
1	outgroup	playback	0.00833333	TZ	Lol-Mal	Lola	Malaika	FF	4	aft	-1.31069955727251	-0.462047759531473	TZ	Lol-Mal	Lola	Malaika
1	outgroup	playback	0.0125	TZ	Lol-Mal	Lola	Malaika	FF	4	aft	-1.31069955727251	0.232253904518071	TZ	Lol-Mal	Lola	Malaika
1	outgroup	playback	0.0138889	TZ	Lol-Mal	Lola	Malaika	FF	4	aft	-1.31069955727251	0.463687792534587	TZ	Lol-Mal	Lola	Malaika
1	outgroup	playback	0.0152778	TZ	Lol-Mal	Lola	Malaika	FF	4	aft	-1.31069955727251	0.695121680551103	TZ	Lol-Mal	Lola	Malaika
1	outgroup	playback	0.0166667	TZ	Lol-Mal	Lola	Malaika	FF	4	aft	-1.31069955727251	0.92655556856762	TZ	Lol-Mal	Lola	Malaika
1	outgroup	playback	0.0180556	TZ	Lol-Mal	Lola	Malaika	FF	4	aft	-1.31069955727251	1.15798945658414	TZ	Lol-Mal	Lola	Malaika
1	outgroup	playback	0.0194444	TZ	Lol-Mal	Lola	Malaika	FF	2	aft	-1.31069955727251	1.38942334460065	TZ	Lol-Mal	Lola	Malaika
1	outgroup	playback	0.0208333	TZ	Lol-Mal	Lola	Malaika	FF	2	aft	-1.31069955727251	1.62085723261715	TZ	Lol-Mal	Lola	Malaika
1	outgroup	playback	0.00138889	TZ	Che-Lik	Cheka	Likemba	FF	4	aft	-1.31069955727251	-1.61921719961404	TZ	Che-Lik	Cheka	Likemba
1	outgroup	playback	0.00277778	TZ	Che-Lik	Cheka	Likemba	FF	4	aft	-1.31069955727251	-1.38778331159753	TZ	Che-Lik	Cheka	Likemba
1	outgroup	playback	0.00416667	TZ	Che-Lik	Cheka	Likemba	FF	4	aft	-1.31069955727251	-1.15634942358102	TZ	Che-Lik	Cheka	Likemba
1	outgroup	playback	0.00555556	TZ	Che-Lik	Cheka	Likemba	FF	4	aft	-1.31069955727251	-0.924915535564501	TZ	Che-Lik	Cheka	Likemba
1	outgroup	playback	0.00833333	TZ	Che-Lik	Cheka	Likemba	FF	4	aft	-1.31069955727251	-0.462047759531473	TZ	Che-Lik	Cheka	Likemba
1	outgroup	playback	0.00972222	TZ	Che-Lik	Cheka	Likemba	FF	4	aft	-1.31069955727251	-0.230613871514959	TZ	Che-Lik	Cheka	Likemba
1	outgroup	playback	0.0111111	TZ	Che-Lik	Cheka	Likemba	FF	3	aft	-1.31069955727251	0.000820016501554131	TZ	Che-Lik	Cheka	Likemba
1	outgroup	playback	0.0125	TZ	Che-Lik	Cheka	Likemba	FF	4	aft	-1.31069955727251	0.232253904518071	TZ	Che-Lik	Cheka	Likemba
1	outgroup	playback	0.0138889	TZ	Che-Lik	Cheka	Likemba	FF	4	aft	-1.31069955727251	0.463687792534587	TZ	Che-Lik	Cheka	Likemba
1	outgroup	playback	0.0152778	TZ	Che-Lik	Cheka	Likemba	FF	4	aft	-1.31069955727251	0.695121680551103	TZ	Che-Lik	Cheka	Likemba
1	outgroup	playback	0.00138889	TZ	Che-Lol	Cheka	Lola	FF	4	aft	-1.31069955727251	-1.61921719961404	TZ	Che-Lol	Cheka	Lola
1	outgroup	playback	0.00277778	TZ	Che-Lol	Cheka	Lola	FF	4	aft	-1.31069955727251	-1.38778331159753	TZ	Che-Lol	Cheka	Lola
1	outgroup	playback	0.00555556	TZ	Che-Lol	Cheka	Lola	FF	4	aft	-1.31069955727251	-0.924915535564501	TZ	Che-Lol	Cheka	Lola
1	outgroup	playback	0.00694444	TZ	Che-Lol	Cheka	Lola	FF	4	aft	-1.31069955727251	-0.693481647547986	TZ	Che-Lol	Cheka	Lola
1	outgroup	playback	0.00833333	TZ	Che-Lol	Cheka	Lola	FF	4	aft	-1.31069955727251	-0.462047759531473	TZ	Che-Lol	Cheka	Lola
1	outgroup	playback	0.0111111	TZ	Che-Lol	Cheka	Lola	FF	3	aft	-1.31069955727251	0.000820016501554131	TZ	Che-Lol	Cheka	Lola
1	outgroup	playback	0.0125	TZ	Che-Lol	Cheka	Lola	FF	4	aft	-1.31069955727251	0.232253904518071	TZ	Che-Lol	Cheka	Lola
1	outgroup	playback	0.0152778	TZ	Che-Lol	Cheka	Lola	FF	4	aft	-1.31069955727251	0.695121680551103	TZ	Che-Lol	Cheka	Lola
1	outgroup	playback	0.0166667	TZ	Che-Lol	Cheka	Lola	FF	4	aft	-1.31069955727251	0.92655556856762	TZ	Che-Lol	Cheka	Lola
1	outgroup	playback	0.00138889	TZ	Lik-Lol	Likemba	Lola	FF	2	aft	-1.31069955727251	-1.61921719961404	TZ	Lik-Lol	Likemba	Lola
1	outgroup	playback	0.00277778	TZ	Lik-Lol	Likemba	Lola	FF	1	aft	-1.31069955727251	-1.38778331159753	TZ	Lik-Lol	Likemba	Lola
1	outgroup	playback	0.00555556	TZ	Lik-Lol	Likemba	Lola	FF	1	aft	-1.31069955727251	-0.924915535564501	TZ	Lik-Lol	Likemba	Lola
1	outgroup	playback	0.0111111	TZ	Lik-Lol	Likemba	Lola	FF	1	aft	-1.31069955727251	0.000820016501554131	TZ	Lik-Lol	Likemba	Lola
1	outgroup	playback	0.0125	TZ	Lik-Lol	Likemba	Lola	FF	1	aft	-1.31069955727251	0.232253904518071	TZ	Lik-Lol	Likemba	Lola
1	outgroup	playback	0.0152778	TZ	Lik-Lol	Likemba	Lola	FF	1	aft	-1.31069955727251	0.695121680551103	TZ	Lik-Lol	Likemba	Lola
1	outgroup	playback	0.0180556	TZ	Lik-Lol	Likemba	Lola	FF	1	aft	-1.31069955727251	1.15798945658414	TZ	Lik-Lol	Likemba	Lola
1	outgroup	playback	0.0194444	TZ	Lik-Lol	Likemba	Lola	FF	2	aft	-1.31069955727251	1.38942334460065	TZ	Lik-Lol	Likemba	Lola
1	outgroup	playback	0.0208333	TZ	Lik-Lol	Likemba	Lola	FF	2	aft	-1.31069955727251	1.62085723261715	TZ	Lik-Lol	Likemba	Lola
2	control	playback	0.00138889	TZ	Ke-Nd	Keke	Ndeko	MM	4	morn	-0.39108775035649	-1.61921719961404	TZ	Ke-Nd	Keke	Ndeko
2	control	playback	0.00416667	TZ	Ke-Nd	Keke	Ndeko	MM	4	morn	-0.39108775035649	-1.15634942358102	TZ	Ke-Nd	Keke	Ndeko
2	control	playback	0.00555556	TZ	Ke-Nd	Keke	Ndeko	MM	4	morn	-0.39108775035649	-0.924915535564501	TZ	Ke-Nd	Keke	Ndeko
2	control	playback	0.00833333	TZ	Ke-Nd	Keke	Ndeko	MM	4	morn	-0.39108775035649	-0.462047759531473	TZ	Ke-Nd	Keke	Ndeko
2	control	playback	0.0138889	TZ	Ke-Nd	Keke	Ndeko	MM	4	morn	-0.39108775035649	0.463687792534587	TZ	Ke-Nd	Keke	Ndeko
2	control	playback	0.0152778	TZ	Ke-Nd	Keke	Ndeko	MM	4	morn	-0.39108775035649	0.695121680551103	TZ	Ke-Nd	Keke	Ndeko
2	control	playback	0.0208333	TZ	Ke-Nd	Keke	Ndeko	MM	3	morn	-0.39108775035649	1.62085723261715	TZ	Ke-Nd	Keke	Ndeko
2	control	playback	0.00555556	TZ	Dia-Nd	Diatou	Ndeko	FM	4	morn	-0.39108775035649	-0.924915535564501	TZ	Dia-Nd	Diatou	Ndeko
2	control	playback	0.00694444	TZ	Dia-Nd	Diatou	Ndeko	FM	4	morn	-0.39108775035649	-0.693481647547986	TZ	Dia-Nd	Diatou	Ndeko
2	control	playback	0.00833333	TZ	Dia-Nd	Diatou	Ndeko	FM	4	morn	-0.39108775035649	-0.462047759531473	TZ	Dia-Nd	Diatou	Ndeko
2	control	playback	0.0111111	TZ	Dia-Nd	Diatou	Ndeko	FM	3	morn	-0.39108775035649	0.000820016501554131	TZ	Dia-Nd	Diatou	Ndeko
2	control	playback	0.0125	TZ	Dia-Nd	Diatou	Ndeko	FM	4	morn	-0.39108775035649	0.232253904518071	TZ	Dia-Nd	Diatou	Ndeko
2	control	playback	0.0180556	TZ	Dia-Nd	Diatou	Ndeko	FM	4	morn	-0.39108775035649	1.15798945658414	TZ	Dia-Nd	Diatou	Ndeko
2	control	playback	0.0194444	TZ	Dia-Nd	Diatou	Ndeko	FM	4	morn	-0.39108775035649	1.38942334460065	TZ	Dia-Nd	Diatou	Ndeko
2	control	playback	0.00416667	TZ	Mal-Nd	Malaika	Ndeko	FM	4	morn	-0.39108775035649	-1.15634942358102	TZ	Mal-Nd	Malaika	Ndeko
2	control	playback	0.00833333	TZ	Mal-Nd	Malaika	Ndeko	FM	4	morn	-0.39108775035649	-0.462047759531473	TZ	Mal-Nd	Malaika	Ndeko
2	control	playback	0.0138889	TZ	Mal-Nd	Malaika	Ndeko	FM	4	morn	-0.39108775035649	0.463687792534587	TZ	Mal-Nd	Malaika	Ndeko
2	control	playback	0.0166667	TZ	Mal-Nd	Malaika	Ndeko	FM	4	morn	-0.39108775035649	0.92655556856762	TZ	Mal-Nd	Malaika	Ndeko
2	control	playback	0.0180556	TZ	Mal-Nd	Malaika	Ndeko	FM	4	morn	-0.39108775035649	1.15798945658414	TZ	Mal-Nd	Malaika	Ndeko
2	control	playback	0.0194444	TZ	Mal-Nd	Malaika	Ndeko	FM	4	morn	-0.39108775035649	1.38942334460065	TZ	Mal-Nd	Malaika	Ndeko
2	control	playback	0.0208333	TZ	Mal-Nd	Malaika	Ndeko	FM	4	morn	-0.39108775035649	1.62085723261715	TZ	Mal-Nd	Malaika	Ndeko
2	control	playback	0.00277778	TZ	Che-Nd	Cheka	Ndeko	FM	4	morn	-0.39108775035649	-1.38778331159753	TZ	Che-Nd	Cheka	Ndeko
2	control	playback	0.00416667	TZ	Che-Nd	Cheka	Ndeko	FM	4	morn	-0.39108775035649	-1.15634942358102	TZ	Che-Nd	Cheka	Ndeko
2	control	playback	0.00694444	TZ	Che-Nd	Cheka	Ndeko	FM	4	morn	-0.39108775035649	-0.693481647547986	TZ	Che-Nd	Cheka	Ndeko
2	control	playback	0.0125	TZ	Che-Nd	Cheka	Ndeko	FM	4	morn	-0.39108775035649	0.232253904518071	TZ	Che-Nd	Cheka	Ndeko
2	control	playback	0.0152778	TZ	Che-Nd	Cheka	Ndeko	FM	3	morn	-0.39108775035649	0.695121680551103	TZ	Che-Nd	Cheka	Ndeko
2	control	playback	0.0180556	TZ	Che-Nd	Cheka	Ndeko	FM	4	morn	-0.39108775035649	1.15798945658414	TZ	Che-Nd	Cheka	Ndeko
2	control	playback	0.0194444	TZ	Che-Nd	Cheka	Ndeko	FM	4	morn	-0.39108775035649	1.38942334460065	TZ	Che-Nd	Cheka	Ndeko
2	control	playback	0.00138889	TZ	Lik-Nd	Likemba	Ndeko	FM	4	morn	-0.39108775035649	-1.61921719961404	TZ	Lik-Nd	Likemba	Ndeko
2	control	playback	0.00416667	TZ	Lik-Nd	Likemba	Ndeko	FM	4	morn	-0.39108775035649	-1.15634942358102	TZ	Lik-Nd	Likemba	Ndeko
2	control	playback	0.00694444	TZ	Lik-Nd	Likemba	Ndeko	FM	4	morn	-0.39108775035649	-0.693481647547986	TZ	Lik-Nd	Likemba	Ndeko
2	control	playback	0.0111111	TZ	Lik-Nd	Likemba	Ndeko	FM	4	morn	-0.39108775035649	0.000820016501554131	TZ	Lik-Nd	Likemba	Ndeko
2	control	playback	0.0194444	TZ	Lik-Nd	Likemba	Ndeko	FM	4	morn	-0.39108775035649	1.38942334460065	TZ	Lik-Nd	Likemba	Ndeko
2	control	playback	0.00138889	TZ	Lol-Nd	Lola	Ndeko	FM	4	morn	-0.39108775035649	-1.61921719961404	TZ	Lol-Nd	Lola	Ndeko
2	control	playback	0.00416667	TZ	Lol-Nd	Lola	Ndeko	FM	4	morn	-0.39108775035649	-1.15634942358102	TZ	Lol-Nd	Lola	Ndeko
2	control	playback	0.00972222	TZ	Lol-Nd	Lola	Ndeko	FM	4	morn	-0.39108775035649	-0.230613871514959	TZ	Lol-Nd	Lola	Ndeko
2	control	playback	0.0125	TZ	Lol-Nd	Lola	Ndeko	FM	4	morn	-0.39108775035649	0.232253904518071	TZ	Lol-Nd	Lola	Ndeko
2	control	playback	0.0152778	TZ	Lol-Nd	Lola	Ndeko	FM	4	morn	-0.39108775035649	0.695121680551103	TZ	Lol-Nd	Lola	Ndeko
2	control	playback	0.0180556	TZ	Lol-Nd	Lola	Ndeko	FM	4	morn	-0.39108775035649	1.15798945658414	TZ	Lol-Nd	Lola	Ndeko
2	control	playback	0.00138889	TZ	Lop-Nd	Lopori	Ndeko	FM	4	morn	-0.39108775035649	-1.61921719961404	TZ	Lop-Nd	Lopori	Ndeko
2	control	playback	0.00416667	TZ	Lop-Nd	Lopori	Ndeko	FM	4	morn	-0.39108775035649	-1.15634942358102	TZ	Lop-Nd	Lopori	Ndeko
2	control	playback	0.00694444	TZ	Lop-Nd	Lopori	Ndeko	FM	4	morn	-0.39108775035649	-0.693481647547986	TZ	Lop-Nd	Lopori	Ndeko
2	control	playback	0.00972222	TZ	Lop-Nd	Lopori	Ndeko	FM	4	morn	-0.39108775035649	-0.230613871514959	TZ	Lop-Nd	Lopori	Ndeko
2	control	playback	0.0125	TZ	Lop-Nd	Lopori	Ndeko	FM	4	morn	-0.39108775035649	0.232253904518071	TZ	Lop-Nd	Lopori	Ndeko
2	control	playback	0.0166667	TZ	Lop-Nd	Lopori	Ndeko	FM	4	morn	-0.39108775035649	0.92655556856762	TZ	Lop-Nd	Lopori	Ndeko
2	control	playback	0.0180556	TZ	Lop-Nd	Lopori	Ndeko	FM	4	morn	-0.39108775035649	1.15798945658414	TZ	Lop-Nd	Lopori	Ndeko
2	control	playback	0.00277778	TZ	Dia-Kek	Diatou	Keke	FM	4	morn	-0.39108775035649	-1.38778331159753	TZ	Dia-Kek	Diatou	Keke
2	control	playback	0.00416667	TZ	Dia-Kek	Diatou	Keke	FM	4	morn	-0.39108775035649	-1.15634942358102	TZ	Dia-Kek	Diatou	Keke
2	control	playback	0.00555556	TZ	Dia-Kek	Diatou	Keke	FM	4	morn	-0.39108775035649	-0.924915535564501	TZ	Dia-Kek	Diatou	Keke
2	control	playback	0.00694444	TZ	Dia-Kek	Diatou	Keke	FM	4	morn	-0.39108775035649	-0.693481647547986	TZ	Dia-Kek	Diatou	Keke
2	control	playback	0.00833333	TZ	Dia-Kek	Diatou	Keke	FM	4	morn	-0.39108775035649	-0.462047759531473	TZ	Dia-Kek	Diatou	Keke
2	control	playback	0.0111111	TZ	Dia-Kek	Diatou	Keke	FM	4	morn	-0.39108775035649	0.000820016501554131	TZ	Dia-Kek	Diatou	Keke
2	control	playback	0.0138889	TZ	Dia-Kek	Diatou	Keke	FM	4	morn	-0.39108775035649	0.463687792534587	TZ	Dia-Kek	Diatou	Keke
2	control	playback	0.0208333	TZ	Dia-Kek	Diatou	Keke	FM	4	morn	-0.39108775035649	1.62085723261715	TZ	Dia-Kek	Diatou	Keke
2	control	playback	0.00138889	TZ	Kek-Mal	Keke	Malaika	FM	4	morn	-0.39108775035649	-1.61921719961404	TZ	Kek-Mal	Keke	Malaika
2	control	playback	0.00277778	TZ	Kek-Mal	Keke	Malaika	FM	4	morn	-0.39108775035649	-1.38778331159753	TZ	Kek-Mal	Keke	Malaika
2	control	playback	0.00833333	TZ	Kek-Mal	Keke	Malaika	FM	4	morn	-0.39108775035649	-0.462047759531473	TZ	Kek-Mal	Keke	Malaika
2	control	playback	0.0208333	TZ	Kek-Mal	Keke	Malaika	FM	4	morn	-0.39108775035649	1.62085723261715	TZ	Kek-Mal	Keke	Malaika
2	control	playback	0.00416667	TZ	Che-Kek	Cheka	Keke	FM	4	morn	-0.39108775035649	-1.15634942358102	TZ	Che-Kek	Cheka	Keke
2	control	playback	0.00972222	TZ	Che-Kek	Cheka	Keke	FM	4	morn	-0.39108775035649	-0.230613871514959	TZ	Che-Kek	Cheka	Keke
2	control	playback	0.0138889	TZ	Che-Kek	Cheka	Keke	FM	4	morn	-0.39108775035649	0.463687792534587	TZ	Che-Kek	Cheka	Keke
2	control	playback	0.0152778	TZ	Che-Kek	Cheka	Keke	FM	4	morn	-0.39108775035649	0.695121680551103	TZ	Che-Kek	Cheka	Keke
2	control	playback	0.0180556	TZ	Che-Kek	Cheka	Keke	FM	4	morn	-0.39108775035649	1.15798945658414	TZ	Che-Kek	Cheka	Keke
2	control	playback	0.0194444	TZ	Che-Kek	Cheka	Keke	FM	4	morn	-0.39108775035649	1.38942334460065	TZ	Che-Kek	Cheka	Keke
2	control	playback	0.0208333	TZ	Che-Kek	Cheka	Keke	FM	4	morn	-0.39108775035649	1.62085723261715	TZ	Che-Kek	Cheka	Keke
2	control	playback	0.00138889	TZ	Kek-Lik	Keke	Likemba	FM	4	morn	-0.39108775035649	-1.61921719961404	TZ	Kek-Lik	Keke	Likemba
2	control	playback	0.00277778	TZ	Kek-Lik	Keke	Likemba	FM	4	morn	-0.39108775035649	-1.38778331159753	TZ	Kek-Lik	Keke	Likemba
2	control	playback	0.00416667	TZ	Kek-Lik	Keke	Likemba	FM	4	morn	-0.39108775035649	-1.15634942358102	TZ	Kek-Lik	Keke	Likemba
2	control	playback	0.00694444	TZ	Kek-Lik	Keke	Likemba	FM	4	morn	-0.39108775035649	-0.693481647547986	TZ	Kek-Lik	Keke	Likemba
2	control	playback	0.00833333	TZ	Kek-Lik	Keke	Likemba	FM	4	morn	-0.39108775035649	-0.462047759531473	TZ	Kek-Lik	Keke	Likemba
2	control	playback	0.00972222	TZ	Kek-Lik	Keke	Likemba	FM	4	morn	-0.39108775035649	-0.230613871514959	TZ	Kek-Lik	Keke	Likemba
2	control	playback	0.0111111	TZ	Kek-Lik	Keke	Likemba	FM	4	morn	-0.39108775035649	0.000820016501554131	TZ	Kek-Lik	Keke	Likemba
2	control	playback	0.0152778	TZ	Kek-Lik	Keke	Likemba	FM	4	morn	-0.39108775035649	0.695121680551103	TZ	Kek-Lik	Keke	Likemba
2	control	playback	0.0166667	TZ	Kek-Lik	Keke	Likemba	FM	4	morn	-0.39108775035649	0.92655556856762	TZ	Kek-Lik	Keke	Likemba
2	control	playback	0.00277778	TZ	Kek-Lol	Keke	Lola	FM	4	morn	-0.39108775035649	-1.38778331159753	TZ	Kek-Lol	Keke	Lola
2	control	playback	0.00416667	TZ	Kek-Lol	Keke	Lola	FM	4	morn	-0.39108775035649	-1.15634942358102	TZ	Kek-Lol	Keke	Lola
2	control	playback	0.00694444	TZ	Kek-Lol	Keke	Lola	FM	4	morn	-0.39108775035649	-0.693481647547986	TZ	Kek-Lol	Keke	Lola
2	control	playback	0.0166667	TZ	Kek-Lol	Keke	Lola	FM	4	morn	-0.39108775035649	0.92655556856762	TZ	Kek-Lol	Keke	Lola
2	control	playback	0.00138889	TZ	Kek-Lop	Keke	Lopori	FM	4	morn	-0.39108775035649	-1.61921719961404	TZ	Kek-Lop	Keke	Lopori
2	control	playback	0.00277778	TZ	Kek-Lop	Keke	Lopori	FM	4	morn	-0.39108775035649	-1.38778331159753	TZ	Kek-Lop	Keke	Lopori
2	control	playback	0.00555556	TZ	Kek-Lop	Keke	Lopori	FM	4	morn	-0.39108775035649	-0.924915535564501	TZ	Kek-Lop	Keke	Lopori
2	control	playback	0.00972222	TZ	Kek-Lop	Keke	Lopori	FM	4	morn	-0.39108775035649	-0.230613871514959	TZ	Kek-Lop	Keke	Lopori
2	control	playback	0.0111111	TZ	Kek-Lop	Keke	Lopori	FM	4	morn	-0.39108775035649	0.000820016501554131	TZ	Kek-Lop	Keke	Lopori
2	control	playback	0.0138889	TZ	Kek-Lop	Keke	Lopori	FM	3	morn	-0.39108775035649	0.463687792534587	TZ	Kek-Lop	Keke	Lopori
2	control	playback	0.0152778	TZ	Kek-Lop	Keke	Lopori	FM	3	morn	-0.39108775035649	0.695121680551103	TZ	Kek-Lop	Keke	Lopori
2	control	playback	0.0166667	TZ	Kek-Lop	Keke	Lopori	FM	3	morn	-0.39108775035649	0.92655556856762	TZ	Kek-Lop	Keke	Lopori
2	control	playback	0.0180556	TZ	Kek-Lop	Keke	Lopori	FM	3	morn	-0.39108775035649	1.15798945658414	TZ	Kek-Lop	Keke	Lopori
2	control	playback	0.0208333	TZ	Kek-Lop	Keke	Lopori	FM	3	morn	-0.39108775035649	1.62085723261715	TZ	Kek-Lop	Keke	Lopori
2	control	playback	0.00277778	TZ	Dia-Mal	Diatou	Malaika	FF	4	morn	-0.39108775035649	-1.38778331159753	TZ	Dia-Mal	Diatou	Malaika
2	control	playback	0.00416667	TZ	Dia-Mal	Diatou	Malaika	FF	4	morn	-0.39108775035649	-1.15634942358102	TZ	Dia-Mal	Diatou	Malaika
2	control	playback	0.00833333	TZ	Dia-Mal	Diatou	Malaika	FF	4	morn	-0.39108775035649	-0.462047759531473	TZ	Dia-Mal	Diatou	Malaika
2	control	playback	0.0125	TZ	Dia-Mal	Diatou	Malaika	FF	4	morn	-0.39108775035649	0.232253904518071	TZ	Dia-Mal	Diatou	Malaika
2	control	playback	0.0166667	TZ	Dia-Mal	Diatou	Malaika	FF	4	morn	-0.39108775035649	0.92655556856762	TZ	Dia-Mal	Diatou	Malaika
2	control	playback	0.0180556	TZ	Dia-Mal	Diatou	Malaika	FF	4	morn	-0.39108775035649	1.15798945658414	TZ	Dia-Mal	Diatou	Malaika
2	control	playback	0.00416667	TZ	Che-Dia	Cheka	Diatou	FF	4	morn	-0.39108775035649	-1.15634942358102	TZ	Che-Dia	Cheka	Diatou
2	control	playback	0.00555556	TZ	Che-Dia	Cheka	Diatou	FF	4	morn	-0.39108775035649	-0.924915535564501	TZ	Che-Dia	Cheka	Diatou
2	control	playback	0.00833333	TZ	Che-Dia	Cheka	Diatou	FF	4	morn	-0.39108775035649	-0.462047759531473	TZ	Che-Dia	Cheka	Diatou
2	control	playback	0.00972222	TZ	Che-Dia	Cheka	Diatou	FF	4	morn	-0.39108775035649	-0.230613871514959	TZ	Che-Dia	Cheka	Diatou
2	control	playback	0.0125	TZ	Che-Dia	Cheka	Diatou	FF	4	morn	-0.39108775035649	0.232253904518071	TZ	Che-Dia	Cheka	Diatou
2	control	playback	0.0138889	TZ	Che-Dia	Cheka	Diatou	FF	4	morn	-0.39108775035649	0.463687792534587	TZ	Che-Dia	Cheka	Diatou
2	control	playback	0.0152778	TZ	Che-Dia	Cheka	Diatou	FF	4	morn	-0.39108775035649	0.695121680551103	TZ	Che-Dia	Cheka	Diatou
2	control	playback	0.0166667	TZ	Che-Dia	Cheka	Diatou	FF	3	morn	-0.39108775035649	0.92655556856762	TZ	Che-Dia	Cheka	Diatou
2	control	playback	0.0180556	TZ	Che-Dia	Cheka	Diatou	FF	2	morn	-0.39108775035649	1.15798945658414	TZ	Che-Dia	Cheka	Diatou
2	control	playback	0.0208333	TZ	Che-Dia	Cheka	Diatou	FF	4	morn	-0.39108775035649	1.62085723261715	TZ	Che-Dia	Cheka	Diatou
2	control	playback	0.00277778	TZ	Dia-Lik	Diatou	Likemba	FF	4	morn	-0.39108775035649	-1.38778331159753	TZ	Dia-Lik	Diatou	Likemba
2	control	playback	0.00694444	TZ	Dia-Lik	Diatou	Likemba	FF	2	morn	-0.39108775035649	-0.693481647547986	TZ	Dia-Lik	Diatou	Likemba
2	control	playback	0.00972222	TZ	Dia-Lik	Diatou	Likemba	FF	4	morn	-0.39108775035649	-0.230613871514959	TZ	Dia-Lik	Diatou	Likemba
2	control	playback	0.0111111	TZ	Dia-Lik	Diatou	Likemba	FF	4	morn	-0.39108775035649	0.000820016501554131	TZ	Dia-Lik	Diatou	Likemba
2	control	playback	0.0166667	TZ	Dia-Lik	Diatou	Likemba	FF	4	morn	-0.39108775035649	0.92655556856762	TZ	Dia-Lik	Diatou	Likemba
2	control	playback	0.0194444	TZ	Dia-Lik	Diatou	Likemba	FF	4	morn	-0.39108775035649	1.38942334460065	TZ	Dia-Lik	Diatou	Likemba
2	control	playback	0.00277778	TZ	Dia-Lol	Diatou	Lola	FF	4	morn	-0.39108775035649	-1.38778331159753	TZ	Dia-Lol	Diatou	Lola
2	control	playback	0.0111111	TZ	Dia-Lol	Diatou	Lola	FF	4	morn	-0.39108775035649	0.000820016501554131	TZ	Dia-Lol	Diatou	Lola
2	control	playback	0.0138889	TZ	Dia-Lol	Diatou	Lola	FF	4	morn	-0.39108775035649	0.463687792534587	TZ	Dia-Lol	Diatou	Lola
2	control	playback	0.0152778	TZ	Dia-Lol	Diatou	Lola	FF	4	morn	-0.39108775035649	0.695121680551103	TZ	Dia-Lol	Diatou	Lola
2	control	playback	0.0166667	TZ	Dia-Lol	Diatou	Lola	FF	4	morn	-0.39108775035649	0.92655556856762	TZ	Dia-Lol	Diatou	Lola
2	control	playback	0.0194444	TZ	Dia-Lol	Diatou	Lola	FF	4	morn	-0.39108775035649	1.38942334460065	TZ	Dia-Lol	Diatou	Lola
2	control	playback	0.0208333	TZ	Dia-Lol	Diatou	Lola	FF	4	morn	-0.39108775035649	1.62085723261715	TZ	Dia-Lol	Diatou	Lola
2	control	playback	0.00138889	TZ	Dia-Lop	Diatou	Lopori	FF	4	morn	-0.39108775035649	-1.61921719961404	TZ	Dia-Lop	Diatou	Lopori
2	control	playback	0.0111111	TZ	Dia-Lop	Diatou	Lopori	FF	4	morn	-0.39108775035649	0.000820016501554131	TZ	Dia-Lop	Diatou	Lopori
2	control	playback	0.0138889	TZ	Dia-Lop	Diatou	Lopori	FF	4	morn	-0.39108775035649	0.463687792534587	TZ	Dia-Lop	Diatou	Lopori
2	control	playback	0.0194444	TZ	Dia-Lop	Diatou	Lopori	FF	3	morn	-0.39108775035649	1.38942334460065	TZ	Dia-Lop	Diatou	Lopori
2	control	playback	0.00277778	TZ	Che-Mal	Cheka	Malaika	FF	4	morn	-0.39108775035649	-1.38778331159753	TZ	Che-Mal	Cheka	Malaika
2	control	playback	0.00416667	TZ	Che-Mal	Cheka	Malaika	FF	4	morn	-0.39108775035649	-1.15634942358102	TZ	Che-Mal	Cheka	Malaika
2	control	playback	0.00694444	TZ	Che-Mal	Cheka	Malaika	FF	4	morn	-0.39108775035649	-0.693481647547986	TZ	Che-Mal	Cheka	Malaika
2	control	playback	0.00972222	TZ	Che-Mal	Cheka	Malaika	FF	4	morn	-0.39108775035649	-0.230613871514959	TZ	Che-Mal	Cheka	Malaika
2	control	playback	0.0111111	TZ	Che-Mal	Cheka	Malaika	FF	4	morn	-0.39108775035649	0.000820016501554131	TZ	Che-Mal	Cheka	Malaika
2	control	playback	0.0125	TZ	Che-Mal	Cheka	Malaika	FF	4	morn	-0.39108775035649	0.232253904518071	TZ	Che-Mal	Cheka	Malaika
2	control	playback	0.0166667	TZ	Che-Mal	Cheka	Malaika	FF	4	morn	-0.39108775035649	0.92655556856762	TZ	Che-Mal	Cheka	Malaika
2	control	playback	0.0194444	TZ	Che-Mal	Cheka	Malaika	FF	4	morn	-0.39108775035649	1.38942334460065	TZ	Che-Mal	Cheka	Malaika
2	control	playback	0.00277778	TZ	Lik-Mal	Likemba	Malaika	FF	4	morn	-0.39108775035649	-1.38778331159753	TZ	Lik-Mal	Likemba	Malaika
2	control	playback	0.00416667	TZ	Lik-Mal	Likemba	Malaika	FF	4	morn	-0.39108775035649	-1.15634942358102	TZ	Lik-Mal	Likemba	Malaika
2	control	playback	0.00555556	TZ	Lik-Mal	Likemba	Malaika	FF	4	morn	-0.39108775035649	-0.924915535564501	TZ	Lik-Mal	Likemba	Malaika
2	control	playback	0.00694444	TZ	Lik-Mal	Likemba	Malaika	FF	4	morn	-0.39108775035649	-0.693481647547986	TZ	Lik-Mal	Likemba	Malaika
2	control	playback	0.00972222	TZ	Lik-Mal	Likemba	Malaika	FF	4	morn	-0.39108775035649	-0.230613871514959	TZ	Lik-Mal	Likemba	Malaika
2	control	playback	0.0125	TZ	Lik-Mal	Likemba	Malaika	FF	3	morn	-0.39108775035649	0.232253904518071	TZ	Lik-Mal	Likemba	Malaika
2	control	playback	0.0152778	TZ	Lik-Mal	Likemba	Malaika	FF	3	morn	-0.39108775035649	0.695121680551103	TZ	Lik-Mal	Likemba	Malaika
2	control	playback	0.0194444	TZ	Lik-Mal	Likemba	Malaika	FF	3	morn	-0.39108775035649	1.38942334460065	TZ	Lik-Mal	Likemba	Malaika
2	control	playback	0.00138889	TZ	Lol-Mal	Lola	Malaika	FF	1	morn	-0.39108775035649	-1.61921719961404	TZ	Lol-Mal	Lola	Malaika
2	control	playback	0.00555556	TZ	Lol-Mal	Lola	Malaika	FF	1	morn	-0.39108775035649	-0.924915535564501	TZ	Lol-Mal	Lola	Malaika
2	control	playback	0.00694444	TZ	Lol-Mal	Lola	Malaika	FF	1	morn	-0.39108775035649	-0.693481647547986	TZ	Lol-Mal	Lola	Malaika
2	control	playback	0.0125	TZ	Lol-Mal	Lola	Malaika	FF	3	morn	-0.39108775035649	0.232253904518071	TZ	Lol-Mal	Lola	Malaika
2	control	playback	0.0138889	TZ	Lol-Mal	Lola	Malaika	FF	3	morn	-0.39108775035649	0.463687792534587	TZ	Lol-Mal	Lola	Malaika
2	control	playback	0.0166667	TZ	Lol-Mal	Lola	Malaika	FF	3	morn	-0.39108775035649	0.92655556856762	TZ	Lol-Mal	Lola	Malaika
2	control	playback	0.0194444	TZ	Lol-Mal	Lola	Malaika	FF	3	morn	-0.39108775035649	1.38942334460065	TZ	Lol-Mal	Lola	Malaika
2	control	playback	0.0208333	TZ	Lol-Mal	Lola	Malaika	FF	4	morn	-0.39108775035649	1.62085723261715	TZ	Lol-Mal	Lola	Malaika
2	control	playback	0.00138889	TZ	Lop-Mal	Lopori	Malaika	FF	4	morn	-0.39108775035649	-1.61921719961404	TZ	Lop-Mal	Lopori	Malaika
2	control	playback	0.00555556	TZ	Lop-Mal	Lopori	Malaika	FF	4	morn	-0.39108775035649	-0.924915535564501	TZ	Lop-Mal	Lopori	Malaika
2	control	playback	0.00694444	TZ	Lop-Mal	Lopori	Malaika	FF	4	morn	-0.39108775035649	-0.693481647547986	TZ	Lop-Mal	Lopori	Malaika
2	control	playback	0.0111111	TZ	Lop-Mal	Lopori	Malaika	FF	4	morn	-0.39108775035649	0.000820016501554131	TZ	Lop-Mal	Lopori	Malaika
2	control	playback	0.0125	TZ	Lop-Mal	Lopori	Malaika	FF	4	morn	-0.39108775035649	0.232253904518071	TZ	Lop-Mal	Lopori	Malaika
2	control	playback	0.0138889	TZ	Lop-Mal	Lopori	Malaika	FF	4	morn	-0.39108775035649	0.463687792534587	TZ	Lop-Mal	Lopori	Malaika
2	control	playback	0.0152778	TZ	Lop-Mal	Lopori	Malaika	FF	4	morn	-0.39108775035649	0.695121680551103	TZ	Lop-Mal	Lopori	Malaika
2	control	playback	0.0166667	TZ	Lop-Mal	Lopori	Malaika	FF	4	morn	-0.39108775035649	0.92655556856762	TZ	Lop-Mal	Lopori	Malaika
2	control	playback	0.0208333	TZ	Lop-Mal	Lopori	Malaika	FF	4	morn	-0.39108775035649	1.62085723261715	TZ	Lop-Mal	Lopori	Malaika
2	control	playback	0.00138889	TZ	Che-Lik	Cheka	Likemba	FF	4	morn	-0.39108775035649	-1.61921719961404	TZ	Che-Lik	Cheka	Likemba
2	control	playback	0.00277778	TZ	Che-Lik	Cheka	Likemba	FF	4	morn	-0.39108775035649	-1.38778331159753	TZ	Che-Lik	Cheka	Likemba
2	control	playback	0.00416667	TZ	Che-Lik	Cheka	Likemba	FF	4	morn	-0.39108775035649	-1.15634942358102	TZ	Che-Lik	Cheka	Likemba
2	control	playback	0.00972222	TZ	Che-Lik	Cheka	Likemba	FF	4	morn	-0.39108775035649	-0.230613871514959	TZ	Che-Lik	Cheka	Likemba
2	control	playback	0.0111111	TZ	Che-Lik	Cheka	Likemba	FF	4	morn	-0.39108775035649	0.000820016501554131	TZ	Che-Lik	Cheka	Likemba
2	control	playback	0.0125	TZ	Che-Lik	Cheka	Likemba	FF	4	morn	-0.39108775035649	0.232253904518071	TZ	Che-Lik	Cheka	Likemba
2	control	playback	0.0180556	TZ	Che-Lik	Cheka	Likemba	FF	4	morn	-0.39108775035649	1.15798945658414	TZ	Che-Lik	Cheka	Likemba
2	control	playback	0.0194444	TZ	Che-Lik	Cheka	Likemba	FF	4	morn	-0.39108775035649	1.38942334460065	TZ	Che-Lik	Cheka	Likemba
2	control	playback	0.0208333	TZ	Che-Lik	Cheka	Likemba	FF	4	morn	-0.39108775035649	1.62085723261715	TZ	Che-Lik	Cheka	Likemba
2	control	playback	0.00416667	TZ	Che-Lol	Cheka	Lola	FF	4	morn	-0.39108775035649	-1.15634942358102	TZ	Che-Lol	Cheka	Lola
2	control	playback	0.00555556	TZ	Che-Lol	Cheka	Lola	FF	4	morn	-0.39108775035649	-0.924915535564501	TZ	Che-Lol	Cheka	Lola
2	control	playback	0.00833333	TZ	Che-Lol	Cheka	Lola	FF	4	morn	-0.39108775035649	-0.462047759531473	TZ	Che-Lol	Cheka	Lola
2	control	playback	0.00972222	TZ	Che-Lol	Cheka	Lola	FF	4	morn	-0.39108775035649	-0.230613871514959	TZ	Che-Lol	Cheka	Lola
2	control	playback	0.0111111	TZ	Che-Lol	Cheka	Lola	FF	4	morn	-0.39108775035649	0.000820016501554131	TZ	Che-Lol	Cheka	Lola
2	control	playback	0.0125	TZ	Che-Lol	Cheka	Lola	FF	4	morn	-0.39108775035649	0.232253904518071	TZ	Che-Lol	Cheka	Lola
2	control	playback	0.0180556	TZ	Che-Lol	Cheka	Lola	FF	4	morn	-0.39108775035649	1.15798945658414	TZ	Che-Lol	Cheka	Lola
2	control	playback	0.0208333	TZ	Che-Lol	Cheka	Lola	FF	4	morn	-0.39108775035649	1.62085723261715	TZ	Che-Lol	Cheka	Lola
2	control	playback	0.00972222	TZ	Che-Lop	Cheka	Lopori	FF	4	morn	-0.39108775035649	-0.230613871514959	TZ	Che-Lop	Cheka	Lopori
2	control	playback	0.0152778	TZ	Che-Lop	Cheka	Lopori	FF	4	morn	-0.39108775035649	0.695121680551103	TZ	Che-Lop	Cheka	Lopori
2	control	playback	0.0166667	TZ	Che-Lop	Cheka	Lopori	FF	3	morn	-0.39108775035649	0.92655556856762	TZ	Che-Lop	Cheka	Lopori
2	control	playback	0.0194444	TZ	Che-Lop	Cheka	Lopori	FF	4	morn	-0.39108775035649	1.38942334460065	TZ	Che-Lop	Cheka	Lopori
2	control	playback	0.00277778	TZ	Lik-Lol	Likemba	Lola	FF	4	morn	-0.39108775035649	-1.38778331159753	TZ	Lik-Lol	Likemba	Lola
2	control	playback	0.00416667	TZ	Lik-Lol	Likemba	Lola	FF	4	morn	-0.39108775035649	-1.15634942358102	TZ	Lik-Lol	Likemba	Lola
2	control	playback	0.00555556	TZ	Lik-Lol	Likemba	Lola	FF	4	morn	-0.39108775035649	-0.924915535564501	TZ	Lik-Lol	Likemba	Lola
2	control	playback	0.0125	TZ	Lik-Lol	Likemba	Lola	FF	3	morn	-0.39108775035649	0.232253904518071	TZ	Lik-Lol	Likemba	Lola
2	control	playback	0.0138889	TZ	Lik-Lol	Likemba	Lola	FF	1	morn	-0.39108775035649	0.463687792534587	TZ	Lik-Lol	Likemba	Lola
2	control	playback	0.0166667	TZ	Lik-Lol	Likemba	Lola	FF	1	morn	-0.39108775035649	0.92655556856762	TZ	Lik-Lol	Likemba	Lola
2	control	playback	0.0180556	TZ	Lik-Lol	Likemba	Lola	FF	1	morn	-0.39108775035649	1.15798945658414	TZ	Lik-Lol	Likemba	Lola
2	control	playback	0.00138889	TZ	Lik-Lop	Likemba	Lopori	FF	4	morn	-0.39108775035649	-1.61921719961404	TZ	Lik-Lop	Likemba	Lopori
2	control	playback	0.00277778	TZ	Lik-Lop	Likemba	Lopori	FF	4	morn	-0.39108775035649	-1.38778331159753	TZ	Lik-Lop	Likemba	Lopori
2	control	playback	0.00416667	TZ	Lik-Lop	Likemba	Lopori	FF	4	morn	-0.39108775035649	-1.15634942358102	TZ	Lik-Lop	Likemba	Lopori
2	control	playback	0.00555556	TZ	Lik-Lop	Likemba	Lopori	FF	4	morn	-0.39108775035649	-0.924915535564501	TZ	Lik-Lop	Likemba	Lopori
2	control	playback	0.00833333	TZ	Lik-Lop	Likemba	Lopori	FF	4	morn	-0.39108775035649	-0.462047759531473	TZ	Lik-Lop	Likemba	Lopori
2	control	playback	0.0152778	TZ	Lik-Lop	Likemba	Lopori	FF	4	morn	-0.39108775035649	0.695121680551103	TZ	Lik-Lop	Likemba	Lopori
2	control	playback	0.0208333	TZ	Lik-Lop	Likemba	Lopori	FF	2	morn	-0.39108775035649	1.62085723261715	TZ	Lik-Lop	Likemba	Lopori
2	control	playback	0.00138889	TZ	Lol-Lop	Lola	Lopori	FF	4	morn	-0.39108775035649	-1.61921719961404	TZ	Lol-Lop	Lola	Lopori
2	control	playback	0.00277778	TZ	Lol-Lop	Lola	Lopori	FF	4	morn	-0.39108775035649	-1.38778331159753	TZ	Lol-Lop	Lola	Lopori
2	control	playback	0.00416667	TZ	Lol-Lop	Lola	Lopori	FF	4	morn	-0.39108775035649	-1.15634942358102	TZ	Lol-Lop	Lola	Lopori
2	control	playback	0.00694444	TZ	Lol-Lop	Lola	Lopori	FF	4	morn	-0.39108775035649	-0.693481647547986	TZ	Lol-Lop	Lola	Lopori
2	control	playback	0.00972222	TZ	Lol-Lop	Lola	Lopori	FF	4	morn	-0.39108775035649	-0.230613871514959	TZ	Lol-Lop	Lola	Lopori
2	control	playback	0.0111111	TZ	Lol-Lop	Lola	Lopori	FF	4	morn	-0.39108775035649	0.000820016501554131	TZ	Lol-Lop	Lola	Lopori
2	control	playback	0.0166667	TZ	Lol-Lop	Lola	Lopori	FF	4	morn	-0.39108775035649	0.92655556856762	TZ	Lol-Lop	Lola	Lopori
2	control	playback	0.0208333	TZ	Lol-Lop	Lola	Lopori	FF	2	morn	-0.39108775035649	1.62085723261715	TZ	Lol-Lop	Lola	Lopori
2	outgroup	playback	0.00138889	TZ	Ke-Nd	Keke	Ndeko	MM	3	aft	-0.39108775035649	-1.61921719961404	TZ	Ke-Nd	Keke	Ndeko
2	outgroup	playback	0.00416667	TZ	Ke-Nd	Keke	Ndeko	MM	4	aft	-0.39108775035649	-1.15634942358102	TZ	Ke-Nd	Keke	Ndeko
2	outgroup	playback	0.00694444	TZ	Ke-Nd	Keke	Ndeko	MM	4	aft	-0.39108775035649	-0.693481647547986	TZ	Ke-Nd	Keke	Ndeko
2	outgroup	playback	0.00833333	TZ	Ke-Nd	Keke	Ndeko	MM	4	aft	-0.39108775035649	-0.462047759531473	TZ	Ke-Nd	Keke	Ndeko
2	outgroup	playback	0.0111111	TZ	Ke-Nd	Keke	Ndeko	MM	4	aft	-0.39108775035649	0.000820016501554131	TZ	Ke-Nd	Keke	Ndeko
2	outgroup	playback	0.0194444	TZ	Ke-Nd	Keke	Ndeko	MM	4	aft	-0.39108775035649	1.38942334460065	TZ	Ke-Nd	Keke	Ndeko
2	outgroup	playback	0.0208333	TZ	Ke-Nd	Keke	Ndeko	MM	4	aft	-0.39108775035649	1.62085723261715	TZ	Ke-Nd	Keke	Ndeko
2	outgroup	playback	0.00138889	TZ	Dia-Nd	Diatou	Ndeko	FM	4	aft	-0.39108775035649	-1.61921719961404	TZ	Dia-Nd	Diatou	Ndeko
2	outgroup	playback	0.00694444	TZ	Dia-Nd	Diatou	Ndeko	FM	4	aft	-0.39108775035649	-0.693481647547986	TZ	Dia-Nd	Diatou	Ndeko
2	outgroup	playback	0.00972222	TZ	Dia-Nd	Diatou	Ndeko	FM	4	aft	-0.39108775035649	-0.230613871514959	TZ	Dia-Nd	Diatou	Ndeko
2	outgroup	playback	0.0111111	TZ	Dia-Nd	Diatou	Ndeko	FM	4	aft	-0.39108775035649	0.000820016501554131	TZ	Dia-Nd	Diatou	Ndeko
2	outgroup	playback	0.0125	TZ	Dia-Nd	Diatou	Ndeko	FM	4	aft	-0.39108775035649	0.232253904518071	TZ	Dia-Nd	Diatou	Ndeko
2	outgroup	playback	0.0138889	TZ	Dia-Nd	Diatou	Ndeko	FM	4	aft	-0.39108775035649	0.463687792534587	TZ	Dia-Nd	Diatou	Ndeko
2	outgroup	playback	0.0152778	TZ	Dia-Nd	Diatou	Ndeko	FM	4	aft	-0.39108775035649	0.695121680551103	TZ	Dia-Nd	Diatou	Ndeko
2	outgroup	playback	0.0180556	TZ	Dia-Nd	Diatou	Ndeko	FM	4	aft	-0.39108775035649	1.15798945658414	TZ	Dia-Nd	Diatou	Ndeko
2	outgroup	playback	0.0194444	TZ	Dia-Nd	Diatou	Ndeko	FM	4	aft	-0.39108775035649	1.38942334460065	TZ	Dia-Nd	Diatou	Ndeko
2	outgroup	playback	0.0208333	TZ	Dia-Nd	Diatou	Ndeko	FM	4	aft	-0.39108775035649	1.62085723261715	TZ	Dia-Nd	Diatou	Ndeko
2	outgroup	playback	0.00833333	TZ	Mal-Nd	Malaika	Ndeko	FM	4	aft	-0.39108775035649	-0.462047759531473	TZ	Mal-Nd	Malaika	Ndeko
2	outgroup	playback	0.00972222	TZ	Mal-Nd	Malaika	Ndeko	FM	4	aft	-0.39108775035649	-0.230613871514959	TZ	Mal-Nd	Malaika	Ndeko
2	outgroup	playback	0.0111111	TZ	Mal-Nd	Malaika	Ndeko	FM	4	aft	-0.39108775035649	0.000820016501554131	TZ	Mal-Nd	Malaika	Ndeko
2	outgroup	playback	0.0125	TZ	Mal-Nd	Malaika	Ndeko	FM	4	aft	-0.39108775035649	0.232253904518071	TZ	Mal-Nd	Malaika	Ndeko
2	outgroup	playback	0.00138889	TZ	Che-Nd	Cheka	Ndeko	FM	3	aft	-0.39108775035649	-1.61921719961404	TZ	Che-Nd	Cheka	Ndeko
2	outgroup	playback	0.00277778	TZ	Che-Nd	Cheka	Ndeko	FM	4	aft	-0.39108775035649	-1.38778331159753	TZ	Che-Nd	Cheka	Ndeko
2	outgroup	playback	0.00555556	TZ	Che-Nd	Cheka	Ndeko	FM	4	aft	-0.39108775035649	-0.924915535564501	TZ	Che-Nd	Cheka	Ndeko
2	outgroup	playback	0.00694444	TZ	Che-Nd	Cheka	Ndeko	FM	4	aft	-0.39108775035649	-0.693481647547986	TZ	Che-Nd	Cheka	Ndeko
2	outgroup	playback	0.0138889	TZ	Che-Nd	Cheka	Ndeko	FM	4	aft	-0.39108775035649	0.463687792534587	TZ	Che-Nd	Cheka	Ndeko
2	outgroup	playback	0.0166667	TZ	Che-Nd	Cheka	Ndeko	FM	3	aft	-0.39108775035649	0.92655556856762	TZ	Che-Nd	Cheka	Ndeko
2	outgroup	playback	0.0180556	TZ	Che-Nd	Cheka	Ndeko	FM	4	aft	-0.39108775035649	1.15798945658414	TZ	Che-Nd	Cheka	Ndeko
2	outgroup	playback	0.00138889	TZ	Lik-Nd	Likemba	Ndeko	FM	4	aft	-0.39108775035649	-1.61921719961404	TZ	Lik-Nd	Likemba	Ndeko
2	outgroup	playback	0.00416667	TZ	Lik-Nd	Likemba	Ndeko	FM	4	aft	-0.39108775035649	-1.15634942358102	TZ	Lik-Nd	Likemba	Ndeko
2	outgroup	playback	0.00555556	TZ	Lik-Nd	Likemba	Ndeko	FM	4	aft	-0.39108775035649	-0.924915535564501	TZ	Lik-Nd	Likemba	Ndeko
2	outgroup	playback	0.00694444	TZ	Lik-Nd	Likemba	Ndeko	FM	4	aft	-0.39108775035649	-0.693481647547986	TZ	Lik-Nd	Likemba	Ndeko
2	outgroup	playback	0.00833333	TZ	Lik-Nd	Likemba	Ndeko	FM	4	aft	-0.39108775035649	-0.462047759531473	TZ	Lik-Nd	Likemba	Ndeko
2	outgroup	playback	0.0111111	TZ	Lik-Nd	Likemba	Ndeko	FM	4	aft	-0.39108775035649	0.000820016501554131	TZ	Lik-Nd	Likemba	Ndeko
2	outgroup	playback	0.0152778	TZ	Lik-Nd	Likemba	Ndeko	FM	4	aft	-0.39108775035649	0.695121680551103	TZ	Lik-Nd	Likemba	Ndeko
2	outgroup	playback	0.0194444	TZ	Lik-Nd	Likemba	Ndeko	FM	4	aft	-0.39108775035649	1.38942334460065	TZ	Lik-Nd	Likemba	Ndeko
2	outgroup	playback	0.00138889	TZ	Lol-Nd	Lola	Ndeko	FM	4	aft	-0.39108775035649	-1.61921719961404	TZ	Lol-Nd	Lola	Ndeko
2	outgroup	playback	0.00694444	TZ	Lol-Nd	Lola	Ndeko	FM	4	aft	-0.39108775035649	-0.693481647547986	TZ	Lol-Nd	Lola	Ndeko
2	outgroup	playback	0.00833333	TZ	Lol-Nd	Lola	Ndeko	FM	4	aft	-0.39108775035649	-0.462047759531473	TZ	Lol-Nd	Lola	Ndeko
2	outgroup	playback	0.00972222	TZ	Lol-Nd	Lola	Ndeko	FM	2	aft	-0.39108775035649	-0.230613871514959	TZ	Lol-Nd	Lola	Ndeko
2	outgroup	playback	0.0111111	TZ	Lol-Nd	Lola	Ndeko	FM	4	aft	-0.39108775035649	0.000820016501554131	TZ	Lol-Nd	Lola	Ndeko
2	outgroup	playback	0.0180556	TZ	Lol-Nd	Lola	Ndeko	FM	4	aft	-0.39108775035649	1.15798945658414	TZ	Lol-Nd	Lola	Ndeko
2	outgroup	playback	0.0194444	TZ	Lol-Nd	Lola	Ndeko	FM	4	aft	-0.39108775035649	1.38942334460065	TZ	Lol-Nd	Lola	Ndeko
2	outgroup	playback	0.0208333	TZ	Lol-Nd	Lola	Ndeko	FM	4	aft	-0.39108775035649	1.62085723261715	TZ	Lol-Nd	Lola	Ndeko
2	outgroup	playback	0.00277778	TZ	Lop-Nd	Lopori	Ndeko	FM	4	aft	-0.39108775035649	-1.38778331159753	TZ	Lop-Nd	Lopori	Ndeko
2	outgroup	playback	0.00694444	TZ	Lop-Nd	Lopori	Ndeko	FM	3	aft	-0.39108775035649	-0.693481647547986	TZ	Lop-Nd	Lopori	Ndeko
2	outgroup	playback	0.00972222	TZ	Lop-Nd	Lopori	Ndeko	FM	4	aft	-0.39108775035649	-0.230613871514959	TZ	Lop-Nd	Lopori	Ndeko
2	outgroup	playback	0.0166667	TZ	Lop-Nd	Lopori	Ndeko	FM	4	aft	-0.39108775035649	0.92655556856762	TZ	Lop-Nd	Lopori	Ndeko
2	outgroup	playback	0.0180556	TZ	Lop-Nd	Lopori	Ndeko	FM	4	aft	-0.39108775035649	1.15798945658414	TZ	Lop-Nd	Lopori	Ndeko
2	outgroup	playback	0.0194444	TZ	Lop-Nd	Lopori	Ndeko	FM	4	aft	-0.39108775035649	1.38942334460065	TZ	Lop-Nd	Lopori	Ndeko
2	outgroup	playback	0.00138889	TZ	Dia-Kek	Diatou	Keke	FM	4	aft	-0.39108775035649	-1.61921719961404	TZ	Dia-Kek	Diatou	Keke
2	outgroup	playback	0.00694444	TZ	Dia-Kek	Diatou	Keke	FM	2	aft	-0.39108775035649	-0.693481647547986	TZ	Dia-Kek	Diatou	Keke
2	outgroup	playback	0.00972222	TZ	Dia-Kek	Diatou	Keke	FM	4	aft	-0.39108775035649	-0.230613871514959	TZ	Dia-Kek	Diatou	Keke
2	outgroup	playback	0.0138889	TZ	Dia-Kek	Diatou	Keke	FM	4	aft	-0.39108775035649	0.463687792534587	TZ	Dia-Kek	Diatou	Keke
2	outgroup	playback	0.0152778	TZ	Dia-Kek	Diatou	Keke	FM	4	aft	-0.39108775035649	0.695121680551103	TZ	Dia-Kek	Diatou	Keke
2	outgroup	playback	0.00138889	TZ	Kek-Mal	Keke	Malaika	FM	3	aft	-0.39108775035649	-1.61921719961404	TZ	Kek-Mal	Keke	Malaika
2	outgroup	playback	0.00277778	TZ	Kek-Mal	Keke	Malaika	FM	4	aft	-0.39108775035649	-1.38778331159753	TZ	Kek-Mal	Keke	Malaika
2	outgroup	playback	0.00416667	TZ	Kek-Mal	Keke	Malaika	FM	4	aft	-0.39108775035649	-1.15634942358102	TZ	Kek-Mal	Keke	Malaika
2	outgroup	playback	0.00555556	TZ	Kek-Mal	Keke	Malaika	FM	4	aft	-0.39108775035649	-0.924915535564501	TZ	Kek-Mal	Keke	Malaika
2	outgroup	playback	0.00833333	TZ	Kek-Mal	Keke	Malaika	FM	4	aft	-0.39108775035649	-0.462047759531473	TZ	Kek-Mal	Keke	Malaika
2	outgroup	playback	0.00972222	TZ	Kek-Mal	Keke	Malaika	FM	4	aft	-0.39108775035649	-0.230613871514959	TZ	Kek-Mal	Keke	Malaika
2	outgroup	playback	0.0125	TZ	Kek-Mal	Keke	Malaika	FM	4	aft	-0.39108775035649	0.232253904518071	TZ	Kek-Mal	Keke	Malaika
2	outgroup	playback	0.0138889	TZ	Kek-Mal	Keke	Malaika	FM	4	aft	-0.39108775035649	0.463687792534587	TZ	Kek-Mal	Keke	Malaika
2	outgroup	playback	0.0152778	TZ	Kek-Mal	Keke	Malaika	FM	4	aft	-0.39108775035649	0.695121680551103	TZ	Kek-Mal	Keke	Malaika
2	outgroup	playback	0.0166667	TZ	Kek-Mal	Keke	Malaika	FM	4	aft	-0.39108775035649	0.92655556856762	TZ	Kek-Mal	Keke	Malaika
2	outgroup	playback	0.0194444	TZ	Kek-Mal	Keke	Malaika	FM	4	aft	-0.39108775035649	1.38942334460065	TZ	Kek-Mal	Keke	Malaika
2	outgroup	playback	0.0208333	TZ	Kek-Mal	Keke	Malaika	FM	4	aft	-0.39108775035649	1.62085723261715	TZ	Kek-Mal	Keke	Malaika
2	outgroup	playback	0.00555556	TZ	Che-Kek	Cheka	Keke	FM	4	aft	-0.39108775035649	-0.924915535564501	TZ	Che-Kek	Cheka	Keke
2	outgroup	playback	0.00972222	TZ	Che-Kek	Cheka	Keke	FM	4	aft	-0.39108775035649	-0.230613871514959	TZ	Che-Kek	Cheka	Keke
2	outgroup	playback	0.0111111	TZ	Che-Kek	Cheka	Keke	FM	4	aft	-0.39108775035649	0.000820016501554131	TZ	Che-Kek	Cheka	Keke
2	outgroup	playback	0.0152778	TZ	Che-Kek	Cheka	Keke	FM	4	aft	-0.39108775035649	0.695121680551103	TZ	Che-Kek	Cheka	Keke
2	outgroup	playback	0.0180556	TZ	Che-Kek	Cheka	Keke	FM	4	aft	-0.39108775035649	1.15798945658414	TZ	Che-Kek	Cheka	Keke
2	outgroup	playback	0.0194444	TZ	Che-Kek	Cheka	Keke	FM	4	aft	-0.39108775035649	1.38942334460065	TZ	Che-Kek	Cheka	Keke
2	outgroup	playback	0.0208333	TZ	Che-Kek	Cheka	Keke	FM	4	aft	-0.39108775035649	1.62085723261715	TZ	Che-Kek	Cheka	Keke
2	outgroup	playback	0.00138889	TZ	Kek-Lik	Keke	Likemba	FM	4	aft	-0.39108775035649	-1.61921719961404	TZ	Kek-Lik	Keke	Likemba
2	outgroup	playback	0.00416667	TZ	Kek-Lik	Keke	Likemba	FM	3	aft	-0.39108775035649	-1.15634942358102	TZ	Kek-Lik	Keke	Likemba
2	outgroup	playback	0.00555556	TZ	Kek-Lik	Keke	Likemba	FM	4	aft	-0.39108775035649	-0.924915535564501	TZ	Kek-Lik	Keke	Likemba
2	outgroup	playback	0.00694444	TZ	Kek-Lik	Keke	Likemba	FM	4	aft	-0.39108775035649	-0.693481647547986	TZ	Kek-Lik	Keke	Likemba
2	outgroup	playback	0.00833333	TZ	Kek-Lik	Keke	Likemba	FM	4	aft	-0.39108775035649	-0.462047759531473	TZ	Kek-Lik	Keke	Likemba
2	outgroup	playback	0.0138889	TZ	Kek-Lik	Keke	Likemba	FM	4	aft	-0.39108775035649	0.463687792534587	TZ	Kek-Lik	Keke	Likemba
2	outgroup	playback	0.0180556	TZ	Kek-Lik	Keke	Likemba	FM	4	aft	-0.39108775035649	1.15798945658414	TZ	Kek-Lik	Keke	Likemba
2	outgroup	playback	0.0194444	TZ	Kek-Lik	Keke	Likemba	FM	4	aft	-0.39108775035649	1.38942334460065	TZ	Kek-Lik	Keke	Likemba
2	outgroup	playback	0.0208333	TZ	Kek-Lik	Keke	Likemba	FM	4	aft	-0.39108775035649	1.62085723261715	TZ	Kek-Lik	Keke	Likemba
2	outgroup	playback	0.00277778	TZ	Kek-Lol	Keke	Lola	FM	4	aft	-0.39108775035649	-1.38778331159753	TZ	Kek-Lol	Keke	Lola
2	outgroup	playback	0.00833333	TZ	Kek-Lol	Keke	Lola	FM	4	aft	-0.39108775035649	-0.462047759531473	TZ	Kek-Lol	Keke	Lola
2	outgroup	playback	0.00972222	TZ	Kek-Lol	Keke	Lola	FM	4	aft	-0.39108775035649	-0.230613871514959	TZ	Kek-Lol	Keke	Lola
2	outgroup	playback	0.0111111	TZ	Kek-Lol	Keke	Lola	FM	4	aft	-0.39108775035649	0.000820016501554131	TZ	Kek-Lol	Keke	Lola
2	outgroup	playback	0.0125	TZ	Kek-Lol	Keke	Lola	FM	4	aft	-0.39108775035649	0.232253904518071	TZ	Kek-Lol	Keke	Lola
2	outgroup	playback	0.0166667	TZ	Kek-Lol	Keke	Lola	FM	4	aft	-0.39108775035649	0.92655556856762	TZ	Kek-Lol	Keke	Lola
2	outgroup	playback	0.0180556	TZ	Kek-Lol	Keke	Lola	FM	4	aft	-0.39108775035649	1.15798945658414	TZ	Kek-Lol	Keke	Lola
2	outgroup	playback	0.0208333	TZ	Kek-Lol	Keke	Lola	FM	4	aft	-0.39108775035649	1.62085723261715	TZ	Kek-Lol	Keke	Lola
2	outgroup	playback	0.00138889	TZ	Kek-Lop	Keke	Lopori	FM	4	aft	-0.39108775035649	-1.61921719961404	TZ	Kek-Lop	Keke	Lopori
2	outgroup	playback	0.00416667	TZ	Kek-Lop	Keke	Lopori	FM	4	aft	-0.39108775035649	-1.15634942358102	TZ	Kek-Lop	Keke	Lopori
2	outgroup	playback	0.00694444	TZ	Kek-Lop	Keke	Lopori	FM	4	aft	-0.39108775035649	-0.693481647547986	TZ	Kek-Lop	Keke	Lopori
2	outgroup	playback	0.00833333	TZ	Kek-Lop	Keke	Lopori	FM	4	aft	-0.39108775035649	-0.462047759531473	TZ	Kek-Lop	Keke	Lopori
2	outgroup	playback	0.0125	TZ	Kek-Lop	Keke	Lopori	FM	4	aft	-0.39108775035649	0.232253904518071	TZ	Kek-Lop	Keke	Lopori
2	outgroup	playback	0.0138889	TZ	Kek-Lop	Keke	Lopori	FM	4	aft	-0.39108775035649	0.463687792534587	TZ	Kek-Lop	Keke	Lopori
2	outgroup	playback	0.0180556	TZ	Kek-Lop	Keke	Lopori	FM	3	aft	-0.39108775035649	1.15798945658414	TZ	Kek-Lop	Keke	Lopori
2	outgroup	playback	0.0208333	TZ	Kek-Lop	Keke	Lopori	FM	3	aft	-0.39108775035649	1.62085723261715	TZ	Kek-Lop	Keke	Lopori
2	outgroup	playback	0.00694444	TZ	Dia-Mal	Diatou	Malaika	FF	3	aft	-0.39108775035649	-0.693481647547986	TZ	Dia-Mal	Diatou	Malaika
2	outgroup	playback	0.00833333	TZ	Dia-Mal	Diatou	Malaika	FF	4	aft	-0.39108775035649	-0.462047759531473	TZ	Dia-Mal	Diatou	Malaika
2	outgroup	playback	0.0111111	TZ	Dia-Mal	Diatou	Malaika	FF	4	aft	-0.39108775035649	0.000820016501554131	TZ	Dia-Mal	Diatou	Malaika
2	outgroup	playback	0.0138889	TZ	Dia-Mal	Diatou	Malaika	FF	4	aft	-0.39108775035649	0.463687792534587	TZ	Dia-Mal	Diatou	Malaika
2	outgroup	playback	0.0152778	TZ	Dia-Mal	Diatou	Malaika	FF	4	aft	-0.39108775035649	0.695121680551103	TZ	Dia-Mal	Diatou	Malaika
2	outgroup	playback	0.0194444	TZ	Dia-Mal	Diatou	Malaika	FF	4	aft	-0.39108775035649	1.38942334460065	TZ	Dia-Mal	Diatou	Malaika
2	outgroup	playback	0.0208333	TZ	Dia-Mal	Diatou	Malaika	FF	4	aft	-0.39108775035649	1.62085723261715	TZ	Dia-Mal	Diatou	Malaika
2	outgroup	playback	0.00416667	TZ	Che-Dia	Cheka	Diatou	FF	4	aft	-0.39108775035649	-1.15634942358102	TZ	Che-Dia	Cheka	Diatou
2	outgroup	playback	0.00972222	TZ	Che-Dia	Cheka	Diatou	FF	4	aft	-0.39108775035649	-0.230613871514959	TZ	Che-Dia	Cheka	Diatou
2	outgroup	playback	0.0111111	TZ	Che-Dia	Cheka	Diatou	FF	4	aft	-0.39108775035649	0.000820016501554131	TZ	Che-Dia	Cheka	Diatou
2	outgroup	playback	0.0138889	TZ	Che-Dia	Cheka	Diatou	FF	4	aft	-0.39108775035649	0.463687792534587	TZ	Che-Dia	Cheka	Diatou
2	outgroup	playback	0.0180556	TZ	Che-Dia	Cheka	Diatou	FF	4	aft	-0.39108775035649	1.15798945658414	TZ	Che-Dia	Cheka	Diatou
2	outgroup	playback	0.0194444	TZ	Che-Dia	Cheka	Diatou	FF	4	aft	-0.39108775035649	1.38942334460065	TZ	Che-Dia	Cheka	Diatou
2	outgroup	playback	0.00138889	TZ	Dia-Lik	Diatou	Likemba	FF	4	aft	-0.39108775035649	-1.61921719961404	TZ	Dia-Lik	Diatou	Likemba
2	outgroup	playback	0.00277778	TZ	Dia-Lik	Diatou	Likemba	FF	4	aft	-0.39108775035649	-1.38778331159753	TZ	Dia-Lik	Diatou	Likemba
2	outgroup	playback	0.00416667	TZ	Dia-Lik	Diatou	Likemba	FF	4	aft	-0.39108775035649	-1.15634942358102	TZ	Dia-Lik	Diatou	Likemba
2	outgroup	playback	0.00694444	TZ	Dia-Lik	Diatou	Likemba	FF	3	aft	-0.39108775035649	-0.693481647547986	TZ	Dia-Lik	Diatou	Likemba
2	outgroup	playback	0.0111111	TZ	Dia-Lik	Diatou	Likemba	FF	4	aft	-0.39108775035649	0.000820016501554131	TZ	Dia-Lik	Diatou	Likemba
2	outgroup	playback	0.0138889	TZ	Dia-Lik	Diatou	Likemba	FF	4	aft	-0.39108775035649	0.463687792534587	TZ	Dia-Lik	Diatou	Likemba
2	outgroup	playback	0.0194444	TZ	Dia-Lik	Diatou	Likemba	FF	4	aft	-0.39108775035649	1.38942334460065	TZ	Dia-Lik	Diatou	Likemba
2	outgroup	playback	0.00277778	TZ	Dia-Lol	Diatou	Lola	FF	4	aft	-0.39108775035649	-1.38778331159753	TZ	Dia-Lol	Diatou	Lola
2	outgroup	playback	0.00555556	TZ	Dia-Lol	Diatou	Lola	FF	4	aft	-0.39108775035649	-0.924915535564501	TZ	Dia-Lol	Diatou	Lola
2	outgroup	playback	0.00694444	TZ	Dia-Lol	Diatou	Lola	FF	3	aft	-0.39108775035649	-0.693481647547986	TZ	Dia-Lol	Diatou	Lola
2	outgroup	playback	0.0111111	TZ	Dia-Lol	Diatou	Lola	FF	4	aft	-0.39108775035649	0.000820016501554131	TZ	Dia-Lol	Diatou	Lola
2	outgroup	playback	0.0125	TZ	Dia-Lol	Diatou	Lola	FF	4	aft	-0.39108775035649	0.232253904518071	TZ	Dia-Lol	Diatou	Lola
2	outgroup	playback	0.0166667	TZ	Dia-Lol	Diatou	Lola	FF	4	aft	-0.39108775035649	0.92655556856762	TZ	Dia-Lol	Diatou	Lola
2	outgroup	playback	0.0180556	TZ	Dia-Lol	Diatou	Lola	FF	4	aft	-0.39108775035649	1.15798945658414	TZ	Dia-Lol	Diatou	Lola
2	outgroup	playback	0.00138889	TZ	Dia-Lop	Diatou	Lopori	FF	4	aft	-0.39108775035649	-1.61921719961404	TZ	Dia-Lop	Diatou	Lopori
2	outgroup	playback	0.00416667	TZ	Dia-Lop	Diatou	Lopori	FF	4	aft	-0.39108775035649	-1.15634942358102	TZ	Dia-Lop	Diatou	Lopori
2	outgroup	playback	0.00555556	TZ	Dia-Lop	Diatou	Lopori	FF	3	aft	-0.39108775035649	-0.924915535564501	TZ	Dia-Lop	Diatou	Lopori
2	outgroup	playback	0.00694444	TZ	Dia-Lop	Diatou	Lopori	FF	4	aft	-0.39108775035649	-0.693481647547986	TZ	Dia-Lop	Diatou	Lopori
2	outgroup	playback	0.0111111	TZ	Dia-Lop	Diatou	Lopori	FF	3	aft	-0.39108775035649	0.000820016501554131	TZ	Dia-Lop	Diatou	Lopori
2	outgroup	playback	0.0194444	TZ	Dia-Lop	Diatou	Lopori	FF	4	aft	-0.39108775035649	1.38942334460065	TZ	Dia-Lop	Diatou	Lopori
2	outgroup	playback	0.00277778	TZ	Che-Mal	Cheka	Malaika	FF	4	aft	-0.39108775035649	-1.38778331159753	TZ	Che-Mal	Cheka	Malaika
2	outgroup	playback	0.00694444	TZ	Che-Mal	Cheka	Malaika	FF	4	aft	-0.39108775035649	-0.693481647547986	TZ	Che-Mal	Cheka	Malaika
2	outgroup	playback	0.00833333	TZ	Che-Mal	Cheka	Malaika	FF	4	aft	-0.39108775035649	-0.462047759531473	TZ	Che-Mal	Cheka	Malaika
2	outgroup	playback	0.0125	TZ	Che-Mal	Cheka	Malaika	FF	4	aft	-0.39108775035649	0.232253904518071	TZ	Che-Mal	Cheka	Malaika
2	outgroup	playback	0.0138889	TZ	Che-Mal	Cheka	Malaika	FF	4	aft	-0.39108775035649	0.463687792534587	TZ	Che-Mal	Cheka	Malaika
2	outgroup	playback	0.0152778	TZ	Che-Mal	Cheka	Malaika	FF	4	aft	-0.39108775035649	0.695121680551103	TZ	Che-Mal	Cheka	Malaika
2	outgroup	playback	0.0166667	TZ	Che-Mal	Cheka	Malaika	FF	4	aft	-0.39108775035649	0.92655556856762	TZ	Che-Mal	Cheka	Malaika
2	outgroup	playback	0.0180556	TZ	Che-Mal	Cheka	Malaika	FF	4	aft	-0.39108775035649	1.15798945658414	TZ	Che-Mal	Cheka	Malaika
2	outgroup	playback	0.0194444	TZ	Che-Mal	Cheka	Malaika	FF	4	aft	-0.39108775035649	1.38942334460065	TZ	Che-Mal	Cheka	Malaika
2	outgroup	playback	0.0208333	TZ	Che-Mal	Cheka	Malaika	FF	4	aft	-0.39108775035649	1.62085723261715	TZ	Che-Mal	Cheka	Malaika
2	outgroup	playback	0.00138889	TZ	Lik-Mal	Likemba	Malaika	FF	4	aft	-0.39108775035649	-1.61921719961404	TZ	Lik-Mal	Likemba	Malaika
2	outgroup	playback	0.00277778	TZ	Lik-Mal	Likemba	Malaika	FF	4	aft	-0.39108775035649	-1.38778331159753	TZ	Lik-Mal	Likemba	Malaika
2	outgroup	playback	0.00694444	TZ	Lik-Mal	Likemba	Malaika	FF	3	aft	-0.39108775035649	-0.693481647547986	TZ	Lik-Mal	Likemba	Malaika
2	outgroup	playback	0.00972222	TZ	Lik-Mal	Likemba	Malaika	FF	2	aft	-0.39108775035649	-0.230613871514959	TZ	Lik-Mal	Likemba	Malaika
2	outgroup	playback	0.0125	TZ	Lik-Mal	Likemba	Malaika	FF	3	aft	-0.39108775035649	0.232253904518071	TZ	Lik-Mal	Likemba	Malaika
2	outgroup	playback	0.0152778	TZ	Lik-Mal	Likemba	Malaika	FF	2	aft	-0.39108775035649	0.695121680551103	TZ	Lik-Mal	Likemba	Malaika
2	outgroup	playback	0.0180556	TZ	Lik-Mal	Likemba	Malaika	FF	2	aft	-0.39108775035649	1.15798945658414	TZ	Lik-Mal	Likemba	Malaika
2	outgroup	playback	0.0208333	TZ	Lik-Mal	Likemba	Malaika	FF	2	aft	-0.39108775035649	1.62085723261715	TZ	Lik-Mal	Likemba	Malaika
2	outgroup	playback	0.00138889	TZ	Lol-Mal	Lola	Malaika	FF	4	aft	-0.39108775035649	-1.61921719961404	TZ	Lol-Mal	Lola	Malaika
2	outgroup	playback	0.00277778	TZ	Lol-Mal	Lola	Malaika	FF	4	aft	-0.39108775035649	-1.38778331159753	TZ	Lol-Mal	Lola	Malaika
2	outgroup	playback	0.00416667	TZ	Lol-Mal	Lola	Malaika	FF	4	aft	-0.39108775035649	-1.15634942358102	TZ	Lol-Mal	Lola	Malaika
2	outgroup	playback	0.00555556	TZ	Lol-Mal	Lola	Malaika	FF	3	aft	-0.39108775035649	-0.924915535564501	TZ	Lol-Mal	Lola	Malaika
2	outgroup	playback	0.0125	TZ	Lol-Mal	Lola	Malaika	FF	3	aft	-0.39108775035649	0.232253904518071	TZ	Lol-Mal	Lola	Malaika
2	outgroup	playback	0.0166667	TZ	Lol-Mal	Lola	Malaika	FF	3	aft	-0.39108775035649	0.92655556856762	TZ	Lol-Mal	Lola	Malaika
2	outgroup	playback	0.0194444	TZ	Lol-Mal	Lola	Malaika	FF	2	aft	-0.39108775035649	1.38942334460065	TZ	Lol-Mal	Lola	Malaika
2	outgroup	playback	0.00416667	TZ	Lop-Mal	Lopori	Malaika	FF	4	aft	-0.39108775035649	-1.15634942358102	TZ	Lop-Mal	Lopori	Malaika
2	outgroup	playback	0.00555556	TZ	Lop-Mal	Lopori	Malaika	FF	4	aft	-0.39108775035649	-0.924915535564501	TZ	Lop-Mal	Lopori	Malaika
2	outgroup	playback	0.00833333	TZ	Lop-Mal	Lopori	Malaika	FF	4	aft	-0.39108775035649	-0.462047759531473	TZ	Lop-Mal	Lopori	Malaika
2	outgroup	playback	0.00972222	TZ	Lop-Mal	Lopori	Malaika	FF	4	aft	-0.39108775035649	-0.230613871514959	TZ	Lop-Mal	Lopori	Malaika
2	outgroup	playback	0.0111111	TZ	Lop-Mal	Lopori	Malaika	FF	4	aft	-0.39108775035649	0.000820016501554131	TZ	Lop-Mal	Lopori	Malaika
2	outgroup	playback	0.0125	TZ	Lop-Mal	Lopori	Malaika	FF	4	aft	-0.39108775035649	0.232253904518071	TZ	Lop-Mal	Lopori	Malaika
2	outgroup	playback	0.0138889	TZ	Lop-Mal	Lopori	Malaika	FF	4	aft	-0.39108775035649	0.463687792534587	TZ	Lop-Mal	Lopori	Malaika
2	outgroup	playback	0.0152778	TZ	Lop-Mal	Lopori	Malaika	FF	4	aft	-0.39108775035649	0.695121680551103	TZ	Lop-Mal	Lopori	Malaika
2	outgroup	playback	0.0180556	TZ	Lop-Mal	Lopori	Malaika	FF	4	aft	-0.39108775035649	1.15798945658414	TZ	Lop-Mal	Lopori	Malaika
2	outgroup	playback	0.0194444	TZ	Lop-Mal	Lopori	Malaika	FF	4	aft	-0.39108775035649	1.38942334460065	TZ	Lop-Mal	Lopori	Malaika
2	outgroup	playback	0.00277778	TZ	Che-Lik	Cheka	Likemba	FF	4	aft	-0.39108775035649	-1.38778331159753	TZ	Che-Lik	Cheka	Likemba
2	outgroup	playback	0.00555556	TZ	Che-Lik	Cheka	Likemba	FF	4	aft	-0.39108775035649	-0.924915535564501	TZ	Che-Lik	Cheka	Likemba
2	outgroup	playback	0.00694444	TZ	Che-Lik	Cheka	Likemba	FF	4	aft	-0.39108775035649	-0.693481647547986	TZ	Che-Lik	Cheka	Likemba
2	outgroup	playback	0.00833333	TZ	Che-Lik	Cheka	Likemba	FF	4	aft	-0.39108775035649	-0.462047759531473	TZ	Che-Lik	Cheka	Likemba
2	outgroup	playback	0.0138889	TZ	Che-Lik	Cheka	Likemba	FF	4	aft	-0.39108775035649	0.463687792534587	TZ	Che-Lik	Cheka	Likemba
2	outgroup	playback	0.0152778	TZ	Che-Lik	Cheka	Likemba	FF	4	aft	-0.39108775035649	0.695121680551103	TZ	Che-Lik	Cheka	Likemba
2	outgroup	playback	0.0194444	TZ	Che-Lik	Cheka	Likemba	FF	4	aft	-0.39108775035649	1.38942334460065	TZ	Che-Lik	Cheka	Likemba
2	outgroup	playback	0.0208333	TZ	Che-Lik	Cheka	Likemba	FF	4	aft	-0.39108775035649	1.62085723261715	TZ	Che-Lik	Cheka	Likemba
2	outgroup	playback	0.00277778	TZ	Che-Lol	Cheka	Lola	FF	4	aft	-0.39108775035649	-1.38778331159753	TZ	Che-Lol	Cheka	Lola
2	outgroup	playback	0.00416667	TZ	Che-Lol	Cheka	Lola	FF	4	aft	-0.39108775035649	-1.15634942358102	TZ	Che-Lol	Cheka	Lola
2	outgroup	playback	0.00555556	TZ	Che-Lol	Cheka	Lola	FF	4	aft	-0.39108775035649	-0.924915535564501	TZ	Che-Lol	Cheka	Lola
2	outgroup	playback	0.00833333	TZ	Che-Lol	Cheka	Lola	FF	4	aft	-0.39108775035649	-0.462047759531473	TZ	Che-Lol	Cheka	Lola
2	outgroup	playback	0.00972222	TZ	Che-Lol	Cheka	Lola	FF	4	aft	-0.39108775035649	-0.230613871514959	TZ	Che-Lol	Cheka	Lola
2	outgroup	playback	0.0111111	TZ	Che-Lol	Cheka	Lola	FF	4	aft	-0.39108775035649	0.000820016501554131	TZ	Che-Lol	Cheka	Lola
2	outgroup	playback	0.0125	TZ	Che-Lol	Cheka	Lola	FF	4	aft	-0.39108775035649	0.232253904518071	TZ	Che-Lol	Cheka	Lola
2	outgroup	playback	0.0166667	TZ	Che-Lol	Cheka	Lola	FF	4	aft	-0.39108775035649	0.92655556856762	TZ	Che-Lol	Cheka	Lola
2	outgroup	playback	0.0194444	TZ	Che-Lol	Cheka	Lola	FF	4	aft	-0.39108775035649	1.38942334460065	TZ	Che-Lol	Cheka	Lola
2	outgroup	playback	0.00138889	TZ	Che-Lop	Cheka	Lopori	FF	4	aft	-0.39108775035649	-1.61921719961404	TZ	Che-Lop	Cheka	Lopori
2	outgroup	playback	0.00277778	TZ	Che-Lop	Cheka	Lopori	FF	4	aft	-0.39108775035649	-1.38778331159753	TZ	Che-Lop	Cheka	Lopori
2	outgroup	playback	0.00555556	TZ	Che-Lop	Cheka	Lopori	FF	4	aft	-0.39108775035649	-0.924915535564501	TZ	Che-Lop	Cheka	Lopori
2	outgroup	playback	0.00694444	TZ	Che-Lop	Cheka	Lopori	FF	4	aft	-0.39108775035649	-0.693481647547986	TZ	Che-Lop	Cheka	Lopori
2	outgroup	playback	0.0111111	TZ	Che-Lop	Cheka	Lopori	FF	4	aft	-0.39108775035649	0.000820016501554131	TZ	Che-Lop	Cheka	Lopori
2	outgroup	playback	0.0138889	TZ	Che-Lop	Cheka	Lopori	FF	4	aft	-0.39108775035649	0.463687792534587	TZ	Che-Lop	Cheka	Lopori
2	outgroup	playback	0.0166667	TZ	Che-Lop	Cheka	Lopori	FF	4	aft	-0.39108775035649	0.92655556856762	TZ	Che-Lop	Cheka	Lopori
2	outgroup	playback	0.00138889	TZ	Lik-Lol	Likemba	Lola	FF	1	aft	-0.39108775035649	-1.61921719961404	TZ	Lik-Lol	Likemba	Lola
2	outgroup	playback	0.00694444	TZ	Lik-Lol	Likemba	Lola	FF	2	aft	-0.39108775035649	-0.693481647547986	TZ	Lik-Lol	Likemba	Lola
2	outgroup	playback	0.00833333	TZ	Lik-Lol	Likemba	Lola	FF	1	aft	-0.39108775035649	-0.462047759531473	TZ	Lik-Lol	Likemba	Lola
2	outgroup	playback	0.0138889	TZ	Lik-Lol	Likemba	Lola	FF	3	aft	-0.39108775035649	0.463687792534587	TZ	Lik-Lol	Likemba	Lola
2	outgroup	playback	0.0166667	TZ	Lik-Lol	Likemba	Lola	FF	3	aft	-0.39108775035649	0.92655556856762	TZ	Lik-Lol	Likemba	Lola
2	outgroup	playback	0.0180556	TZ	Lik-Lol	Likemba	Lola	FF	3	aft	-0.39108775035649	1.15798945658414	TZ	Lik-Lol	Likemba	Lola
2	outgroup	playback	0.0194444	TZ	Lik-Lol	Likemba	Lola	FF	2	aft	-0.39108775035649	1.38942334460065	TZ	Lik-Lol	Likemba	Lola
2	outgroup	playback	0.0208333	TZ	Lik-Lol	Likemba	Lola	FF	1	aft	-0.39108775035649	1.62085723261715	TZ	Lik-Lol	Likemba	Lola
2	outgroup	playback	0.00138889	TZ	Lik-Lop	Likemba	Lopori	FF	4	aft	-0.39108775035649	-1.61921719961404	TZ	Lik-Lop	Likemba	Lopori
2	outgroup	playback	0.00555556	TZ	Lik-Lop	Likemba	Lopori	FF	4	aft	-0.39108775035649	-0.924915535564501	TZ	Lik-Lop	Likemba	Lopori
2	outgroup	playback	0.00694444	TZ	Lik-Lop	Likemba	Lopori	FF	4	aft	-0.39108775035649	-0.693481647547986	TZ	Lik-Lop	Likemba	Lopori
2	outgroup	playback	0.00972222	TZ	Lik-Lop	Likemba	Lopori	FF	4	aft	-0.39108775035649	-0.230613871514959	TZ	Lik-Lop	Likemba	Lopori
2	outgroup	playback	0.0111111	TZ	Lik-Lop	Likemba	Lopori	FF	4	aft	-0.39108775035649	0.000820016501554131	TZ	Lik-Lop	Likemba	Lopori
2	outgroup	playback	0.0125	TZ	Lik-Lop	Likemba	Lopori	FF	4	aft	-0.39108775035649	0.232253904518071	TZ	Lik-Lop	Likemba	Lopori
2	outgroup	playback	0.0166667	TZ	Lik-Lop	Likemba	Lopori	FF	4	aft	-0.39108775035649	0.92655556856762	TZ	Lik-Lop	Likemba	Lopori
2	outgroup	playback	0.0180556	TZ	Lik-Lop	Likemba	Lopori	FF	4	aft	-0.39108775035649	1.15798945658414	TZ	Lik-Lop	Likemba	Lopori
2	outgroup	playback	0.00555556	TZ	Lol-Lop	Lola	Lopori	FF	4	aft	-0.39108775035649	-0.924915535564501	TZ	Lol-Lop	Lola	Lopori
2	outgroup	playback	0.00833333	TZ	Lol-Lop	Lola	Lopori	FF	4	aft	-0.39108775035649	-0.462047759531473	TZ	Lol-Lop	Lola	Lopori
2	outgroup	playback	0.0111111	TZ	Lol-Lop	Lola	Lopori	FF	4	aft	-0.39108775035649	0.000820016501554131	TZ	Lol-Lop	Lola	Lopori
2	outgroup	playback	0.0138889	TZ	Lol-Lop	Lola	Lopori	FF	4	aft	-0.39108775035649	0.463687792534587	TZ	Lol-Lop	Lola	Lopori
2	outgroup	playback	0.0152778	TZ	Lol-Lop	Lola	Lopori	FF	4	aft	-0.39108775035649	0.695121680551103	TZ	Lol-Lop	Lola	Lopori
2	outgroup	playback	0.0208333	TZ	Lol-Lop	Lola	Lopori	FF	4	aft	-0.39108775035649	1.62085723261715	TZ	Lol-Lop	Lola	Lopori
3	control	playback	0.00138889	TZ	Ke-Nd	Keke	Ndeko	MM	4	morn	0.528524056559528	-1.61921719961404	TZ	Ke-Nd	Keke	Ndeko
3	control	playback	0.00277778	TZ	Ke-Nd	Keke	Ndeko	MM	4	morn	0.528524056559528	-1.38778331159753	TZ	Ke-Nd	Keke	Ndeko
3	control	playback	0.00416667	TZ	Ke-Nd	Keke	Ndeko	MM	4	morn	0.528524056559528	-1.15634942358102	TZ	Ke-Nd	Keke	Ndeko
3	control	playback	0.0111111	TZ	Ke-Nd	Keke	Ndeko	MM	4	morn	0.528524056559528	0.000820016501554131	TZ	Ke-Nd	Keke	Ndeko
3	control	playback	0.0152778	TZ	Ke-Nd	Keke	Ndeko	MM	4	morn	0.528524056559528	0.695121680551103	TZ	Ke-Nd	Keke	Ndeko
3	control	playback	0.0208333	TZ	Ke-Nd	Keke	Ndeko	MM	4	morn	0.528524056559528	1.62085723261715	TZ	Ke-Nd	Keke	Ndeko
3	control	playback	0.00138889	TZ	Dia-Nd	Diatou	Ndeko	FM	4	morn	0.528524056559528	-1.61921719961404	TZ	Dia-Nd	Diatou	Ndeko
3	control	playback	0.00972222	TZ	Dia-Nd	Diatou	Ndeko	FM	4	morn	0.528524056559528	-0.230613871514959	TZ	Dia-Nd	Diatou	Ndeko
3	control	playback	0.0125	TZ	Dia-Nd	Diatou	Ndeko	FM	4	morn	0.528524056559528	0.232253904518071	TZ	Dia-Nd	Diatou	Ndeko
3	control	playback	0.0138889	TZ	Dia-Nd	Diatou	Ndeko	FM	4	morn	0.528524056559528	0.463687792534587	TZ	Dia-Nd	Diatou	Ndeko
3	control	playback	0.0166667	TZ	Dia-Nd	Diatou	Ndeko	FM	4	morn	0.528524056559528	0.92655556856762	TZ	Dia-Nd	Diatou	Ndeko
3	control	playback	0.0180556	TZ	Dia-Nd	Diatou	Ndeko	FM	4	morn	0.528524056559528	1.15798945658414	TZ	Dia-Nd	Diatou	Ndeko
3	control	playback	0.0194444	TZ	Dia-Nd	Diatou	Ndeko	FM	3	morn	0.528524056559528	1.38942334460065	TZ	Dia-Nd	Diatou	Ndeko
3	control	playback	0.00416667	TZ	Mal-Nd	Malaika	Ndeko	FM	4	morn	0.528524056559528	-1.15634942358102	TZ	Mal-Nd	Malaika	Ndeko
3	control	playback	0.00694444	TZ	Mal-Nd	Malaika	Ndeko	FM	4	morn	0.528524056559528	-0.693481647547986	TZ	Mal-Nd	Malaika	Ndeko
3	control	playback	0.0111111	TZ	Mal-Nd	Malaika	Ndeko	FM	4	morn	0.528524056559528	0.000820016501554131	TZ	Mal-Nd	Malaika	Ndeko
3	control	playback	0.0152778	TZ	Mal-Nd	Malaika	Ndeko	FM	4	morn	0.528524056559528	0.695121680551103	TZ	Mal-Nd	Malaika	Ndeko
3	control	playback	0.0194444	TZ	Mal-Nd	Malaika	Ndeko	FM	3	morn	0.528524056559528	1.38942334460065	TZ	Mal-Nd	Malaika	Ndeko
3	control	playback	0.0208333	TZ	Mal-Nd	Malaika	Ndeko	FM	3	morn	0.528524056559528	1.62085723261715	TZ	Mal-Nd	Malaika	Ndeko
3	control	playback	0.00277778	TZ	Che-Nd	Cheka	Ndeko	FM	2	morn	0.528524056559528	-1.38778331159753	TZ	Che-Nd	Cheka	Ndeko
3	control	playback	0.00416667	TZ	Che-Nd	Cheka	Ndeko	FM	2	morn	0.528524056559528	-1.15634942358102	TZ	Che-Nd	Cheka	Ndeko
3	control	playback	0.00555556	TZ	Che-Nd	Cheka	Ndeko	FM	2	morn	0.528524056559528	-0.924915535564501	TZ	Che-Nd	Cheka	Ndeko
3	control	playback	0.00972222	TZ	Che-Nd	Cheka	Ndeko	FM	3	morn	0.528524056559528	-0.230613871514959	TZ	Che-Nd	Cheka	Ndeko
3	control	playback	0.0111111	TZ	Che-Nd	Cheka	Ndeko	FM	3	morn	0.528524056559528	0.000820016501554131	TZ	Che-Nd	Cheka	Ndeko
3	control	playback	0.0138889	TZ	Che-Nd	Cheka	Ndeko	FM	4	morn	0.528524056559528	0.463687792534587	TZ	Che-Nd	Cheka	Ndeko
3	control	playback	0.0152778	TZ	Che-Nd	Cheka	Ndeko	FM	4	morn	0.528524056559528	0.695121680551103	TZ	Che-Nd	Cheka	Ndeko
3	control	playback	0.0166667	TZ	Che-Nd	Cheka	Ndeko	FM	4	morn	0.528524056559528	0.92655556856762	TZ	Che-Nd	Cheka	Ndeko
3	control	playback	0.0180556	TZ	Che-Nd	Cheka	Ndeko	FM	4	morn	0.528524056559528	1.15798945658414	TZ	Che-Nd	Cheka	Ndeko
3	control	playback	0.0194444	TZ	Che-Nd	Cheka	Ndeko	FM	4	morn	0.528524056559528	1.38942334460065	TZ	Che-Nd	Cheka	Ndeko
3	control	playback	0.0208333	TZ	Che-Nd	Cheka	Ndeko	FM	4	morn	0.528524056559528	1.62085723261715	TZ	Che-Nd	Cheka	Ndeko
3	control	playback	0.00277778	TZ	Lik-Nd	Likemba	Ndeko	FM	4	morn	0.528524056559528	-1.38778331159753	TZ	Lik-Nd	Likemba	Ndeko
3	control	playback	0.00416667	TZ	Lik-Nd	Likemba	Ndeko	FM	4	morn	0.528524056559528	-1.15634942358102	TZ	Lik-Nd	Likemba	Ndeko
3	control	playback	0.00555556	TZ	Lik-Nd	Likemba	Ndeko	FM	4	morn	0.528524056559528	-0.924915535564501	TZ	Lik-Nd	Likemba	Ndeko
3	control	playback	0.00694444	TZ	Lik-Nd	Likemba	Ndeko	FM	4	morn	0.528524056559528	-0.693481647547986	TZ	Lik-Nd	Likemba	Ndeko
3	control	playback	0.00972222	TZ	Lik-Nd	Likemba	Ndeko	FM	2	morn	0.528524056559528	-0.230613871514959	TZ	Lik-Nd	Likemba	Ndeko
3	control	playback	0.0125	TZ	Lik-Nd	Likemba	Ndeko	FM	4	morn	0.528524056559528	0.232253904518071	TZ	Lik-Nd	Likemba	Ndeko
3	control	playback	0.0166667	TZ	Lik-Nd	Likemba	Ndeko	FM	4	morn	0.528524056559528	0.92655556856762	TZ	Lik-Nd	Likemba	Ndeko
3	control	playback	0.0180556	TZ	Lik-Nd	Likemba	Ndeko	FM	4	morn	0.528524056559528	1.15798945658414	TZ	Lik-Nd	Likemba	Ndeko
3	control	playback	0.0194444	TZ	Lik-Nd	Likemba	Ndeko	FM	4	morn	0.528524056559528	1.38942334460065	TZ	Lik-Nd	Likemba	Ndeko
3	control	playback	0.0208333	TZ	Lik-Nd	Likemba	Ndeko	FM	4	morn	0.528524056559528	1.62085723261715	TZ	Lik-Nd	Likemba	Ndeko
3	control	playback	0.00277778	TZ	Lol-Nd	Lola	Ndeko	FM	4	morn	0.528524056559528	-1.38778331159753	TZ	Lol-Nd	Lola	Ndeko
3	control	playback	0.00416667	TZ	Lol-Nd	Lola	Ndeko	FM	4	morn	0.528524056559528	-1.15634942358102	TZ	Lol-Nd	Lola	Ndeko
3	control	playback	0.00833333	TZ	Lol-Nd	Lola	Ndeko	FM	4	morn	0.528524056559528	-0.462047759531473	TZ	Lol-Nd	Lola	Ndeko
3	control	playback	0.00972222	TZ	Lol-Nd	Lola	Ndeko	FM	1	morn	0.528524056559528	-0.230613871514959	TZ	Lol-Nd	Lola	Ndeko
3	control	playback	0.0111111	TZ	Lol-Nd	Lola	Ndeko	FM	1	morn	0.528524056559528	0.000820016501554131	TZ	Lol-Nd	Lola	Ndeko
3	control	playback	0.0125	TZ	Lol-Nd	Lola	Ndeko	FM	4	morn	0.528524056559528	0.232253904518071	TZ	Lol-Nd	Lola	Ndeko
3	control	playback	0.0194444	TZ	Lol-Nd	Lola	Ndeko	FM	3	morn	0.528524056559528	1.38942334460065	TZ	Lol-Nd	Lola	Ndeko
3	control	playback	0.0208333	TZ	Lol-Nd	Lola	Ndeko	FM	3	morn	0.528524056559528	1.62085723261715	TZ	Lol-Nd	Lola	Ndeko
3	control	playback	0.00138889	TZ	Dia-Kek	Diatou	Keke	FM	3	morn	0.528524056559528	-1.61921719961404	TZ	Dia-Kek	Diatou	Keke
3	control	playback	0.00694444	TZ	Dia-Kek	Diatou	Keke	FM	3	morn	0.528524056559528	-0.693481647547986	TZ	Dia-Kek	Diatou	Keke
3	control	playback	0.0138889	TZ	Dia-Kek	Diatou	Keke	FM	4	morn	0.528524056559528	0.463687792534587	TZ	Dia-Kek	Diatou	Keke
3	control	playback	0.0166667	TZ	Dia-Kek	Diatou	Keke	FM	4	morn	0.528524056559528	0.92655556856762	TZ	Dia-Kek	Diatou	Keke
3	control	playback	0.0180556	TZ	Dia-Kek	Diatou	Keke	FM	4	morn	0.528524056559528	1.15798945658414	TZ	Dia-Kek	Diatou	Keke
3	control	playback	0.00138889	TZ	Kek-Mal	Keke	Malaika	FM	4	morn	0.528524056559528	-1.61921719961404	TZ	Kek-Mal	Keke	Malaika
3	control	playback	0.00555556	TZ	Kek-Mal	Keke	Malaika	FM	4	morn	0.528524056559528	-0.924915535564501	TZ	Kek-Mal	Keke	Malaika
3	control	playback	0.00833333	TZ	Kek-Mal	Keke	Malaika	FM	4	morn	0.528524056559528	-0.462047759531473	TZ	Kek-Mal	Keke	Malaika
3	control	playback	0.00972222	TZ	Kek-Mal	Keke	Malaika	FM	4	morn	0.528524056559528	-0.230613871514959	TZ	Kek-Mal	Keke	Malaika
3	control	playback	0.0111111	TZ	Kek-Mal	Keke	Malaika	FM	4	morn	0.528524056559528	0.000820016501554131	TZ	Kek-Mal	Keke	Malaika
3	control	playback	0.0125	TZ	Kek-Mal	Keke	Malaika	FM	4	morn	0.528524056559528	0.232253904518071	TZ	Kek-Mal	Keke	Malaika
3	control	playback	0.0138889	TZ	Kek-Mal	Keke	Malaika	FM	4	morn	0.528524056559528	0.463687792534587	TZ	Kek-Mal	Keke	Malaika
3	control	playback	0.0152778	TZ	Kek-Mal	Keke	Malaika	FM	3	morn	0.528524056559528	0.695121680551103	TZ	Kek-Mal	Keke	Malaika
3	control	playback	0.0166667	TZ	Kek-Mal	Keke	Malaika	FM	4	morn	0.528524056559528	0.92655556856762	TZ	Kek-Mal	Keke	Malaika
3	control	playback	0.0194444	TZ	Kek-Mal	Keke	Malaika	FM	4	morn	0.528524056559528	1.38942334460065	TZ	Kek-Mal	Keke	Malaika
3	control	playback	0.00138889	TZ	Che-Kek	Cheka	Keke	FM	4	morn	0.528524056559528	-1.61921719961404	TZ	Che-Kek	Cheka	Keke
3	control	playback	0.00277778	TZ	Che-Kek	Cheka	Keke	FM	4	morn	0.528524056559528	-1.38778331159753	TZ	Che-Kek	Cheka	Keke
3	control	playback	0.00555556	TZ	Che-Kek	Cheka	Keke	FM	4	morn	0.528524056559528	-0.924915535564501	TZ	Che-Kek	Cheka	Keke
3	control	playback	0.00694444	TZ	Che-Kek	Cheka	Keke	FM	4	morn	0.528524056559528	-0.693481647547986	TZ	Che-Kek	Cheka	Keke
3	control	playback	0.00972222	TZ	Che-Kek	Cheka	Keke	FM	4	morn	0.528524056559528	-0.230613871514959	TZ	Che-Kek	Cheka	Keke
3	control	playback	0.0111111	TZ	Che-Kek	Cheka	Keke	FM	4	morn	0.528524056559528	0.000820016501554131	TZ	Che-Kek	Cheka	Keke
3	control	playback	0.0125	TZ	Che-Kek	Cheka	Keke	FM	4	morn	0.528524056559528	0.232253904518071	TZ	Che-Kek	Cheka	Keke
3	control	playback	0.0138889	TZ	Che-Kek	Cheka	Keke	FM	4	morn	0.528524056559528	0.463687792534587	TZ	Che-Kek	Cheka	Keke
3	control	playback	0.0180556	TZ	Che-Kek	Cheka	Keke	FM	4	morn	0.528524056559528	1.15798945658414	TZ	Che-Kek	Cheka	Keke
3	control	playback	0.0194444	TZ	Che-Kek	Cheka	Keke	FM	4	morn	0.528524056559528	1.38942334460065	TZ	Che-Kek	Cheka	Keke
3	control	playback	0.00277778	TZ	Kek-Lik	Keke	Likemba	FM	4	morn	0.528524056559528	-1.38778331159753	TZ	Kek-Lik	Keke	Likemba
3	control	playback	0.00416667	TZ	Kek-Lik	Keke	Likemba	FM	4	morn	0.528524056559528	-1.15634942358102	TZ	Kek-Lik	Keke	Likemba
3	control	playback	0.00555556	TZ	Kek-Lik	Keke	Likemba	FM	4	morn	0.528524056559528	-0.924915535564501	TZ	Kek-Lik	Keke	Likemba
3	control	playback	0.00694444	TZ	Kek-Lik	Keke	Likemba	FM	4	morn	0.528524056559528	-0.693481647547986	TZ	Kek-Lik	Keke	Likemba
3	control	playback	0.00833333	TZ	Kek-Lik	Keke	Likemba	FM	4	morn	0.528524056559528	-0.462047759531473	TZ	Kek-Lik	Keke	Likemba
3	control	playback	0.00972222	TZ	Kek-Lik	Keke	Likemba	FM	4	morn	0.528524056559528	-0.230613871514959	TZ	Kek-Lik	Keke	Likemba
3	control	playback	0.0138889	TZ	Kek-Lik	Keke	Likemba	FM	4	morn	0.528524056559528	0.463687792534587	TZ	Kek-Lik	Keke	Likemba
3	control	playback	0.0152778	TZ	Kek-Lik	Keke	Likemba	FM	3	morn	0.528524056559528	0.695121680551103	TZ	Kek-Lik	Keke	Likemba
3	control	playback	0.0166667	TZ	Kek-Lik	Keke	Likemba	FM	4	morn	0.528524056559528	0.92655556856762	TZ	Kek-Lik	Keke	Likemba
3	control	playback	0.0194444	TZ	Kek-Lik	Keke	Likemba	FM	4	morn	0.528524056559528	1.38942334460065	TZ	Kek-Lik	Keke	Likemba
3	control	playback	0.00277778	TZ	Kek-Lol	Keke	Lola	FM	4	morn	0.528524056559528	-1.38778331159753	TZ	Kek-Lol	Keke	Lola
3	control	playback	0.0111111	TZ	Kek-Lol	Keke	Lola	FM	4	morn	0.528524056559528	0.000820016501554131	TZ	Kek-Lol	Keke	Lola
3	control	playback	0.0125	TZ	Kek-Lol	Keke	Lola	FM	4	morn	0.528524056559528	0.232253904518071	TZ	Kek-Lol	Keke	Lola
3	control	playback	0.0194444	TZ	Kek-Lol	Keke	Lola	FM	4	morn	0.528524056559528	1.38942334460065	TZ	Kek-Lol	Keke	Lola
3	control	playback	0.00555556	TZ	Dia-Mal	Diatou	Malaika	FF	3	morn	0.528524056559528	-0.924915535564501	TZ	Dia-Mal	Diatou	Malaika
3	control	playback	0.00694444	TZ	Dia-Mal	Diatou	Malaika	FF	3	morn	0.528524056559528	-0.693481647547986	TZ	Dia-Mal	Diatou	Malaika
3	control	playback	0.00972222	TZ	Dia-Mal	Diatou	Malaika	FF	3	morn	0.528524056559528	-0.230613871514959	TZ	Dia-Mal	Diatou	Malaika
3	control	playback	0.0125	TZ	Dia-Mal	Diatou	Malaika	FF	4	morn	0.528524056559528	0.232253904518071	TZ	Dia-Mal	Diatou	Malaika
3	control	playback	0.0138889	TZ	Dia-Mal	Diatou	Malaika	FF	4	morn	0.528524056559528	0.463687792534587	TZ	Dia-Mal	Diatou	Malaika
3	control	playback	0.0166667	TZ	Dia-Mal	Diatou	Malaika	FF	4	morn	0.528524056559528	0.92655556856762	TZ	Dia-Mal	Diatou	Malaika
3	control	playback	0.0180556	TZ	Dia-Mal	Diatou	Malaika	FF	4	morn	0.528524056559528	1.15798945658414	TZ	Dia-Mal	Diatou	Malaika
3	control	playback	0.0194444	TZ	Dia-Mal	Diatou	Malaika	FF	3	morn	0.528524056559528	1.38942334460065	TZ	Dia-Mal	Diatou	Malaika
3	control	playback	0.00694444	TZ	Che-Dia	Cheka	Diatou	FF	4	morn	0.528524056559528	-0.693481647547986	TZ	Che-Dia	Cheka	Diatou
3	control	playback	0.00833333	TZ	Che-Dia	Cheka	Diatou	FF	4	morn	0.528524056559528	-0.462047759531473	TZ	Che-Dia	Cheka	Diatou
3	control	playback	0.0111111	TZ	Che-Dia	Cheka	Diatou	FF	4	morn	0.528524056559528	0.000820016501554131	TZ	Che-Dia	Cheka	Diatou
3	control	playback	0.0152778	TZ	Che-Dia	Cheka	Diatou	FF	4	morn	0.528524056559528	0.695121680551103	TZ	Che-Dia	Cheka	Diatou
3	control	playback	0.0166667	TZ	Che-Dia	Cheka	Diatou	FF	4	morn	0.528524056559528	0.92655556856762	TZ	Che-Dia	Cheka	Diatou
3	control	playback	0.0194444	TZ	Che-Dia	Cheka	Diatou	FF	4	morn	0.528524056559528	1.38942334460065	TZ	Che-Dia	Cheka	Diatou
3	control	playback	0.00138889	TZ	Dia-Lik	Diatou	Likemba	FF	4	morn	0.528524056559528	-1.61921719961404	TZ	Dia-Lik	Diatou	Likemba
3	control	playback	0.00416667	TZ	Dia-Lik	Diatou	Likemba	FF	4	morn	0.528524056559528	-1.15634942358102	TZ	Dia-Lik	Diatou	Likemba
3	control	playback	0.00277778	TZ	Dia-Lol	Diatou	Lola	FF	4	morn	0.528524056559528	-1.38778331159753	TZ	Dia-Lol	Diatou	Lola
3	control	playback	0.00555556	TZ	Dia-Lol	Diatou	Lola	FF	4	morn	0.528524056559528	-0.924915535564501	TZ	Dia-Lol	Diatou	Lola
3	control	playback	0.00972222	TZ	Dia-Lol	Diatou	Lola	FF	4	morn	0.528524056559528	-0.230613871514959	TZ	Dia-Lol	Diatou	Lola
3	control	playback	0.0111111	TZ	Dia-Lol	Diatou	Lola	FF	4	morn	0.528524056559528	0.000820016501554131	TZ	Dia-Lol	Diatou	Lola
3	control	playback	0.0125	TZ	Dia-Lol	Diatou	Lola	FF	4	morn	0.528524056559528	0.232253904518071	TZ	Dia-Lol	Diatou	Lola
3	control	playback	0.0180556	TZ	Dia-Lol	Diatou	Lola	FF	4	morn	0.528524056559528	1.15798945658414	TZ	Dia-Lol	Diatou	Lola
3	control	playback	0.0194444	TZ	Dia-Lol	Diatou	Lola	FF	3	morn	0.528524056559528	1.38942334460065	TZ	Dia-Lol	Diatou	Lola
3	control	playback	0.0208333	TZ	Dia-Lol	Diatou	Lola	FF	4	morn	0.528524056559528	1.62085723261715	TZ	Dia-Lol	Diatou	Lola
3	control	playback	0.00277778	TZ	Che-Mal	Cheka	Malaika	FF	4	morn	0.528524056559528	-1.38778331159753	TZ	Che-Mal	Cheka	Malaika
3	control	playback	0.00416667	TZ	Che-Mal	Cheka	Malaika	FF	4	morn	0.528524056559528	-1.15634942358102	TZ	Che-Mal	Cheka	Malaika
3	control	playback	0.00694444	TZ	Che-Mal	Cheka	Malaika	FF	4	morn	0.528524056559528	-0.693481647547986	TZ	Che-Mal	Cheka	Malaika
3	control	playback	0.00833333	TZ	Che-Mal	Cheka	Malaika	FF	4	morn	0.528524056559528	-0.462047759531473	TZ	Che-Mal	Cheka	Malaika
3	control	playback	0.0111111	TZ	Che-Mal	Cheka	Malaika	FF	4	morn	0.528524056559528	0.000820016501554131	TZ	Che-Mal	Cheka	Malaika
3	control	playback	0.0125	TZ	Che-Mal	Cheka	Malaika	FF	4	morn	0.528524056559528	0.232253904518071	TZ	Che-Mal	Cheka	Malaika
3	control	playback	0.0166667	TZ	Che-Mal	Cheka	Malaika	FF	4	morn	0.528524056559528	0.92655556856762	TZ	Che-Mal	Cheka	Malaika
3	control	playback	0.0180556	TZ	Che-Mal	Cheka	Malaika	FF	4	morn	0.528524056559528	1.15798945658414	TZ	Che-Mal	Cheka	Malaika
3	control	playback	0.0208333	TZ	Che-Mal	Cheka	Malaika	FF	4	morn	0.528524056559528	1.62085723261715	TZ	Che-Mal	Cheka	Malaika
3	control	playback	0.00416667	TZ	Lik-Mal	Likemba	Malaika	FF	4	morn	0.528524056559528	-1.15634942358102	TZ	Lik-Mal	Likemba	Malaika
3	control	playback	0.00833333	TZ	Lik-Mal	Likemba	Malaika	FF	4	morn	0.528524056559528	-0.462047759531473	TZ	Lik-Mal	Likemba	Malaika
3	control	playback	0.0152778	TZ	Lik-Mal	Likemba	Malaika	FF	3	morn	0.528524056559528	0.695121680551103	TZ	Lik-Mal	Likemba	Malaika
3	control	playback	0.0194444	TZ	Lik-Mal	Likemba	Malaika	FF	3	morn	0.528524056559528	1.38942334460065	TZ	Lik-Mal	Likemba	Malaika
3	control	playback	0.0208333	TZ	Lik-Mal	Likemba	Malaika	FF	3	morn	0.528524056559528	1.62085723261715	TZ	Lik-Mal	Likemba	Malaika
3	control	playback	0.00138889	TZ	Lol-Mal	Lola	Malaika	FF	4	morn	0.528524056559528	-1.61921719961404	TZ	Lol-Mal	Lola	Malaika
3	control	playback	0.00694444	TZ	Lol-Mal	Lola	Malaika	FF	4	morn	0.528524056559528	-0.693481647547986	TZ	Lol-Mal	Lola	Malaika
3	control	playback	0.0111111	TZ	Lol-Mal	Lola	Malaika	FF	4	morn	0.528524056559528	0.000820016501554131	TZ	Lol-Mal	Lola	Malaika
3	control	playback	0.0125	TZ	Lol-Mal	Lola	Malaika	FF	3	morn	0.528524056559528	0.232253904518071	TZ	Lol-Mal	Lola	Malaika
3	control	playback	0.0138889	TZ	Lol-Mal	Lola	Malaika	FF	3	morn	0.528524056559528	0.463687792534587	TZ	Lol-Mal	Lola	Malaika
3	control	playback	0.0180556	TZ	Lol-Mal	Lola	Malaika	FF	3	morn	0.528524056559528	1.15798945658414	TZ	Lol-Mal	Lola	Malaika
3	control	playback	0.0208333	TZ	Lol-Mal	Lola	Malaika	FF	2	morn	0.528524056559528	1.62085723261715	TZ	Lol-Mal	Lola	Malaika
3	control	playback	0.00416667	TZ	Che-Lik	Cheka	Likemba	FF	4	morn	0.528524056559528	-1.15634942358102	TZ	Che-Lik	Cheka	Likemba
3	control	playback	0.00833333	TZ	Che-Lik	Cheka	Likemba	FF	4	morn	0.528524056559528	-0.462047759531473	TZ	Che-Lik	Cheka	Likemba
3	control	playback	0.0125	TZ	Che-Lik	Cheka	Likemba	FF	4	morn	0.528524056559528	0.232253904518071	TZ	Che-Lik	Cheka	Likemba
3	control	playback	0.0138889	TZ	Che-Lik	Cheka	Likemba	FF	4	morn	0.528524056559528	0.463687792534587	TZ	Che-Lik	Cheka	Likemba
3	control	playback	0.0152778	TZ	Che-Lik	Cheka	Likemba	FF	4	morn	0.528524056559528	0.695121680551103	TZ	Che-Lik	Cheka	Likemba
3	control	playback	0.0166667	TZ	Che-Lik	Cheka	Likemba	FF	4	morn	0.528524056559528	0.92655556856762	TZ	Che-Lik	Cheka	Likemba
3	control	playback	0.0208333	TZ	Che-Lik	Cheka	Likemba	FF	4	morn	0.528524056559528	1.62085723261715	TZ	Che-Lik	Cheka	Likemba
3	control	playback	0.00138889	TZ	Che-Lol	Cheka	Lola	FF	4	morn	0.528524056559528	-1.61921719961404	TZ	Che-Lol	Cheka	Lola
3	control	playback	0.00555556	TZ	Che-Lol	Cheka	Lola	FF	4	morn	0.528524056559528	-0.924915535564501	TZ	Che-Lol	Cheka	Lola
3	control	playback	0.00694444	TZ	Che-Lol	Cheka	Lola	FF	4	morn	0.528524056559528	-0.693481647547986	TZ	Che-Lol	Cheka	Lola
3	control	playback	0.0125	TZ	Che-Lol	Cheka	Lola	FF	4	morn	0.528524056559528	0.232253904518071	TZ	Che-Lol	Cheka	Lola
3	control	playback	0.0166667	TZ	Che-Lol	Cheka	Lola	FF	4	morn	0.528524056559528	0.92655556856762	TZ	Che-Lol	Cheka	Lola
3	control	playback	0.0194444	TZ	Che-Lol	Cheka	Lola	FF	4	morn	0.528524056559528	1.38942334460065	TZ	Che-Lol	Cheka	Lola
3	control	playback	0.0208333	TZ	Che-Lol	Cheka	Lola	FF	4	morn	0.528524056559528	1.62085723261715	TZ	Che-Lol	Cheka	Lola
3	control	playback	0.00138889	TZ	Lik-Lol	Likemba	Lola	FF	1	morn	0.528524056559528	-1.61921719961404	TZ	Lik-Lol	Likemba	Lola
3	control	playback	0.00277778	TZ	Lik-Lol	Likemba	Lola	FF	1	morn	0.528524056559528	-1.38778331159753	TZ	Lik-Lol	Likemba	Lola
3	control	playback	0.00416667	TZ	Lik-Lol	Likemba	Lola	FF	1	morn	0.528524056559528	-1.15634942358102	TZ	Lik-Lol	Likemba	Lola
3	control	playback	0.00694444	TZ	Lik-Lol	Likemba	Lola	FF	1	morn	0.528524056559528	-0.693481647547986	TZ	Lik-Lol	Likemba	Lola
3	control	playback	0.0111111	TZ	Lik-Lol	Likemba	Lola	FF	3	morn	0.528524056559528	0.000820016501554131	TZ	Lik-Lol	Likemba	Lola
3	control	playback	0.0125	TZ	Lik-Lol	Likemba	Lola	FF	2	morn	0.528524056559528	0.232253904518071	TZ	Lik-Lol	Likemba	Lola
3	control	playback	0.0152778	TZ	Lik-Lol	Likemba	Lola	FF	1	morn	0.528524056559528	0.695121680551103	TZ	Lik-Lol	Likemba	Lola
3	control	playback	0.0194444	TZ	Lik-Lol	Likemba	Lola	FF	3	morn	0.528524056559528	1.38942334460065	TZ	Lik-Lol	Likemba	Lola
3	outgroup	playback	0.00138889	TZ	Ke-Nd	Keke	Ndeko	MM	4	aft	0.528524056559528	-1.61921719961404	TZ	Ke-Nd	Keke	Ndeko
3	outgroup	playback	0.00277778	TZ	Ke-Nd	Keke	Ndeko	MM	4	aft	0.528524056559528	-1.38778331159753	TZ	Ke-Nd	Keke	Ndeko
3	outgroup	playback	0.0125	TZ	Ke-Nd	Keke	Ndeko	MM	4	aft	0.528524056559528	0.232253904518071	TZ	Ke-Nd	Keke	Ndeko
3	outgroup	playback	0.0138889	TZ	Ke-Nd	Keke	Ndeko	MM	4	aft	0.528524056559528	0.463687792534587	TZ	Ke-Nd	Keke	Ndeko
3	outgroup	playback	0.0152778	TZ	Ke-Nd	Keke	Ndeko	MM	4	aft	0.528524056559528	0.695121680551103	TZ	Ke-Nd	Keke	Ndeko
3	outgroup	playback	0.0166667	TZ	Ke-Nd	Keke	Ndeko	MM	4	aft	0.528524056559528	0.92655556856762	TZ	Ke-Nd	Keke	Ndeko
3	outgroup	playback	0.0180556	TZ	Ke-Nd	Keke	Ndeko	MM	4	aft	0.528524056559528	1.15798945658414	TZ	Ke-Nd	Keke	Ndeko
3	outgroup	playback	0.0194444	TZ	Ke-Nd	Keke	Ndeko	MM	4	aft	0.528524056559528	1.38942334460065	TZ	Ke-Nd	Keke	Ndeko
3	outgroup	playback	0.0208333	TZ	Ke-Nd	Keke	Ndeko	MM	4	aft	0.528524056559528	1.62085723261715	TZ	Ke-Nd	Keke	Ndeko
3	outgroup	playback	0.00138889	TZ	Dia-Nd	Diatou	Ndeko	FM	4	aft	0.528524056559528	-1.61921719961404	TZ	Dia-Nd	Diatou	Ndeko
3	outgroup	playback	0.00555556	TZ	Dia-Nd	Diatou	Ndeko	FM	3	aft	0.528524056559528	-0.924915535564501	TZ	Dia-Nd	Diatou	Ndeko
3	outgroup	playback	0.00694444	TZ	Dia-Nd	Diatou	Ndeko	FM	4	aft	0.528524056559528	-0.693481647547986	TZ	Dia-Nd	Diatou	Ndeko
3	outgroup	playback	0.0125	TZ	Dia-Nd	Diatou	Ndeko	FM	4	aft	0.528524056559528	0.232253904518071	TZ	Dia-Nd	Diatou	Ndeko
3	outgroup	playback	0.0138889	TZ	Dia-Nd	Diatou	Ndeko	FM	3	aft	0.528524056559528	0.463687792534587	TZ	Dia-Nd	Diatou	Ndeko
3	outgroup	playback	0.0180556	TZ	Dia-Nd	Diatou	Ndeko	FM	4	aft	0.528524056559528	1.15798945658414	TZ	Dia-Nd	Diatou	Ndeko
3	outgroup	playback	0.0194444	TZ	Dia-Nd	Diatou	Ndeko	FM	4	aft	0.528524056559528	1.38942334460065	TZ	Dia-Nd	Diatou	Ndeko
3	outgroup	playback	0.00138889	TZ	Mal-Nd	Malaika	Ndeko	FM	4	aft	0.528524056559528	-1.61921719961404	TZ	Mal-Nd	Malaika	Ndeko
3	outgroup	playback	0.00555556	TZ	Mal-Nd	Malaika	Ndeko	FM	4	aft	0.528524056559528	-0.924915535564501	TZ	Mal-Nd	Malaika	Ndeko
3	outgroup	playback	0.00694444	TZ	Mal-Nd	Malaika	Ndeko	FM	4	aft	0.528524056559528	-0.693481647547986	TZ	Mal-Nd	Malaika	Ndeko
3	outgroup	playback	0.0111111	TZ	Mal-Nd	Malaika	Ndeko	FM	4	aft	0.528524056559528	0.000820016501554131	TZ	Mal-Nd	Malaika	Ndeko
3	outgroup	playback	0.0125	TZ	Mal-Nd	Malaika	Ndeko	FM	4	aft	0.528524056559528	0.232253904518071	TZ	Mal-Nd	Malaika	Ndeko
3	outgroup	playback	0.0138889	TZ	Mal-Nd	Malaika	Ndeko	FM	3	aft	0.528524056559528	0.463687792534587	TZ	Mal-Nd	Malaika	Ndeko
3	outgroup	playback	0.0152778	TZ	Mal-Nd	Malaika	Ndeko	FM	4	aft	0.528524056559528	0.695121680551103	TZ	Mal-Nd	Malaika	Ndeko
3	outgroup	playback	0.0194444	TZ	Mal-Nd	Malaika	Ndeko	FM	4	aft	0.528524056559528	1.38942334460065	TZ	Mal-Nd	Malaika	Ndeko
3	outgroup	playback	0.00138889	TZ	Che-Nd	Cheka	Ndeko	FM	4	aft	0.528524056559528	-1.61921719961404	TZ	Che-Nd	Cheka	Ndeko
3	outgroup	playback	0.00277778	TZ	Che-Nd	Cheka	Ndeko	FM	4	aft	0.528524056559528	-1.38778331159753	TZ	Che-Nd	Cheka	Ndeko
3	outgroup	playback	0.00416667	TZ	Che-Nd	Cheka	Ndeko	FM	4	aft	0.528524056559528	-1.15634942358102	TZ	Che-Nd	Cheka	Ndeko
3	outgroup	playback	0.00694444	TZ	Che-Nd	Cheka	Ndeko	FM	3	aft	0.528524056559528	-0.693481647547986	TZ	Che-Nd	Cheka	Ndeko
3	outgroup	playback	0.00972222	TZ	Che-Nd	Cheka	Ndeko	FM	4	aft	0.528524056559528	-0.230613871514959	TZ	Che-Nd	Cheka	Ndeko
3	outgroup	playback	0.0111111	TZ	Che-Nd	Cheka	Ndeko	FM	4	aft	0.528524056559528	0.000820016501554131	TZ	Che-Nd	Cheka	Ndeko
3	outgroup	playback	0.0138889	TZ	Che-Nd	Cheka	Ndeko	FM	3	aft	0.528524056559528	0.463687792534587	TZ	Che-Nd	Cheka	Ndeko
3	outgroup	playback	0.0152778	TZ	Che-Nd	Cheka	Ndeko	FM	3	aft	0.528524056559528	0.695121680551103	TZ	Che-Nd	Cheka	Ndeko
3	outgroup	playback	0.0180556	TZ	Che-Nd	Cheka	Ndeko	FM	4	aft	0.528524056559528	1.15798945658414	TZ	Che-Nd	Cheka	Ndeko
3	outgroup	playback	0.00416667	TZ	Lik-Nd	Likemba	Ndeko	FM	4	aft	0.528524056559528	-1.15634942358102	TZ	Lik-Nd	Likemba	Ndeko
3	outgroup	playback	0.00555556	TZ	Lik-Nd	Likemba	Ndeko	FM	4	aft	0.528524056559528	-0.924915535564501	TZ	Lik-Nd	Likemba	Ndeko
3	outgroup	playback	0.00972222	TZ	Lik-Nd	Likemba	Ndeko	FM	4	aft	0.528524056559528	-0.230613871514959	TZ	Lik-Nd	Likemba	Ndeko
3	outgroup	playback	0.0111111	TZ	Lik-Nd	Likemba	Ndeko	FM	4	aft	0.528524056559528	0.000820016501554131	TZ	Lik-Nd	Likemba	Ndeko
3	outgroup	playback	0.0125	TZ	Lik-Nd	Likemba	Ndeko	FM	4	aft	0.528524056559528	0.232253904518071	TZ	Lik-Nd	Likemba	Ndeko
3	outgroup	playback	0.0138889	TZ	Lik-Nd	Likemba	Ndeko	FM	3	aft	0.528524056559528	0.463687792534587	TZ	Lik-Nd	Likemba	Ndeko
3	outgroup	playback	0.0180556	TZ	Lik-Nd	Likemba	Ndeko	FM	4	aft	0.528524056559528	1.15798945658414	TZ	Lik-Nd	Likemba	Ndeko
3	outgroup	playback	0.0208333	TZ	Lik-Nd	Likemba	Ndeko	FM	4	aft	0.528524056559528	1.62085723261715	TZ	Lik-Nd	Likemba	Ndeko
3	outgroup	playback	0.00138889	TZ	Lol-Nd	Lola	Ndeko	FM	4	aft	0.528524056559528	-1.61921719961404	TZ	Lol-Nd	Lola	Ndeko
3	outgroup	playback	0.00555556	TZ	Lol-Nd	Lola	Ndeko	FM	4	aft	0.528524056559528	-0.924915535564501	TZ	Lol-Nd	Lola	Ndeko
3	outgroup	playback	0.00833333	TZ	Lol-Nd	Lola	Ndeko	FM	4	aft	0.528524056559528	-0.462047759531473	TZ	Lol-Nd	Lola	Ndeko
3	outgroup	playback	0.00972222	TZ	Lol-Nd	Lola	Ndeko	FM	4	aft	0.528524056559528	-0.230613871514959	TZ	Lol-Nd	Lola	Ndeko
3	outgroup	playback	0.0166667	TZ	Lol-Nd	Lola	Ndeko	FM	4	aft	0.528524056559528	0.92655556856762	TZ	Lol-Nd	Lola	Ndeko
3	outgroup	playback	0.00277778	TZ	Dia-Kek	Diatou	Keke	FM	4	aft	0.528524056559528	-1.38778331159753	TZ	Dia-Kek	Diatou	Keke
3	outgroup	playback	0.00416667	TZ	Dia-Kek	Diatou	Keke	FM	4	aft	0.528524056559528	-1.15634942358102	TZ	Dia-Kek	Diatou	Keke
3	outgroup	playback	0.00555556	TZ	Dia-Kek	Diatou	Keke	FM	4	aft	0.528524056559528	-0.924915535564501	TZ	Dia-Kek	Diatou	Keke
3	outgroup	playback	0.00833333	TZ	Dia-Kek	Diatou	Keke	FM	4	aft	0.528524056559528	-0.462047759531473	TZ	Dia-Kek	Diatou	Keke
3	outgroup	playback	0.00972222	TZ	Dia-Kek	Diatou	Keke	FM	4	aft	0.528524056559528	-0.230613871514959	TZ	Dia-Kek	Diatou	Keke
3	outgroup	playback	0.0111111	TZ	Dia-Kek	Diatou	Keke	FM	4	aft	0.528524056559528	0.000820016501554131	TZ	Dia-Kek	Diatou	Keke
3	outgroup	playback	0.0125	TZ	Dia-Kek	Diatou	Keke	FM	4	aft	0.528524056559528	0.232253904518071	TZ	Dia-Kek	Diatou	Keke
3	outgroup	playback	0.0166667	TZ	Dia-Kek	Diatou	Keke	FM	3	aft	0.528524056559528	0.92655556856762	TZ	Dia-Kek	Diatou	Keke
3	outgroup	playback	0.0208333	TZ	Dia-Kek	Diatou	Keke	FM	4	aft	0.528524056559528	1.62085723261715	TZ	Dia-Kek	Diatou	Keke
3	outgroup	playback	0.00138889	TZ	Kek-Mal	Keke	Malaika	FM	4	aft	0.528524056559528	-1.61921719961404	TZ	Kek-Mal	Keke	Malaika
3	outgroup	playback	0.00277778	TZ	Kek-Mal	Keke	Malaika	FM	4	aft	0.528524056559528	-1.38778331159753	TZ	Kek-Mal	Keke	Malaika
3	outgroup	playback	0.0111111	TZ	Kek-Mal	Keke	Malaika	FM	4	aft	0.528524056559528	0.000820016501554131	TZ	Kek-Mal	Keke	Malaika
3	outgroup	playback	0.0138889	TZ	Kek-Mal	Keke	Malaika	FM	4	aft	0.528524056559528	0.463687792534587	TZ	Kek-Mal	Keke	Malaika
3	outgroup	playback	0.0166667	TZ	Kek-Mal	Keke	Malaika	FM	4	aft	0.528524056559528	0.92655556856762	TZ	Kek-Mal	Keke	Malaika
3	outgroup	playback	0.0180556	TZ	Kek-Mal	Keke	Malaika	FM	3	aft	0.528524056559528	1.15798945658414	TZ	Kek-Mal	Keke	Malaika
3	outgroup	playback	0.0208333	TZ	Kek-Mal	Keke	Malaika	FM	4	aft	0.528524056559528	1.62085723261715	TZ	Kek-Mal	Keke	Malaika
3	outgroup	playback	0.00277778	TZ	Che-Kek	Cheka	Keke	FM	4	aft	0.528524056559528	-1.38778331159753	TZ	Che-Kek	Cheka	Keke
3	outgroup	playback	0.00416667	TZ	Che-Kek	Cheka	Keke	FM	4	aft	0.528524056559528	-1.15634942358102	TZ	Che-Kek	Cheka	Keke
3	outgroup	playback	0.00972222	TZ	Che-Kek	Cheka	Keke	FM	3	aft	0.528524056559528	-0.230613871514959	TZ	Che-Kek	Cheka	Keke
3	outgroup	playback	0.0111111	TZ	Che-Kek	Cheka	Keke	FM	3	aft	0.528524056559528	0.000820016501554131	TZ	Che-Kek	Cheka	Keke
3	outgroup	playback	0.0152778	TZ	Che-Kek	Cheka	Keke	FM	4	aft	0.528524056559528	0.695121680551103	TZ	Che-Kek	Cheka	Keke
3	outgroup	playback	0.0166667	TZ	Che-Kek	Cheka	Keke	FM	4	aft	0.528524056559528	0.92655556856762	TZ	Che-Kek	Cheka	Keke
3	outgroup	playback	0.0180556	TZ	Che-Kek	Cheka	Keke	FM	3	aft	0.528524056559528	1.15798945658414	TZ	Che-Kek	Cheka	Keke
3	outgroup	playback	0.0194444	TZ	Che-Kek	Cheka	Keke	FM	4	aft	0.528524056559528	1.38942334460065	TZ	Che-Kek	Cheka	Keke
3	outgroup	playback	0.00138889	TZ	Kek-Lik	Keke	Likemba	FM	4	aft	0.528524056559528	-1.61921719961404	TZ	Kek-Lik	Keke	Likemba
3	outgroup	playback	0.00694444	TZ	Kek-Lik	Keke	Likemba	FM	4	aft	0.528524056559528	-0.693481647547986	TZ	Kek-Lik	Keke	Likemba
3	outgroup	playback	0.0111111	TZ	Kek-Lik	Keke	Likemba	FM	4	aft	0.528524056559528	0.000820016501554131	TZ	Kek-Lik	Keke	Likemba
3	outgroup	playback	0.0125	TZ	Kek-Lik	Keke	Likemba	FM	4	aft	0.528524056559528	0.232253904518071	TZ	Kek-Lik	Keke	Likemba
3	outgroup	playback	0.0152778	TZ	Kek-Lik	Keke	Likemba	FM	4	aft	0.528524056559528	0.695121680551103	TZ	Kek-Lik	Keke	Likemba
3	outgroup	playback	0.0166667	TZ	Kek-Lik	Keke	Likemba	FM	2	aft	0.528524056559528	0.92655556856762	TZ	Kek-Lik	Keke	Likemba
3	outgroup	playback	0.0180556	TZ	Kek-Lik	Keke	Likemba	FM	3	aft	0.528524056559528	1.15798945658414	TZ	Kek-Lik	Keke	Likemba
3	outgroup	playback	0.00138889	TZ	Kek-Lol	Keke	Lola	FM	4	aft	0.528524056559528	-1.61921719961404	TZ	Kek-Lol	Keke	Lola
3	outgroup	playback	0.00972222	TZ	Kek-Lol	Keke	Lola	FM	4	aft	0.528524056559528	-0.230613871514959	TZ	Kek-Lol	Keke	Lola
3	outgroup	playback	0.0111111	TZ	Kek-Lol	Keke	Lola	FM	4	aft	0.528524056559528	0.000820016501554131	TZ	Kek-Lol	Keke	Lola
3	outgroup	playback	0.0166667	TZ	Kek-Lol	Keke	Lola	FM	2	aft	0.528524056559528	0.92655556856762	TZ	Kek-Lol	Keke	Lola
3	outgroup	playback	0.0180556	TZ	Kek-Lol	Keke	Lola	FM	3	aft	0.528524056559528	1.15798945658414	TZ	Kek-Lol	Keke	Lola
3	outgroup	playback	0.0208333	TZ	Kek-Lol	Keke	Lola	FM	4	aft	0.528524056559528	1.62085723261715	TZ	Kek-Lol	Keke	Lola
3	outgroup	playback	0.00416667	TZ	Dia-Mal	Diatou	Malaika	FF	4	aft	0.528524056559528	-1.15634942358102	TZ	Dia-Mal	Diatou	Malaika
3	outgroup	playback	0.00972222	TZ	Dia-Mal	Diatou	Malaika	FF	4	aft	0.528524056559528	-0.230613871514959	TZ	Dia-Mal	Diatou	Malaika
3	outgroup	playback	0.0194444	TZ	Dia-Mal	Diatou	Malaika	FF	4	aft	0.528524056559528	1.38942334460065	TZ	Dia-Mal	Diatou	Malaika
3	outgroup	playback	0.00277778	TZ	Che-Dia	Cheka	Diatou	FF	4	aft	0.528524056559528	-1.38778331159753	TZ	Che-Dia	Cheka	Diatou
3	outgroup	playback	0.00416667	TZ	Che-Dia	Cheka	Diatou	FF	3	aft	0.528524056559528	-1.15634942358102	TZ	Che-Dia	Cheka	Diatou
3	outgroup	playback	0.00833333	TZ	Che-Dia	Cheka	Diatou	FF	4	aft	0.528524056559528	-0.462047759531473	TZ	Che-Dia	Cheka	Diatou
3	outgroup	playback	0.0111111	TZ	Che-Dia	Cheka	Diatou	FF	4	aft	0.528524056559528	0.000820016501554131	TZ	Che-Dia	Cheka	Diatou
3	outgroup	playback	0.0152778	TZ	Che-Dia	Cheka	Diatou	FF	4	aft	0.528524056559528	0.695121680551103	TZ	Che-Dia	Cheka	Diatou
3	outgroup	playback	0.0180556	TZ	Che-Dia	Cheka	Diatou	FF	4	aft	0.528524056559528	1.15798945658414	TZ	Che-Dia	Cheka	Diatou
3	outgroup	playback	0.00277778	TZ	Dia-Lik	Diatou	Likemba	FF	4	aft	0.528524056559528	-1.38778331159753	TZ	Dia-Lik	Diatou	Likemba
3	outgroup	playback	0.00416667	TZ	Dia-Lik	Diatou	Likemba	FF	4	aft	0.528524056559528	-1.15634942358102	TZ	Dia-Lik	Diatou	Likemba
3	outgroup	playback	0.0125	TZ	Dia-Lik	Diatou	Likemba	FF	2	aft	0.528524056559528	0.232253904518071	TZ	Dia-Lik	Diatou	Likemba
3	outgroup	playback	0.0138889	TZ	Dia-Lik	Diatou	Likemba	FF	3	aft	0.528524056559528	0.463687792534587	TZ	Dia-Lik	Diatou	Likemba
3	outgroup	playback	0.0180556	TZ	Dia-Lik	Diatou	Likemba	FF	4	aft	0.528524056559528	1.15798945658414	TZ	Dia-Lik	Diatou	Likemba
3	outgroup	playback	0.0194444	TZ	Dia-Lik	Diatou	Likemba	FF	4	aft	0.528524056559528	1.38942334460065	TZ	Dia-Lik	Diatou	Likemba
3	outgroup	playback	0.0208333	TZ	Dia-Lik	Diatou	Likemba	FF	4	aft	0.528524056559528	1.62085723261715	TZ	Dia-Lik	Diatou	Likemba
3	outgroup	playback	0.00138889	TZ	Dia-Lol	Diatou	Lola	FF	4	aft	0.528524056559528	-1.61921719961404	TZ	Dia-Lol	Diatou	Lola
3	outgroup	playback	0.00416667	TZ	Dia-Lol	Diatou	Lola	FF	4	aft	0.528524056559528	-1.15634942358102	TZ	Dia-Lol	Diatou	Lola
3	outgroup	playback	0.00694444	TZ	Dia-Lol	Diatou	Lola	FF	3	aft	0.528524056559528	-0.693481647547986	TZ	Dia-Lol	Diatou	Lola
3	outgroup	playback	0.00972222	TZ	Dia-Lol	Diatou	Lola	FF	3	aft	0.528524056559528	-0.230613871514959	TZ	Dia-Lol	Diatou	Lola
3	outgroup	playback	0.0125	TZ	Dia-Lol	Diatou	Lola	FF	2	aft	0.528524056559528	0.232253904518071	TZ	Dia-Lol	Diatou	Lola
3	outgroup	playback	0.0138889	TZ	Dia-Lol	Diatou	Lola	FF	3	aft	0.528524056559528	0.463687792534587	TZ	Dia-Lol	Diatou	Lola
3	outgroup	playback	0.0208333	TZ	Dia-Lol	Diatou	Lola	FF	4	aft	0.528524056559528	1.62085723261715	TZ	Dia-Lol	Diatou	Lola
3	outgroup	playback	0.00138889	TZ	Che-Mal	Cheka	Malaika	FF	4	aft	0.528524056559528	-1.61921719961404	TZ	Che-Mal	Cheka	Malaika
3	outgroup	playback	0.00277778	TZ	Che-Mal	Cheka	Malaika	FF	4	aft	0.528524056559528	-1.38778331159753	TZ	Che-Mal	Cheka	Malaika
3	outgroup	playback	0.00416667	TZ	Che-Mal	Cheka	Malaika	FF	4	aft	0.528524056559528	-1.15634942358102	TZ	Che-Mal	Cheka	Malaika
3	outgroup	playback	0.00555556	TZ	Che-Mal	Cheka	Malaika	FF	4	aft	0.528524056559528	-0.924915535564501	TZ	Che-Mal	Cheka	Malaika
3	outgroup	playback	0.00833333	TZ	Che-Mal	Cheka	Malaika	FF	4	aft	0.528524056559528	-0.462047759531473	TZ	Che-Mal	Cheka	Malaika
3	outgroup	playback	0.00972222	TZ	Che-Mal	Cheka	Malaika	FF	4	aft	0.528524056559528	-0.230613871514959	TZ	Che-Mal	Cheka	Malaika
3	outgroup	playback	0.0152778	TZ	Che-Mal	Cheka	Malaika	FF	4	aft	0.528524056559528	0.695121680551103	TZ	Che-Mal	Cheka	Malaika
3	outgroup	playback	0.0180556	TZ	Che-Mal	Cheka	Malaika	FF	4	aft	0.528524056559528	1.15798945658414	TZ	Che-Mal	Cheka	Malaika
3	outgroup	playback	0.0194444	TZ	Che-Mal	Cheka	Malaika	FF	4	aft	0.528524056559528	1.38942334460065	TZ	Che-Mal	Cheka	Malaika
3	outgroup	playback	0.0208333	TZ	Che-Mal	Cheka	Malaika	FF	4	aft	0.528524056559528	1.62085723261715	TZ	Che-Mal	Cheka	Malaika
3	outgroup	playback	0.00555556	TZ	Lik-Mal	Likemba	Malaika	FF	4	aft	0.528524056559528	-0.924915535564501	TZ	Lik-Mal	Likemba	Malaika
3	outgroup	playback	0.00694444	TZ	Lik-Mal	Likemba	Malaika	FF	4	aft	0.528524056559528	-0.693481647547986	TZ	Lik-Mal	Likemba	Malaika
3	outgroup	playback	0.00833333	TZ	Lik-Mal	Likemba	Malaika	FF	4	aft	0.528524056559528	-0.462047759531473	TZ	Lik-Mal	Likemba	Malaika
3	outgroup	playback	0.0125	TZ	Lik-Mal	Likemba	Malaika	FF	4	aft	0.528524056559528	0.232253904518071	TZ	Lik-Mal	Likemba	Malaika
3	outgroup	playback	0.0138889	TZ	Lik-Mal	Likemba	Malaika	FF	3	aft	0.528524056559528	0.463687792534587	TZ	Lik-Mal	Likemba	Malaika
3	outgroup	playback	0.0166667	TZ	Lik-Mal	Likemba	Malaika	FF	4	aft	0.528524056559528	0.92655556856762	TZ	Lik-Mal	Likemba	Malaika
3	outgroup	playback	0.0208333	TZ	Lik-Mal	Likemba	Malaika	FF	2	aft	0.528524056559528	1.62085723261715	TZ	Lik-Mal	Likemba	Malaika
3	outgroup	playback	0.00277778	TZ	Lol-Mal	Lola	Malaika	FF	4	aft	0.528524056559528	-1.38778331159753	TZ	Lol-Mal	Lola	Malaika
3	outgroup	playback	0.00416667	TZ	Lol-Mal	Lola	Malaika	FF	4	aft	0.528524056559528	-1.15634942358102	TZ	Lol-Mal	Lola	Malaika
3	outgroup	playback	0.00694444	TZ	Lol-Mal	Lola	Malaika	FF	4	aft	0.528524056559528	-0.693481647547986	TZ	Lol-Mal	Lola	Malaika
3	outgroup	playback	0.0111111	TZ	Lol-Mal	Lola	Malaika	FF	4	aft	0.528524056559528	0.000820016501554131	TZ	Lol-Mal	Lola	Malaika
3	outgroup	playback	0.0125	TZ	Lol-Mal	Lola	Malaika	FF	4	aft	0.528524056559528	0.232253904518071	TZ	Lol-Mal	Lola	Malaika
3	outgroup	playback	0.0152778	TZ	Lol-Mal	Lola	Malaika	FF	4	aft	0.528524056559528	0.695121680551103	TZ	Lol-Mal	Lola	Malaika
3	outgroup	playback	0.0166667	TZ	Lol-Mal	Lola	Malaika	FF	4	aft	0.528524056559528	0.92655556856762	TZ	Lol-Mal	Lola	Malaika
3	outgroup	playback	0.0180556	TZ	Lol-Mal	Lola	Malaika	FF	3	aft	0.528524056559528	1.15798945658414	TZ	Lol-Mal	Lola	Malaika
3	outgroup	playback	0.0208333	TZ	Lol-Mal	Lola	Malaika	FF	2	aft	0.528524056559528	1.62085723261715	TZ	Lol-Mal	Lola	Malaika
3	outgroup	playback	0.00138889	TZ	Che-Lik	Cheka	Likemba	FF	4	aft	0.528524056559528	-1.61921719961404	TZ	Che-Lik	Cheka	Likemba
3	outgroup	playback	0.00277778	TZ	Che-Lik	Cheka	Likemba	FF	4	aft	0.528524056559528	-1.38778331159753	TZ	Che-Lik	Cheka	Likemba
3	outgroup	playback	0.00555556	TZ	Che-Lik	Cheka	Likemba	FF	4	aft	0.528524056559528	-0.924915535564501	TZ	Che-Lik	Cheka	Likemba
3	outgroup	playback	0.00833333	TZ	Che-Lik	Cheka	Likemba	FF	4	aft	0.528524056559528	-0.462047759531473	TZ	Che-Lik	Cheka	Likemba
3	outgroup	playback	0.0125	TZ	Che-Lik	Cheka	Likemba	FF	4	aft	0.528524056559528	0.232253904518071	TZ	Che-Lik	Cheka	Likemba
3	outgroup	playback	0.0194444	TZ	Che-Lik	Cheka	Likemba	FF	4	aft	0.528524056559528	1.38942334460065	TZ	Che-Lik	Cheka	Likemba
3	outgroup	playback	0.0208333	TZ	Che-Lik	Cheka	Likemba	FF	4	aft	0.528524056559528	1.62085723261715	TZ	Che-Lik	Cheka	Likemba
3	outgroup	playback	0.00138889	TZ	Che-Lol	Cheka	Lola	FF	4	aft	0.528524056559528	-1.61921719961404	TZ	Che-Lol	Cheka	Lola
3	outgroup	playback	0.00555556	TZ	Che-Lol	Cheka	Lola	FF	4	aft	0.528524056559528	-0.924915535564501	TZ	Che-Lol	Cheka	Lola
3	outgroup	playback	0.00833333	TZ	Che-Lol	Cheka	Lola	FF	4	aft	0.528524056559528	-0.462047759531473	TZ	Che-Lol	Cheka	Lola
3	outgroup	playback	0.0111111	TZ	Che-Lol	Cheka	Lola	FF	4	aft	0.528524056559528	0.000820016501554131	TZ	Che-Lol	Cheka	Lola
3	outgroup	playback	0.0138889	TZ	Che-Lol	Cheka	Lola	FF	2	aft	0.528524056559528	0.463687792534587	TZ	Che-Lol	Cheka	Lola
3	outgroup	playback	0.0152778	TZ	Che-Lol	Cheka	Lola	FF	3	aft	0.528524056559528	0.695121680551103	TZ	Che-Lol	Cheka	Lola
3	outgroup	playback	0.0166667	TZ	Che-Lol	Cheka	Lola	FF	4	aft	0.528524056559528	0.92655556856762	TZ	Che-Lol	Cheka	Lola
3	outgroup	playback	0.0194444	TZ	Che-Lol	Cheka	Lola	FF	4	aft	0.528524056559528	1.38942334460065	TZ	Che-Lol	Cheka	Lola
3	outgroup	playback	0.0208333	TZ	Che-Lol	Cheka	Lola	FF	4	aft	0.528524056559528	1.62085723261715	TZ	Che-Lol	Cheka	Lola
3	outgroup	playback	0.00277778	TZ	Lik-Lol	Likemba	Lola	FF	1	aft	0.528524056559528	-1.38778331159753	TZ	Lik-Lol	Likemba	Lola
3	outgroup	playback	0.00555556	TZ	Lik-Lol	Likemba	Lola	FF	3	aft	0.528524056559528	-0.924915535564501	TZ	Lik-Lol	Likemba	Lola
3	outgroup	playback	0.00833333	TZ	Lik-Lol	Likemba	Lola	FF	2	aft	0.528524056559528	-0.462047759531473	TZ	Lik-Lol	Likemba	Lola
3	outgroup	playback	0.0166667	TZ	Lik-Lol	Likemba	Lola	FF	1	aft	0.528524056559528	0.92655556856762	TZ	Lik-Lol	Likemba	Lola
3	outgroup	playback	0.0194444	TZ	Lik-Lol	Likemba	Lola	FF	2	aft	0.528524056559528	1.38942334460065	TZ	Lik-Lol	Likemba	Lola
4	outgroup	playback	0.00138889	TZ	Ke-Nd	Keke	Ndeko	MM	4	morn	1.44813586347555	-1.61921719961404	TZ	Ke-Nd	Keke	Ndeko
4	outgroup	playback	0.00277778	TZ	Ke-Nd	Keke	Ndeko	MM	4	morn	1.44813586347555	-1.38778331159753	TZ	Ke-Nd	Keke	Ndeko
4	outgroup	playback	0.00416667	TZ	Ke-Nd	Keke	Ndeko	MM	4	morn	1.44813586347555	-1.15634942358102	TZ	Ke-Nd	Keke	Ndeko
4	outgroup	playback	0.00694444	TZ	Ke-Nd	Keke	Ndeko	MM	4	morn	1.44813586347555	-0.693481647547986	TZ	Ke-Nd	Keke	Ndeko
4	outgroup	playback	0.0152778	TZ	Ke-Nd	Keke	Ndeko	MM	4	morn	1.44813586347555	0.695121680551103	TZ	Ke-Nd	Keke	Ndeko
4	outgroup	playback	0.00277778	TZ	Dia-Nd	Diatou	Ndeko	FM	4	morn	1.44813586347555	-1.38778331159753	TZ	Dia-Nd	Diatou	Ndeko
4	outgroup	playback	0.00416667	TZ	Dia-Nd	Diatou	Ndeko	FM	4	morn	1.44813586347555	-1.15634942358102	TZ	Dia-Nd	Diatou	Ndeko
4	outgroup	playback	0.0111111	TZ	Dia-Nd	Diatou	Ndeko	FM	4	morn	1.44813586347555	0.000820016501554131	TZ	Dia-Nd	Diatou	Ndeko
4	outgroup	playback	0.0125	TZ	Dia-Nd	Diatou	Ndeko	FM	4	morn	1.44813586347555	0.232253904518071	TZ	Dia-Nd	Diatou	Ndeko
4	outgroup	playback	0.0138889	TZ	Dia-Nd	Diatou	Ndeko	FM	4	morn	1.44813586347555	0.463687792534587	TZ	Dia-Nd	Diatou	Ndeko
4	outgroup	playback	0.0152778	TZ	Dia-Nd	Diatou	Ndeko	FM	4	morn	1.44813586347555	0.695121680551103	TZ	Dia-Nd	Diatou	Ndeko
4	outgroup	playback	0.0180556	TZ	Dia-Nd	Diatou	Ndeko	FM	4	morn	1.44813586347555	1.15798945658414	TZ	Dia-Nd	Diatou	Ndeko
4	outgroup	playback	0.0208333	TZ	Dia-Nd	Diatou	Ndeko	FM	4	morn	1.44813586347555	1.62085723261715	TZ	Dia-Nd	Diatou	Ndeko
4	outgroup	playback	0.0111111	TZ	Mal-Nd	Malaika	Ndeko	FM	4	morn	1.44813586347555	0.000820016501554131	TZ	Mal-Nd	Malaika	Ndeko
4	outgroup	playback	0.0125	TZ	Mal-Nd	Malaika	Ndeko	FM	4	morn	1.44813586347555	0.232253904518071	TZ	Mal-Nd	Malaika	Ndeko
4	outgroup	playback	0.0138889	TZ	Mal-Nd	Malaika	Ndeko	FM	4	morn	1.44813586347555	0.463687792534587	TZ	Mal-Nd	Malaika	Ndeko
4	outgroup	playback	0.0180556	TZ	Mal-Nd	Malaika	Ndeko	FM	4	morn	1.44813586347555	1.15798945658414	TZ	Mal-Nd	Malaika	Ndeko
4	outgroup	playback	0.00138889	TZ	Che-Nd	Cheka	Ndeko	FM	3	morn	1.44813586347555	-1.61921719961404	TZ	Che-Nd	Cheka	Ndeko
4	outgroup	playback	0.00277778	TZ	Che-Nd	Cheka	Ndeko	FM	4	morn	1.44813586347555	-1.38778331159753	TZ	Che-Nd	Cheka	Ndeko
4	outgroup	playback	0.00694444	TZ	Che-Nd	Cheka	Ndeko	FM	4	morn	1.44813586347555	-0.693481647547986	TZ	Che-Nd	Cheka	Ndeko
4	outgroup	playback	0.00833333	TZ	Che-Nd	Cheka	Ndeko	FM	4	morn	1.44813586347555	-0.462047759531473	TZ	Che-Nd	Cheka	Ndeko
4	outgroup	playback	0.00972222	TZ	Che-Nd	Cheka	Ndeko	FM	4	morn	1.44813586347555	-0.230613871514959	TZ	Che-Nd	Cheka	Ndeko
4	outgroup	playback	0.0125	TZ	Che-Nd	Cheka	Ndeko	FM	4	morn	1.44813586347555	0.232253904518071	TZ	Che-Nd	Cheka	Ndeko
4	outgroup	playback	0.0152778	TZ	Che-Nd	Cheka	Ndeko	FM	4	morn	1.44813586347555	0.695121680551103	TZ	Che-Nd	Cheka	Ndeko
4	outgroup	playback	0.0180556	TZ	Che-Nd	Cheka	Ndeko	FM	3	morn	1.44813586347555	1.15798945658414	TZ	Che-Nd	Cheka	Ndeko
4	outgroup	playback	0.0208333	TZ	Che-Nd	Cheka	Ndeko	FM	2	morn	1.44813586347555	1.62085723261715	TZ	Che-Nd	Cheka	Ndeko
4	outgroup	playback	0.00277778	TZ	Lik-Nd	Likemba	Ndeko	FM	3	morn	1.44813586347555	-1.38778331159753	TZ	Lik-Nd	Likemba	Ndeko
4	outgroup	playback	0.00694444	TZ	Lik-Nd	Likemba	Ndeko	FM	4	morn	1.44813586347555	-0.693481647547986	TZ	Lik-Nd	Likemba	Ndeko
4	outgroup	playback	0.00833333	TZ	Lik-Nd	Likemba	Ndeko	FM	4	morn	1.44813586347555	-0.462047759531473	TZ	Lik-Nd	Likemba	Ndeko
4	outgroup	playback	0.00972222	TZ	Lik-Nd	Likemba	Ndeko	FM	4	morn	1.44813586347555	-0.230613871514959	TZ	Lik-Nd	Likemba	Ndeko
4	outgroup	playback	0.0166667	TZ	Lik-Nd	Likemba	Ndeko	FM	4	morn	1.44813586347555	0.92655556856762	TZ	Lik-Nd	Likemba	Ndeko
4	outgroup	playback	0.0180556	TZ	Lik-Nd	Likemba	Ndeko	FM	3	morn	1.44813586347555	1.15798945658414	TZ	Lik-Nd	Likemba	Ndeko
4	outgroup	playback	0.0208333	TZ	Lik-Nd	Likemba	Ndeko	FM	4	morn	1.44813586347555	1.62085723261715	TZ	Lik-Nd	Likemba	Ndeko
4	outgroup	playback	0.00138889	TZ	Lol-Nd	Lola	Ndeko	FM	4	morn	1.44813586347555	-1.61921719961404	TZ	Lol-Nd	Lola	Ndeko
4	outgroup	playback	0.00277778	TZ	Lol-Nd	Lola	Ndeko	FM	3	morn	1.44813586347555	-1.38778331159753	TZ	Lol-Nd	Lola	Ndeko
4	outgroup	playback	0.00416667	TZ	Lol-Nd	Lola	Ndeko	FM	4	morn	1.44813586347555	-1.15634942358102	TZ	Lol-Nd	Lola	Ndeko
4	outgroup	playback	0.00694444	TZ	Lol-Nd	Lola	Ndeko	FM	4	morn	1.44813586347555	-0.693481647547986	TZ	Lol-Nd	Lola	Ndeko
4	outgroup	playback	0.00833333	TZ	Lol-Nd	Lola	Ndeko	FM	4	morn	1.44813586347555	-0.462047759531473	TZ	Lol-Nd	Lola	Ndeko
4	outgroup	playback	0.00972222	TZ	Lol-Nd	Lola	Ndeko	FM	4	morn	1.44813586347555	-0.230613871514959	TZ	Lol-Nd	Lola	Ndeko
4	outgroup	playback	0.0125	TZ	Lol-Nd	Lola	Ndeko	FM	4	morn	1.44813586347555	0.232253904518071	TZ	Lol-Nd	Lola	Ndeko
4	outgroup	playback	0.0138889	TZ	Lol-Nd	Lola	Ndeko	FM	4	morn	1.44813586347555	0.463687792534587	TZ	Lol-Nd	Lola	Ndeko
4	outgroup	playback	0.0152778	TZ	Lol-Nd	Lola	Ndeko	FM	4	morn	1.44813586347555	0.695121680551103	TZ	Lol-Nd	Lola	Ndeko
4	outgroup	playback	0.0208333	TZ	Lol-Nd	Lola	Ndeko	FM	4	morn	1.44813586347555	1.62085723261715	TZ	Lol-Nd	Lola	Ndeko
4	outgroup	playback	0.00138889	TZ	Dia-Kek	Diatou	Keke	FM	3	morn	1.44813586347555	-1.61921719961404	TZ	Dia-Kek	Diatou	Keke
4	outgroup	playback	0.00277778	TZ	Dia-Kek	Diatou	Keke	FM	3	morn	1.44813586347555	-1.38778331159753	TZ	Dia-Kek	Diatou	Keke
4	outgroup	playback	0.00416667	TZ	Dia-Kek	Diatou	Keke	FM	3	morn	1.44813586347555	-1.15634942358102	TZ	Dia-Kek	Diatou	Keke
4	outgroup	playback	0.00833333	TZ	Dia-Kek	Diatou	Keke	FM	3	morn	1.44813586347555	-0.462047759531473	TZ	Dia-Kek	Diatou	Keke
4	outgroup	playback	0.00972222	TZ	Dia-Kek	Diatou	Keke	FM	3	morn	1.44813586347555	-0.230613871514959	TZ	Dia-Kek	Diatou	Keke
4	outgroup	playback	0.0138889	TZ	Dia-Kek	Diatou	Keke	FM	3	morn	1.44813586347555	0.463687792534587	TZ	Dia-Kek	Diatou	Keke
4	outgroup	playback	0.0152778	TZ	Dia-Kek	Diatou	Keke	FM	4	morn	1.44813586347555	0.695121680551103	TZ	Dia-Kek	Diatou	Keke
4	outgroup	playback	0.00138889	TZ	Kek-Mal	Keke	Malaika	FM	4	morn	1.44813586347555	-1.61921719961404	TZ	Kek-Mal	Keke	Malaika
4	outgroup	playback	0.00277778	TZ	Kek-Mal	Keke	Malaika	FM	4	morn	1.44813586347555	-1.38778331159753	TZ	Kek-Mal	Keke	Malaika
4	outgroup	playback	0.00416667	TZ	Kek-Mal	Keke	Malaika	FM	4	morn	1.44813586347555	-1.15634942358102	TZ	Kek-Mal	Keke	Malaika
4	outgroup	playback	0.00694444	TZ	Kek-Mal	Keke	Malaika	FM	3	morn	1.44813586347555	-0.693481647547986	TZ	Kek-Mal	Keke	Malaika
4	outgroup	playback	0.00833333	TZ	Kek-Mal	Keke	Malaika	FM	4	morn	1.44813586347555	-0.462047759531473	TZ	Kek-Mal	Keke	Malaika
4	outgroup	playback	0.00972222	TZ	Kek-Mal	Keke	Malaika	FM	4	morn	1.44813586347555	-0.230613871514959	TZ	Kek-Mal	Keke	Malaika
4	outgroup	playback	0.0111111	TZ	Kek-Mal	Keke	Malaika	FM	4	morn	1.44813586347555	0.000820016501554131	TZ	Kek-Mal	Keke	Malaika
4	outgroup	playback	0.0138889	TZ	Kek-Mal	Keke	Malaika	FM	4	morn	1.44813586347555	0.463687792534587	TZ	Kek-Mal	Keke	Malaika
4	outgroup	playback	0.0166667	TZ	Kek-Mal	Keke	Malaika	FM	4	morn	1.44813586347555	0.92655556856762	TZ	Kek-Mal	Keke	Malaika
4	outgroup	playback	0.0180556	TZ	Kek-Mal	Keke	Malaika	FM	3	morn	1.44813586347555	1.15798945658414	TZ	Kek-Mal	Keke	Malaika
4	outgroup	playback	0.0194444	TZ	Kek-Mal	Keke	Malaika	FM	4	morn	1.44813586347555	1.38942334460065	TZ	Kek-Mal	Keke	Malaika
4	outgroup	playback	0.00555556	TZ	Che-Kek	Cheka	Keke	FM	4	morn	1.44813586347555	-0.924915535564501	TZ	Che-Kek	Cheka	Keke
4	outgroup	playback	0.00972222	TZ	Che-Kek	Cheka	Keke	FM	4	morn	1.44813586347555	-0.230613871514959	TZ	Che-Kek	Cheka	Keke
4	outgroup	playback	0.0111111	TZ	Che-Kek	Cheka	Keke	FM	4	morn	1.44813586347555	0.000820016501554131	TZ	Che-Kek	Cheka	Keke
4	outgroup	playback	0.0152778	TZ	Che-Kek	Cheka	Keke	FM	4	morn	1.44813586347555	0.695121680551103	TZ	Che-Kek	Cheka	Keke
4	outgroup	playback	0.0208333	TZ	Che-Kek	Cheka	Keke	FM	4	morn	1.44813586347555	1.62085723261715	TZ	Che-Kek	Cheka	Keke
4	outgroup	playback	0.00277778	TZ	Kek-Lik	Keke	Likemba	FM	4	morn	1.44813586347555	-1.38778331159753	TZ	Kek-Lik	Keke	Likemba
4	outgroup	playback	0.00555556	TZ	Kek-Lik	Keke	Likemba	FM	3	morn	1.44813586347555	-0.924915535564501	TZ	Kek-Lik	Keke	Likemba
4	outgroup	playback	0.00694444	TZ	Kek-Lik	Keke	Likemba	FM	3	morn	1.44813586347555	-0.693481647547986	TZ	Kek-Lik	Keke	Likemba
4	outgroup	playback	0.00833333	TZ	Kek-Lik	Keke	Likemba	FM	4	morn	1.44813586347555	-0.462047759531473	TZ	Kek-Lik	Keke	Likemba
4	outgroup	playback	0.00972222	TZ	Kek-Lik	Keke	Likemba	FM	4	morn	1.44813586347555	-0.230613871514959	TZ	Kek-Lik	Keke	Likemba
4	outgroup	playback	0.0125	TZ	Kek-Lik	Keke	Likemba	FM	4	morn	1.44813586347555	0.232253904518071	TZ	Kek-Lik	Keke	Likemba
4	outgroup	playback	0.0138889	TZ	Kek-Lik	Keke	Likemba	FM	4	morn	1.44813586347555	0.463687792534587	TZ	Kek-Lik	Keke	Likemba
4	outgroup	playback	0.0152778	TZ	Kek-Lik	Keke	Likemba	FM	4	morn	1.44813586347555	0.695121680551103	TZ	Kek-Lik	Keke	Likemba
4	outgroup	playback	0.0166667	TZ	Kek-Lik	Keke	Likemba	FM	4	morn	1.44813586347555	0.92655556856762	TZ	Kek-Lik	Keke	Likemba
4	outgroup	playback	0.00277778	TZ	Kek-Lol	Keke	Lola	FM	4	morn	1.44813586347555	-1.38778331159753	TZ	Kek-Lol	Keke	Lola
4	outgroup	playback	0.00694444	TZ	Kek-Lol	Keke	Lola	FM	3	morn	1.44813586347555	-0.693481647547986	TZ	Kek-Lol	Keke	Lola
4	outgroup	playback	0.00833333	TZ	Kek-Lol	Keke	Lola	FM	4	morn	1.44813586347555	-0.462047759531473	TZ	Kek-Lol	Keke	Lola
4	outgroup	playback	0.00972222	TZ	Kek-Lol	Keke	Lola	FM	4	morn	1.44813586347555	-0.230613871514959	TZ	Kek-Lol	Keke	Lola
4	outgroup	playback	0.0152778	TZ	Kek-Lol	Keke	Lola	FM	4	morn	1.44813586347555	0.695121680551103	TZ	Kek-Lol	Keke	Lola
4	outgroup	playback	0.0166667	TZ	Kek-Lol	Keke	Lola	FM	4	morn	1.44813586347555	0.92655556856762	TZ	Kek-Lol	Keke	Lola
4	outgroup	playback	0.0194444	TZ	Kek-Lol	Keke	Lola	FM	4	morn	1.44813586347555	1.38942334460065	TZ	Kek-Lol	Keke	Lola
4	outgroup	playback	0.00138889	TZ	Dia-Mal	Diatou	Malaika	FF	4	morn	1.44813586347555	-1.61921719961404	TZ	Dia-Mal	Diatou	Malaika
4	outgroup	playback	0.00277778	TZ	Dia-Mal	Diatou	Malaika	FF	4	morn	1.44813586347555	-1.38778331159753	TZ	Dia-Mal	Diatou	Malaika
4	outgroup	playback	0.00416667	TZ	Dia-Mal	Diatou	Malaika	FF	4	morn	1.44813586347555	-1.15634942358102	TZ	Dia-Mal	Diatou	Malaika
4	outgroup	playback	0.00972222	TZ	Dia-Mal	Diatou	Malaika	FF	4	morn	1.44813586347555	-0.230613871514959	TZ	Dia-Mal	Diatou	Malaika
4	outgroup	playback	0.0152778	TZ	Dia-Mal	Diatou	Malaika	FF	4	morn	1.44813586347555	0.695121680551103	TZ	Dia-Mal	Diatou	Malaika
4	outgroup	playback	0.0180556	TZ	Dia-Mal	Diatou	Malaika	FF	4	morn	1.44813586347555	1.15798945658414	TZ	Dia-Mal	Diatou	Malaika
4	outgroup	playback	0.0194444	TZ	Dia-Mal	Diatou	Malaika	FF	4	morn	1.44813586347555	1.38942334460065	TZ	Dia-Mal	Diatou	Malaika
4	outgroup	playback	0.00138889	TZ	Che-Dia	Cheka	Diatou	FF	4	morn	1.44813586347555	-1.61921719961404	TZ	Che-Dia	Cheka	Diatou
4	outgroup	playback	0.00416667	TZ	Che-Dia	Cheka	Diatou	FF	4	morn	1.44813586347555	-1.15634942358102	TZ	Che-Dia	Cheka	Diatou
4	outgroup	playback	0.00555556	TZ	Che-Dia	Cheka	Diatou	FF	4	morn	1.44813586347555	-0.924915535564501	TZ	Che-Dia	Cheka	Diatou
4	outgroup	playback	0.00694444	TZ	Che-Dia	Cheka	Diatou	FF	4	morn	1.44813586347555	-0.693481647547986	TZ	Che-Dia	Cheka	Diatou
4	outgroup	playback	0.00972222	TZ	Che-Dia	Cheka	Diatou	FF	4	morn	1.44813586347555	-0.230613871514959	TZ	Che-Dia	Cheka	Diatou
4	outgroup	playback	0.0111111	TZ	Che-Dia	Cheka	Diatou	FF	4	morn	1.44813586347555	0.000820016501554131	TZ	Che-Dia	Cheka	Diatou
4	outgroup	playback	0.0180556	TZ	Che-Dia	Cheka	Diatou	FF	4	morn	1.44813586347555	1.15798945658414	TZ	Che-Dia	Cheka	Diatou
4	outgroup	playback	0.00138889	TZ	Dia-Lik	Diatou	Likemba	FF	4	morn	1.44813586347555	-1.61921719961404	TZ	Dia-Lik	Diatou	Likemba
4	outgroup	playback	0.00416667	TZ	Dia-Lik	Diatou	Likemba	FF	4	morn	1.44813586347555	-1.15634942358102	TZ	Dia-Lik	Diatou	Likemba
4	outgroup	playback	0.00555556	TZ	Dia-Lik	Diatou	Likemba	FF	4	morn	1.44813586347555	-0.924915535564501	TZ	Dia-Lik	Diatou	Likemba
4	outgroup	playback	0.00972222	TZ	Dia-Lik	Diatou	Likemba	FF	4	morn	1.44813586347555	-0.230613871514959	TZ	Dia-Lik	Diatou	Likemba
4	outgroup	playback	0.0111111	TZ	Dia-Lik	Diatou	Likemba	FF	4	morn	1.44813586347555	0.000820016501554131	TZ	Dia-Lik	Diatou	Likemba
4	outgroup	playback	0.0125	TZ	Dia-Lik	Diatou	Likemba	FF	4	morn	1.44813586347555	0.232253904518071	TZ	Dia-Lik	Diatou	Likemba
4	outgroup	playback	0.0138889	TZ	Dia-Lik	Diatou	Likemba	FF	4	morn	1.44813586347555	0.463687792534587	TZ	Dia-Lik	Diatou	Likemba
4	outgroup	playback	0.0166667	TZ	Dia-Lik	Diatou	Likemba	FF	4	morn	1.44813586347555	0.92655556856762	TZ	Dia-Lik	Diatou	Likemba
4	outgroup	playback	0.0180556	TZ	Dia-Lik	Diatou	Likemba	FF	3	morn	1.44813586347555	1.15798945658414	TZ	Dia-Lik	Diatou	Likemba
4	outgroup	playback	0.0208333	TZ	Dia-Lik	Diatou	Likemba	FF	3	morn	1.44813586347555	1.62085723261715	TZ	Dia-Lik	Diatou	Likemba
4	outgroup	playback	0.00972222	TZ	Dia-Lol	Diatou	Lola	FF	4	morn	1.44813586347555	-0.230613871514959	TZ	Dia-Lol	Diatou	Lola
4	outgroup	playback	0.0138889	TZ	Dia-Lol	Diatou	Lola	FF	4	morn	1.44813586347555	0.463687792534587	TZ	Dia-Lol	Diatou	Lola
4	outgroup	playback	0.0166667	TZ	Dia-Lol	Diatou	Lola	FF	4	morn	1.44813586347555	0.92655556856762	TZ	Dia-Lol	Diatou	Lola
4	outgroup	playback	0.0194444	TZ	Dia-Lol	Diatou	Lola	FF	4	morn	1.44813586347555	1.38942334460065	TZ	Dia-Lol	Diatou	Lola
4	outgroup	playback	0.0208333	TZ	Dia-Lol	Diatou	Lola	FF	3	morn	1.44813586347555	1.62085723261715	TZ	Dia-Lol	Diatou	Lola
4	outgroup	playback	0.00138889	TZ	Che-Mal	Cheka	Malaika	FF	4	morn	1.44813586347555	-1.61921719961404	TZ	Che-Mal	Cheka	Malaika
4	outgroup	playback	0.00277778	TZ	Che-Mal	Cheka	Malaika	FF	4	morn	1.44813586347555	-1.38778331159753	TZ	Che-Mal	Cheka	Malaika
4	outgroup	playback	0.00416667	TZ	Che-Mal	Cheka	Malaika	FF	4	morn	1.44813586347555	-1.15634942358102	TZ	Che-Mal	Cheka	Malaika
4	outgroup	playback	0.00555556	TZ	Che-Mal	Cheka	Malaika	FF	2	morn	1.44813586347555	-0.924915535564501	TZ	Che-Mal	Cheka	Malaika
4	outgroup	playback	0.00833333	TZ	Che-Mal	Cheka	Malaika	FF	3	morn	1.44813586347555	-0.462047759531473	TZ	Che-Mal	Cheka	Malaika
4	outgroup	playback	0.00972222	TZ	Che-Mal	Cheka	Malaika	FF	3	morn	1.44813586347555	-0.230613871514959	TZ	Che-Mal	Cheka	Malaika
4	outgroup	playback	0.0138889	TZ	Che-Mal	Cheka	Malaika	FF	4	morn	1.44813586347555	0.463687792534587	TZ	Che-Mal	Cheka	Malaika
4	outgroup	playback	0.0152778	TZ	Che-Mal	Cheka	Malaika	FF	4	morn	1.44813586347555	0.695121680551103	TZ	Che-Mal	Cheka	Malaika
4	outgroup	playback	0.0208333	TZ	Che-Mal	Cheka	Malaika	FF	4	morn	1.44813586347555	1.62085723261715	TZ	Che-Mal	Cheka	Malaika
4	outgroup	playback	0.00416667	TZ	Lik-Mal	Likemba	Malaika	FF	3	morn	1.44813586347555	-1.15634942358102	TZ	Lik-Mal	Likemba	Malaika
4	outgroup	playback	0.00833333	TZ	Lik-Mal	Likemba	Malaika	FF	3	morn	1.44813586347555	-0.462047759531473	TZ	Lik-Mal	Likemba	Malaika
4	outgroup	playback	0.0125	TZ	Lik-Mal	Likemba	Malaika	FF	3	morn	1.44813586347555	0.232253904518071	TZ	Lik-Mal	Likemba	Malaika
4	outgroup	playback	0.0138889	TZ	Lik-Mal	Likemba	Malaika	FF	4	morn	1.44813586347555	0.463687792534587	TZ	Lik-Mal	Likemba	Malaika
4	outgroup	playback	0.0208333	TZ	Lik-Mal	Likemba	Malaika	FF	4	morn	1.44813586347555	1.62085723261715	TZ	Lik-Mal	Likemba	Malaika
4	outgroup	playback	0.00138889	TZ	Lol-Mal	Lola	Malaika	FF	2	morn	1.44813586347555	-1.61921719961404	TZ	Lol-Mal	Lola	Malaika
4	outgroup	playback	0.00694444	TZ	Lol-Mal	Lola	Malaika	FF	3	morn	1.44813586347555	-0.693481647547986	TZ	Lol-Mal	Lola	Malaika
4	outgroup	playback	0.00833333	TZ	Lol-Mal	Lola	Malaika	FF	3	morn	1.44813586347555	-0.462047759531473	TZ	Lol-Mal	Lola	Malaika
4	outgroup	playback	0.00972222	TZ	Lol-Mal	Lola	Malaika	FF	3	morn	1.44813586347555	-0.230613871514959	TZ	Lol-Mal	Lola	Malaika
4	outgroup	playback	0.0125	TZ	Lol-Mal	Lola	Malaika	FF	3	morn	1.44813586347555	0.232253904518071	TZ	Lol-Mal	Lola	Malaika
4	outgroup	playback	0.0152778	TZ	Lol-Mal	Lola	Malaika	FF	4	morn	1.44813586347555	0.695121680551103	TZ	Lol-Mal	Lola	Malaika
4	outgroup	playback	0.0166667	TZ	Lol-Mal	Lola	Malaika	FF	4	morn	1.44813586347555	0.92655556856762	TZ	Lol-Mal	Lola	Malaika
4	outgroup	playback	0.00416667	TZ	Che-Lik	Cheka	Likemba	FF	4	morn	1.44813586347555	-1.15634942358102	TZ	Che-Lik	Cheka	Likemba
4	outgroup	playback	0.00555556	TZ	Che-Lik	Cheka	Likemba	FF	4	morn	1.44813586347555	-0.924915535564501	TZ	Che-Lik	Cheka	Likemba
4	outgroup	playback	0.00833333	TZ	Che-Lik	Cheka	Likemba	FF	2	morn	1.44813586347555	-0.462047759531473	TZ	Che-Lik	Cheka	Likemba
4	outgroup	playback	0.0138889	TZ	Che-Lik	Cheka	Likemba	FF	2	morn	1.44813586347555	0.463687792534587	TZ	Che-Lik	Cheka	Likemba
4	outgroup	playback	0.0194444	TZ	Che-Lik	Cheka	Likemba	FF	4	morn	1.44813586347555	1.38942334460065	TZ	Che-Lik	Cheka	Likemba
4	outgroup	playback	0.00138889	TZ	Che-Lol	Cheka	Lola	FF	4	morn	1.44813586347555	-1.61921719961404	TZ	Che-Lol	Cheka	Lola
4	outgroup	playback	0.00277778	TZ	Che-Lol	Cheka	Lola	FF	4	morn	1.44813586347555	-1.38778331159753	TZ	Che-Lol	Cheka	Lola
4	outgroup	playback	0.00833333	TZ	Che-Lol	Cheka	Lola	FF	2	morn	1.44813586347555	-0.462047759531473	TZ	Che-Lol	Cheka	Lola
4	outgroup	playback	0.00972222	TZ	Che-Lol	Cheka	Lola	FF	2	morn	1.44813586347555	-0.230613871514959	TZ	Che-Lol	Cheka	Lola
4	outgroup	playback	0.0125	TZ	Che-Lol	Cheka	Lola	FF	2	morn	1.44813586347555	0.232253904518071	TZ	Che-Lol	Cheka	Lola
4	outgroup	playback	0.0138889	TZ	Che-Lol	Cheka	Lola	FF	2	morn	1.44813586347555	0.463687792534587	TZ	Che-Lol	Cheka	Lola
4	outgroup	playback	0.0152778	TZ	Che-Lol	Cheka	Lola	FF	4	morn	1.44813586347555	0.695121680551103	TZ	Che-Lol	Cheka	Lola
4	outgroup	playback	0.0180556	TZ	Che-Lol	Cheka	Lola	FF	3	morn	1.44813586347555	1.15798945658414	TZ	Che-Lol	Cheka	Lola
4	outgroup	playback	0.0194444	TZ	Che-Lol	Cheka	Lola	FF	4	morn	1.44813586347555	1.38942334460065	TZ	Che-Lol	Cheka	Lola
4	outgroup	playback	0.0208333	TZ	Che-Lol	Cheka	Lola	FF	4	morn	1.44813586347555	1.62085723261715	TZ	Che-Lol	Cheka	Lola
4	outgroup	playback	0.00138889	TZ	Lik-Lol	Likemba	Lola	FF	1	morn	1.44813586347555	-1.61921719961404	TZ	Lik-Lol	Likemba	Lola
4	outgroup	playback	0.0194444	TZ	Lik-Lol	Likemba	Lola	FF	2	morn	1.44813586347555	1.38942334460065	TZ	Lik-Lol	Likemba	Lola
4	outgroup	playback	0.0208333	TZ	Lik-Lol	Likemba	Lola	FF	2	morn	1.44813586347555	1.62085723261715	TZ	Lik-Lol	Likemba	Lola
4	control	playback	0.00277778	TZ	Ke-Nd	Keke	Ndeko	MM	4	aft	1.44813586347555	-1.38778331159753	TZ	Ke-Nd	Keke	Ndeko
4	control	playback	0.0111111	TZ	Ke-Nd	Keke	Ndeko	MM	4	aft	1.44813586347555	0.000820016501554131	TZ	Ke-Nd	Keke	Ndeko
4	control	playback	0.0138889	TZ	Ke-Nd	Keke	Ndeko	MM	4	aft	1.44813586347555	0.463687792534587	TZ	Ke-Nd	Keke	Ndeko
4	control	playback	0.00138889	TZ	Dia-Nd	Diatou	Ndeko	FM	4	aft	1.44813586347555	-1.61921719961404	TZ	Dia-Nd	Diatou	Ndeko
4	control	playback	0.00277778	TZ	Dia-Nd	Diatou	Ndeko	FM	4	aft	1.44813586347555	-1.38778331159753	TZ	Dia-Nd	Diatou	Ndeko
4	control	playback	0.00416667	TZ	Dia-Nd	Diatou	Ndeko	FM	4	aft	1.44813586347555	-1.15634942358102	TZ	Dia-Nd	Diatou	Ndeko
4	control	playback	0.00555556	TZ	Dia-Nd	Diatou	Ndeko	FM	4	aft	1.44813586347555	-0.924915535564501	TZ	Dia-Nd	Diatou	Ndeko
4	control	playback	0.00833333	TZ	Dia-Nd	Diatou	Ndeko	FM	4	aft	1.44813586347555	-0.462047759531473	TZ	Dia-Nd	Diatou	Ndeko
4	control	playback	0.0111111	TZ	Dia-Nd	Diatou	Ndeko	FM	4	aft	1.44813586347555	0.000820016501554131	TZ	Dia-Nd	Diatou	Ndeko
4	control	playback	0.0125	TZ	Dia-Nd	Diatou	Ndeko	FM	4	aft	1.44813586347555	0.232253904518071	TZ	Dia-Nd	Diatou	Ndeko
4	control	playback	0.0152778	TZ	Dia-Nd	Diatou	Ndeko	FM	4	aft	1.44813586347555	0.695121680551103	TZ	Dia-Nd	Diatou	Ndeko
4	control	playback	0.0208333	TZ	Dia-Nd	Diatou	Ndeko	FM	4	aft	1.44813586347555	1.62085723261715	TZ	Dia-Nd	Diatou	Ndeko
4	control	playback	0.00416667	TZ	Mal-Nd	Malaika	Ndeko	FM	4	aft	1.44813586347555	-1.15634942358102	TZ	Mal-Nd	Malaika	Ndeko
4	control	playback	0.00694444	TZ	Mal-Nd	Malaika	Ndeko	FM	4	aft	1.44813586347555	-0.693481647547986	TZ	Mal-Nd	Malaika	Ndeko
4	control	playback	0.0125	TZ	Mal-Nd	Malaika	Ndeko	FM	4	aft	1.44813586347555	0.232253904518071	TZ	Mal-Nd	Malaika	Ndeko
4	control	playback	0.0138889	TZ	Mal-Nd	Malaika	Ndeko	FM	4	aft	1.44813586347555	0.463687792534587	TZ	Mal-Nd	Malaika	Ndeko
4	control	playback	0.0180556	TZ	Mal-Nd	Malaika	Ndeko	FM	4	aft	1.44813586347555	1.15798945658414	TZ	Mal-Nd	Malaika	Ndeko
4	control	playback	0.0194444	TZ	Mal-Nd	Malaika	Ndeko	FM	4	aft	1.44813586347555	1.38942334460065	TZ	Mal-Nd	Malaika	Ndeko
4	control	playback	0.00277778	TZ	Che-Nd	Cheka	Ndeko	FM	4	aft	1.44813586347555	-1.38778331159753	TZ	Che-Nd	Cheka	Ndeko
4	control	playback	0.00694444	TZ	Che-Nd	Cheka	Ndeko	FM	4	aft	1.44813586347555	-0.693481647547986	TZ	Che-Nd	Cheka	Ndeko
4	control	playback	0.00833333	TZ	Che-Nd	Cheka	Ndeko	FM	4	aft	1.44813586347555	-0.462047759531473	TZ	Che-Nd	Cheka	Ndeko
4	control	playback	0.00972222	TZ	Che-Nd	Cheka	Ndeko	FM	4	aft	1.44813586347555	-0.230613871514959	TZ	Che-Nd	Cheka	Ndeko
4	control	playback	0.0125	TZ	Che-Nd	Cheka	Ndeko	FM	4	aft	1.44813586347555	0.232253904518071	TZ	Che-Nd	Cheka	Ndeko
4	control	playback	0.0194444	TZ	Che-Nd	Cheka	Ndeko	FM	4	aft	1.44813586347555	1.38942334460065	TZ	Che-Nd	Cheka	Ndeko
4	control	playback	0.0208333	TZ	Che-Nd	Cheka	Ndeko	FM	4	aft	1.44813586347555	1.62085723261715	TZ	Che-Nd	Cheka	Ndeko
4	control	playback	0.00555556	TZ	Lik-Nd	Likemba	Ndeko	FM	3	aft	1.44813586347555	-0.924915535564501	TZ	Lik-Nd	Likemba	Ndeko
4	control	playback	0.0125	TZ	Lik-Nd	Likemba	Ndeko	FM	4	aft	1.44813586347555	0.232253904518071	TZ	Lik-Nd	Likemba	Ndeko
4	control	playback	0.0138889	TZ	Lik-Nd	Likemba	Ndeko	FM	4	aft	1.44813586347555	0.463687792534587	TZ	Lik-Nd	Likemba	Ndeko
4	control	playback	0.0152778	TZ	Lik-Nd	Likemba	Ndeko	FM	4	aft	1.44813586347555	0.695121680551103	TZ	Lik-Nd	Likemba	Ndeko
4	control	playback	0.0166667	TZ	Lik-Nd	Likemba	Ndeko	FM	4	aft	1.44813586347555	0.92655556856762	TZ	Lik-Nd	Likemba	Ndeko
4	control	playback	0.0180556	TZ	Lik-Nd	Likemba	Ndeko	FM	4	aft	1.44813586347555	1.15798945658414	TZ	Lik-Nd	Likemba	Ndeko
4	control	playback	0.0194444	TZ	Lik-Nd	Likemba	Ndeko	FM	4	aft	1.44813586347555	1.38942334460065	TZ	Lik-Nd	Likemba	Ndeko
4	control	playback	0.00138889	TZ	Lol-Nd	Lola	Ndeko	FM	4	aft	1.44813586347555	-1.61921719961404	TZ	Lol-Nd	Lola	Ndeko
4	control	playback	0.0111111	TZ	Lol-Nd	Lola	Ndeko	FM	1	aft	1.44813586347555	0.000820016501554131	TZ	Lol-Nd	Lola	Ndeko
4	control	playback	0.0180556	TZ	Lol-Nd	Lola	Ndeko	FM	1	aft	1.44813586347555	1.15798945658414	TZ	Lol-Nd	Lola	Ndeko
4	control	playback	0.0194444	TZ	Lol-Nd	Lola	Ndeko	FM	4	aft	1.44813586347555	1.38942334460065	TZ	Lol-Nd	Lola	Ndeko
4	control	playback	0.0208333	TZ	Lol-Nd	Lola	Ndeko	FM	4	aft	1.44813586347555	1.62085723261715	TZ	Lol-Nd	Lola	Ndeko
4	control	playback	0.00277778	TZ	Dia-Kek	Diatou	Keke	FM	4	aft	1.44813586347555	-1.38778331159753	TZ	Dia-Kek	Diatou	Keke
4	control	playback	0.00416667	TZ	Dia-Kek	Diatou	Keke	FM	4	aft	1.44813586347555	-1.15634942358102	TZ	Dia-Kek	Diatou	Keke
4	control	playback	0.00555556	TZ	Dia-Kek	Diatou	Keke	FM	4	aft	1.44813586347555	-0.924915535564501	TZ	Dia-Kek	Diatou	Keke
4	control	playback	0.00694444	TZ	Dia-Kek	Diatou	Keke	FM	4	aft	1.44813586347555	-0.693481647547986	TZ	Dia-Kek	Diatou	Keke
4	control	playback	0.00833333	TZ	Dia-Kek	Diatou	Keke	FM	4	aft	1.44813586347555	-0.462047759531473	TZ	Dia-Kek	Diatou	Keke
4	control	playback	0.0125	TZ	Dia-Kek	Diatou	Keke	FM	4	aft	1.44813586347555	0.232253904518071	TZ	Dia-Kek	Diatou	Keke
4	control	playback	0.0166667	TZ	Dia-Kek	Diatou	Keke	FM	4	aft	1.44813586347555	0.92655556856762	TZ	Dia-Kek	Diatou	Keke
4	control	playback	0.0180556	TZ	Dia-Kek	Diatou	Keke	FM	4	aft	1.44813586347555	1.15798945658414	TZ	Dia-Kek	Diatou	Keke
4	control	playback	0.00138889	TZ	Kek-Mal	Keke	Malaika	FM	4	aft	1.44813586347555	-1.61921719961404	TZ	Kek-Mal	Keke	Malaika
4	control	playback	0.00416667	TZ	Kek-Mal	Keke	Malaika	FM	4	aft	1.44813586347555	-1.15634942358102	TZ	Kek-Mal	Keke	Malaika
4	control	playback	0.0111111	TZ	Kek-Mal	Keke	Malaika	FM	4	aft	1.44813586347555	0.000820016501554131	TZ	Kek-Mal	Keke	Malaika
4	control	playback	0.0125	TZ	Kek-Mal	Keke	Malaika	FM	4	aft	1.44813586347555	0.232253904518071	TZ	Kek-Mal	Keke	Malaika
4	control	playback	0.0138889	TZ	Kek-Mal	Keke	Malaika	FM	4	aft	1.44813586347555	0.463687792534587	TZ	Kek-Mal	Keke	Malaika
4	control	playback	0.0152778	TZ	Kek-Mal	Keke	Malaika	FM	4	aft	1.44813586347555	0.695121680551103	TZ	Kek-Mal	Keke	Malaika
4	control	playback	0.0166667	TZ	Kek-Mal	Keke	Malaika	FM	4	aft	1.44813586347555	0.92655556856762	TZ	Kek-Mal	Keke	Malaika
4	control	playback	0.0194444	TZ	Kek-Mal	Keke	Malaika	FM	4	aft	1.44813586347555	1.38942334460065	TZ	Kek-Mal	Keke	Malaika
4	control	playback	0.00416667	TZ	Che-Kek	Cheka	Keke	FM	3	aft	1.44813586347555	-1.15634942358102	TZ	Che-Kek	Cheka	Keke
4	control	playback	0.00833333	TZ	Che-Kek	Cheka	Keke	FM	3	aft	1.44813586347555	-0.462047759531473	TZ	Che-Kek	Cheka	Keke
4	control	playback	0.0125	TZ	Che-Kek	Cheka	Keke	FM	3	aft	1.44813586347555	0.232253904518071	TZ	Che-Kek	Cheka	Keke
4	control	playback	0.0152778	TZ	Che-Kek	Cheka	Keke	FM	3	aft	1.44813586347555	0.695121680551103	TZ	Che-Kek	Cheka	Keke
4	control	playback	0.0194444	TZ	Che-Kek	Cheka	Keke	FM	3	aft	1.44813586347555	1.38942334460065	TZ	Che-Kek	Cheka	Keke
4	control	playback	0.00277778	TZ	Kek-Lik	Keke	Likemba	FM	4	aft	1.44813586347555	-1.38778331159753	TZ	Kek-Lik	Keke	Likemba
4	control	playback	0.00833333	TZ	Kek-Lik	Keke	Likemba	FM	4	aft	1.44813586347555	-0.462047759531473	TZ	Kek-Lik	Keke	Likemba
4	control	playback	0.00972222	TZ	Kek-Lik	Keke	Likemba	FM	4	aft	1.44813586347555	-0.230613871514959	TZ	Kek-Lik	Keke	Likemba
4	control	playback	0.0125	TZ	Kek-Lik	Keke	Likemba	FM	4	aft	1.44813586347555	0.232253904518071	TZ	Kek-Lik	Keke	Likemba
4	control	playback	0.0152778	TZ	Kek-Lik	Keke	Likemba	FM	4	aft	1.44813586347555	0.695121680551103	TZ	Kek-Lik	Keke	Likemba
4	control	playback	0.0208333	TZ	Kek-Lik	Keke	Likemba	FM	4	aft	1.44813586347555	1.62085723261715	TZ	Kek-Lik	Keke	Likemba
4	control	playback	0.00277778	TZ	Kek-Lol	Keke	Lola	FM	4	aft	1.44813586347555	-1.38778331159753	TZ	Kek-Lol	Keke	Lola
4	control	playback	0.00416667	TZ	Kek-Lol	Keke	Lola	FM	4	aft	1.44813586347555	-1.15634942358102	TZ	Kek-Lol	Keke	Lola
4	control	playback	0.00694444	TZ	Kek-Lol	Keke	Lola	FM	4	aft	1.44813586347555	-0.693481647547986	TZ	Kek-Lol	Keke	Lola
4	control	playback	0.00972222	TZ	Kek-Lol	Keke	Lola	FM	4	aft	1.44813586347555	-0.230613871514959	TZ	Kek-Lol	Keke	Lola
4	control	playback	0.0125	TZ	Kek-Lol	Keke	Lola	FM	4	aft	1.44813586347555	0.232253904518071	TZ	Kek-Lol	Keke	Lola
4	control	playback	0.0138889	TZ	Kek-Lol	Keke	Lola	FM	4	aft	1.44813586347555	0.463687792534587	TZ	Kek-Lol	Keke	Lola
4	control	playback	0.00138889	TZ	Dia-Mal	Diatou	Malaika	FF	4	aft	1.44813586347555	-1.61921719961404	TZ	Dia-Mal	Diatou	Malaika
4	control	playback	0.00833333	TZ	Dia-Mal	Diatou	Malaika	FF	3	aft	1.44813586347555	-0.462047759531473	TZ	Dia-Mal	Diatou	Malaika
4	control	playback	0.0111111	TZ	Dia-Mal	Diatou	Malaika	FF	3	aft	1.44813586347555	0.000820016501554131	TZ	Dia-Mal	Diatou	Malaika
4	control	playback	0.0125	TZ	Dia-Mal	Diatou	Malaika	FF	3	aft	1.44813586347555	0.232253904518071	TZ	Dia-Mal	Diatou	Malaika
4	control	playback	0.0138889	TZ	Dia-Mal	Diatou	Malaika	FF	3	aft	1.44813586347555	0.463687792534587	TZ	Dia-Mal	Diatou	Malaika
4	control	playback	0.00138889	TZ	Che-Dia	Cheka	Diatou	FF	4	aft	1.44813586347555	-1.61921719961404	TZ	Che-Dia	Cheka	Diatou
4	control	playback	0.00277778	TZ	Che-Dia	Cheka	Diatou	FF	4	aft	1.44813586347555	-1.38778331159753	TZ	Che-Dia	Cheka	Diatou
4	control	playback	0.00694444	TZ	Che-Dia	Cheka	Diatou	FF	4	aft	1.44813586347555	-0.693481647547986	TZ	Che-Dia	Cheka	Diatou
4	control	playback	0.00972222	TZ	Che-Dia	Cheka	Diatou	FF	4	aft	1.44813586347555	-0.230613871514959	TZ	Che-Dia	Cheka	Diatou
4	control	playback	0.0166667	TZ	Che-Dia	Cheka	Diatou	FF	4	aft	1.44813586347555	0.92655556856762	TZ	Che-Dia	Cheka	Diatou
4	control	playback	0.0194444	TZ	Che-Dia	Cheka	Diatou	FF	4	aft	1.44813586347555	1.38942334460065	TZ	Che-Dia	Cheka	Diatou
4	control	playback	0.00277778	TZ	Dia-Lik	Diatou	Likemba	FF	3	aft	1.44813586347555	-1.38778331159753	TZ	Dia-Lik	Diatou	Likemba
4	control	playback	0.00416667	TZ	Dia-Lik	Diatou	Likemba	FF	3	aft	1.44813586347555	-1.15634942358102	TZ	Dia-Lik	Diatou	Likemba
4	control	playback	0.00555556	TZ	Dia-Lik	Diatou	Likemba	FF	3	aft	1.44813586347555	-0.924915535564501	TZ	Dia-Lik	Diatou	Likemba
4	control	playback	0.00694444	TZ	Dia-Lik	Diatou	Likemba	FF	3	aft	1.44813586347555	-0.693481647547986	TZ	Dia-Lik	Diatou	Likemba
4	control	playback	0.00833333	TZ	Dia-Lik	Diatou	Likemba	FF	3	aft	1.44813586347555	-0.462047759531473	TZ	Dia-Lik	Diatou	Likemba
4	control	playback	0.0111111	TZ	Dia-Lik	Diatou	Likemba	FF	3	aft	1.44813586347555	0.000820016501554131	TZ	Dia-Lik	Diatou	Likemba
4	control	playback	0.0125	TZ	Dia-Lik	Diatou	Likemba	FF	3	aft	1.44813586347555	0.232253904518071	TZ	Dia-Lik	Diatou	Likemba
4	control	playback	0.0166667	TZ	Dia-Lik	Diatou	Likemba	FF	3	aft	1.44813586347555	0.92655556856762	TZ	Dia-Lik	Diatou	Likemba
4	control	playback	0.0208333	TZ	Dia-Lik	Diatou	Likemba	FF	3	aft	1.44813586347555	1.62085723261715	TZ	Dia-Lik	Diatou	Likemba
4	control	playback	0.00138889	TZ	Dia-Lol	Diatou	Lola	FF	3	aft	1.44813586347555	-1.61921719961404	TZ	Dia-Lol	Diatou	Lola
4	control	playback	0.00277778	TZ	Dia-Lol	Diatou	Lola	FF	4	aft	1.44813586347555	-1.38778331159753	TZ	Dia-Lol	Diatou	Lola
4	control	playback	0.00555556	TZ	Dia-Lol	Diatou	Lola	FF	4	aft	1.44813586347555	-0.924915535564501	TZ	Dia-Lol	Diatou	Lola
4	control	playback	0.00972222	TZ	Dia-Lol	Diatou	Lola	FF	4	aft	1.44813586347555	-0.230613871514959	TZ	Dia-Lol	Diatou	Lola
4	control	playback	0.0125	TZ	Dia-Lol	Diatou	Lola	FF	4	aft	1.44813586347555	0.232253904518071	TZ	Dia-Lol	Diatou	Lola
4	control	playback	0.0166667	TZ	Dia-Lol	Diatou	Lola	FF	4	aft	1.44813586347555	0.92655556856762	TZ	Dia-Lol	Diatou	Lola
4	control	playback	0.0180556	TZ	Dia-Lol	Diatou	Lola	FF	4	aft	1.44813586347555	1.15798945658414	TZ	Dia-Lol	Diatou	Lola
4	control	playback	0.0208333	TZ	Dia-Lol	Diatou	Lola	FF	3	aft	1.44813586347555	1.62085723261715	TZ	Dia-Lol	Diatou	Lola
4	control	playback	0.00138889	TZ	Che-Mal	Cheka	Malaika	FF	4	aft	1.44813586347555	-1.61921719961404	TZ	Che-Mal	Cheka	Malaika
4	control	playback	0.00555556	TZ	Che-Mal	Cheka	Malaika	FF	4	aft	1.44813586347555	-0.924915535564501	TZ	Che-Mal	Cheka	Malaika
4	control	playback	0.00694444	TZ	Che-Mal	Cheka	Malaika	FF	4	aft	1.44813586347555	-0.693481647547986	TZ	Che-Mal	Cheka	Malaika
4	control	playback	0.0152778	TZ	Che-Mal	Cheka	Malaika	FF	4	aft	1.44813586347555	0.695121680551103	TZ	Che-Mal	Cheka	Malaika
4	control	playback	0.00138889	TZ	Lik-Mal	Likemba	Malaika	FF	3	aft	1.44813586347555	-1.61921719961404	TZ	Lik-Mal	Likemba	Malaika
4	control	playback	0.00277778	TZ	Lik-Mal	Likemba	Malaika	FF	3	aft	1.44813586347555	-1.38778331159753	TZ	Lik-Mal	Likemba	Malaika
4	control	playback	0.00555556	TZ	Lik-Mal	Likemba	Malaika	FF	3	aft	1.44813586347555	-0.924915535564501	TZ	Lik-Mal	Likemba	Malaika
4	control	playback	0.00833333	TZ	Lik-Mal	Likemba	Malaika	FF	3	aft	1.44813586347555	-0.462047759531473	TZ	Lik-Mal	Likemba	Malaika
4	control	playback	0.00972222	TZ	Lik-Mal	Likemba	Malaika	FF	3	aft	1.44813586347555	-0.230613871514959	TZ	Lik-Mal	Likemba	Malaika
4	control	playback	0.0111111	TZ	Lik-Mal	Likemba	Malaika	FF	3	aft	1.44813586347555	0.000820016501554131	TZ	Lik-Mal	Likemba	Malaika
4	control	playback	0.0152778	TZ	Lik-Mal	Likemba	Malaika	FF	3	aft	1.44813586347555	0.695121680551103	TZ	Lik-Mal	Likemba	Malaika
4	control	playback	0.0180556	TZ	Lik-Mal	Likemba	Malaika	FF	3	aft	1.44813586347555	1.15798945658414	TZ	Lik-Mal	Likemba	Malaika
4	control	playback	0.0208333	TZ	Lik-Mal	Likemba	Malaika	FF	3	aft	1.44813586347555	1.62085723261715	TZ	Lik-Mal	Likemba	Malaika
4	control	playback	0.00138889	TZ	Lol-Mal	Lola	Malaika	FF	3	aft	1.44813586347555	-1.61921719961404	TZ	Lol-Mal	Lola	Malaika
4	control	playback	0.00277778	TZ	Lol-Mal	Lola	Malaika	FF	4	aft	1.44813586347555	-1.38778331159753	TZ	Lol-Mal	Lola	Malaika
4	control	playback	0.00416667	TZ	Lol-Mal	Lola	Malaika	FF	4	aft	1.44813586347555	-1.15634942358102	TZ	Lol-Mal	Lola	Malaika
4	control	playback	0.00694444	TZ	Lol-Mal	Lola	Malaika	FF	4	aft	1.44813586347555	-0.693481647547986	TZ	Lol-Mal	Lola	Malaika
4	control	playback	0.00972222	TZ	Lol-Mal	Lola	Malaika	FF	4	aft	1.44813586347555	-0.230613871514959	TZ	Lol-Mal	Lola	Malaika
4	control	playback	0.0111111	TZ	Lol-Mal	Lola	Malaika	FF	4	aft	1.44813586347555	0.000820016501554131	TZ	Lol-Mal	Lola	Malaika
4	control	playback	0.0138889	TZ	Lol-Mal	Lola	Malaika	FF	4	aft	1.44813586347555	0.463687792534587	TZ	Lol-Mal	Lola	Malaika
4	control	playback	0.0152778	TZ	Lol-Mal	Lola	Malaika	FF	4	aft	1.44813586347555	0.695121680551103	TZ	Lol-Mal	Lola	Malaika
4	control	playback	0.0166667	TZ	Lol-Mal	Lola	Malaika	FF	4	aft	1.44813586347555	0.92655556856762	TZ	Lol-Mal	Lola	Malaika
4	control	playback	0.0194444	TZ	Lol-Mal	Lola	Malaika	FF	3	aft	1.44813586347555	1.38942334460065	TZ	Lol-Mal	Lola	Malaika
4	control	playback	0.00555556	TZ	Che-Lik	Cheka	Likemba	FF	4	aft	1.44813586347555	-0.924915535564501	TZ	Che-Lik	Cheka	Likemba
4	control	playback	0.00833333	TZ	Che-Lik	Cheka	Likemba	FF	4	aft	1.44813586347555	-0.462047759531473	TZ	Che-Lik	Cheka	Likemba
4	control	playback	0.0180556	TZ	Che-Lik	Cheka	Likemba	FF	4	aft	1.44813586347555	1.15798945658414	TZ	Che-Lik	Cheka	Likemba
4	control	playback	0.0194444	TZ	Che-Lik	Cheka	Likemba	FF	4	aft	1.44813586347555	1.38942334460065	TZ	Che-Lik	Cheka	Likemba
4	control	playback	0.00138889	TZ	Che-Lol	Cheka	Lola	FF	4	aft	1.44813586347555	-1.61921719961404	TZ	Che-Lol	Cheka	Lola
4	control	playback	0.00277778	TZ	Che-Lol	Cheka	Lola	FF	4	aft	1.44813586347555	-1.38778331159753	TZ	Che-Lol	Cheka	Lola
4	control	playback	0.00416667	TZ	Che-Lol	Cheka	Lola	FF	4	aft	1.44813586347555	-1.15634942358102	TZ	Che-Lol	Cheka	Lola
4	control	playback	0.00694444	TZ	Che-Lol	Cheka	Lola	FF	4	aft	1.44813586347555	-0.693481647547986	TZ	Che-Lol	Cheka	Lola
4	control	playback	0.00972222	TZ	Che-Lol	Cheka	Lola	FF	4	aft	1.44813586347555	-0.230613871514959	TZ	Che-Lol	Cheka	Lola
4	control	playback	0.0125	TZ	Che-Lol	Cheka	Lola	FF	4	aft	1.44813586347555	0.232253904518071	TZ	Che-Lol	Cheka	Lola
4	control	playback	0.0138889	TZ	Che-Lol	Cheka	Lola	FF	4	aft	1.44813586347555	0.463687792534587	TZ	Che-Lol	Cheka	Lola
4	control	playback	0.0166667	TZ	Che-Lol	Cheka	Lola	FF	4	aft	1.44813586347555	0.92655556856762	TZ	Che-Lol	Cheka	Lola
4	control	playback	0.0194444	TZ	Che-Lol	Cheka	Lola	FF	4	aft	1.44813586347555	1.38942334460065	TZ	Che-Lol	Cheka	Lola
4	control	playback	0.0208333	TZ	Che-Lol	Cheka	Lola	FF	4	aft	1.44813586347555	1.62085723261715	TZ	Che-Lol	Cheka	Lola
4	control	playback	0.00416667	TZ	Lik-Lol	Likemba	Lola	FF	3	aft	1.44813586347555	-1.15634942358102	TZ	Lik-Lol	Likemba	Lola
4	control	playback	0.00555556	TZ	Lik-Lol	Likemba	Lola	FF	3	aft	1.44813586347555	-0.924915535564501	TZ	Lik-Lol	Likemba	Lola
4	control	playback	0.00833333	TZ	Lik-Lol	Likemba	Lola	FF	4	aft	1.44813586347555	-0.462047759531473	TZ	Lik-Lol	Likemba	Lola
4	control	playback	0.0111111	TZ	Lik-Lol	Likemba	Lola	FF	4	aft	1.44813586347555	0.000820016501554131	TZ	Lik-Lol	Likemba	Lola
4	control	playback	0.0180556	TZ	Lik-Lol	Likemba	Lola	FF	4	aft	1.44813586347555	1.15798945658414	TZ	Lik-Lol	Likemba	Lola
1	outgroup	playback	0.00416667	AI1	Ny-Tc	Nyota	Teco	MM	2	morn	-1.31069955727251	-1.15634942358102	AI1	Ny-Tc	Nyota	Teco
1	outgroup	playback	0.00555556	AI1	Ny-Tc	Nyota	Teco	MM	3	morn	-1.31069955727251	-0.924915535564501	AI1	Ny-Tc	Nyota	Teco
1	outgroup	playback	0.00694444	AI1	Ny-Tc	Nyota	Teco	MM	3	morn	-1.31069955727251	-0.693481647547986	AI1	Ny-Tc	Nyota	Teco
1	outgroup	playback	0.00833333	AI1	Ny-Tc	Nyota	Teco	MM	3	morn	-1.31069955727251	-0.462047759531473	AI1	Ny-Tc	Nyota	Teco
1	outgroup	playback	0.0111111	AI1	Ny-Tc	Nyota	Teco	MM	3	morn	-1.31069955727251	0.000820016501554131	AI1	Ny-Tc	Nyota	Teco
1	outgroup	playback	0.0138889	AI1	Ny-Tc	Nyota	Teco	MM	2	morn	-1.31069955727251	0.463687792534587	AI1	Ny-Tc	Nyota	Teco
1	outgroup	playback	0.0152778	AI1	Ny-Tc	Nyota	Teco	MM	3	morn	-1.31069955727251	0.695121680551103	AI1	Ny-Tc	Nyota	Teco
1	outgroup	playback	0.0180556	AI1	Ny-Tc	Nyota	Teco	MM	3	morn	-1.31069955727251	1.15798945658414	AI1	Ny-Tc	Nyota	Teco
1	outgroup	playback	0.0194444	AI1	Ny-Tc	Nyota	Teco	MM	3	morn	-1.31069955727251	1.38942334460065	AI1	Ny-Tc	Nyota	Teco
1	outgroup	playback	0.0208333	AI1	Ny-Tc	Nyota	Teco	MM	3	morn	-1.31069955727251	1.62085723261715	AI1	Ny-Tc	Nyota	Teco
1	outgroup	playback	0.00138889	AI1	El-Ny	Elikya	Nyota	FM	3	morn	-1.31069955727251	-1.61921719961404	AI1	El-Ny	Elikya	Nyota
1	outgroup	playback	0.00277778	AI1	El-Ny	Elikya	Nyota	FM	3	morn	-1.31069955727251	-1.38778331159753	AI1	El-Ny	Elikya	Nyota
1	outgroup	playback	0.00555556	AI1	El-Ny	Elikya	Nyota	FM	3	morn	-1.31069955727251	-0.924915535564501	AI1	El-Ny	Elikya	Nyota
1	outgroup	playback	0.0138889	AI1	El-Ny	Elikya	Nyota	FM	3	morn	-1.31069955727251	0.463687792534587	AI1	El-Ny	Elikya	Nyota
1	outgroup	playback	0.0152778	AI1	El-Ny	Elikya	Nyota	FM	3	morn	-1.31069955727251	0.695121680551103	AI1	El-Ny	Elikya	Nyota
1	outgroup	playback	0.0180556	AI1	El-Ny	Elikya	Nyota	FM	3	morn	-1.31069955727251	1.15798945658414	AI1	El-Ny	Elikya	Nyota
1	outgroup	playback	0.0208333	AI1	El-Ny	Elikya	Nyota	FM	3	morn	-1.31069955727251	1.62085723261715	AI1	El-Ny	Elikya	Nyota
1	outgroup	playback	0.00277778	AI1	El-Tc	Elikya	Teco	FM	3	morn	-1.31069955727251	-1.38778331159753	AI1	El-Tc	Elikya	Teco
1	outgroup	playback	0.00416667	AI1	El-Tc	Elikya	Teco	FM	3	morn	-1.31069955727251	-1.15634942358102	AI1	El-Tc	Elikya	Teco
1	outgroup	playback	0.00555556	AI1	El-Tc	Elikya	Teco	FM	3	morn	-1.31069955727251	-0.924915535564501	AI1	El-Tc	Elikya	Teco
1	outgroup	playback	0.00833333	AI1	El-Tc	Elikya	Teco	FM	3	morn	-1.31069955727251	-0.462047759531473	AI1	El-Tc	Elikya	Teco
1	outgroup	playback	0.0152778	AI1	El-Tc	Elikya	Teco	FM	3	morn	-1.31069955727251	0.695121680551103	AI1	El-Tc	Elikya	Teco
1	outgroup	playback	0.0166667	AI1	El-Tc	Elikya	Teco	FM	3	morn	-1.31069955727251	0.92655556856762	AI1	El-Tc	Elikya	Teco
1	outgroup	playback	0.0194444	AI1	El-Tc	Elikya	Teco	FM	3	morn	-1.31069955727251	1.38942334460065	AI1	El-Tc	Elikya	Teco
1	outgroup	playback	0.00277778	AI2	Kz-Ma	Kanzi	Maisha	MM	3	morn	-1.31069955727251	-1.38778331159753	AI2	Kz-Ma	Kanzi	Maisha
1	outgroup	playback	0.00972222	AI2	Kz-Ma	Kanzi	Maisha	MM	4	morn	-1.31069955727251	-0.230613871514959	AI2	Kz-Ma	Kanzi	Maisha
1	outgroup	playback	0.0111111	AI2	Kz-Ma	Kanzi	Maisha	MM	4	morn	-1.31069955727251	0.000820016501554131	AI2	Kz-Ma	Kanzi	Maisha
1	outgroup	playback	0.0125	AI2	Kz-Ma	Kanzi	Maisha	MM	4	morn	-1.31069955727251	0.232253904518071	AI2	Kz-Ma	Kanzi	Maisha
1	outgroup	playback	0.0152778	AI2	Kz-Ma	Kanzi	Maisha	MM	4	morn	-1.31069955727251	0.695121680551103	AI2	Kz-Ma	Kanzi	Maisha
1	outgroup	playback	0.0194444	AI2	Kz-Ma	Kanzi	Maisha	MM	4	morn	-1.31069955727251	1.38942334460065	AI2	Kz-Ma	Kanzi	Maisha
1	outgroup	playback	0.00833333	AI2	Kz-Ml	Kanzi	Mali	FM	2	morn	-1.31069955727251	-0.462047759531473	AI2	Kz-Ml	Kanzi	Mali
1	outgroup	playback	0.0125	AI2	Kz-Ml	Kanzi	Mali	FM	2	morn	-1.31069955727251	0.232253904518071	AI2	Kz-Ml	Kanzi	Mali
1	outgroup	playback	0.0138889	AI2	Kz-Ml	Kanzi	Mali	FM	4	morn	-1.31069955727251	0.463687792534587	AI2	Kz-Ml	Kanzi	Mali
1	outgroup	playback	0.0166667	AI2	Kz-Ml	Kanzi	Mali	FM	3	morn	-1.31069955727251	0.92655556856762	AI2	Kz-Ml	Kanzi	Mali
1	outgroup	playback	0.0208333	AI2	Kz-Ml	Kanzi	Mali	FM	3	morn	-1.31069955727251	1.62085723261715	AI2	Kz-Ml	Kanzi	Mali
1	outgroup	playback	0.00555556	AI2	Ca-Kz	Clara	Kanzi	FM	4	morn	-1.31069955727251	-0.924915535564501	AI2	Ca-Kz	Clara	Kanzi
1	outgroup	playback	0.0111111	AI2	Ca-Kz	Clara	Kanzi	FM	4	morn	-1.31069955727251	0.000820016501554131	AI2	Ca-Kz	Clara	Kanzi
1	outgroup	playback	0.0125	AI2	Ca-Kz	Clara	Kanzi	FM	4	morn	-1.31069955727251	0.232253904518071	AI2	Ca-Kz	Clara	Kanzi
1	outgroup	playback	0.0152778	AI2	Ca-Kz	Clara	Kanzi	FM	3	morn	-1.31069955727251	0.695121680551103	AI2	Ca-Kz	Clara	Kanzi
1	outgroup	playback	0.0166667	AI2	Ca-Kz	Clara	Kanzi	FM	3	morn	-1.31069955727251	0.92655556856762	AI2	Ca-Kz	Clara	Kanzi
1	outgroup	playback	0.0180556	AI2	Ca-Kz	Clara	Kanzi	FM	3	morn	-1.31069955727251	1.15798945658414	AI2	Ca-Kz	Clara	Kanzi
1	outgroup	playback	0.00416667	AI2	Ma-Ml	Maisha	Mali	FM	4	morn	-1.31069955727251	-1.15634942358102	AI2	Ma-Ml	Maisha	Mali
1	outgroup	playback	0.00833333	AI2	Ma-Ml	Maisha	Mali	FM	4	morn	-1.31069955727251	-0.462047759531473	AI2	Ma-Ml	Maisha	Mali
1	outgroup	playback	0.00972222	AI2	Ma-Ml	Maisha	Mali	FM	4	morn	-1.31069955727251	-0.230613871514959	AI2	Ma-Ml	Maisha	Mali
1	outgroup	playback	0.0111111	AI2	Ma-Ml	Maisha	Mali	FM	4	morn	-1.31069955727251	0.000820016501554131	AI2	Ma-Ml	Maisha	Mali
1	outgroup	playback	0.0125	AI2	Ma-Ml	Maisha	Mali	FM	4	morn	-1.31069955727251	0.232253904518071	AI2	Ma-Ml	Maisha	Mali
1	outgroup	playback	0.0138889	AI2	Ma-Ml	Maisha	Mali	FM	4	morn	-1.31069955727251	0.463687792534587	AI2	Ma-Ml	Maisha	Mali
1	outgroup	playback	0.0208333	AI2	Ma-Ml	Maisha	Mali	FM	4	morn	-1.31069955727251	1.62085723261715	AI2	Ma-Ml	Maisha	Mali
1	outgroup	playback	0.00138889	AI2	Ca-Ma	Clara	Maisha	FM	4	morn	-1.31069955727251	-1.61921719961404	AI2	Ca-Ma	Clara	Maisha
1	outgroup	playback	0.00277778	AI2	Ca-Ma	Clara	Maisha	FM	4	morn	-1.31069955727251	-1.38778331159753	AI2	Ca-Ma	Clara	Maisha
1	outgroup	playback	0.0125	AI2	Ca-Ma	Clara	Maisha	FM	2	morn	-1.31069955727251	0.232253904518071	AI2	Ca-Ma	Clara	Maisha
1	outgroup	playback	0.0166667	AI2	Ca-Ma	Clara	Maisha	FM	4	morn	-1.31069955727251	0.92655556856762	AI2	Ca-Ma	Clara	Maisha
1	outgroup	playback	0.0180556	AI2	Ca-Ma	Clara	Maisha	FM	4	morn	-1.31069955727251	1.15798945658414	AI2	Ca-Ma	Clara	Maisha
1	outgroup	playback	0.00138889	AI2	Ca-Ml	Clara	Mali	FF	4	morn	-1.31069955727251	-1.61921719961404	AI2	Ca-Ml	Clara	Mali
1	outgroup	playback	0.00277778	AI2	Ca-Ml	Clara	Mali	FF	4	morn	-1.31069955727251	-1.38778331159753	AI2	Ca-Ml	Clara	Mali
1	outgroup	playback	0.00416667	AI2	Ca-Ml	Clara	Mali	FF	4	morn	-1.31069955727251	-1.15634942358102	AI2	Ca-Ml	Clara	Mali
1	outgroup	playback	0.00555556	AI2	Ca-Ml	Clara	Mali	FF	4	morn	-1.31069955727251	-0.924915535564501	AI2	Ca-Ml	Clara	Mali
1	outgroup	playback	0.00694444	AI2	Ca-Ml	Clara	Mali	FF	2	morn	-1.31069955727251	-0.693481647547986	AI2	Ca-Ml	Clara	Mali
1	outgroup	playback	0.00972222	AI2	Ca-Ml	Clara	Mali	FF	4	morn	-1.31069955727251	-0.230613871514959	AI2	Ca-Ml	Clara	Mali
1	outgroup	playback	0.0125	AI2	Ca-Ml	Clara	Mali	FF	4	morn	-1.31069955727251	0.232253904518071	AI2	Ca-Ml	Clara	Mali
1	outgroup	playback	0.0138889	AI2	Ca-Ml	Clara	Mali	FF	4	morn	-1.31069955727251	0.463687792534587	AI2	Ca-Ml	Clara	Mali
1	outgroup	playback	0.0194444	AI2	Ca-Ml	Clara	Mali	FF	3	morn	-1.31069955727251	1.38942334460065	AI2	Ca-Ml	Clara	Mali
1	outgroup	playback	0.0208333	AI2	Ca-Ml	Clara	Mali	FF	3	morn	-1.31069955727251	1.62085723261715	AI2	Ca-Ml	Clara	Mali
1	control	playback	0.00138889	AI1	Ny-Tc	Nyota	Teco	MM	4	aft	-1.31069955727251	-1.61921719961404	AI1	Ny-Tc	Nyota	Teco
1	control	playback	0.00277778	AI1	Ny-Tc	Nyota	Teco	MM	4	aft	-1.31069955727251	-1.38778331159753	AI1	Ny-Tc	Nyota	Teco
1	control	playback	0.00416667	AI1	Ny-Tc	Nyota	Teco	MM	4	aft	-1.31069955727251	-1.15634942358102	AI1	Ny-Tc	Nyota	Teco
1	control	playback	0.00833333	AI1	Ny-Tc	Nyota	Teco	MM	4	aft	-1.31069955727251	-0.462047759531473	AI1	Ny-Tc	Nyota	Teco
1	control	playback	0.00972222	AI1	Ny-Tc	Nyota	Teco	MM	4	aft	-1.31069955727251	-0.230613871514959	AI1	Ny-Tc	Nyota	Teco
1	control	playback	0.0152778	AI1	Ny-Tc	Nyota	Teco	MM	4	aft	-1.31069955727251	0.695121680551103	AI1	Ny-Tc	Nyota	Teco
1	control	playback	0.0180556	AI1	Ny-Tc	Nyota	Teco	MM	4	aft	-1.31069955727251	1.15798945658414	AI1	Ny-Tc	Nyota	Teco
1	control	playback	0.00833333	AI1	El-Ny	Elikya	Nyota	FM	4	aft	-1.31069955727251	-0.462047759531473	AI1	El-Ny	Elikya	Nyota
1	control	playback	0.00972222	AI1	El-Ny	Elikya	Nyota	FM	4	aft	-1.31069955727251	-0.230613871514959	AI1	El-Ny	Elikya	Nyota
1	control	playback	0.0111111	AI1	El-Ny	Elikya	Nyota	FM	4	aft	-1.31069955727251	0.000820016501554131	AI1	El-Ny	Elikya	Nyota
1	control	playback	0.0166667	AI1	El-Ny	Elikya	Nyota	FM	4	aft	-1.31069955727251	0.92655556856762	AI1	El-Ny	Elikya	Nyota
1	control	playback	0.0194444	AI1	El-Ny	Elikya	Nyota	FM	4	aft	-1.31069955727251	1.38942334460065	AI1	El-Ny	Elikya	Nyota
1	control	playback	0.0208333	AI1	El-Ny	Elikya	Nyota	FM	4	aft	-1.31069955727251	1.62085723261715	AI1	El-Ny	Elikya	Nyota
1	control	playback	0.00555556	AI1	El-Tc	Elikya	Teco	FM	4	aft	-1.31069955727251	-0.924915535564501	AI1	El-Tc	Elikya	Teco
1	control	playback	0.0125	AI1	El-Tc	Elikya	Teco	FM	2	aft	-1.31069955727251	0.232253904518071	AI1	El-Tc	Elikya	Teco
1	control	playback	0.0138889	AI1	El-Tc	Elikya	Teco	FM	4	aft	-1.31069955727251	0.463687792534587	AI1	El-Tc	Elikya	Teco
1	control	playback	0.0152778	AI1	El-Tc	Elikya	Teco	FM	3	aft	-1.31069955727251	0.695121680551103	AI1	El-Tc	Elikya	Teco
1	control	playback	0.0166667	AI1	El-Tc	Elikya	Teco	FM	4	aft	-1.31069955727251	0.92655556856762	AI1	El-Tc	Elikya	Teco
1	control	playback	0.0208333	AI1	El-Tc	Elikya	Teco	FM	4	aft	-1.31069955727251	1.62085723261715	AI1	El-Tc	Elikya	Teco
1	control	playback	0.00277778	AI2	Kz-Ma	Kanzi	Maisha	MM	4	aft	-1.31069955727251	-1.38778331159753	AI2	Kz-Ma	Kanzi	Maisha
1	control	playback	0.00416667	AI2	Kz-Ma	Kanzi	Maisha	MM	4	aft	-1.31069955727251	-1.15634942358102	AI2	Kz-Ma	Kanzi	Maisha
1	control	playback	0.00555556	AI2	Kz-Ma	Kanzi	Maisha	MM	4	aft	-1.31069955727251	-0.924915535564501	AI2	Kz-Ma	Kanzi	Maisha
1	control	playback	0.00694444	AI2	Kz-Ma	Kanzi	Maisha	MM	4	aft	-1.31069955727251	-0.693481647547986	AI2	Kz-Ma	Kanzi	Maisha
1	control	playback	0.00972222	AI2	Kz-Ma	Kanzi	Maisha	MM	4	aft	-1.31069955727251	-0.230613871514959	AI2	Kz-Ma	Kanzi	Maisha
1	control	playback	0.0111111	AI2	Kz-Ma	Kanzi	Maisha	MM	4	aft	-1.31069955727251	0.000820016501554131	AI2	Kz-Ma	Kanzi	Maisha
1	control	playback	0.0152778	AI2	Kz-Ma	Kanzi	Maisha	MM	4	aft	-1.31069955727251	0.695121680551103	AI2	Kz-Ma	Kanzi	Maisha
1	control	playback	0.0166667	AI2	Kz-Ma	Kanzi	Maisha	MM	4	aft	-1.31069955727251	0.92655556856762	AI2	Kz-Ma	Kanzi	Maisha
1	control	playback	0.0194444	AI2	Kz-Ma	Kanzi	Maisha	MM	4	aft	-1.31069955727251	1.38942334460065	AI2	Kz-Ma	Kanzi	Maisha
1	control	playback	0.00138889	AI2	Kz-Ml	Kanzi	Mali	FM	4	aft	-1.31069955727251	-1.61921719961404	AI2	Kz-Ml	Kanzi	Mali
1	control	playback	0.00694444	AI2	Kz-Ml	Kanzi	Mali	FM	4	aft	-1.31069955727251	-0.693481647547986	AI2	Kz-Ml	Kanzi	Mali
1	control	playback	0.00833333	AI2	Kz-Ml	Kanzi	Mali	FM	4	aft	-1.31069955727251	-0.462047759531473	AI2	Kz-Ml	Kanzi	Mali
1	control	playback	0.0111111	AI2	Kz-Ml	Kanzi	Mali	FM	4	aft	-1.31069955727251	0.000820016501554131	AI2	Kz-Ml	Kanzi	Mali
1	control	playback	0.0125	AI2	Kz-Ml	Kanzi	Mali	FM	4	aft	-1.31069955727251	0.232253904518071	AI2	Kz-Ml	Kanzi	Mali
1	control	playback	0.0152778	AI2	Kz-Ml	Kanzi	Mali	FM	4	aft	-1.31069955727251	0.695121680551103	AI2	Kz-Ml	Kanzi	Mali
1	control	playback	0.0208333	AI2	Kz-Ml	Kanzi	Mali	FM	4	aft	-1.31069955727251	1.62085723261715	AI2	Kz-Ml	Kanzi	Mali
1	control	playback	0.00277778	AI2	Ca-Kz	Clara	Kanzi	FM	4	aft	-1.31069955727251	-1.38778331159753	AI2	Ca-Kz	Clara	Kanzi
1	control	playback	0.00555556	AI2	Ca-Kz	Clara	Kanzi	FM	4	aft	-1.31069955727251	-0.924915535564501	AI2	Ca-Kz	Clara	Kanzi
1	control	playback	0.00694444	AI2	Ca-Kz	Clara	Kanzi	FM	4	aft	-1.31069955727251	-0.693481647547986	AI2	Ca-Kz	Clara	Kanzi
1	control	playback	0.00972222	AI2	Ca-Kz	Clara	Kanzi	FM	4	aft	-1.31069955727251	-0.230613871514959	AI2	Ca-Kz	Clara	Kanzi
1	control	playback	0.0111111	AI2	Ca-Kz	Clara	Kanzi	FM	4	aft	-1.31069955727251	0.000820016501554131	AI2	Ca-Kz	Clara	Kanzi
1	control	playback	0.0125	AI2	Ca-Kz	Clara	Kanzi	FM	4	aft	-1.31069955727251	0.232253904518071	AI2	Ca-Kz	Clara	Kanzi
1	control	playback	0.0138889	AI2	Ca-Kz	Clara	Kanzi	FM	4	aft	-1.31069955727251	0.463687792534587	AI2	Ca-Kz	Clara	Kanzi
1	control	playback	0.0166667	AI2	Ca-Kz	Clara	Kanzi	FM	4	aft	-1.31069955727251	0.92655556856762	AI2	Ca-Kz	Clara	Kanzi
1	control	playback	0.0194444	AI2	Ca-Kz	Clara	Kanzi	FM	4	aft	-1.31069955727251	1.38942334460065	AI2	Ca-Kz	Clara	Kanzi
1	control	playback	0.0208333	AI2	Ca-Kz	Clara	Kanzi	FM	4	aft	-1.31069955727251	1.62085723261715	AI2	Ca-Kz	Clara	Kanzi
1	control	playback	0.00138889	AI2	Ma-Ml	Maisha	Mali	FM	4	aft	-1.31069955727251	-1.61921719961404	AI2	Ma-Ml	Maisha	Mali
1	control	playback	0.00416667	AI2	Ma-Ml	Maisha	Mali	FM	4	aft	-1.31069955727251	-1.15634942358102	AI2	Ma-Ml	Maisha	Mali
1	control	playback	0.00833333	AI2	Ma-Ml	Maisha	Mali	FM	3	aft	-1.31069955727251	-0.462047759531473	AI2	Ma-Ml	Maisha	Mali
1	control	playback	0.0138889	AI2	Ma-Ml	Maisha	Mali	FM	4	aft	-1.31069955727251	0.463687792534587	AI2	Ma-Ml	Maisha	Mali
1	control	playback	0.0152778	AI2	Ma-Ml	Maisha	Mali	FM	4	aft	-1.31069955727251	0.695121680551103	AI2	Ma-Ml	Maisha	Mali
1	control	playback	0.0166667	AI2	Ma-Ml	Maisha	Mali	FM	1	aft	-1.31069955727251	0.92655556856762	AI2	Ma-Ml	Maisha	Mali
1	control	playback	0.0180556	AI2	Ma-Ml	Maisha	Mali	FM	1	aft	-1.31069955727251	1.15798945658414	AI2	Ma-Ml	Maisha	Mali
1	control	playback	0.0194444	AI2	Ma-Ml	Maisha	Mali	FM	1	aft	-1.31069955727251	1.38942334460065	AI2	Ma-Ml	Maisha	Mali
1	control	playback	0.00138889	AI2	Ca-Ma	Clara	Maisha	FM	4	aft	-1.31069955727251	-1.61921719961404	AI2	Ca-Ma	Clara	Maisha
1	control	playback	0.00416667	AI2	Ca-Ma	Clara	Maisha	FM	4	aft	-1.31069955727251	-1.15634942358102	AI2	Ca-Ma	Clara	Maisha
1	control	playback	0.00555556	AI2	Ca-Ma	Clara	Maisha	FM	4	aft	-1.31069955727251	-0.924915535564501	AI2	Ca-Ma	Clara	Maisha
1	control	playback	0.00694444	AI2	Ca-Ma	Clara	Maisha	FM	4	aft	-1.31069955727251	-0.693481647547986	AI2	Ca-Ma	Clara	Maisha
1	control	playback	0.00972222	AI2	Ca-Ma	Clara	Maisha	FM	4	aft	-1.31069955727251	-0.230613871514959	AI2	Ca-Ma	Clara	Maisha
1	control	playback	0.0138889	AI2	Ca-Ma	Clara	Maisha	FM	4	aft	-1.31069955727251	0.463687792534587	AI2	Ca-Ma	Clara	Maisha
1	control	playback	0.0208333	AI2	Ca-Ma	Clara	Maisha	FM	2	aft	-1.31069955727251	1.62085723261715	AI2	Ca-Ma	Clara	Maisha
1	control	playback	0.00277778	AI2	Ca-Ml	Clara	Mali	FF	4	aft	-1.31069955727251	-1.38778331159753	AI2	Ca-Ml	Clara	Mali
1	control	playback	0.00694444	AI2	Ca-Ml	Clara	Mali	FF	4	aft	-1.31069955727251	-0.693481647547986	AI2	Ca-Ml	Clara	Mali
1	control	playback	0.00972222	AI2	Ca-Ml	Clara	Mali	FF	4	aft	-1.31069955727251	-0.230613871514959	AI2	Ca-Ml	Clara	Mali
1	control	playback	0.0111111	AI2	Ca-Ml	Clara	Mali	FF	4	aft	-1.31069955727251	0.000820016501554131	AI2	Ca-Ml	Clara	Mali
1	control	playback	0.0125	AI2	Ca-Ml	Clara	Mali	FF	4	aft	-1.31069955727251	0.232253904518071	AI2	Ca-Ml	Clara	Mali
1	control	playback	0.0152778	AI2	Ca-Ml	Clara	Mali	FF	2	aft	-1.31069955727251	0.695121680551103	AI2	Ca-Ml	Clara	Mali
1	control	playback	0.0166667	AI2	Ca-Ml	Clara	Mali	FF	2	aft	-1.31069955727251	0.92655556856762	AI2	Ca-Ml	Clara	Mali
1	control	playback	0.0180556	AI2	Ca-Ml	Clara	Mali	FF	2	aft	-1.31069955727251	1.15798945658414	AI2	Ca-Ml	Clara	Mali
1	control	playback	0.0194444	AI2	Ca-Ml	Clara	Mali	FF	3	aft	-1.31069955727251	1.38942334460065	AI2	Ca-Ml	Clara	Mali
2	control	playback	0.00694444	AI1	Ny-Tc	Nyota	Teco	MM	3	morn	-0.39108775035649	-0.693481647547986	AI1	Ny-Tc	Nyota	Teco
2	control	playback	0.00972222	AI1	Ny-Tc	Nyota	Teco	MM	3	morn	-0.39108775035649	-0.230613871514959	AI1	Ny-Tc	Nyota	Teco
2	control	playback	0.0111111	AI1	Ny-Tc	Nyota	Teco	MM	3	morn	-0.39108775035649	0.000820016501554131	AI1	Ny-Tc	Nyota	Teco
2	control	playback	0.0125	AI1	Ny-Tc	Nyota	Teco	MM	3	morn	-0.39108775035649	0.232253904518071	AI1	Ny-Tc	Nyota	Teco
2	control	playback	0.0138889	AI1	Ny-Tc	Nyota	Teco	MM	3	morn	-0.39108775035649	0.463687792534587	AI1	Ny-Tc	Nyota	Teco
2	control	playback	0.00277778	AI1	El-Ny	Elikya	Nyota	FM	4	morn	-0.39108775035649	-1.38778331159753	AI1	El-Ny	Elikya	Nyota
2	control	playback	0.00555556	AI1	El-Ny	Elikya	Nyota	FM	4	morn	-0.39108775035649	-0.924915535564501	AI1	El-Ny	Elikya	Nyota
2	control	playback	0.0111111	AI1	El-Ny	Elikya	Nyota	FM	4	morn	-0.39108775035649	0.000820016501554131	AI1	El-Ny	Elikya	Nyota
2	control	playback	0.0138889	AI1	El-Ny	Elikya	Nyota	FM	4	morn	-0.39108775035649	0.463687792534587	AI1	El-Ny	Elikya	Nyota
2	control	playback	0.0152778	AI1	El-Ny	Elikya	Nyota	FM	4	morn	-0.39108775035649	0.695121680551103	AI1	El-Ny	Elikya	Nyota
2	control	playback	0.0166667	AI1	El-Ny	Elikya	Nyota	FM	4	morn	-0.39108775035649	0.92655556856762	AI1	El-Ny	Elikya	Nyota
2	control	playback	0.0180556	AI1	El-Ny	Elikya	Nyota	FM	4	morn	-0.39108775035649	1.15798945658414	AI1	El-Ny	Elikya	Nyota
2	control	playback	0.0208333	AI1	El-Ny	Elikya	Nyota	FM	4	morn	-0.39108775035649	1.62085723261715	AI1	El-Ny	Elikya	Nyota
2	control	playback	0.00277778	AI1	El-Tc	Elikya	Teco	FM	4	morn	-0.39108775035649	-1.38778331159753	AI1	El-Tc	Elikya	Teco
2	control	playback	0.00555556	AI1	El-Tc	Elikya	Teco	FM	4	morn	-0.39108775035649	-0.924915535564501	AI1	El-Tc	Elikya	Teco
2	control	playback	0.00694444	AI1	El-Tc	Elikya	Teco	FM	4	morn	-0.39108775035649	-0.693481647547986	AI1	El-Tc	Elikya	Teco
2	control	playback	0.00833333	AI1	El-Tc	Elikya	Teco	FM	4	morn	-0.39108775035649	-0.462047759531473	AI1	El-Tc	Elikya	Teco
2	control	playback	0.0111111	AI1	El-Tc	Elikya	Teco	FM	4	morn	-0.39108775035649	0.000820016501554131	AI1	El-Tc	Elikya	Teco
2	control	playback	0.0180556	AI1	El-Tc	Elikya	Teco	FM	4	morn	-0.39108775035649	1.15798945658414	AI1	El-Tc	Elikya	Teco
2	control	playback	0.0194444	AI1	El-Tc	Elikya	Teco	FM	4	morn	-0.39108775035649	1.38942334460065	AI1	El-Tc	Elikya	Teco
2	control	playback	0.0208333	AI1	El-Tc	Elikya	Teco	FM	4	morn	-0.39108775035649	1.62085723261715	AI1	El-Tc	Elikya	Teco
2	control	playback	0.00277778	AI2	Kz-Ma	Kanzi	Maisha	MM	4	morn	-0.39108775035649	-1.38778331159753	AI2	Kz-Ma	Kanzi	Maisha
2	control	playback	0.00416667	AI2	Kz-Ma	Kanzi	Maisha	MM	4	morn	-0.39108775035649	-1.15634942358102	AI2	Kz-Ma	Kanzi	Maisha
2	control	playback	0.00555556	AI2	Kz-Ma	Kanzi	Maisha	MM	4	morn	-0.39108775035649	-0.924915535564501	AI2	Kz-Ma	Kanzi	Maisha
2	control	playback	0.0111111	AI2	Kz-Ma	Kanzi	Maisha	MM	4	morn	-0.39108775035649	0.000820016501554131	AI2	Kz-Ma	Kanzi	Maisha
2	control	playback	0.0138889	AI2	Kz-Ma	Kanzi	Maisha	MM	4	morn	-0.39108775035649	0.463687792534587	AI2	Kz-Ma	Kanzi	Maisha
2	control	playback	0.0152778	AI2	Kz-Ma	Kanzi	Maisha	MM	4	morn	-0.39108775035649	0.695121680551103	AI2	Kz-Ma	Kanzi	Maisha
2	control	playback	0.0194444	AI2	Kz-Ma	Kanzi	Maisha	MM	4	morn	-0.39108775035649	1.38942334460065	AI2	Kz-Ma	Kanzi	Maisha
2	control	playback	0.0208333	AI2	Kz-Ma	Kanzi	Maisha	MM	4	morn	-0.39108775035649	1.62085723261715	AI2	Kz-Ma	Kanzi	Maisha
2	control	playback	0.00277778	AI2	Kz-Ml	Kanzi	Mali	FM	4	morn	-0.39108775035649	-1.38778331159753	AI2	Kz-Ml	Kanzi	Mali
2	control	playback	0.00416667	AI2	Kz-Ml	Kanzi	Mali	FM	4	morn	-0.39108775035649	-1.15634942358102	AI2	Kz-Ml	Kanzi	Mali
2	control	playback	0.00555556	AI2	Kz-Ml	Kanzi	Mali	FM	4	morn	-0.39108775035649	-0.924915535564501	AI2	Kz-Ml	Kanzi	Mali
2	control	playback	0.00833333	AI2	Kz-Ml	Kanzi	Mali	FM	4	morn	-0.39108775035649	-0.462047759531473	AI2	Kz-Ml	Kanzi	Mali
2	control	playback	0.00972222	AI2	Kz-Ml	Kanzi	Mali	FM	4	morn	-0.39108775035649	-0.230613871514959	AI2	Kz-Ml	Kanzi	Mali
2	control	playback	0.0111111	AI2	Kz-Ml	Kanzi	Mali	FM	4	morn	-0.39108775035649	0.000820016501554131	AI2	Kz-Ml	Kanzi	Mali
2	control	playback	0.0152778	AI2	Kz-Ml	Kanzi	Mali	FM	4	morn	-0.39108775035649	0.695121680551103	AI2	Kz-Ml	Kanzi	Mali
2	control	playback	0.0180556	AI2	Kz-Ml	Kanzi	Mali	FM	3	morn	-0.39108775035649	1.15798945658414	AI2	Kz-Ml	Kanzi	Mali
2	control	playback	0.0208333	AI2	Kz-Ml	Kanzi	Mali	FM	2	morn	-0.39108775035649	1.62085723261715	AI2	Kz-Ml	Kanzi	Mali
2	control	playback	0.00277778	AI2	Ca-Kz	Clara	Kanzi	FM	4	morn	-0.39108775035649	-1.38778331159753	AI2	Ca-Kz	Clara	Kanzi
2	control	playback	0.00555556	AI2	Ca-Kz	Clara	Kanzi	FM	3	morn	-0.39108775035649	-0.924915535564501	AI2	Ca-Kz	Clara	Kanzi
2	control	playback	0.00694444	AI2	Ca-Kz	Clara	Kanzi	FM	3	morn	-0.39108775035649	-0.693481647547986	AI2	Ca-Kz	Clara	Kanzi
2	control	playback	0.00972222	AI2	Ca-Kz	Clara	Kanzi	FM	1	morn	-0.39108775035649	-0.230613871514959	AI2	Ca-Kz	Clara	Kanzi
2	control	playback	0.0125	AI2	Ca-Kz	Clara	Kanzi	FM	3	morn	-0.39108775035649	0.232253904518071	AI2	Ca-Kz	Clara	Kanzi
2	control	playback	0.0152778	AI2	Ca-Kz	Clara	Kanzi	FM	4	morn	-0.39108775035649	0.695121680551103	AI2	Ca-Kz	Clara	Kanzi
2	control	playback	0.0166667	AI2	Ca-Kz	Clara	Kanzi	FM	4	morn	-0.39108775035649	0.92655556856762	AI2	Ca-Kz	Clara	Kanzi
2	control	playback	0.0180556	AI2	Ca-Kz	Clara	Kanzi	FM	3	morn	-0.39108775035649	1.15798945658414	AI2	Ca-Kz	Clara	Kanzi
2	control	playback	0.0194444	AI2	Ca-Kz	Clara	Kanzi	FM	2	morn	-0.39108775035649	1.38942334460065	AI2	Ca-Kz	Clara	Kanzi
2	control	playback	0.00555556	AI2	Ma-Ml	Maisha	Mali	FM	4	morn	-0.39108775035649	-0.924915535564501	AI2	Ma-Ml	Maisha	Mali
2	control	playback	0.00694444	AI2	Ma-Ml	Maisha	Mali	FM	3	morn	-0.39108775035649	-0.693481647547986	AI2	Ma-Ml	Maisha	Mali
2	control	playback	0.00833333	AI2	Ma-Ml	Maisha	Mali	FM	4	morn	-0.39108775035649	-0.462047759531473	AI2	Ma-Ml	Maisha	Mali
2	control	playback	0.0111111	AI2	Ma-Ml	Maisha	Mali	FM	4	morn	-0.39108775035649	0.000820016501554131	AI2	Ma-Ml	Maisha	Mali
2	control	playback	0.0138889	AI2	Ma-Ml	Maisha	Mali	FM	3	morn	-0.39108775035649	0.463687792534587	AI2	Ma-Ml	Maisha	Mali
2	control	playback	0.0166667	AI2	Ma-Ml	Maisha	Mali	FM	4	morn	-0.39108775035649	0.92655556856762	AI2	Ma-Ml	Maisha	Mali
2	control	playback	0.0208333	AI2	Ma-Ml	Maisha	Mali	FM	4	morn	-0.39108775035649	1.62085723261715	AI2	Ma-Ml	Maisha	Mali
2	control	playback	0.00138889	AI2	Ca-Ma	Clara	Maisha	FM	3	morn	-0.39108775035649	-1.61921719961404	AI2	Ca-Ma	Clara	Maisha
2	control	playback	0.00277778	AI2	Ca-Ma	Clara	Maisha	FM	4	morn	-0.39108775035649	-1.38778331159753	AI2	Ca-Ma	Clara	Maisha
2	control	playback	0.00694444	AI2	Ca-Ma	Clara	Maisha	FM	4	morn	-0.39108775035649	-0.693481647547986	AI2	Ca-Ma	Clara	Maisha
2	control	playback	0.00833333	AI2	Ca-Ma	Clara	Maisha	FM	4	morn	-0.39108775035649	-0.462047759531473	AI2	Ca-Ma	Clara	Maisha
2	control	playback	0.00972222	AI2	Ca-Ma	Clara	Maisha	FM	4	morn	-0.39108775035649	-0.230613871514959	AI2	Ca-Ma	Clara	Maisha
2	control	playback	0.0111111	AI2	Ca-Ma	Clara	Maisha	FM	4	morn	-0.39108775035649	0.000820016501554131	AI2	Ca-Ma	Clara	Maisha
2	control	playback	0.0138889	AI2	Ca-Ma	Clara	Maisha	FM	4	morn	-0.39108775035649	0.463687792534587	AI2	Ca-Ma	Clara	Maisha
2	control	playback	0.0166667	AI2	Ca-Ma	Clara	Maisha	FM	4	morn	-0.39108775035649	0.92655556856762	AI2	Ca-Ma	Clara	Maisha
2	control	playback	0.0180556	AI2	Ca-Ma	Clara	Maisha	FM	4	morn	-0.39108775035649	1.15798945658414	AI2	Ca-Ma	Clara	Maisha
2	control	playback	0.0194444	AI2	Ca-Ma	Clara	Maisha	FM	3	morn	-0.39108775035649	1.38942334460065	AI2	Ca-Ma	Clara	Maisha
2	control	playback	0.00138889	AI2	Ca-Ml	Clara	Mali	FF	4	morn	-0.39108775035649	-1.61921719961404	AI2	Ca-Ml	Clara	Mali
2	control	playback	0.00694444	AI2	Ca-Ml	Clara	Mali	FF	2	morn	-0.39108775035649	-0.693481647547986	AI2	Ca-Ml	Clara	Mali
2	control	playback	0.00972222	AI2	Ca-Ml	Clara	Mali	FF	4	morn	-0.39108775035649	-0.230613871514959	AI2	Ca-Ml	Clara	Mali
2	control	playback	0.0111111	AI2	Ca-Ml	Clara	Mali	FF	3	morn	-0.39108775035649	0.000820016501554131	AI2	Ca-Ml	Clara	Mali
2	control	playback	0.0138889	AI2	Ca-Ml	Clara	Mali	FF	2	morn	-0.39108775035649	0.463687792534587	AI2	Ca-Ml	Clara	Mali
2	control	playback	0.0180556	AI2	Ca-Ml	Clara	Mali	FF	4	morn	-0.39108775035649	1.15798945658414	AI2	Ca-Ml	Clara	Mali
2	control	playback	0.0194444	AI2	Ca-Ml	Clara	Mali	FF	2	morn	-0.39108775035649	1.38942334460065	AI2	Ca-Ml	Clara	Mali
2	outgroup	playback	0.00138889	AI1	Ny-Tc	Nyota	Teco	MM	4	aft	-0.39108775035649	-1.61921719961404	AI1	Ny-Tc	Nyota	Teco
2	outgroup	playback	0.00277778	AI1	Ny-Tc	Nyota	Teco	MM	4	aft	-0.39108775035649	-1.38778331159753	AI1	Ny-Tc	Nyota	Teco
2	outgroup	playback	0.00972222	AI1	Ny-Tc	Nyota	Teco	MM	4	aft	-0.39108775035649	-0.230613871514959	AI1	Ny-Tc	Nyota	Teco
2	outgroup	playback	0.0111111	AI1	Ny-Tc	Nyota	Teco	MM	4	aft	-0.39108775035649	0.000820016501554131	AI1	Ny-Tc	Nyota	Teco
2	outgroup	playback	0.0125	AI1	Ny-Tc	Nyota	Teco	MM	4	aft	-0.39108775035649	0.232253904518071	AI1	Ny-Tc	Nyota	Teco
2	outgroup	playback	0.0138889	AI1	Ny-Tc	Nyota	Teco	MM	4	aft	-0.39108775035649	0.463687792534587	AI1	Ny-Tc	Nyota	Teco
2	outgroup	playback	0.0152778	AI1	Ny-Tc	Nyota	Teco	MM	2	aft	-0.39108775035649	0.695121680551103	AI1	Ny-Tc	Nyota	Teco
2	outgroup	playback	0.00138889	AI1	El-Ny	Elikya	Nyota	FM	4	aft	-0.39108775035649	-1.61921719961404	AI1	El-Ny	Elikya	Nyota
2	outgroup	playback	0.00277778	AI1	El-Ny	Elikya	Nyota	FM	4	aft	-0.39108775035649	-1.38778331159753	AI1	El-Ny	Elikya	Nyota
2	outgroup	playback	0.00694444	AI1	El-Ny	Elikya	Nyota	FM	4	aft	-0.39108775035649	-0.693481647547986	AI1	El-Ny	Elikya	Nyota
2	outgroup	playback	0.00833333	AI1	El-Ny	Elikya	Nyota	FM	4	aft	-0.39108775035649	-0.462047759531473	AI1	El-Ny	Elikya	Nyota
2	outgroup	playback	0.00972222	AI1	El-Ny	Elikya	Nyota	FM	4	aft	-0.39108775035649	-0.230613871514959	AI1	El-Ny	Elikya	Nyota
2	outgroup	playback	0.0111111	AI1	El-Ny	Elikya	Nyota	FM	4	aft	-0.39108775035649	0.000820016501554131	AI1	El-Ny	Elikya	Nyota
2	outgroup	playback	0.0125	AI1	El-Ny	Elikya	Nyota	FM	4	aft	-0.39108775035649	0.232253904518071	AI1	El-Ny	Elikya	Nyota
2	outgroup	playback	0.0138889	AI1	El-Ny	Elikya	Nyota	FM	4	aft	-0.39108775035649	0.463687792534587	AI1	El-Ny	Elikya	Nyota
2	outgroup	playback	0.0180556	AI1	El-Ny	Elikya	Nyota	FM	4	aft	-0.39108775035649	1.15798945658414	AI1	El-Ny	Elikya	Nyota
2	outgroup	playback	0.00694444	AI1	El-Tc	Elikya	Teco	FM	4	aft	-0.39108775035649	-0.693481647547986	AI1	El-Tc	Elikya	Teco
2	outgroup	playback	0.00833333	AI1	El-Tc	Elikya	Teco	FM	4	aft	-0.39108775035649	-0.462047759531473	AI1	El-Tc	Elikya	Teco
2	outgroup	playback	0.00972222	AI1	El-Tc	Elikya	Teco	FM	4	aft	-0.39108775035649	-0.230613871514959	AI1	El-Tc	Elikya	Teco
2	outgroup	playback	0.0111111	AI1	El-Tc	Elikya	Teco	FM	4	aft	-0.39108775035649	0.000820016501554131	AI1	El-Tc	Elikya	Teco
2	outgroup	playback	0.0138889	AI1	El-Tc	Elikya	Teco	FM	4	aft	-0.39108775035649	0.463687792534587	AI1	El-Tc	Elikya	Teco
2	outgroup	playback	0.0152778	AI1	El-Tc	Elikya	Teco	FM	4	aft	-0.39108775035649	0.695121680551103	AI1	El-Tc	Elikya	Teco
2	outgroup	playback	0.0166667	AI1	El-Tc	Elikya	Teco	FM	4	aft	-0.39108775035649	0.92655556856762	AI1	El-Tc	Elikya	Teco
2	outgroup	playback	0.0180556	AI1	El-Tc	Elikya	Teco	FM	4	aft	-0.39108775035649	1.15798945658414	AI1	El-Tc	Elikya	Teco
2	outgroup	playback	0.0208333	AI1	El-Tc	Elikya	Teco	FM	4	aft	-0.39108775035649	1.62085723261715	AI1	El-Tc	Elikya	Teco
2	outgroup	playback	0.00138889	AI2	Kz-Ma	Kanzi	Maisha	MM	4	aft	-0.39108775035649	-1.61921719961404	AI2	Kz-Ma	Kanzi	Maisha
2	outgroup	playback	0.00277778	AI2	Kz-Ma	Kanzi	Maisha	MM	4	aft	-0.39108775035649	-1.38778331159753	AI2	Kz-Ma	Kanzi	Maisha
2	outgroup	playback	0.00694444	AI2	Kz-Ma	Kanzi	Maisha	MM	4	aft	-0.39108775035649	-0.693481647547986	AI2	Kz-Ma	Kanzi	Maisha
2	outgroup	playback	0.0125	AI2	Kz-Ma	Kanzi	Maisha	MM	4	aft	-0.39108775035649	0.232253904518071	AI2	Kz-Ma	Kanzi	Maisha
2	outgroup	playback	0.0138889	AI2	Kz-Ma	Kanzi	Maisha	MM	4	aft	-0.39108775035649	0.463687792534587	AI2	Kz-Ma	Kanzi	Maisha
2	outgroup	playback	0.0180556	AI2	Kz-Ma	Kanzi	Maisha	MM	4	aft	-0.39108775035649	1.15798945658414	AI2	Kz-Ma	Kanzi	Maisha
2	outgroup	playback	0.0194444	AI2	Kz-Ma	Kanzi	Maisha	MM	4	aft	-0.39108775035649	1.38942334460065	AI2	Kz-Ma	Kanzi	Maisha
2	outgroup	playback	0.00416667	AI2	Kz-Ml	Kanzi	Mali	FM	4	aft	-0.39108775035649	-1.15634942358102	AI2	Kz-Ml	Kanzi	Mali
2	outgroup	playback	0.00555556	AI2	Kz-Ml	Kanzi	Mali	FM	4	aft	-0.39108775035649	-0.924915535564501	AI2	Kz-Ml	Kanzi	Mali
2	outgroup	playback	0.00833333	AI2	Kz-Ml	Kanzi	Mali	FM	4	aft	-0.39108775035649	-0.462047759531473	AI2	Kz-Ml	Kanzi	Mali
2	outgroup	playback	0.00972222	AI2	Kz-Ml	Kanzi	Mali	FM	4	aft	-0.39108775035649	-0.230613871514959	AI2	Kz-Ml	Kanzi	Mali
2	outgroup	playback	0.0138889	AI2	Kz-Ml	Kanzi	Mali	FM	4	aft	-0.39108775035649	0.463687792534587	AI2	Kz-Ml	Kanzi	Mali
2	outgroup	playback	0.0152778	AI2	Kz-Ml	Kanzi	Mali	FM	4	aft	-0.39108775035649	0.695121680551103	AI2	Kz-Ml	Kanzi	Mali
2	outgroup	playback	0.0166667	AI2	Kz-Ml	Kanzi	Mali	FM	4	aft	-0.39108775035649	0.92655556856762	AI2	Kz-Ml	Kanzi	Mali
2	outgroup	playback	0.0180556	AI2	Kz-Ml	Kanzi	Mali	FM	4	aft	-0.39108775035649	1.15798945658414	AI2	Kz-Ml	Kanzi	Mali
2	outgroup	playback	0.00555556	AI2	Ca-Kz	Clara	Kanzi	FM	4	aft	-0.39108775035649	-0.924915535564501	AI2	Ca-Kz	Clara	Kanzi
2	outgroup	playback	0.00694444	AI2	Ca-Kz	Clara	Kanzi	FM	4	aft	-0.39108775035649	-0.693481647547986	AI2	Ca-Kz	Clara	Kanzi
2	outgroup	playback	0.00833333	AI2	Ca-Kz	Clara	Kanzi	FM	4	aft	-0.39108775035649	-0.462047759531473	AI2	Ca-Kz	Clara	Kanzi
2	outgroup	playback	0.00972222	AI2	Ca-Kz	Clara	Kanzi	FM	4	aft	-0.39108775035649	-0.230613871514959	AI2	Ca-Kz	Clara	Kanzi
2	outgroup	playback	0.0125	AI2	Ca-Kz	Clara	Kanzi	FM	4	aft	-0.39108775035649	0.232253904518071	AI2	Ca-Kz	Clara	Kanzi
2	outgroup	playback	0.0138889	AI2	Ca-Kz	Clara	Kanzi	FM	4	aft	-0.39108775035649	0.463687792534587	AI2	Ca-Kz	Clara	Kanzi
2	outgroup	playback	0.0166667	AI2	Ca-Kz	Clara	Kanzi	FM	4	aft	-0.39108775035649	0.92655556856762	AI2	Ca-Kz	Clara	Kanzi
2	outgroup	playback	0.0194444	AI2	Ca-Kz	Clara	Kanzi	FM	4	aft	-0.39108775035649	1.38942334460065	AI2	Ca-Kz	Clara	Kanzi
2	outgroup	playback	0.0208333	AI2	Ca-Kz	Clara	Kanzi	FM	4	aft	-0.39108775035649	1.62085723261715	AI2	Ca-Kz	Clara	Kanzi
2	outgroup	playback	0.00138889	AI2	Ma-Ml	Maisha	Mali	FM	1	aft	-0.39108775035649	-1.61921719961404	AI2	Ma-Ml	Maisha	Mali
2	outgroup	playback	0.00277778	AI2	Ma-Ml	Maisha	Mali	FM	1	aft	-0.39108775035649	-1.38778331159753	AI2	Ma-Ml	Maisha	Mali
2	outgroup	playback	0.00416667	AI2	Ma-Ml	Maisha	Mali	FM	1	aft	-0.39108775035649	-1.15634942358102	AI2	Ma-Ml	Maisha	Mali
2	outgroup	playback	0.00833333	AI2	Ma-Ml	Maisha	Mali	FM	1	aft	-0.39108775035649	-0.462047759531473	AI2	Ma-Ml	Maisha	Mali
2	outgroup	playback	0.0111111	AI2	Ma-Ml	Maisha	Mali	FM	1	aft	-0.39108775035649	0.000820016501554131	AI2	Ma-Ml	Maisha	Mali
2	outgroup	playback	0.00277778	AI2	Ca-Ma	Clara	Maisha	FM	3	aft	-0.39108775035649	-1.38778331159753	AI2	Ca-Ma	Clara	Maisha
2	outgroup	playback	0.00833333	AI2	Ca-Ma	Clara	Maisha	FM	3	aft	-0.39108775035649	-0.462047759531473	AI2	Ca-Ma	Clara	Maisha
2	outgroup	playback	0.0125	AI2	Ca-Ma	Clara	Maisha	FM	3	aft	-0.39108775035649	0.232253904518071	AI2	Ca-Ma	Clara	Maisha
2	outgroup	playback	0.0138889	AI2	Ca-Ma	Clara	Maisha	FM	3	aft	-0.39108775035649	0.463687792534587	AI2	Ca-Ma	Clara	Maisha
2	outgroup	playback	0.0152778	AI2	Ca-Ma	Clara	Maisha	FM	4	aft	-0.39108775035649	0.695121680551103	AI2	Ca-Ma	Clara	Maisha
2	outgroup	playback	0.0166667	AI2	Ca-Ma	Clara	Maisha	FM	4	aft	-0.39108775035649	0.92655556856762	AI2	Ca-Ma	Clara	Maisha
2	outgroup	playback	0.0180556	AI2	Ca-Ma	Clara	Maisha	FM	4	aft	-0.39108775035649	1.15798945658414	AI2	Ca-Ma	Clara	Maisha
2	outgroup	playback	0.0208333	AI2	Ca-Ma	Clara	Maisha	FM	2	aft	-0.39108775035649	1.62085723261715	AI2	Ca-Ma	Clara	Maisha
2	outgroup	playback	0.00416667	AI2	Ca-Ml	Clara	Mali	FF	3	aft	-0.39108775035649	-1.15634942358102	AI2	Ca-Ml	Clara	Mali
2	outgroup	playback	0.00833333	AI2	Ca-Ml	Clara	Mali	FF	3	aft	-0.39108775035649	-0.462047759531473	AI2	Ca-Ml	Clara	Mali
2	outgroup	playback	0.0111111	AI2	Ca-Ml	Clara	Mali	FF	3	aft	-0.39108775035649	0.000820016501554131	AI2	Ca-Ml	Clara	Mali
2	outgroup	playback	0.0125	AI2	Ca-Ml	Clara	Mali	FF	3	aft	-0.39108775035649	0.232253904518071	AI2	Ca-Ml	Clara	Mali
2	outgroup	playback	0.0166667	AI2	Ca-Ml	Clara	Mali	FF	4	aft	-0.39108775035649	0.92655556856762	AI2	Ca-Ml	Clara	Mali
2	outgroup	playback	0.0194444	AI2	Ca-Ml	Clara	Mali	FF	3	aft	-0.39108775035649	1.38942334460065	AI2	Ca-Ml	Clara	Mali
2	outgroup	playback	0.0208333	AI2	Ca-Ml	Clara	Mali	FF	2	aft	-0.39108775035649	1.62085723261715	AI2	Ca-Ml	Clara	Mali
3	control	playback	0.00277778	AI1	Ny-Tc	Nyota	Teco	MM	4	morn	0.528524056559528	-1.38778331159753	AI1	Ny-Tc	Nyota	Teco
3	control	playback	0.00416667	AI1	Ny-Tc	Nyota	Teco	MM	3	morn	0.528524056559528	-1.15634942358102	AI1	Ny-Tc	Nyota	Teco
3	control	playback	0.00694444	AI1	Ny-Tc	Nyota	Teco	MM	4	morn	0.528524056559528	-0.693481647547986	AI1	Ny-Tc	Nyota	Teco
3	control	playback	0.0152778	AI1	Ny-Tc	Nyota	Teco	MM	4	morn	0.528524056559528	0.695121680551103	AI1	Ny-Tc	Nyota	Teco
3	control	playback	0.0194444	AI1	Ny-Tc	Nyota	Teco	MM	4	morn	0.528524056559528	1.38942334460065	AI1	Ny-Tc	Nyota	Teco
3	control	playback	0.0208333	AI1	Ny-Tc	Nyota	Teco	MM	4	morn	0.528524056559528	1.62085723261715	AI1	Ny-Tc	Nyota	Teco
3	control	playback	0.00138889	AI1	El-Ny	Elikya	Nyota	FM	4	morn	0.528524056559528	-1.61921719961404	AI1	El-Ny	Elikya	Nyota
3	control	playback	0.00416667	AI1	El-Ny	Elikya	Nyota	FM	4	morn	0.528524056559528	-1.15634942358102	AI1	El-Ny	Elikya	Nyota
3	control	playback	0.00555556	AI1	El-Ny	Elikya	Nyota	FM	4	morn	0.528524056559528	-0.924915535564501	AI1	El-Ny	Elikya	Nyota
3	control	playback	0.00972222	AI1	El-Ny	Elikya	Nyota	FM	4	morn	0.528524056559528	-0.230613871514959	AI1	El-Ny	Elikya	Nyota
3	control	playback	0.0125	AI1	El-Ny	Elikya	Nyota	FM	4	morn	0.528524056559528	0.232253904518071	AI1	El-Ny	Elikya	Nyota
3	control	playback	0.0166667	AI1	El-Ny	Elikya	Nyota	FM	4	morn	0.528524056559528	0.92655556856762	AI1	El-Ny	Elikya	Nyota
3	control	playback	0.0194444	AI1	El-Ny	Elikya	Nyota	FM	4	morn	0.528524056559528	1.38942334460065	AI1	El-Ny	Elikya	Nyota
3	control	playback	0.00138889	AI1	El-Tc	Elikya	Teco	FM	4	morn	0.528524056559528	-1.61921719961404	AI1	El-Tc	Elikya	Teco
3	control	playback	0.00416667	AI1	El-Tc	Elikya	Teco	FM	4	morn	0.528524056559528	-1.15634942358102	AI1	El-Tc	Elikya	Teco
3	control	playback	0.00972222	AI1	El-Tc	Elikya	Teco	FM	4	morn	0.528524056559528	-0.230613871514959	AI1	El-Tc	Elikya	Teco
3	control	playback	0.0166667	AI1	El-Tc	Elikya	Teco	FM	2	morn	0.528524056559528	0.92655556856762	AI1	El-Tc	Elikya	Teco
3	control	playback	0.0180556	AI1	El-Tc	Elikya	Teco	FM	2	morn	0.528524056559528	1.15798945658414	AI1	El-Tc	Elikya	Teco
3	control	playback	0.0194444	AI1	El-Tc	Elikya	Teco	FM	2	morn	0.528524056559528	1.38942334460065	AI1	El-Tc	Elikya	Teco
3	control	playback	0.00138889	AI2	Kz-Ma	Kanzi	Maisha	MM	4	morn	0.528524056559528	-1.61921719961404	AI2	Kz-Ma	Kanzi	Maisha
3	control	playback	0.00416667	AI2	Kz-Ma	Kanzi	Maisha	MM	2	morn	0.528524056559528	-1.15634942358102	AI2	Kz-Ma	Kanzi	Maisha
3	control	playback	0.00694444	AI2	Kz-Ma	Kanzi	Maisha	MM	4	morn	0.528524056559528	-0.693481647547986	AI2	Kz-Ma	Kanzi	Maisha
3	control	playback	0.00833333	AI2	Kz-Ma	Kanzi	Maisha	MM	4	morn	0.528524056559528	-0.462047759531473	AI2	Kz-Ma	Kanzi	Maisha
3	control	playback	0.00972222	AI2	Kz-Ma	Kanzi	Maisha	MM	4	morn	0.528524056559528	-0.230613871514959	AI2	Kz-Ma	Kanzi	Maisha
3	control	playback	0.0111111	AI2	Kz-Ma	Kanzi	Maisha	MM	4	morn	0.528524056559528	0.000820016501554131	AI2	Kz-Ma	Kanzi	Maisha
3	control	playback	0.0125	AI2	Kz-Ma	Kanzi	Maisha	MM	4	morn	0.528524056559528	0.232253904518071	AI2	Kz-Ma	Kanzi	Maisha
3	control	playback	0.0152778	AI2	Kz-Ma	Kanzi	Maisha	MM	4	morn	0.528524056559528	0.695121680551103	AI2	Kz-Ma	Kanzi	Maisha
3	control	playback	0.0180556	AI2	Kz-Ma	Kanzi	Maisha	MM	4	morn	0.528524056559528	1.15798945658414	AI2	Kz-Ma	Kanzi	Maisha
3	control	playback	0.0194444	AI2	Kz-Ma	Kanzi	Maisha	MM	4	morn	0.528524056559528	1.38942334460065	AI2	Kz-Ma	Kanzi	Maisha
3	control	playback	0.0208333	AI2	Kz-Ma	Kanzi	Maisha	MM	4	morn	0.528524056559528	1.62085723261715	AI2	Kz-Ma	Kanzi	Maisha
3	control	playback	0.00833333	AI2	Kz-Ml	Kanzi	Mali	FM	4	morn	0.528524056559528	-0.462047759531473	AI2	Kz-Ml	Kanzi	Mali
3	control	playback	0.0111111	AI2	Kz-Ml	Kanzi	Mali	FM	3	morn	0.528524056559528	0.000820016501554131	AI2	Kz-Ml	Kanzi	Mali
3	control	playback	0.0125	AI2	Kz-Ml	Kanzi	Mali	FM	4	morn	0.528524056559528	0.232253904518071	AI2	Kz-Ml	Kanzi	Mali
3	control	playback	0.0138889	AI2	Kz-Ml	Kanzi	Mali	FM	4	morn	0.528524056559528	0.463687792534587	AI2	Kz-Ml	Kanzi	Mali
3	control	playback	0.0152778	AI2	Kz-Ml	Kanzi	Mali	FM	4	morn	0.528524056559528	0.695121680551103	AI2	Kz-Ml	Kanzi	Mali
3	control	playback	0.0180556	AI2	Kz-Ml	Kanzi	Mali	FM	4	morn	0.528524056559528	1.15798945658414	AI2	Kz-Ml	Kanzi	Mali
3	control	playback	0.0194444	AI2	Kz-Ml	Kanzi	Mali	FM	4	morn	0.528524056559528	1.38942334460065	AI2	Kz-Ml	Kanzi	Mali
3	control	playback	0.0208333	AI2	Kz-Ml	Kanzi	Mali	FM	4	morn	0.528524056559528	1.62085723261715	AI2	Kz-Ml	Kanzi	Mali
3	control	playback	0.00138889	AI2	Ca-Kz	Clara	Kanzi	FM	4	morn	0.528524056559528	-1.61921719961404	AI2	Ca-Kz	Clara	Kanzi
3	control	playback	0.00416667	AI2	Ca-Kz	Clara	Kanzi	FM	4	morn	0.528524056559528	-1.15634942358102	AI2	Ca-Kz	Clara	Kanzi
3	control	playback	0.00555556	AI2	Ca-Kz	Clara	Kanzi	FM	2	morn	0.528524056559528	-0.924915535564501	AI2	Ca-Kz	Clara	Kanzi
3	control	playback	0.0125	AI2	Ca-Kz	Clara	Kanzi	FM	3	morn	0.528524056559528	0.232253904518071	AI2	Ca-Kz	Clara	Kanzi
3	control	playback	0.0138889	AI2	Ca-Kz	Clara	Kanzi	FM	3	morn	0.528524056559528	0.463687792534587	AI2	Ca-Kz	Clara	Kanzi
3	control	playback	0.0152778	AI2	Ca-Kz	Clara	Kanzi	FM	4	morn	0.528524056559528	0.695121680551103	AI2	Ca-Kz	Clara	Kanzi
3	control	playback	0.0194444	AI2	Ca-Kz	Clara	Kanzi	FM	4	morn	0.528524056559528	1.38942334460065	AI2	Ca-Kz	Clara	Kanzi
3	control	playback	0.0208333	AI2	Ca-Kz	Clara	Kanzi	FM	4	morn	0.528524056559528	1.62085723261715	AI2	Ca-Kz	Clara	Kanzi
3	control	playback	0.00277778	AI2	Ma-Ml	Maisha	Mali	FM	4	morn	0.528524056559528	-1.38778331159753	AI2	Ma-Ml	Maisha	Mali
3	control	playback	0.00694444	AI2	Ma-Ml	Maisha	Mali	FM	4	morn	0.528524056559528	-0.693481647547986	AI2	Ma-Ml	Maisha	Mali
3	control	playback	0.0111111	AI2	Ma-Ml	Maisha	Mali	FM	4	morn	0.528524056559528	0.000820016501554131	AI2	Ma-Ml	Maisha	Mali
3	control	playback	0.0125	AI2	Ma-Ml	Maisha	Mali	FM	4	morn	0.528524056559528	0.232253904518071	AI2	Ma-Ml	Maisha	Mali
3	control	playback	0.0180556	AI2	Ma-Ml	Maisha	Mali	FM	4	morn	0.528524056559528	1.15798945658414	AI2	Ma-Ml	Maisha	Mali
3	control	playback	0.00277778	AI2	Ca-Ma	Clara	Maisha	FM	4	morn	0.528524056559528	-1.38778331159753	AI2	Ca-Ma	Clara	Maisha
3	control	playback	0.00555556	AI2	Ca-Ma	Clara	Maisha	FM	4	morn	0.528524056559528	-0.924915535564501	AI2	Ca-Ma	Clara	Maisha
3	control	playback	0.00694444	AI2	Ca-Ma	Clara	Maisha	FM	4	morn	0.528524056559528	-0.693481647547986	AI2	Ca-Ma	Clara	Maisha
3	control	playback	0.00972222	AI2	Ca-Ma	Clara	Maisha	FM	4	morn	0.528524056559528	-0.230613871514959	AI2	Ca-Ma	Clara	Maisha
3	control	playback	0.0111111	AI2	Ca-Ma	Clara	Maisha	FM	4	morn	0.528524056559528	0.000820016501554131	AI2	Ca-Ma	Clara	Maisha
3	control	playback	0.0125	AI2	Ca-Ma	Clara	Maisha	FM	4	morn	0.528524056559528	0.232253904518071	AI2	Ca-Ma	Clara	Maisha
3	control	playback	0.0152778	AI2	Ca-Ma	Clara	Maisha	FM	4	morn	0.528524056559528	0.695121680551103	AI2	Ca-Ma	Clara	Maisha
3	control	playback	0.0166667	AI2	Ca-Ma	Clara	Maisha	FM	4	morn	0.528524056559528	0.92655556856762	AI2	Ca-Ma	Clara	Maisha
3	control	playback	0.0180556	AI2	Ca-Ma	Clara	Maisha	FM	4	morn	0.528524056559528	1.15798945658414	AI2	Ca-Ma	Clara	Maisha
3	control	playback	0.0208333	AI2	Ca-Ma	Clara	Maisha	FM	4	morn	0.528524056559528	1.62085723261715	AI2	Ca-Ma	Clara	Maisha
3	control	playback	0.00694444	AI2	Ca-Ml	Clara	Mali	FF	4	morn	0.528524056559528	-0.693481647547986	AI2	Ca-Ml	Clara	Mali
3	control	playback	0.00972222	AI2	Ca-Ml	Clara	Mali	FF	4	morn	0.528524056559528	-0.230613871514959	AI2	Ca-Ml	Clara	Mali
3	control	playback	0.0125	AI2	Ca-Ml	Clara	Mali	FF	4	morn	0.528524056559528	0.232253904518071	AI2	Ca-Ml	Clara	Mali
3	control	playback	0.0138889	AI2	Ca-Ml	Clara	Mali	FF	4	morn	0.528524056559528	0.463687792534587	AI2	Ca-Ml	Clara	Mali
3	control	playback	0.0152778	AI2	Ca-Ml	Clara	Mali	FF	4	morn	0.528524056559528	0.695121680551103	AI2	Ca-Ml	Clara	Mali
3	control	playback	0.0166667	AI2	Ca-Ml	Clara	Mali	FF	4	morn	0.528524056559528	0.92655556856762	AI2	Ca-Ml	Clara	Mali
3	control	playback	0.0180556	AI2	Ca-Ml	Clara	Mali	FF	4	morn	0.528524056559528	1.15798945658414	AI2	Ca-Ml	Clara	Mali
3	control	playback	0.0208333	AI2	Ca-Ml	Clara	Mali	FF	4	morn	0.528524056559528	1.62085723261715	AI2	Ca-Ml	Clara	Mali
3	outgroup	playback	0.00277778	AI1	Ny-Tc	Nyota	Teco	MM	4	aft	0.528524056559528	-1.38778331159753	AI1	Ny-Tc	Nyota	Teco
3	outgroup	playback	0.00555556	AI1	Ny-Tc	Nyota	Teco	MM	4	aft	0.528524056559528	-0.924915535564501	AI1	Ny-Tc	Nyota	Teco
3	outgroup	playback	0.00833333	AI1	Ny-Tc	Nyota	Teco	MM	4	aft	0.528524056559528	-0.462047759531473	AI1	Ny-Tc	Nyota	Teco
3	outgroup	playback	0.00972222	AI1	Ny-Tc	Nyota	Teco	MM	4	aft	0.528524056559528	-0.230613871514959	AI1	Ny-Tc	Nyota	Teco
3	outgroup	playback	0.0111111	AI1	Ny-Tc	Nyota	Teco	MM	4	aft	0.528524056559528	0.000820016501554131	AI1	Ny-Tc	Nyota	Teco
3	outgroup	playback	0.0125	AI1	Ny-Tc	Nyota	Teco	MM	4	aft	0.528524056559528	0.232253904518071	AI1	Ny-Tc	Nyota	Teco
3	outgroup	playback	0.0138889	AI1	Ny-Tc	Nyota	Teco	MM	4	aft	0.528524056559528	0.463687792534587	AI1	Ny-Tc	Nyota	Teco
3	outgroup	playback	0.0180556	AI1	Ny-Tc	Nyota	Teco	MM	4	aft	0.528524056559528	1.15798945658414	AI1	Ny-Tc	Nyota	Teco
3	outgroup	playback	0.0194444	AI1	Ny-Tc	Nyota	Teco	MM	2	aft	0.528524056559528	1.38942334460065	AI1	Ny-Tc	Nyota	Teco
3	outgroup	playback	0.0208333	AI1	Ny-Tc	Nyota	Teco	MM	4	aft	0.528524056559528	1.62085723261715	AI1	Ny-Tc	Nyota	Teco
3	outgroup	playback	0.00138889	AI1	El-Ny	Elikya	Nyota	FM	4	aft	0.528524056559528	-1.61921719961404	AI1	El-Ny	Elikya	Nyota
3	outgroup	playback	0.00555556	AI1	El-Ny	Elikya	Nyota	FM	4	aft	0.528524056559528	-0.924915535564501	AI1	El-Ny	Elikya	Nyota
3	outgroup	playback	0.00694444	AI1	El-Ny	Elikya	Nyota	FM	4	aft	0.528524056559528	-0.693481647547986	AI1	El-Ny	Elikya	Nyota
3	outgroup	playback	0.0125	AI1	El-Ny	Elikya	Nyota	FM	4	aft	0.528524056559528	0.232253904518071	AI1	El-Ny	Elikya	Nyota
3	outgroup	playback	0.0152778	AI1	El-Ny	Elikya	Nyota	FM	4	aft	0.528524056559528	0.695121680551103	AI1	El-Ny	Elikya	Nyota
3	outgroup	playback	0.0194444	AI1	El-Ny	Elikya	Nyota	FM	3	aft	0.528524056559528	1.38942334460065	AI1	El-Ny	Elikya	Nyota
3	outgroup	playback	0.00416667	AI1	El-Tc	Elikya	Teco	FM	4	aft	0.528524056559528	-1.15634942358102	AI1	El-Tc	Elikya	Teco
3	outgroup	playback	0.00833333	AI1	El-Tc	Elikya	Teco	FM	4	aft	0.528524056559528	-0.462047759531473	AI1	El-Tc	Elikya	Teco
3	outgroup	playback	0.0111111	AI1	El-Tc	Elikya	Teco	FM	4	aft	0.528524056559528	0.000820016501554131	AI1	El-Tc	Elikya	Teco
3	outgroup	playback	0.0125	AI1	El-Tc	Elikya	Teco	FM	4	aft	0.528524056559528	0.232253904518071	AI1	El-Tc	Elikya	Teco
3	outgroup	playback	0.0138889	AI1	El-Tc	Elikya	Teco	FM	4	aft	0.528524056559528	0.463687792534587	AI1	El-Tc	Elikya	Teco
3	outgroup	playback	0.00972222	AI2	Kz-Ma	Kanzi	Maisha	MM	4	aft	0.528524056559528	-0.230613871514959	AI2	Kz-Ma	Kanzi	Maisha
3	outgroup	playback	0.0138889	AI2	Kz-Ma	Kanzi	Maisha	MM	4	aft	0.528524056559528	0.463687792534587	AI2	Kz-Ma	Kanzi	Maisha
3	outgroup	playback	0.0194444	AI2	Kz-Ma	Kanzi	Maisha	MM	4	aft	0.528524056559528	1.38942334460065	AI2	Kz-Ma	Kanzi	Maisha
3	outgroup	playback	0.0208333	AI2	Kz-Ma	Kanzi	Maisha	MM	4	aft	0.528524056559528	1.62085723261715	AI2	Kz-Ma	Kanzi	Maisha
3	outgroup	playback	0.00277778	AI2	Kz-Ml	Kanzi	Mali	FM	4	aft	0.528524056559528	-1.38778331159753	AI2	Kz-Ml	Kanzi	Mali
3	outgroup	playback	0.00555556	AI2	Kz-Ml	Kanzi	Mali	FM	4	aft	0.528524056559528	-0.924915535564501	AI2	Kz-Ml	Kanzi	Mali
3	outgroup	playback	0.00694444	AI2	Kz-Ml	Kanzi	Mali	FM	4	aft	0.528524056559528	-0.693481647547986	AI2	Kz-Ml	Kanzi	Mali
3	outgroup	playback	0.00833333	AI2	Kz-Ml	Kanzi	Mali	FM	4	aft	0.528524056559528	-0.462047759531473	AI2	Kz-Ml	Kanzi	Mali
3	outgroup	playback	0.0111111	AI2	Kz-Ml	Kanzi	Mali	FM	4	aft	0.528524056559528	0.000820016501554131	AI2	Kz-Ml	Kanzi	Mali
3	outgroup	playback	0.0125	AI2	Kz-Ml	Kanzi	Mali	FM	3	aft	0.528524056559528	0.232253904518071	AI2	Kz-Ml	Kanzi	Mali
3	outgroup	playback	0.0152778	AI2	Kz-Ml	Kanzi	Mali	FM	3	aft	0.528524056559528	0.695121680551103	AI2	Kz-Ml	Kanzi	Mali
3	outgroup	playback	0.0180556	AI2	Kz-Ml	Kanzi	Mali	FM	3	aft	0.528524056559528	1.15798945658414	AI2	Kz-Ml	Kanzi	Mali
3	outgroup	playback	0.00138889	AI2	Ca-Kz	Clara	Kanzi	FM	4	aft	0.528524056559528	-1.61921719961404	AI2	Ca-Kz	Clara	Kanzi
3	outgroup	playback	0.00416667	AI2	Ca-Kz	Clara	Kanzi	FM	4	aft	0.528524056559528	-1.15634942358102	AI2	Ca-Kz	Clara	Kanzi
3	outgroup	playback	0.00972222	AI2	Ca-Kz	Clara	Kanzi	FM	4	aft	0.528524056559528	-0.230613871514959	AI2	Ca-Kz	Clara	Kanzi
3	outgroup	playback	0.0111111	AI2	Ca-Kz	Clara	Kanzi	FM	4	aft	0.528524056559528	0.000820016501554131	AI2	Ca-Kz	Clara	Kanzi
3	outgroup	playback	0.0138889	AI2	Ca-Kz	Clara	Kanzi	FM	3	aft	0.528524056559528	0.463687792534587	AI2	Ca-Kz	Clara	Kanzi
3	outgroup	playback	0.0208333	AI2	Ca-Kz	Clara	Kanzi	FM	4	aft	0.528524056559528	1.62085723261715	AI2	Ca-Kz	Clara	Kanzi
3	outgroup	playback	0.00138889	AI2	Ma-Ml	Maisha	Mali	FM	4	aft	0.528524056559528	-1.61921719961404	AI2	Ma-Ml	Maisha	Mali
3	outgroup	playback	0.00555556	AI2	Ma-Ml	Maisha	Mali	FM	4	aft	0.528524056559528	-0.924915535564501	AI2	Ma-Ml	Maisha	Mali
3	outgroup	playback	0.00694444	AI2	Ma-Ml	Maisha	Mali	FM	4	aft	0.528524056559528	-0.693481647547986	AI2	Ma-Ml	Maisha	Mali
3	outgroup	playback	0.00833333	AI2	Ma-Ml	Maisha	Mali	FM	3	aft	0.528524056559528	-0.462047759531473	AI2	Ma-Ml	Maisha	Mali
3	outgroup	playback	0.00972222	AI2	Ma-Ml	Maisha	Mali	FM	3	aft	0.528524056559528	-0.230613871514959	AI2	Ma-Ml	Maisha	Mali
3	outgroup	playback	0.0111111	AI2	Ma-Ml	Maisha	Mali	FM	4	aft	0.528524056559528	0.000820016501554131	AI2	Ma-Ml	Maisha	Mali
3	outgroup	playback	0.0138889	AI2	Ma-Ml	Maisha	Mali	FM	4	aft	0.528524056559528	0.463687792534587	AI2	Ma-Ml	Maisha	Mali
3	outgroup	playback	0.0152778	AI2	Ma-Ml	Maisha	Mali	FM	4	aft	0.528524056559528	0.695121680551103	AI2	Ma-Ml	Maisha	Mali
3	outgroup	playback	0.00138889	AI2	Ca-Ma	Clara	Maisha	FM	3	aft	0.528524056559528	-1.61921719961404	AI2	Ca-Ma	Clara	Maisha
3	outgroup	playback	0.00277778	AI2	Ca-Ma	Clara	Maisha	FM	4	aft	0.528524056559528	-1.38778331159753	AI2	Ca-Ma	Clara	Maisha
3	outgroup	playback	0.00555556	AI2	Ca-Ma	Clara	Maisha	FM	4	aft	0.528524056559528	-0.924915535564501	AI2	Ca-Ma	Clara	Maisha
3	outgroup	playback	0.00833333	AI2	Ca-Ma	Clara	Maisha	FM	4	aft	0.528524056559528	-0.462047759531473	AI2	Ca-Ma	Clara	Maisha
3	outgroup	playback	0.0111111	AI2	Ca-Ma	Clara	Maisha	FM	2	aft	0.528524056559528	0.000820016501554131	AI2	Ca-Ma	Clara	Maisha
3	outgroup	playback	0.0152778	AI2	Ca-Ma	Clara	Maisha	FM	4	aft	0.528524056559528	0.695121680551103	AI2	Ca-Ma	Clara	Maisha
3	outgroup	playback	0.0166667	AI2	Ca-Ma	Clara	Maisha	FM	4	aft	0.528524056559528	0.92655556856762	AI2	Ca-Ma	Clara	Maisha
3	outgroup	playback	0.00416667	AI2	Ca-Ml	Clara	Mali	FF	4	aft	0.528524056559528	-1.15634942358102	AI2	Ca-Ml	Clara	Mali
3	outgroup	playback	0.00555556	AI2	Ca-Ml	Clara	Mali	FF	4	aft	0.528524056559528	-0.924915535564501	AI2	Ca-Ml	Clara	Mali
3	outgroup	playback	0.00972222	AI2	Ca-Ml	Clara	Mali	FF	3	aft	0.528524056559528	-0.230613871514959	AI2	Ca-Ml	Clara	Mali
3	outgroup	playback	0.0111111	AI2	Ca-Ml	Clara	Mali	FF	4	aft	0.528524056559528	0.000820016501554131	AI2	Ca-Ml	Clara	Mali
3	outgroup	playback	0.0125	AI2	Ca-Ml	Clara	Mali	FF	1	aft	0.528524056559528	0.232253904518071	AI2	Ca-Ml	Clara	Mali
3	outgroup	playback	0.0138889	AI2	Ca-Ml	Clara	Mali	FF	1	aft	0.528524056559528	0.463687792534587	AI2	Ca-Ml	Clara	Mali
3	outgroup	playback	0.0166667	AI2	Ca-Ml	Clara	Mali	FF	1	aft	0.528524056559528	0.92655556856762	AI2	Ca-Ml	Clara	Mali
3	outgroup	playback	0.0208333	AI2	Ca-Ml	Clara	Mali	FF	3	aft	0.528524056559528	1.62085723261715	AI2	Ca-Ml	Clara	Mali
4	outgroup	playback	0.00138889	AI1	Ny-Tc	Nyota	Teco	MM	1	morn	1.44813586347555	-1.61921719961404	AI1	Ny-Tc	Nyota	Teco
4	outgroup	playback	0.00277778	AI1	Ny-Tc	Nyota	Teco	MM	1	morn	1.44813586347555	-1.38778331159753	AI1	Ny-Tc	Nyota	Teco
4	outgroup	playback	0.00694444	AI1	Ny-Tc	Nyota	Teco	MM	1	morn	1.44813586347555	-0.693481647547986	AI1	Ny-Tc	Nyota	Teco
4	outgroup	playback	0.00833333	AI1	Ny-Tc	Nyota	Teco	MM	1	morn	1.44813586347555	-0.462047759531473	AI1	Ny-Tc	Nyota	Teco
4	outgroup	playback	0.00972222	AI1	Ny-Tc	Nyota	Teco	MM	4	morn	1.44813586347555	-0.230613871514959	AI1	Ny-Tc	Nyota	Teco
4	outgroup	playback	0.0125	AI1	Ny-Tc	Nyota	Teco	MM	4	morn	1.44813586347555	0.232253904518071	AI1	Ny-Tc	Nyota	Teco
4	outgroup	playback	0.0166667	AI1	Ny-Tc	Nyota	Teco	MM	4	morn	1.44813586347555	0.92655556856762	AI1	Ny-Tc	Nyota	Teco
4	outgroup	playback	0.0208333	AI1	Ny-Tc	Nyota	Teco	MM	4	morn	1.44813586347555	1.62085723261715	AI1	Ny-Tc	Nyota	Teco
4	outgroup	playback	0.00277778	AI1	El-Ny	Elikya	Nyota	FM	3	morn	1.44813586347555	-1.38778331159753	AI1	El-Ny	Elikya	Nyota
4	outgroup	playback	0.0111111	AI1	El-Ny	Elikya	Nyota	FM	3	morn	1.44813586347555	0.000820016501554131	AI1	El-Ny	Elikya	Nyota
4	outgroup	playback	0.0125	AI1	El-Ny	Elikya	Nyota	FM	4	morn	1.44813586347555	0.232253904518071	AI1	El-Ny	Elikya	Nyota
4	outgroup	playback	0.0138889	AI1	El-Ny	Elikya	Nyota	FM	4	morn	1.44813586347555	0.463687792534587	AI1	El-Ny	Elikya	Nyota
4	outgroup	playback	0.0180556	AI1	El-Ny	Elikya	Nyota	FM	4	morn	1.44813586347555	1.15798945658414	AI1	El-Ny	Elikya	Nyota
4	outgroup	playback	0.00416667	AI1	El-Tc	Elikya	Teco	FM	3	morn	1.44813586347555	-1.15634942358102	AI1	El-Tc	Elikya	Teco
4	outgroup	playback	0.00555556	AI1	El-Tc	Elikya	Teco	FM	3	morn	1.44813586347555	-0.924915535564501	AI1	El-Tc	Elikya	Teco
4	outgroup	playback	0.00694444	AI1	El-Tc	Elikya	Teco	FM	3	morn	1.44813586347555	-0.693481647547986	AI1	El-Tc	Elikya	Teco
4	outgroup	playback	0.00833333	AI1	El-Tc	Elikya	Teco	FM	3	morn	1.44813586347555	-0.462047759531473	AI1	El-Tc	Elikya	Teco
4	outgroup	playback	0.0194444	AI1	El-Tc	Elikya	Teco	FM	1	morn	1.44813586347555	1.38942334460065	AI1	El-Tc	Elikya	Teco
4	outgroup	playback	0.0208333	AI1	El-Tc	Elikya	Teco	FM	1	morn	1.44813586347555	1.62085723261715	AI1	El-Tc	Elikya	Teco
4	outgroup	playback	0.00138889	AI2	Kz-Ma	Kanzi	Maisha	MM	3	morn	1.44813586347555	-1.61921719961404	AI2	Kz-Ma	Kanzi	Maisha
4	outgroup	playback	0.00555556	AI2	Kz-Ma	Kanzi	Maisha	MM	4	morn	1.44813586347555	-0.924915535564501	AI2	Kz-Ma	Kanzi	Maisha
4	outgroup	playback	0.00694444	AI2	Kz-Ma	Kanzi	Maisha	MM	4	morn	1.44813586347555	-0.693481647547986	AI2	Kz-Ma	Kanzi	Maisha
4	outgroup	playback	0.0111111	AI2	Kz-Ma	Kanzi	Maisha	MM	4	morn	1.44813586347555	0.000820016501554131	AI2	Kz-Ma	Kanzi	Maisha
4	outgroup	playback	0.0125	AI2	Kz-Ma	Kanzi	Maisha	MM	4	morn	1.44813586347555	0.232253904518071	AI2	Kz-Ma	Kanzi	Maisha
4	outgroup	playback	0.0138889	AI2	Kz-Ma	Kanzi	Maisha	MM	4	morn	1.44813586347555	0.463687792534587	AI2	Kz-Ma	Kanzi	Maisha
4	outgroup	playback	0.0166667	AI2	Kz-Ma	Kanzi	Maisha	MM	4	morn	1.44813586347555	0.92655556856762	AI2	Kz-Ma	Kanzi	Maisha
4	outgroup	playback	0.0180556	AI2	Kz-Ma	Kanzi	Maisha	MM	4	morn	1.44813586347555	1.15798945658414	AI2	Kz-Ma	Kanzi	Maisha
4	outgroup	playback	0.0194444	AI2	Kz-Ma	Kanzi	Maisha	MM	4	morn	1.44813586347555	1.38942334460065	AI2	Kz-Ma	Kanzi	Maisha
4	outgroup	playback	0.00416667	AI2	Kz-Ml	Kanzi	Mali	FM	4	morn	1.44813586347555	-1.15634942358102	AI2	Kz-Ml	Kanzi	Mali
4	outgroup	playback	0.00694444	AI2	Kz-Ml	Kanzi	Mali	FM	4	morn	1.44813586347555	-0.693481647547986	AI2	Kz-Ml	Kanzi	Mali
4	outgroup	playback	0.00972222	AI2	Kz-Ml	Kanzi	Mali	FM	4	morn	1.44813586347555	-0.230613871514959	AI2	Kz-Ml	Kanzi	Mali
4	outgroup	playback	0.0138889	AI2	Kz-Ml	Kanzi	Mali	FM	4	morn	1.44813586347555	0.463687792534587	AI2	Kz-Ml	Kanzi	Mali
4	outgroup	playback	0.0152778	AI2	Kz-Ml	Kanzi	Mali	FM	4	morn	1.44813586347555	0.695121680551103	AI2	Kz-Ml	Kanzi	Mali
4	outgroup	playback	0.0166667	AI2	Kz-Ml	Kanzi	Mali	FM	3	morn	1.44813586347555	0.92655556856762	AI2	Kz-Ml	Kanzi	Mali
4	outgroup	playback	0.00277778	AI2	Ca-Kz	Clara	Kanzi	FM	3	morn	1.44813586347555	-1.38778331159753	AI2	Ca-Kz	Clara	Kanzi
4	outgroup	playback	0.00555556	AI2	Ca-Kz	Clara	Kanzi	FM	4	morn	1.44813586347555	-0.924915535564501	AI2	Ca-Kz	Clara	Kanzi
4	outgroup	playback	0.00833333	AI2	Ca-Kz	Clara	Kanzi	FM	4	morn	1.44813586347555	-0.462047759531473	AI2	Ca-Kz	Clara	Kanzi
4	outgroup	playback	0.0111111	AI2	Ca-Kz	Clara	Kanzi	FM	4	morn	1.44813586347555	0.000820016501554131	AI2	Ca-Kz	Clara	Kanzi
4	outgroup	playback	0.0166667	AI2	Ca-Kz	Clara	Kanzi	FM	4	morn	1.44813586347555	0.92655556856762	AI2	Ca-Kz	Clara	Kanzi
4	outgroup	playback	0.0194444	AI2	Ca-Kz	Clara	Kanzi	FM	4	morn	1.44813586347555	1.38942334460065	AI2	Ca-Kz	Clara	Kanzi
4	outgroup	playback	0.00138889	AI2	Ma-Ml	Maisha	Mali	FM	3	morn	1.44813586347555	-1.61921719961404	AI2	Ma-Ml	Maisha	Mali
4	outgroup	playback	0.00277778	AI2	Ma-Ml	Maisha	Mali	FM	4	morn	1.44813586347555	-1.38778331159753	AI2	Ma-Ml	Maisha	Mali
4	outgroup	playback	0.00555556	AI2	Ma-Ml	Maisha	Mali	FM	3	morn	1.44813586347555	-0.924915535564501	AI2	Ma-Ml	Maisha	Mali
4	outgroup	playback	0.00694444	AI2	Ma-Ml	Maisha	Mali	FM	4	morn	1.44813586347555	-0.693481647547986	AI2	Ma-Ml	Maisha	Mali
4	outgroup	playback	0.00972222	AI2	Ma-Ml	Maisha	Mali	FM	4	morn	1.44813586347555	-0.230613871514959	AI2	Ma-Ml	Maisha	Mali
4	outgroup	playback	0.0138889	AI2	Ma-Ml	Maisha	Mali	FM	4	morn	1.44813586347555	0.463687792534587	AI2	Ma-Ml	Maisha	Mali
4	outgroup	playback	0.0166667	AI2	Ma-Ml	Maisha	Mali	FM	4	morn	1.44813586347555	0.92655556856762	AI2	Ma-Ml	Maisha	Mali
4	outgroup	playback	0.00416667	AI2	Ca-Ma	Clara	Maisha	FM	4	morn	1.44813586347555	-1.15634942358102	AI2	Ca-Ma	Clara	Maisha
4	outgroup	playback	0.00555556	AI2	Ca-Ma	Clara	Maisha	FM	4	morn	1.44813586347555	-0.924915535564501	AI2	Ca-Ma	Clara	Maisha
4	outgroup	playback	0.00694444	AI2	Ca-Ma	Clara	Maisha	FM	4	morn	1.44813586347555	-0.693481647547986	AI2	Ca-Ma	Clara	Maisha
4	outgroup	playback	0.00833333	AI2	Ca-Ma	Clara	Maisha	FM	4	morn	1.44813586347555	-0.462047759531473	AI2	Ca-Ma	Clara	Maisha
4	outgroup	playback	0.0138889	AI2	Ca-Ma	Clara	Maisha	FM	4	morn	1.44813586347555	0.463687792534587	AI2	Ca-Ma	Clara	Maisha
4	outgroup	playback	0.0166667	AI2	Ca-Ma	Clara	Maisha	FM	3	morn	1.44813586347555	0.92655556856762	AI2	Ca-Ma	Clara	Maisha
4	outgroup	playback	0.0208333	AI2	Ca-Ma	Clara	Maisha	FM	4	morn	1.44813586347555	1.62085723261715	AI2	Ca-Ma	Clara	Maisha
4	outgroup	playback	0.00138889	AI2	Ca-Ml	Clara	Mali	FF	1	morn	1.44813586347555	-1.61921719961404	AI2	Ca-Ml	Clara	Mali
4	outgroup	playback	0.00555556	AI2	Ca-Ml	Clara	Mali	FF	4	morn	1.44813586347555	-0.924915535564501	AI2	Ca-Ml	Clara	Mali
4	outgroup	playback	0.00833333	AI2	Ca-Ml	Clara	Mali	FF	4	morn	1.44813586347555	-0.462047759531473	AI2	Ca-Ml	Clara	Mali
4	outgroup	playback	0.00972222	AI2	Ca-Ml	Clara	Mali	FF	3	morn	1.44813586347555	-0.230613871514959	AI2	Ca-Ml	Clara	Mali
4	outgroup	playback	0.0138889	AI2	Ca-Ml	Clara	Mali	FF	4	morn	1.44813586347555	0.463687792534587	AI2	Ca-Ml	Clara	Mali
4	outgroup	playback	0.0152778	AI2	Ca-Ml	Clara	Mali	FF	4	morn	1.44813586347555	0.695121680551103	AI2	Ca-Ml	Clara	Mali
4	outgroup	playback	0.0166667	AI2	Ca-Ml	Clara	Mali	FF	4	morn	1.44813586347555	0.92655556856762	AI2	Ca-Ml	Clara	Mali
4	outgroup	playback	0.0194444	AI2	Ca-Ml	Clara	Mali	FF	1	morn	1.44813586347555	1.38942334460065	AI2	Ca-Ml	Clara	Mali
4	control	playback	0.00277778	AI1	Ny-Tc	Nyota	Teco	MM	4	aft	1.44813586347555	-1.38778331159753	AI1	Ny-Tc	Nyota	Teco
4	control	playback	0.00555556	AI1	Ny-Tc	Nyota	Teco	MM	4	aft	1.44813586347555	-0.924915535564501	AI1	Ny-Tc	Nyota	Teco
4	control	playback	0.00833333	AI1	Ny-Tc	Nyota	Teco	MM	4	aft	1.44813586347555	-0.462047759531473	AI1	Ny-Tc	Nyota	Teco
4	control	playback	0.0125	AI1	Ny-Tc	Nyota	Teco	MM	3	aft	1.44813586347555	0.232253904518071	AI1	Ny-Tc	Nyota	Teco
4	control	playback	0.0180556	AI1	Ny-Tc	Nyota	Teco	MM	3	aft	1.44813586347555	1.15798945658414	AI1	Ny-Tc	Nyota	Teco
4	control	playback	0.0194444	AI1	Ny-Tc	Nyota	Teco	MM	4	aft	1.44813586347555	1.38942334460065	AI1	Ny-Tc	Nyota	Teco
4	control	playback	0.00138889	AI1	El-Ny	Elikya	Nyota	FM	1	aft	1.44813586347555	-1.61921719961404	AI1	El-Ny	Elikya	Nyota
4	control	playback	0.00277778	AI1	El-Ny	Elikya	Nyota	FM	1	aft	1.44813586347555	-1.38778331159753	AI1	El-Ny	Elikya	Nyota
4	control	playback	0.00694444	AI1	El-Ny	Elikya	Nyota	FM	1	aft	1.44813586347555	-0.693481647547986	AI1	El-Ny	Elikya	Nyota
4	control	playback	0.00833333	AI1	El-Ny	Elikya	Nyota	FM	1	aft	1.44813586347555	-0.462047759531473	AI1	El-Ny	Elikya	Nyota
4	control	playback	0.00972222	AI1	El-Ny	Elikya	Nyota	FM	1	aft	1.44813586347555	-0.230613871514959	AI1	El-Ny	Elikya	Nyota
4	control	playback	0.0138889	AI1	El-Ny	Elikya	Nyota	FM	1	aft	1.44813586347555	0.463687792534587	AI1	El-Ny	Elikya	Nyota
4	control	playback	0.0208333	AI1	El-Ny	Elikya	Nyota	FM	4	aft	1.44813586347555	1.62085723261715	AI1	El-Ny	Elikya	Nyota
4	control	playback	0.00138889	AI1	El-Tc	Elikya	Teco	FM	3	aft	1.44813586347555	-1.61921719961404	AI1	El-Tc	Elikya	Teco
4	control	playback	0.00555556	AI1	El-Tc	Elikya	Teco	FM	4	aft	1.44813586347555	-0.924915535564501	AI1	El-Tc	Elikya	Teco
4	control	playback	0.00694444	AI1	El-Tc	Elikya	Teco	FM	4	aft	1.44813586347555	-0.693481647547986	AI1	El-Tc	Elikya	Teco
4	control	playback	0.00833333	AI1	El-Tc	Elikya	Teco	FM	4	aft	1.44813586347555	-0.462047759531473	AI1	El-Tc	Elikya	Teco
4	control	playback	0.0125	AI1	El-Tc	Elikya	Teco	FM	3	aft	1.44813586347555	0.232253904518071	AI1	El-Tc	Elikya	Teco
4	control	playback	0.0138889	AI1	El-Tc	Elikya	Teco	FM	3	aft	1.44813586347555	0.463687792534587	AI1	El-Tc	Elikya	Teco
4	control	playback	0.0166667	AI1	El-Tc	Elikya	Teco	FM	3	aft	1.44813586347555	0.92655556856762	AI1	El-Tc	Elikya	Teco
4	control	playback	0.0180556	AI1	El-Tc	Elikya	Teco	FM	3	aft	1.44813586347555	1.15798945658414	AI1	El-Tc	Elikya	Teco
4	control	playback	0.00277778	AI2	Kz-Ma	Kanzi	Maisha	MM	4	aft	1.44813586347555	-1.38778331159753	AI2	Kz-Ma	Kanzi	Maisha
4	control	playback	0.00416667	AI2	Kz-Ma	Kanzi	Maisha	MM	4	aft	1.44813586347555	-1.15634942358102	AI2	Kz-Ma	Kanzi	Maisha
4	control	playback	0.00555556	AI2	Kz-Ma	Kanzi	Maisha	MM	4	aft	1.44813586347555	-0.924915535564501	AI2	Kz-Ma	Kanzi	Maisha
4	control	playback	0.0138889	AI2	Kz-Ma	Kanzi	Maisha	MM	3	aft	1.44813586347555	0.463687792534587	AI2	Kz-Ma	Kanzi	Maisha
4	control	playback	0.0194444	AI2	Kz-Ma	Kanzi	Maisha	MM	4	aft	1.44813586347555	1.38942334460065	AI2	Kz-Ma	Kanzi	Maisha
4	control	playback	0.00694444	AI2	Kz-Ml	Kanzi	Mali	FM	4	aft	1.44813586347555	-0.693481647547986	AI2	Kz-Ml	Kanzi	Mali
4	control	playback	0.00833333	AI2	Kz-Ml	Kanzi	Mali	FM	4	aft	1.44813586347555	-0.462047759531473	AI2	Kz-Ml	Kanzi	Mali
4	control	playback	0.0111111	AI2	Kz-Ml	Kanzi	Mali	FM	4	aft	1.44813586347555	0.000820016501554131	AI2	Kz-Ml	Kanzi	Mali
4	control	playback	0.0125	AI2	Kz-Ml	Kanzi	Mali	FM	4	aft	1.44813586347555	0.232253904518071	AI2	Kz-Ml	Kanzi	Mali
4	control	playback	0.0138889	AI2	Kz-Ml	Kanzi	Mali	FM	4	aft	1.44813586347555	0.463687792534587	AI2	Kz-Ml	Kanzi	Mali
4	control	playback	0.0166667	AI2	Kz-Ml	Kanzi	Mali	FM	4	aft	1.44813586347555	0.92655556856762	AI2	Kz-Ml	Kanzi	Mali
4	control	playback	0.0194444	AI2	Kz-Ml	Kanzi	Mali	FM	4	aft	1.44813586347555	1.38942334460065	AI2	Kz-Ml	Kanzi	Mali
4	control	playback	0.00138889	AI2	Ca-Kz	Clara	Kanzi	FM	4	aft	1.44813586347555	-1.61921719961404	AI2	Ca-Kz	Clara	Kanzi
4	control	playback	0.00277778	AI2	Ca-Kz	Clara	Kanzi	FM	4	aft	1.44813586347555	-1.38778331159753	AI2	Ca-Kz	Clara	Kanzi
4	control	playback	0.00694444	AI2	Ca-Kz	Clara	Kanzi	FM	4	aft	1.44813586347555	-0.693481647547986	AI2	Ca-Kz	Clara	Kanzi
4	control	playback	0.0138889	AI2	Ca-Kz	Clara	Kanzi	FM	4	aft	1.44813586347555	0.463687792534587	AI2	Ca-Kz	Clara	Kanzi
4	control	playback	0.0152778	AI2	Ca-Kz	Clara	Kanzi	FM	2	aft	1.44813586347555	0.695121680551103	AI2	Ca-Kz	Clara	Kanzi
4	control	playback	0.0166667	AI2	Ca-Kz	Clara	Kanzi	FM	4	aft	1.44813586347555	0.92655556856762	AI2	Ca-Kz	Clara	Kanzi
4	control	playback	0.0180556	AI2	Ca-Kz	Clara	Kanzi	FM	4	aft	1.44813586347555	1.15798945658414	AI2	Ca-Kz	Clara	Kanzi
4	control	playback	0.0208333	AI2	Ca-Kz	Clara	Kanzi	FM	4	aft	1.44813586347555	1.62085723261715	AI2	Ca-Kz	Clara	Kanzi
4	control	playback	0.00277778	AI2	Ma-Ml	Maisha	Mali	FM	4	aft	1.44813586347555	-1.38778331159753	AI2	Ma-Ml	Maisha	Mali
4	control	playback	0.00555556	AI2	Ma-Ml	Maisha	Mali	FM	4	aft	1.44813586347555	-0.924915535564501	AI2	Ma-Ml	Maisha	Mali
4	control	playback	0.0166667	AI2	Ma-Ml	Maisha	Mali	FM	4	aft	1.44813586347555	0.92655556856762	AI2	Ma-Ml	Maisha	Mali
4	control	playback	0.0194444	AI2	Ma-Ml	Maisha	Mali	FM	4	aft	1.44813586347555	1.38942334460065	AI2	Ma-Ml	Maisha	Mali
4	control	playback	0.0208333	AI2	Ma-Ml	Maisha	Mali	FM	4	aft	1.44813586347555	1.62085723261715	AI2	Ma-Ml	Maisha	Mali
4	control	playback	0.00138889	AI2	Ca-Ma	Clara	Maisha	FM	4	aft	1.44813586347555	-1.61921719961404	AI2	Ca-Ma	Clara	Maisha
4	control	playback	0.00694444	AI2	Ca-Ma	Clara	Maisha	FM	4	aft	1.44813586347555	-0.693481647547986	AI2	Ca-Ma	Clara	Maisha
4	control	playback	0.0138889	AI2	Ca-Ma	Clara	Maisha	FM	3	aft	1.44813586347555	0.463687792534587	AI2	Ca-Ma	Clara	Maisha
4	control	playback	0.0208333	AI2	Ca-Ma	Clara	Maisha	FM	4	aft	1.44813586347555	1.62085723261715	AI2	Ca-Ma	Clara	Maisha
4	control	playback	0.00416667	AI2	Ca-Ml	Clara	Mali	FF	4	aft	1.44813586347555	-1.15634942358102	AI2	Ca-Ml	Clara	Mali
4	control	playback	0.00833333	AI2	Ca-Ml	Clara	Mali	FF	4	aft	1.44813586347555	-0.462047759531473	AI2	Ca-Ml	Clara	Mali
4	control	playback	0.0111111	AI2	Ca-Ml	Clara	Mali	FF	4	aft	1.44813586347555	0.000820016501554131	AI2	Ca-Ml	Clara	Mali
4	control	playback	0.0125	AI2	Ca-Ml	Clara	Mali	FF	2	aft	1.44813586347555	0.232253904518071	AI2	Ca-Ml	Clara	Mali
4	control	playback	0.0138889	AI2	Ca-Ml	Clara	Mali	FF	3	aft	1.44813586347555	0.463687792534587	AI2	Ca-Ml	Clara	Mali
4	control	playback	0.0208333	AI2	Ca-Ml	Clara	Mali	FF	4	aft	1.44813586347555	1.62085723261715	AI2	Ca-Ml	Clara	Mali
1	outgroup	playback	0.00138889	KS1	Ik-Le	Ikela	Lenore	FF	4	morn	-1.31069955727251	-1.61921719961404	KS1	Ik-Le	Ikela	Lenore
1	outgroup	playback	0.00277778	KS1	Ik-Le	Ikela	Lenore	FF	4	morn	-1.31069955727251	-1.38778331159753	KS1	Ik-Le	Ikela	Lenore
1	outgroup	playback	0.00416667	KS1	Ik-Le	Ikela	Lenore	FF	4	morn	-1.31069955727251	-1.15634942358102	KS1	Ik-Le	Ikela	Lenore
1	outgroup	playback	0.00694444	KS1	Ik-Le	Ikela	Lenore	FF	1	morn	-1.31069955727251	-0.693481647547986	KS1	Ik-Le	Ikela	Lenore
1	outgroup	playback	0.00833333	KS1	Ik-Le	Ikela	Lenore	FF	1	morn	-1.31069955727251	-0.462047759531473	KS1	Ik-Le	Ikela	Lenore
1	outgroup	playback	0.0138889	KS1	Ik-Le	Ikela	Lenore	FF	1	morn	-1.31069955727251	0.463687792534587	KS1	Ik-Le	Ikela	Lenore
1	outgroup	playback	0.0180556	KS1	Ik-Le	Ikela	Lenore	FF	1	morn	-1.31069955727251	1.15798945658414	KS1	Ik-Le	Ikela	Lenore
1	outgroup	playback	0.0194444	KS1	Ik-Le	Ikela	Lenore	FF	1	morn	-1.31069955727251	1.38942334460065	KS1	Ik-Le	Ikela	Lenore
1	outgroup	playback	0.0208333	KS1	Ik-Le	Ikela	Lenore	FF	1	morn	-1.31069955727251	1.62085723261715	KS1	Ik-Le	Ikela	Lenore
1	outgroup	playback	0.00416667	KS1	Ik-Lo	Ikela	Lolita	FF	4	morn	-1.31069955727251	-1.15634942358102	KS1	Ik-Lo	Ikela	Lolita
1	outgroup	playback	0.00833333	KS1	Ik-Lo	Ikela	Lolita	FF	1	morn	-1.31069955727251	-0.462047759531473	KS1	Ik-Lo	Ikela	Lolita
1	outgroup	playback	0.00972222	KS1	Ik-Lo	Ikela	Lolita	FF	1	morn	-1.31069955727251	-0.230613871514959	KS1	Ik-Lo	Ikela	Lolita
1	outgroup	playback	0.0111111	KS1	Ik-Lo	Ikela	Lolita	FF	1	morn	-1.31069955727251	0.000820016501554131	KS1	Ik-Lo	Ikela	Lolita
1	outgroup	playback	0.0125	KS1	Ik-Lo	Ikela	Lolita	FF	1	morn	-1.31069955727251	0.232253904518071	KS1	Ik-Lo	Ikela	Lolita
1	outgroup	playback	0.0138889	KS1	Ik-Lo	Ikela	Lolita	FF	1	morn	-1.31069955727251	0.463687792534587	KS1	Ik-Lo	Ikela	Lolita
1	outgroup	playback	0.0166667	KS1	Ik-Lo	Ikela	Lolita	FF	1	morn	-1.31069955727251	0.92655556856762	KS1	Ik-Lo	Ikela	Lolita
1	outgroup	playback	0.0194444	KS1	Ik-Lo	Ikela	Lolita	FF	1	morn	-1.31069955727251	1.38942334460065	KS1	Ik-Lo	Ikela	Lolita
1	outgroup	playback	0.0208333	KS1	Ik-Lo	Ikela	Lolita	FF	1	morn	-1.31069955727251	1.62085723261715	KS1	Ik-Lo	Ikela	Lolita
1	outgroup	playback	0.00138889	KS1	Le-Lo	Lenore	Lolita	FF	4	morn	-1.31069955727251	-1.61921719961404	KS1	Le-Lo	Lenore	Lolita
1	outgroup	playback	0.00277778	KS1	Le-Lo	Lenore	Lolita	FF	1	morn	-1.31069955727251	-1.38778331159753	KS1	Le-Lo	Lenore	Lolita
1	outgroup	playback	0.00416667	KS1	Le-Lo	Lenore	Lolita	FF	1	morn	-1.31069955727251	-1.15634942358102	KS1	Le-Lo	Lenore	Lolita
1	outgroup	playback	0.00694444	KS1	Le-Lo	Lenore	Lolita	FF	1	morn	-1.31069955727251	-0.693481647547986	KS1	Le-Lo	Lenore	Lolita
1	outgroup	playback	0.00833333	KS1	Le-Lo	Lenore	Lolita	FF	1	morn	-1.31069955727251	-0.462047759531473	KS1	Le-Lo	Lenore	Lolita
1	outgroup	playback	0.00972222	KS1	Le-Lo	Lenore	Lolita	FF	1	morn	-1.31069955727251	-0.230613871514959	KS1	Le-Lo	Lenore	Lolita
1	outgroup	playback	0.0111111	KS1	Le-Lo	Lenore	Lolita	FF	1	morn	-1.31069955727251	0.000820016501554131	KS1	Le-Lo	Lenore	Lolita
1	outgroup	playback	0.0152778	KS1	Le-Lo	Lenore	Lolita	FF	1	morn	-1.31069955727251	0.695121680551103	KS1	Le-Lo	Lenore	Lolita
1	control	playback	0.00138889	KS1	Ik-Le	Ikela	Lenore	FF	1	aft	-1.31069955727251	-1.61921719961404	KS1	Ik-Le	Ikela	Lenore
1	control	playback	0.00416667	KS1	Ik-Le	Ikela	Lenore	FF	1	aft	-1.31069955727251	-1.15634942358102	KS1	Ik-Le	Ikela	Lenore
1	control	playback	0.00694444	KS1	Ik-Le	Ikela	Lenore	FF	1	aft	-1.31069955727251	-0.693481647547986	KS1	Ik-Le	Ikela	Lenore
1	control	playback	0.00833333	KS1	Ik-Le	Ikela	Lenore	FF	1	aft	-1.31069955727251	-0.462047759531473	KS1	Ik-Le	Ikela	Lenore
1	control	playback	0.0111111	KS1	Ik-Le	Ikela	Lenore	FF	1	aft	-1.31069955727251	0.000820016501554131	KS1	Ik-Le	Ikela	Lenore
1	control	playback	0.0138889	KS1	Ik-Le	Ikela	Lenore	FF	1	aft	-1.31069955727251	0.463687792534587	KS1	Ik-Le	Ikela	Lenore
1	control	playback	0.0166667	KS1	Ik-Le	Ikela	Lenore	FF	1	aft	-1.31069955727251	0.92655556856762	KS1	Ik-Le	Ikela	Lenore
1	control	playback	0.00138889	KS1	Ik-Lo	Ikela	Lolita	FF	4	aft	-1.31069955727251	-1.61921719961404	KS1	Ik-Lo	Ikela	Lolita
1	control	playback	0.00555556	KS1	Ik-Lo	Ikela	Lolita	FF	2	aft	-1.31069955727251	-0.924915535564501	KS1	Ik-Lo	Ikela	Lolita
1	control	playback	0.00833333	KS1	Ik-Lo	Ikela	Lolita	FF	2	aft	-1.31069955727251	-0.462047759531473	KS1	Ik-Lo	Ikela	Lolita
1	control	playback	0.0138889	KS1	Ik-Lo	Ikela	Lolita	FF	3	aft	-1.31069955727251	0.463687792534587	KS1	Ik-Lo	Ikela	Lolita
1	control	playback	0.0166667	KS1	Ik-Lo	Ikela	Lolita	FF	3	aft	-1.31069955727251	0.92655556856762	KS1	Ik-Lo	Ikela	Lolita
1	control	playback	0.0194444	KS1	Ik-Lo	Ikela	Lolita	FF	3	aft	-1.31069955727251	1.38942334460065	KS1	Ik-Lo	Ikela	Lolita
1	control	playback	0.00138889	KS1	Le-Lo	Lenore	Lolita	FF	2	aft	-1.31069955727251	-1.61921719961404	KS1	Le-Lo	Lenore	Lolita
1	control	playback	0.00277778	KS1	Le-Lo	Lenore	Lolita	FF	4	aft	-1.31069955727251	-1.38778331159753	KS1	Le-Lo	Lenore	Lolita
1	control	playback	0.00555556	KS1	Le-Lo	Lenore	Lolita	FF	2	aft	-1.31069955727251	-0.924915535564501	KS1	Le-Lo	Lenore	Lolita
1	control	playback	0.00694444	KS1	Le-Lo	Lenore	Lolita	FF	2	aft	-1.31069955727251	-0.693481647547986	KS1	Le-Lo	Lenore	Lolita
1	control	playback	0.00833333	KS1	Le-Lo	Lenore	Lolita	FF	2	aft	-1.31069955727251	-0.462047759531473	KS1	Le-Lo	Lenore	Lolita
1	control	playback	0.0125	KS1	Le-Lo	Lenore	Lolita	FF	2	aft	-1.31069955727251	0.232253904518071	KS1	Le-Lo	Lenore	Lolita
1	control	playback	0.0138889	KS1	Le-Lo	Lenore	Lolita	FF	2	aft	-1.31069955727251	0.463687792534587	KS1	Le-Lo	Lenore	Lolita
1	control	playback	0.0152778	KS1	Le-Lo	Lenore	Lolita	FF	2	aft	-1.31069955727251	0.695121680551103	KS1	Le-Lo	Lenore	Lolita
1	control	playback	0.0166667	KS1	Le-Lo	Lenore	Lolita	FF	2	aft	-1.31069955727251	0.92655556856762	KS1	Le-Lo	Lenore	Lolita
1	control	playback	0.0194444	KS1	Le-Lo	Lenore	Lolita	FF	2	aft	-1.31069955727251	1.38942334460065	KS1	Le-Lo	Lenore	Lolita
1	control	playback	0.0208333	KS1	Le-Lo	Lenore	Lolita	FF	2	aft	-1.31069955727251	1.62085723261715	KS1	Le-Lo	Lenore	Lolita
1	outgroup	playback	0.00416667	KS2	Jr-Ls	Junior	Louise	FM	2	morn	-1.31069955727251	-1.15634942358102	KS2	Jr-Ls	Junior	Louise
1	outgroup	playback	0.00694444	KS2	Jr-Ls	Junior	Louise	FM	1	morn	-1.31069955727251	-0.693481647547986	KS2	Jr-Ls	Junior	Louise
1	outgroup	playback	0.00833333	KS2	Jr-Ls	Junior	Louise	FM	1	morn	-1.31069955727251	-0.462047759531473	KS2	Jr-Ls	Junior	Louise
1	outgroup	playback	0.0111111	KS2	Jr-Ls	Junior	Louise	FM	1	morn	-1.31069955727251	0.000820016501554131	KS2	Jr-Ls	Junior	Louise
1	outgroup	playback	0.0138889	KS2	Jr-Ls	Junior	Louise	FM	1	morn	-1.31069955727251	0.463687792534587	KS2	Jr-Ls	Junior	Louise
1	outgroup	playback	0.0208333	KS2	Jr-Ls	Junior	Louise	FM	1	morn	-1.31069955727251	1.62085723261715	KS2	Jr-Ls	Junior	Louise
1	outgroup	playback	0.00555556	KS2	Jr-Vj	Junior	Vijay	MM	4	morn	-1.31069955727251	-0.924915535564501	KS2	Jr-Vj	Junior	Vijay
1	outgroup	playback	0.00694444	KS2	Jr-Vj	Junior	Vijay	MM	2	morn	-1.31069955727251	-0.693481647547986	KS2	Jr-Vj	Junior	Vijay
1	outgroup	playback	0.0125	KS2	Jr-Vj	Junior	Vijay	MM	1	morn	-1.31069955727251	0.232253904518071	KS2	Jr-Vj	Junior	Vijay
1	outgroup	playback	0.0152778	KS2	Jr-Vj	Junior	Vijay	MM	1	morn	-1.31069955727251	0.695121680551103	KS2	Jr-Vj	Junior	Vijay
1	outgroup	playback	0.0180556	KS2	Jr-Vj	Junior	Vijay	MM	1	morn	-1.31069955727251	1.15798945658414	KS2	Jr-Vj	Junior	Vijay
1	outgroup	playback	0.0208333	KS2	Jr-Vj	Junior	Vijay	MM	4	morn	-1.31069955727251	1.62085723261715	KS2	Jr-Vj	Junior	Vijay
1	outgroup	playback	0.00694444	KS2	Ls-Vj	Louise	Vijay	FM	1	morn	-1.31069955727251	-0.693481647547986	KS2	Ls-Vj	Louise	Vijay
1	outgroup	playback	0.00833333	KS2	Ls-Vj	Louise	Vijay	FM	1	morn	-1.31069955727251	-0.462047759531473	KS2	Ls-Vj	Louise	Vijay
1	outgroup	playback	0.0111111	KS2	Ls-Vj	Louise	Vijay	FM	1	morn	-1.31069955727251	0.000820016501554131	KS2	Ls-Vj	Louise	Vijay
1	outgroup	playback	0.0125	KS2	Ls-Vj	Louise	Vijay	FM	1	morn	-1.31069955727251	0.232253904518071	KS2	Ls-Vj	Louise	Vijay
1	outgroup	playback	0.0166667	KS2	Ls-Vj	Louise	Vijay	FM	1	morn	-1.31069955727251	0.92655556856762	KS2	Ls-Vj	Louise	Vijay
1	control	playback	0.00138889	KS2	Jr-Ls	Junior	Louise	FM	1	aft	-1.31069955727251	-1.61921719961404	KS2	Jr-Ls	Junior	Louise
1	control	playback	0.00416667	KS2	Jr-Ls	Junior	Louise	FM	1	aft	-1.31069955727251	-1.15634942358102	KS2	Jr-Ls	Junior	Louise
1	control	playback	0.00555556	KS2	Jr-Ls	Junior	Louise	FM	1	aft	-1.31069955727251	-0.924915535564501	KS2	Jr-Ls	Junior	Louise
1	control	playback	0.00694444	KS2	Jr-Ls	Junior	Louise	FM	1	aft	-1.31069955727251	-0.693481647547986	KS2	Jr-Ls	Junior	Louise
1	control	playback	0.0125	KS2	Jr-Ls	Junior	Louise	FM	1	aft	-1.31069955727251	0.232253904518071	KS2	Jr-Ls	Junior	Louise
1	control	playback	0.0138889	KS2	Jr-Ls	Junior	Louise	FM	1	aft	-1.31069955727251	0.463687792534587	KS2	Jr-Ls	Junior	Louise
1	control	playback	0.0152778	KS2	Jr-Ls	Junior	Louise	FM	1	aft	-1.31069955727251	0.695121680551103	KS2	Jr-Ls	Junior	Louise
1	control	playback	0.00277778	KS2	Jr-Vj	Junior	Vijay	MM	4	aft	-1.31069955727251	-1.38778331159753	KS2	Jr-Vj	Junior	Vijay
1	control	playback	0.00416667	KS2	Jr-Vj	Junior	Vijay	MM	1	aft	-1.31069955727251	-1.15634942358102	KS2	Jr-Vj	Junior	Vijay
1	control	playback	0.00833333	KS2	Jr-Vj	Junior	Vijay	MM	1	aft	-1.31069955727251	-0.462047759531473	KS2	Jr-Vj	Junior	Vijay
1	control	playback	0.00972222	KS2	Jr-Vj	Junior	Vijay	MM	1	aft	-1.31069955727251	-0.230613871514959	KS2	Jr-Vj	Junior	Vijay
1	control	playback	0.0125	KS2	Jr-Vj	Junior	Vijay	MM	1	aft	-1.31069955727251	0.232253904518071	KS2	Jr-Vj	Junior	Vijay
1	control	playback	0.0138889	KS2	Jr-Vj	Junior	Vijay	MM	1	aft	-1.31069955727251	0.463687792534587	KS2	Jr-Vj	Junior	Vijay
1	control	playback	0.0166667	KS2	Jr-Vj	Junior	Vijay	MM	1	aft	-1.31069955727251	0.92655556856762	KS2	Jr-Vj	Junior	Vijay
1	control	playback	0.0180556	KS2	Jr-Vj	Junior	Vijay	MM	1	aft	-1.31069955727251	1.15798945658414	KS2	Jr-Vj	Junior	Vijay
1	control	playback	0.0208333	KS2	Jr-Vj	Junior	Vijay	MM	1	aft	-1.31069955727251	1.62085723261715	KS2	Jr-Vj	Junior	Vijay
1	control	playback	0.00138889	KS2	Ls-Vj	Louise	Vijay	FM	4	aft	-1.31069955727251	-1.61921719961404	KS2	Ls-Vj	Louise	Vijay
1	control	playback	0.00277778	KS2	Ls-Vj	Louise	Vijay	FM	4	aft	-1.31069955727251	-1.38778331159753	KS2	Ls-Vj	Louise	Vijay
1	control	playback	0.00416667	KS2	Ls-Vj	Louise	Vijay	FM	1	aft	-1.31069955727251	-1.15634942358102	KS2	Ls-Vj	Louise	Vijay
1	control	playback	0.00555556	KS2	Ls-Vj	Louise	Vijay	FM	1	aft	-1.31069955727251	-0.924915535564501	KS2	Ls-Vj	Louise	Vijay
1	control	playback	0.00833333	KS2	Ls-Vj	Louise	Vijay	FM	1	aft	-1.31069955727251	-0.462047759531473	KS2	Ls-Vj	Louise	Vijay
1	control	playback	0.00972222	KS2	Ls-Vj	Louise	Vijay	FM	1	aft	-1.31069955727251	-0.230613871514959	KS2	Ls-Vj	Louise	Vijay
1	control	playback	0.0111111	KS2	Ls-Vj	Louise	Vijay	FM	1	aft	-1.31069955727251	0.000820016501554131	KS2	Ls-Vj	Louise	Vijay
1	control	playback	0.0152778	KS2	Ls-Vj	Louise	Vijay	FM	1	aft	-1.31069955727251	0.695121680551103	KS2	Ls-Vj	Louise	Vijay
1	control	playback	0.0166667	KS2	Ls-Vj	Louise	Vijay	FM	1	aft	-1.31069955727251	0.92655556856762	KS2	Ls-Vj	Louise	Vijay
1	control	playback	0.0180556	KS2	Ls-Vj	Louise	Vijay	FM	1	aft	-1.31069955727251	1.15798945658414	KS2	Ls-Vj	Louise	Vijay
1	control	playback	0.0208333	KS2	Ls-Vj	Louise	Vijay	FM	1	aft	-1.31069955727251	1.62085723261715	KS2	Ls-Vj	Louise	Vijay
2	control	playback	0.00277778	KS1	Ik-Le	Ikela	Lenore	FF	4	morn	-0.39108775035649	-1.38778331159753	KS1	Ik-Le	Ikela	Lenore
2	control	playback	0.00694444	KS1	Ik-Le	Ikela	Lenore	FF	4	morn	-0.39108775035649	-0.693481647547986	KS1	Ik-Le	Ikela	Lenore
2	control	playback	0.00833333	KS1	Ik-Le	Ikela	Lenore	FF	1	morn	-0.39108775035649	-0.462047759531473	KS1	Ik-Le	Ikela	Lenore
2	control	playback	0.00972222	KS1	Ik-Le	Ikela	Lenore	FF	1	morn	-0.39108775035649	-0.230613871514959	KS1	Ik-Le	Ikela	Lenore
2	control	playback	0.0125	KS1	Ik-Le	Ikela	Lenore	FF	1	morn	-0.39108775035649	0.232253904518071	KS1	Ik-Le	Ikela	Lenore
2	control	playback	0.0152778	KS1	Ik-Le	Ikela	Lenore	FF	1	morn	-0.39108775035649	0.695121680551103	KS1	Ik-Le	Ikela	Lenore
2	control	playback	0.0166667	KS1	Ik-Le	Ikela	Lenore	FF	1	morn	-0.39108775035649	0.92655556856762	KS1	Ik-Le	Ikela	Lenore
2	control	playback	0.0180556	KS1	Ik-Le	Ikela	Lenore	FF	1	morn	-0.39108775035649	1.15798945658414	KS1	Ik-Le	Ikela	Lenore
2	control	playback	0.0194444	KS1	Ik-Le	Ikela	Lenore	FF	1	morn	-0.39108775035649	1.38942334460065	KS1	Ik-Le	Ikela	Lenore
2	control	playback	0.0208333	KS1	Ik-Le	Ikela	Lenore	FF	1	morn	-0.39108775035649	1.62085723261715	KS1	Ik-Le	Ikela	Lenore
2	control	playback	0.00277778	KS1	Ik-Lo	Ikela	Lolita	FF	2	morn	-0.39108775035649	-1.38778331159753	KS1	Ik-Lo	Ikela	Lolita
2	control	playback	0.00972222	KS1	Ik-Lo	Ikela	Lolita	FF	1	morn	-0.39108775035649	-0.230613871514959	KS1	Ik-Lo	Ikela	Lolita
2	control	playback	0.0166667	KS1	Ik-Lo	Ikela	Lolita	FF	1	morn	-0.39108775035649	0.92655556856762	KS1	Ik-Lo	Ikela	Lolita
2	control	playback	0.0180556	KS1	Ik-Lo	Ikela	Lolita	FF	2	morn	-0.39108775035649	1.15798945658414	KS1	Ik-Lo	Ikela	Lolita
2	control	playback	0.00138889	KS1	Le-Lo	Lenore	Lolita	FF	2	morn	-0.39108775035649	-1.61921719961404	KS1	Le-Lo	Lenore	Lolita
2	control	playback	0.00416667	KS1	Le-Lo	Lenore	Lolita	FF	4	morn	-0.39108775035649	-1.15634942358102	KS1	Le-Lo	Lenore	Lolita
2	control	playback	0.00694444	KS1	Le-Lo	Lenore	Lolita	FF	4	morn	-0.39108775035649	-0.693481647547986	KS1	Le-Lo	Lenore	Lolita
2	control	playback	0.00833333	KS1	Le-Lo	Lenore	Lolita	FF	2	morn	-0.39108775035649	-0.462047759531473	KS1	Le-Lo	Lenore	Lolita
2	control	playback	0.00972222	KS1	Le-Lo	Lenore	Lolita	FF	2	morn	-0.39108775035649	-0.230613871514959	KS1	Le-Lo	Lenore	Lolita
2	control	playback	0.0111111	KS1	Le-Lo	Lenore	Lolita	FF	2	morn	-0.39108775035649	0.000820016501554131	KS1	Le-Lo	Lenore	Lolita
2	control	playback	0.0138889	KS1	Le-Lo	Lenore	Lolita	FF	2	morn	-0.39108775035649	0.463687792534587	KS1	Le-Lo	Lenore	Lolita
2	control	playback	0.0152778	KS1	Le-Lo	Lenore	Lolita	FF	2	morn	-0.39108775035649	0.695121680551103	KS1	Le-Lo	Lenore	Lolita
2	control	playback	0.0166667	KS1	Le-Lo	Lenore	Lolita	FF	2	morn	-0.39108775035649	0.92655556856762	KS1	Le-Lo	Lenore	Lolita
2	control	playback	0.0180556	KS1	Le-Lo	Lenore	Lolita	FF	2	morn	-0.39108775035649	1.15798945658414	KS1	Le-Lo	Lenore	Lolita
2	control	playback	0.0194444	KS1	Le-Lo	Lenore	Lolita	FF	2	morn	-0.39108775035649	1.38942334460065	KS1	Le-Lo	Lenore	Lolita
2	outgroup	playback	0.00138889	KS1	Ik-Le	Ikela	Lenore	FF	4	aft	-0.39108775035649	-1.61921719961404	KS1	Ik-Le	Ikela	Lenore
2	outgroup	playback	0.00694444	KS1	Ik-Le	Ikela	Lenore	FF	1	aft	-0.39108775035649	-0.693481647547986	KS1	Ik-Le	Ikela	Lenore
2	outgroup	playback	0.00972222	KS1	Ik-Le	Ikela	Lenore	FF	1	aft	-0.39108775035649	-0.230613871514959	KS1	Ik-Le	Ikela	Lenore
2	outgroup	playback	0.0111111	KS1	Ik-Le	Ikela	Lenore	FF	1	aft	-0.39108775035649	0.000820016501554131	KS1	Ik-Le	Ikela	Lenore
2	outgroup	playback	0.0125	KS1	Ik-Le	Ikela	Lenore	FF	1	aft	-0.39108775035649	0.232253904518071	KS1	Ik-Le	Ikela	Lenore
2	outgroup	playback	0.0138889	KS1	Ik-Le	Ikela	Lenore	FF	1	aft	-0.39108775035649	0.463687792534587	KS1	Ik-Le	Ikela	Lenore
2	outgroup	playback	0.0152778	KS1	Ik-Le	Ikela	Lenore	FF	1	aft	-0.39108775035649	0.695121680551103	KS1	Ik-Le	Ikela	Lenore
2	outgroup	playback	0.0166667	KS1	Ik-Le	Ikela	Lenore	FF	1	aft	-0.39108775035649	0.92655556856762	KS1	Ik-Le	Ikela	Lenore
2	outgroup	playback	0.0180556	KS1	Ik-Le	Ikela	Lenore	FF	1	aft	-0.39108775035649	1.15798945658414	KS1	Ik-Le	Ikela	Lenore
2	outgroup	playback	0.0208333	KS1	Ik-Le	Ikela	Lenore	FF	4	aft	-0.39108775035649	1.62085723261715	KS1	Ik-Le	Ikela	Lenore
2	outgroup	playback	0.00277778	KS1	Ik-Lo	Ikela	Lolita	FF	4	aft	-0.39108775035649	-1.38778331159753	KS1	Ik-Lo	Ikela	Lolita
2	outgroup	playback	0.00555556	KS1	Ik-Lo	Ikela	Lolita	FF	3	aft	-0.39108775035649	-0.924915535564501	KS1	Ik-Lo	Ikela	Lolita
2	outgroup	playback	0.00833333	KS1	Ik-Lo	Ikela	Lolita	FF	2	aft	-0.39108775035649	-0.462047759531473	KS1	Ik-Lo	Ikela	Lolita
2	outgroup	playback	0.0125	KS1	Ik-Lo	Ikela	Lolita	FF	2	aft	-0.39108775035649	0.232253904518071	KS1	Ik-Lo	Ikela	Lolita
2	outgroup	playback	0.0152778	KS1	Ik-Lo	Ikela	Lolita	FF	2	aft	-0.39108775035649	0.695121680551103	KS1	Ik-Lo	Ikela	Lolita
2	outgroup	playback	0.0166667	KS1	Ik-Lo	Ikela	Lolita	FF	2	aft	-0.39108775035649	0.92655556856762	KS1	Ik-Lo	Ikela	Lolita
2	outgroup	playback	0.00138889	KS1	Le-Lo	Lenore	Lolita	FF	1	aft	-0.39108775035649	-1.61921719961404	KS1	Le-Lo	Lenore	Lolita
2	outgroup	playback	0.00277778	KS1	Le-Lo	Lenore	Lolita	FF	1	aft	-0.39108775035649	-1.38778331159753	KS1	Le-Lo	Lenore	Lolita
2	outgroup	playback	0.00833333	KS1	Le-Lo	Lenore	Lolita	FF	2	aft	-0.39108775035649	-0.462047759531473	KS1	Le-Lo	Lenore	Lolita
2	outgroup	playback	0.00972222	KS1	Le-Lo	Lenore	Lolita	FF	1	aft	-0.39108775035649	-0.230613871514959	KS1	Le-Lo	Lenore	Lolita
2	outgroup	playback	0.0111111	KS1	Le-Lo	Lenore	Lolita	FF	2	aft	-0.39108775035649	0.000820016501554131	KS1	Le-Lo	Lenore	Lolita
2	outgroup	playback	0.0125	KS1	Le-Lo	Lenore	Lolita	FF	2	aft	-0.39108775035649	0.232253904518071	KS1	Le-Lo	Lenore	Lolita
2	outgroup	playback	0.0152778	KS1	Le-Lo	Lenore	Lolita	FF	2	aft	-0.39108775035649	0.695121680551103	KS1	Le-Lo	Lenore	Lolita
2	outgroup	playback	0.0208333	KS1	Le-Lo	Lenore	Lolita	FF	4	aft	-0.39108775035649	1.62085723261715	KS1	Le-Lo	Lenore	Lolita
2	control	playback	0.00416667	KS2	Jr-Ls	Junior	Louise	FM	1	morn	-0.39108775035649	-1.15634942358102	KS2	Jr-Ls	Junior	Louise
2	control	playback	0.00694444	KS2	Jr-Ls	Junior	Louise	FM	1	morn	-0.39108775035649	-0.693481647547986	KS2	Jr-Ls	Junior	Louise
2	control	playback	0.00833333	KS2	Jr-Ls	Junior	Louise	FM	1	morn	-0.39108775035649	-0.462047759531473	KS2	Jr-Ls	Junior	Louise
2	control	playback	0.00972222	KS2	Jr-Ls	Junior	Louise	FM	1	morn	-0.39108775035649	-0.230613871514959	KS2	Jr-Ls	Junior	Louise
2	control	playback	0.0125	KS2	Jr-Ls	Junior	Louise	FM	1	morn	-0.39108775035649	0.232253904518071	KS2	Jr-Ls	Junior	Louise
2	control	playback	0.0138889	KS2	Jr-Ls	Junior	Louise	FM	1	morn	-0.39108775035649	0.463687792534587	KS2	Jr-Ls	Junior	Louise
2	control	playback	0.0152778	KS2	Jr-Ls	Junior	Louise	FM	1	morn	-0.39108775035649	0.695121680551103	KS2	Jr-Ls	Junior	Louise
2	control	playback	0.0208333	KS2	Jr-Ls	Junior	Louise	FM	2	morn	-0.39108775035649	1.62085723261715	KS2	Jr-Ls	Junior	Louise
2	control	playback	0.00138889	KS2	Jr-Vj	Junior	Vijay	MM	4	morn	-0.39108775035649	-1.61921719961404	KS2	Jr-Vj	Junior	Vijay
2	control	playback	0.00416667	KS2	Jr-Vj	Junior	Vijay	MM	4	morn	-0.39108775035649	-1.15634942358102	KS2	Jr-Vj	Junior	Vijay
2	control	playback	0.00555556	KS2	Jr-Vj	Junior	Vijay	MM	4	morn	-0.39108775035649	-0.924915535564501	KS2	Jr-Vj	Junior	Vijay
2	control	playback	0.00694444	KS2	Jr-Vj	Junior	Vijay	MM	4	morn	-0.39108775035649	-0.693481647547986	KS2	Jr-Vj	Junior	Vijay
2	control	playback	0.0125	KS2	Jr-Vj	Junior	Vijay	MM	4	morn	-0.39108775035649	0.232253904518071	KS2	Jr-Vj	Junior	Vijay
[truncated: 9,008 more rows]
