# Supplementary material for: Increased alertness and moderate ingroup cohesion in bonobos’ response to outgroup cues
Source: PLoS One. 2024 Aug 21;19(8):e0307975. doi: 10.1371/journal.pone.0307975 (PMC11338468; doi:10.1371/journal.pone.0307975)
Supplement: S1 File — (ZIP) [file pone.0307975.s001.zip › Final/data/proximitydatapostphase-bonobo.xlsx]

## Sheet: Sheet 1
trial	condition	phase	time	group	dyad	id1	id2	dyadtype	closeness	timeofday	trial_	time_	group_	dyad_	id1_	id2_
1	outgroup	post	0.00277778	AI1	Ny-Tc	Nyota	Teco	MM	3	morn	-1.2982431884378	-1.38765148580067	AI1	Ny-Tc	Nyota	Teco
1	outgroup	post	0.00555556	AI1	Ny-Tc	Nyota	Teco	MM	3	morn	-1.2982431884378	-0.924905456173799	AI1	Ny-Tc	Nyota	Teco
1	outgroup	post	0.0125	AI1	Ny-Tc	Nyota	Teco	MM	3	morn	-1.2982431884378	0.231959617893364	AI1	Ny-Tc	Nyota	Teco
1	outgroup	post	0.0152778	AI1	Ny-Tc	Nyota	Teco	MM	3	morn	-1.2982431884378	0.694705647520233	AI1	Ny-Tc	Nyota	Teco
1	outgroup	post	0.0166667	AI1	Ny-Tc	Nyota	Teco	MM	3	morn	-1.2982431884378	0.926078662333668	AI1	Ny-Tc	Nyota	Teco
1	outgroup	post	0.0194444	AI1	Ny-Tc	Nyota	Teco	MM	3	morn	-1.2982431884378	1.38882469196054	AI1	Ny-Tc	Nyota	Teco
1	outgroup	post	0.0208333	AI1	Ny-Tc	Nyota	Teco	MM	3	morn	-1.2982431884378	1.62019770677396	AI1	Ny-Tc	Nyota	Teco
1	outgroup	post	0.00138889	AI1	El-Ny	Elikya	Nyota	FM	3	morn	-1.2982431884378	-1.6190245006141	AI1	El-Ny	Elikya	Nyota
1	outgroup	post	0.00416667	AI1	El-Ny	Elikya	Nyota	FM	3	morn	-1.2982431884378	-1.15627847098723	AI1	El-Ny	Elikya	Nyota
1	outgroup	post	0.00833333	AI1	El-Ny	Elikya	Nyota	FM	3	morn	-1.2982431884378	-0.462159426546935	AI1	El-Ny	Elikya	Nyota
1	outgroup	post	0.00972222	AI1	El-Ny	Elikya	Nyota	FM	3	morn	-1.2982431884378	-0.230786411733502	AI1	El-Ny	Elikya	Nyota
1	outgroup	post	0.0111111	AI1	El-Ny	Elikya	Nyota	FM	3	morn	-1.2982431884378	0.000586603079929195	AI1	El-Ny	Elikya	Nyota
1	outgroup	post	0.0152778	AI1	El-Ny	Elikya	Nyota	FM	3	morn	-1.2982431884378	0.694705647520233	AI1	El-Ny	Elikya	Nyota
1	outgroup	post	0.0194444	AI1	El-Ny	Elikya	Nyota	FM	3	morn	-1.2982431884378	1.38882469196054	AI1	El-Ny	Elikya	Nyota
1	outgroup	post	0.0208333	AI1	El-Ny	Elikya	Nyota	FM	3	morn	-1.2982431884378	1.62019770677396	AI1	El-Ny	Elikya	Nyota
1	outgroup	post	0.00416667	AI1	El-Tc	Elikya	Teco	FM	3	morn	-1.2982431884378	-1.15627847098723	AI1	El-Tc	Elikya	Teco
1	outgroup	post	0.00694444	AI1	El-Tc	Elikya	Teco	FM	3	morn	-1.2982431884378	-0.693532441360366	AI1	El-Tc	Elikya	Teco
1	outgroup	post	0.00833333	AI1	El-Tc	Elikya	Teco	FM	3	morn	-1.2982431884378	-0.462159426546935	AI1	El-Tc	Elikya	Teco
1	outgroup	post	0.00972222	AI1	El-Tc	Elikya	Teco	FM	3	morn	-1.2982431884378	-0.230786411733502	AI1	El-Tc	Elikya	Teco
1	outgroup	post	0.0125	AI1	El-Tc	Elikya	Teco	FM	3	morn	-1.2982431884378	0.231959617893364	AI1	El-Tc	Elikya	Teco
1	outgroup	post	0.0180556	AI1	El-Tc	Elikya	Teco	FM	3	morn	-1.2982431884378	1.1574516771471	AI1	El-Tc	Elikya	Teco
1	outgroup	post	0.0208333	AI1	El-Tc	Elikya	Teco	FM	3	morn	-1.2982431884378	1.62019770677396	AI1	El-Tc	Elikya	Teco
1	outgroup	post	0.00138889	AI2	Kz-Ma	Kanzi	Maisha	MM	4	morn	-1.2982431884378	-1.6190245006141	AI2	Kz-Ma	Kanzi	Maisha
1	outgroup	post	0.00277778	AI2	Kz-Ma	Kanzi	Maisha	MM	4	morn	-1.2982431884378	-1.38765148580067	AI2	Kz-Ma	Kanzi	Maisha
1	outgroup	post	0.00416667	AI2	Kz-Ma	Kanzi	Maisha	MM	4	morn	-1.2982431884378	-1.15627847098723	AI2	Kz-Ma	Kanzi	Maisha
1	outgroup	post	0.00694444	AI2	Kz-Ma	Kanzi	Maisha	MM	4	morn	-1.2982431884378	-0.693532441360366	AI2	Kz-Ma	Kanzi	Maisha
1	outgroup	post	0.0111111	AI2	Kz-Ma	Kanzi	Maisha	MM	4	morn	-1.2982431884378	0.000586603079929195	AI2	Kz-Ma	Kanzi	Maisha
1	outgroup	post	0.0125	AI2	Kz-Ma	Kanzi	Maisha	MM	4	morn	-1.2982431884378	0.231959617893364	AI2	Kz-Ma	Kanzi	Maisha
1	outgroup	post	0.0152778	AI2	Kz-Ma	Kanzi	Maisha	MM	4	morn	-1.2982431884378	0.694705647520233	AI2	Kz-Ma	Kanzi	Maisha
1	outgroup	post	0.0166667	AI2	Kz-Ma	Kanzi	Maisha	MM	4	morn	-1.2982431884378	0.926078662333668	AI2	Kz-Ma	Kanzi	Maisha
1	outgroup	post	0.0180556	AI2	Kz-Ma	Kanzi	Maisha	MM	4	morn	-1.2982431884378	1.1574516771471	AI2	Kz-Ma	Kanzi	Maisha
1	outgroup	post	0.0194444	AI2	Kz-Ma	Kanzi	Maisha	MM	4	morn	-1.2982431884378	1.38882469196054	AI2	Kz-Ma	Kanzi	Maisha
1	outgroup	post	0.00138889	AI2	Kz-Ml	Kanzi	Mali	FM	4	morn	-1.2982431884378	-1.6190245006141	AI2	Kz-Ml	Kanzi	Mali
1	outgroup	post	0.00416667	AI2	Kz-Ml	Kanzi	Mali	FM	4	morn	-1.2982431884378	-1.15627847098723	AI2	Kz-Ml	Kanzi	Mali
1	outgroup	post	0.00694444	AI2	Kz-Ml	Kanzi	Mali	FM	4	morn	-1.2982431884378	-0.693532441360366	AI2	Kz-Ml	Kanzi	Mali
1	outgroup	post	0.00833333	AI2	Kz-Ml	Kanzi	Mali	FM	1	morn	-1.2982431884378	-0.462159426546935	AI2	Kz-Ml	Kanzi	Mali
1	outgroup	post	0.0111111	AI2	Kz-Ml	Kanzi	Mali	FM	1	morn	-1.2982431884378	0.000586603079929195	AI2	Kz-Ml	Kanzi	Mali
1	outgroup	post	0.0125	AI2	Kz-Ml	Kanzi	Mali	FM	1	morn	-1.2982431884378	0.231959617893364	AI2	Kz-Ml	Kanzi	Mali
1	outgroup	post	0.0208333	AI2	Kz-Ml	Kanzi	Mali	FM	1	morn	-1.2982431884378	1.62019770677396	AI2	Kz-Ml	Kanzi	Mali
1	outgroup	post	0.00138889	AI2	Ca-Kz	Clara	Kanzi	FM	3	morn	-1.2982431884378	-1.6190245006141	AI2	Ca-Kz	Clara	Kanzi
1	outgroup	post	0.00416667	AI2	Ca-Kz	Clara	Kanzi	FM	3	morn	-1.2982431884378	-1.15627847098723	AI2	Ca-Kz	Clara	Kanzi
1	outgroup	post	0.00555556	AI2	Ca-Kz	Clara	Kanzi	FM	3	morn	-1.2982431884378	-0.924905456173799	AI2	Ca-Kz	Clara	Kanzi
1	outgroup	post	0.00694444	AI2	Ca-Kz	Clara	Kanzi	FM	4	morn	-1.2982431884378	-0.693532441360366	AI2	Ca-Kz	Clara	Kanzi
1	outgroup	post	0.00972222	AI2	Ca-Kz	Clara	Kanzi	FM	2	morn	-1.2982431884378	-0.230786411733502	AI2	Ca-Kz	Clara	Kanzi
1	outgroup	post	0.0138889	AI2	Ca-Kz	Clara	Kanzi	FM	1	morn	-1.2982431884378	0.463332632706799	AI2	Ca-Kz	Clara	Kanzi
1	outgroup	post	0.0166667	AI2	Ca-Kz	Clara	Kanzi	FM	1	morn	-1.2982431884378	0.926078662333668	AI2	Ca-Kz	Clara	Kanzi
1	outgroup	post	0.0180556	AI2	Ca-Kz	Clara	Kanzi	FM	2	morn	-1.2982431884378	1.1574516771471	AI2	Ca-Kz	Clara	Kanzi
1	outgroup	post	0.00416667	AI2	Ma-Ml	Maisha	Mali	FM	4	morn	-1.2982431884378	-1.15627847098723	AI2	Ma-Ml	Maisha	Mali
1	outgroup	post	0.00833333	AI2	Ma-Ml	Maisha	Mali	FM	4	morn	-1.2982431884378	-0.462159426546935	AI2	Ma-Ml	Maisha	Mali
1	outgroup	post	0.00972222	AI2	Ma-Ml	Maisha	Mali	FM	4	morn	-1.2982431884378	-0.230786411733502	AI2	Ma-Ml	Maisha	Mali
1	outgroup	post	0.0208333	AI2	Ma-Ml	Maisha	Mali	FM	4	morn	-1.2982431884378	1.62019770677396	AI2	Ma-Ml	Maisha	Mali
1	outgroup	post	0.00138889	AI2	Ca-Ma	Clara	Maisha	FM	4	morn	-1.2982431884378	-1.6190245006141	AI2	Ca-Ma	Clara	Maisha
1	outgroup	post	0.00277778	AI2	Ca-Ma	Clara	Maisha	FM	4	morn	-1.2982431884378	-1.38765148580067	AI2	Ca-Ma	Clara	Maisha
1	outgroup	post	0.00416667	AI2	Ca-Ma	Clara	Maisha	FM	4	morn	-1.2982431884378	-1.15627847098723	AI2	Ca-Ma	Clara	Maisha
1	outgroup	post	0.0111111	AI2	Ca-Ma	Clara	Maisha	FM	4	morn	-1.2982431884378	0.000586603079929195	AI2	Ca-Ma	Clara	Maisha
1	outgroup	post	0.0125	AI2	Ca-Ma	Clara	Maisha	FM	4	morn	-1.2982431884378	0.231959617893364	AI2	Ca-Ma	Clara	Maisha
1	outgroup	post	0.0180556	AI2	Ca-Ma	Clara	Maisha	FM	4	morn	-1.2982431884378	1.1574516771471	AI2	Ca-Ma	Clara	Maisha
1	outgroup	post	0.0194444	AI2	Ca-Ma	Clara	Maisha	FM	4	morn	-1.2982431884378	1.38882469196054	AI2	Ca-Ma	Clara	Maisha
1	outgroup	post	0.00277778	AI2	Ca-Ml	Clara	Mali	FF	4	morn	-1.2982431884378	-1.38765148580067	AI2	Ca-Ml	Clara	Mali
1	outgroup	post	0.00555556	AI2	Ca-Ml	Clara	Mali	FF	4	morn	-1.2982431884378	-0.924905456173799	AI2	Ca-Ml	Clara	Mali
1	outgroup	post	0.00833333	AI2	Ca-Ml	Clara	Mali	FF	3	morn	-1.2982431884378	-0.462159426546935	AI2	Ca-Ml	Clara	Mali
1	outgroup	post	0.00972222	AI2	Ca-Ml	Clara	Mali	FF	1	morn	-1.2982431884378	-0.230786411733502	AI2	Ca-Ml	Clara	Mali
1	outgroup	post	0.0125	AI2	Ca-Ml	Clara	Mali	FF	1	morn	-1.2982431884378	0.231959617893364	AI2	Ca-Ml	Clara	Mali
1	outgroup	post	0.0166667	AI2	Ca-Ml	Clara	Mali	FF	1	morn	-1.2982431884378	0.926078662333668	AI2	Ca-Ml	Clara	Mali
1	outgroup	post	0.0194444	AI2	Ca-Ml	Clara	Mali	FF	1	morn	-1.2982431884378	1.38882469196054	AI2	Ca-Ml	Clara	Mali
1	outgroup	post	0.0208333	AI2	Ca-Ml	Clara	Mali	FF	1	morn	-1.2982431884378	1.62019770677396	AI2	Ca-Ml	Clara	Mali
1	control	post	0.00277778	AI1	Ny-Tc	Nyota	Teco	MM	4	aft	-1.2982431884378	-1.38765148580067	AI1	Ny-Tc	Nyota	Teco
1	control	post	0.00416667	AI1	Ny-Tc	Nyota	Teco	MM	4	aft	-1.2982431884378	-1.15627847098723	AI1	Ny-Tc	Nyota	Teco
1	control	post	0.00694444	AI1	Ny-Tc	Nyota	Teco	MM	4	aft	-1.2982431884378	-0.693532441360366	AI1	Ny-Tc	Nyota	Teco
1	control	post	0.00833333	AI1	Ny-Tc	Nyota	Teco	MM	4	aft	-1.2982431884378	-0.462159426546935	AI1	Ny-Tc	Nyota	Teco
1	control	post	0.0111111	AI1	Ny-Tc	Nyota	Teco	MM	4	aft	-1.2982431884378	0.000586603079929195	AI1	Ny-Tc	Nyota	Teco
1	control	post	0.0152778	AI1	Ny-Tc	Nyota	Teco	MM	4	aft	-1.2982431884378	0.694705647520233	AI1	Ny-Tc	Nyota	Teco
1	control	post	0.0194444	AI1	Ny-Tc	Nyota	Teco	MM	4	aft	-1.2982431884378	1.38882469196054	AI1	Ny-Tc	Nyota	Teco
1	control	post	0.00277778	AI1	El-Ny	Elikya	Nyota	FM	4	aft	-1.2982431884378	-1.38765148580067	AI1	El-Ny	Elikya	Nyota
1	control	post	0.00416667	AI1	El-Ny	Elikya	Nyota	FM	4	aft	-1.2982431884378	-1.15627847098723	AI1	El-Ny	Elikya	Nyota
1	control	post	0.0111111	AI1	El-Ny	Elikya	Nyota	FM	4	aft	-1.2982431884378	0.000586603079929195	AI1	El-Ny	Elikya	Nyota
1	control	post	0.0125	AI1	El-Ny	Elikya	Nyota	FM	4	aft	-1.2982431884378	0.231959617893364	AI1	El-Ny	Elikya	Nyota
1	control	post	0.0152778	AI1	El-Ny	Elikya	Nyota	FM	4	aft	-1.2982431884378	0.694705647520233	AI1	El-Ny	Elikya	Nyota
1	control	post	0.0166667	AI1	El-Ny	Elikya	Nyota	FM	4	aft	-1.2982431884378	0.926078662333668	AI1	El-Ny	Elikya	Nyota
1	control	post	0.0180556	AI1	El-Ny	Elikya	Nyota	FM	4	aft	-1.2982431884378	1.1574516771471	AI1	El-Ny	Elikya	Nyota
1	control	post	0.00833333	AI1	El-Tc	Elikya	Teco	FM	4	aft	-1.2982431884378	-0.462159426546935	AI1	El-Tc	Elikya	Teco
1	control	post	0.00972222	AI1	El-Tc	Elikya	Teco	FM	4	aft	-1.2982431884378	-0.230786411733502	AI1	El-Tc	Elikya	Teco
1	control	post	0.0111111	AI1	El-Tc	Elikya	Teco	FM	4	aft	-1.2982431884378	0.000586603079929195	AI1	El-Tc	Elikya	Teco
1	control	post	0.0125	AI1	El-Tc	Elikya	Teco	FM	4	aft	-1.2982431884378	0.231959617893364	AI1	El-Tc	Elikya	Teco
1	control	post	0.0138889	AI1	El-Tc	Elikya	Teco	FM	4	aft	-1.2982431884378	0.463332632706799	AI1	El-Tc	Elikya	Teco
1	control	post	0.0152778	AI1	El-Tc	Elikya	Teco	FM	4	aft	-1.2982431884378	0.694705647520233	AI1	El-Tc	Elikya	Teco
1	control	post	0.0166667	AI1	El-Tc	Elikya	Teco	FM	4	aft	-1.2982431884378	0.926078662333668	AI1	El-Tc	Elikya	Teco
1	control	post	0.0208333	AI1	El-Tc	Elikya	Teco	FM	4	aft	-1.2982431884378	1.62019770677396	AI1	El-Tc	Elikya	Teco
1	control	post	0.00138889	AI2	Kz-Ma	Kanzi	Maisha	MM	4	aft	-1.2982431884378	-1.6190245006141	AI2	Kz-Ma	Kanzi	Maisha
1	control	post	0.00833333	AI2	Kz-Ma	Kanzi	Maisha	MM	4	aft	-1.2982431884378	-0.462159426546935	AI2	Kz-Ma	Kanzi	Maisha
1	control	post	0.00972222	AI2	Kz-Ma	Kanzi	Maisha	MM	4	aft	-1.2982431884378	-0.230786411733502	AI2	Kz-Ma	Kanzi	Maisha
1	control	post	0.0111111	AI2	Kz-Ma	Kanzi	Maisha	MM	4	aft	-1.2982431884378	0.000586603079929195	AI2	Kz-Ma	Kanzi	Maisha
1	control	post	0.0125	AI2	Kz-Ma	Kanzi	Maisha	MM	4	aft	-1.2982431884378	0.231959617893364	AI2	Kz-Ma	Kanzi	Maisha
1	control	post	0.0152778	AI2	Kz-Ma	Kanzi	Maisha	MM	4	aft	-1.2982431884378	0.694705647520233	AI2	Kz-Ma	Kanzi	Maisha
1	control	post	0.0166667	AI2	Kz-Ma	Kanzi	Maisha	MM	4	aft	-1.2982431884378	0.926078662333668	AI2	Kz-Ma	Kanzi	Maisha
1	control	post	0.0194444	AI2	Kz-Ma	Kanzi	Maisha	MM	4	aft	-1.2982431884378	1.38882469196054	AI2	Kz-Ma	Kanzi	Maisha
1	control	post	0.00277778	AI2	Kz-Ml	Kanzi	Mali	FM	4	aft	-1.2982431884378	-1.38765148580067	AI2	Kz-Ml	Kanzi	Mali
1	control	post	0.00694444	AI2	Kz-Ml	Kanzi	Mali	FM	4	aft	-1.2982431884378	-0.693532441360366	AI2	Kz-Ml	Kanzi	Mali
1	control	post	0.00833333	AI2	Kz-Ml	Kanzi	Mali	FM	4	aft	-1.2982431884378	-0.462159426546935	AI2	Kz-Ml	Kanzi	Mali
1	control	post	0.0125	AI2	Kz-Ml	Kanzi	Mali	FM	4	aft	-1.2982431884378	0.231959617893364	AI2	Kz-Ml	Kanzi	Mali
1	control	post	0.0152778	AI2	Kz-Ml	Kanzi	Mali	FM	4	aft	-1.2982431884378	0.694705647520233	AI2	Kz-Ml	Kanzi	Mali
1	control	post	0.0194444	AI2	Kz-Ml	Kanzi	Mali	FM	4	aft	-1.2982431884378	1.38882469196054	AI2	Kz-Ml	Kanzi	Mali
1	control	post	0.00277778	AI2	Ca-Kz	Clara	Kanzi	FM	4	aft	-1.2982431884378	-1.38765148580067	AI2	Ca-Kz	Clara	Kanzi
1	control	post	0.00555556	AI2	Ca-Kz	Clara	Kanzi	FM	4	aft	-1.2982431884378	-0.924905456173799	AI2	Ca-Kz	Clara	Kanzi
1	control	post	0.00833333	AI2	Ca-Kz	Clara	Kanzi	FM	4	aft	-1.2982431884378	-0.462159426546935	AI2	Ca-Kz	Clara	Kanzi
1	control	post	0.0111111	AI2	Ca-Kz	Clara	Kanzi	FM	4	aft	-1.2982431884378	0.000586603079929195	AI2	Ca-Kz	Clara	Kanzi
1	control	post	0.0138889	AI2	Ca-Kz	Clara	Kanzi	FM	4	aft	-1.2982431884378	0.463332632706799	AI2	Ca-Kz	Clara	Kanzi
1	control	post	0.0166667	AI2	Ca-Kz	Clara	Kanzi	FM	4	aft	-1.2982431884378	0.926078662333668	AI2	Ca-Kz	Clara	Kanzi
1	control	post	0.0180556	AI2	Ca-Kz	Clara	Kanzi	FM	4	aft	-1.2982431884378	1.1574516771471	AI2	Ca-Kz	Clara	Kanzi
1	control	post	0.0194444	AI2	Ca-Kz	Clara	Kanzi	FM	4	aft	-1.2982431884378	1.38882469196054	AI2	Ca-Kz	Clara	Kanzi
1	control	post	0.0208333	AI2	Ca-Kz	Clara	Kanzi	FM	4	aft	-1.2982431884378	1.62019770677396	AI2	Ca-Kz	Clara	Kanzi
1	control	post	0.00138889	AI2	Ma-Ml	Maisha	Mali	FM	1	aft	-1.2982431884378	-1.6190245006141	AI2	Ma-Ml	Maisha	Mali
1	control	post	0.00416667	AI2	Ma-Ml	Maisha	Mali	FM	1	aft	-1.2982431884378	-1.15627847098723	AI2	Ma-Ml	Maisha	Mali
1	control	post	0.0111111	AI2	Ma-Ml	Maisha	Mali	FM	4	aft	-1.2982431884378	0.000586603079929195	AI2	Ma-Ml	Maisha	Mali
1	control	post	0.0125	AI2	Ma-Ml	Maisha	Mali	FM	3	aft	-1.2982431884378	0.231959617893364	AI2	Ma-Ml	Maisha	Mali
1	control	post	0.0208333	AI2	Ma-Ml	Maisha	Mali	FM	4	aft	-1.2982431884378	1.62019770677396	AI2	Ma-Ml	Maisha	Mali
1	control	post	0.00555556	AI2	Ca-Ma	Clara	Maisha	FM	4	aft	-1.2982431884378	-0.924905456173799	AI2	Ca-Ma	Clara	Maisha
1	control	post	0.00972222	AI2	Ca-Ma	Clara	Maisha	FM	4	aft	-1.2982431884378	-0.230786411733502	AI2	Ca-Ma	Clara	Maisha
1	control	post	0.0138889	AI2	Ca-Ma	Clara	Maisha	FM	4	aft	-1.2982431884378	0.463332632706799	AI2	Ca-Ma	Clara	Maisha
1	control	post	0.0152778	AI2	Ca-Ma	Clara	Maisha	FM	4	aft	-1.2982431884378	0.694705647520233	AI2	Ca-Ma	Clara	Maisha
1	control	post	0.0166667	AI2	Ca-Ma	Clara	Maisha	FM	4	aft	-1.2982431884378	0.926078662333668	AI2	Ca-Ma	Clara	Maisha
1	control	post	0.0180556	AI2	Ca-Ma	Clara	Maisha	FM	1	aft	-1.2982431884378	1.1574516771471	AI2	Ca-Ma	Clara	Maisha
1	control	post	0.0208333	AI2	Ca-Ma	Clara	Maisha	FM	4	aft	-1.2982431884378	1.62019770677396	AI2	Ca-Ma	Clara	Maisha
1	control	post	0.0138889	AI2	Ca-Ml	Clara	Mali	FF	4	aft	-1.2982431884378	0.463332632706799	AI2	Ca-Ml	Clara	Mali
2	control	post	0.00555556	AI1	Ny-Tc	Nyota	Teco	MM	4	morn	-0.379624674015256	-0.924905456173799	AI1	Ny-Tc	Nyota	Teco
2	control	post	0.00694444	AI1	Ny-Tc	Nyota	Teco	MM	4	morn	-0.379624674015256	-0.693532441360366	AI1	Ny-Tc	Nyota	Teco
2	control	post	0.0166667	AI1	Ny-Tc	Nyota	Teco	MM	4	morn	-0.379624674015256	0.926078662333668	AI1	Ny-Tc	Nyota	Teco
2	control	post	0.00277778	AI1	El-Ny	Elikya	Nyota	FM	4	morn	-0.379624674015256	-1.38765148580067	AI1	El-Ny	Elikya	Nyota
2	control	post	0.00694444	AI1	El-Ny	Elikya	Nyota	FM	4	morn	-0.379624674015256	-0.693532441360366	AI1	El-Ny	Elikya	Nyota
2	control	post	0.00833333	AI1	El-Ny	Elikya	Nyota	FM	4	morn	-0.379624674015256	-0.462159426546935	AI1	El-Ny	Elikya	Nyota
2	control	post	0.00972222	AI1	El-Ny	Elikya	Nyota	FM	4	morn	-0.379624674015256	-0.230786411733502	AI1	El-Ny	Elikya	Nyota
2	control	post	0.0111111	AI1	El-Ny	Elikya	Nyota	FM	4	morn	-0.379624674015256	0.000586603079929195	AI1	El-Ny	Elikya	Nyota
2	control	post	0.0125	AI1	El-Ny	Elikya	Nyota	FM	4	morn	-0.379624674015256	0.231959617893364	AI1	El-Ny	Elikya	Nyota
2	control	post	0.0152778	AI1	El-Ny	Elikya	Nyota	FM	4	morn	-0.379624674015256	0.694705647520233	AI1	El-Ny	Elikya	Nyota
2	control	post	0.0166667	AI1	El-Ny	Elikya	Nyota	FM	4	morn	-0.379624674015256	0.926078662333668	AI1	El-Ny	Elikya	Nyota
2	control	post	0.0208333	AI1	El-Ny	Elikya	Nyota	FM	4	morn	-0.379624674015256	1.62019770677396	AI1	El-Ny	Elikya	Nyota
2	control	post	0.00138889	AI1	El-Tc	Elikya	Teco	FM	4	morn	-0.379624674015256	-1.6190245006141	AI1	El-Tc	Elikya	Teco
2	control	post	0.00277778	AI1	El-Tc	Elikya	Teco	FM	4	morn	-0.379624674015256	-1.38765148580067	AI1	El-Tc	Elikya	Teco
2	control	post	0.00416667	AI1	El-Tc	Elikya	Teco	FM	4	morn	-0.379624674015256	-1.15627847098723	AI1	El-Tc	Elikya	Teco
2	control	post	0.00833333	AI1	El-Tc	Elikya	Teco	FM	3	morn	-0.379624674015256	-0.462159426546935	AI1	El-Tc	Elikya	Teco
2	control	post	0.0125	AI1	El-Tc	Elikya	Teco	FM	4	morn	-0.379624674015256	0.231959617893364	AI1	El-Tc	Elikya	Teco
2	control	post	0.0138889	AI1	El-Tc	Elikya	Teco	FM	4	morn	-0.379624674015256	0.463332632706799	AI1	El-Tc	Elikya	Teco
2	control	post	0.0152778	AI1	El-Tc	Elikya	Teco	FM	4	morn	-0.379624674015256	0.694705647520233	AI1	El-Tc	Elikya	Teco
2	control	post	0.0166667	AI1	El-Tc	Elikya	Teco	FM	4	morn	-0.379624674015256	0.926078662333668	AI1	El-Tc	Elikya	Teco
2	control	post	0.0180556	AI1	El-Tc	Elikya	Teco	FM	3	morn	-0.379624674015256	1.1574516771471	AI1	El-Tc	Elikya	Teco
2	control	post	0.0194444	AI1	El-Tc	Elikya	Teco	FM	3	morn	-0.379624674015256	1.38882469196054	AI1	El-Tc	Elikya	Teco
2	control	post	0.00138889	AI2	Kz-Ma	Kanzi	Maisha	MM	4	morn	-0.379624674015256	-1.6190245006141	AI2	Kz-Ma	Kanzi	Maisha
2	control	post	0.00277778	AI2	Kz-Ma	Kanzi	Maisha	MM	4	morn	-0.379624674015256	-1.38765148580067	AI2	Kz-Ma	Kanzi	Maisha
2	control	post	0.00416667	AI2	Kz-Ma	Kanzi	Maisha	MM	4	morn	-0.379624674015256	-1.15627847098723	AI2	Kz-Ma	Kanzi	Maisha
2	control	post	0.00694444	AI2	Kz-Ma	Kanzi	Maisha	MM	4	morn	-0.379624674015256	-0.693532441360366	AI2	Kz-Ma	Kanzi	Maisha
2	control	post	0.0111111	AI2	Kz-Ma	Kanzi	Maisha	MM	4	morn	-0.379624674015256	0.000586603079929195	AI2	Kz-Ma	Kanzi	Maisha
2	control	post	0.0125	AI2	Kz-Ma	Kanzi	Maisha	MM	4	morn	-0.379624674015256	0.231959617893364	AI2	Kz-Ma	Kanzi	Maisha
2	control	post	0.0138889	AI2	Kz-Ma	Kanzi	Maisha	MM	4	morn	-0.379624674015256	0.463332632706799	AI2	Kz-Ma	Kanzi	Maisha
2	control	post	0.0152778	AI2	Kz-Ma	Kanzi	Maisha	MM	4	morn	-0.379624674015256	0.694705647520233	AI2	Kz-Ma	Kanzi	Maisha
2	control	post	0.0166667	AI2	Kz-Ma	Kanzi	Maisha	MM	4	morn	-0.379624674015256	0.926078662333668	AI2	Kz-Ma	Kanzi	Maisha
2	control	post	0.00416667	AI2	Kz-Ml	Kanzi	Mali	FM	3	morn	-0.379624674015256	-1.15627847098723	AI2	Kz-Ml	Kanzi	Mali
2	control	post	0.00555556	AI2	Kz-Ml	Kanzi	Mali	FM	3	morn	-0.379624674015256	-0.924905456173799	AI2	Kz-Ml	Kanzi	Mali
2	control	post	0.00833333	AI2	Kz-Ml	Kanzi	Mali	FM	3	morn	-0.379624674015256	-0.462159426546935	AI2	Kz-Ml	Kanzi	Mali
2	control	post	0.00972222	AI2	Kz-Ml	Kanzi	Mali	FM	1	morn	-0.379624674015256	-0.230786411733502	AI2	Kz-Ml	Kanzi	Mali
2	control	post	0.00138889	AI2	Ca-Kz	Clara	Kanzi	FM	3	morn	-0.379624674015256	-1.6190245006141	AI2	Ca-Kz	Clara	Kanzi
2	control	post	0.00833333	AI2	Ca-Kz	Clara	Kanzi	FM	3	morn	-0.379624674015256	-0.462159426546935	AI2	Ca-Kz	Clara	Kanzi
2	control	post	0.0111111	AI2	Ca-Kz	Clara	Kanzi	FM	3	morn	-0.379624674015256	0.000586603079929195	AI2	Ca-Kz	Clara	Kanzi
2	control	post	0.0125	AI2	Ca-Kz	Clara	Kanzi	FM	3	morn	-0.379624674015256	0.231959617893364	AI2	Ca-Kz	Clara	Kanzi
2	control	post	0.0138889	AI2	Ca-Kz	Clara	Kanzi	FM	3	morn	-0.379624674015256	0.463332632706799	AI2	Ca-Kz	Clara	Kanzi
2	control	post	0.0152778	AI2	Ca-Kz	Clara	Kanzi	FM	3	morn	-0.379624674015256	0.694705647520233	AI2	Ca-Kz	Clara	Kanzi
2	control	post	0.0166667	AI2	Ca-Kz	Clara	Kanzi	FM	3	morn	-0.379624674015256	0.926078662333668	AI2	Ca-Kz	Clara	Kanzi
2	control	post	0.0180556	AI2	Ca-Kz	Clara	Kanzi	FM	3	morn	-0.379624674015256	1.1574516771471	AI2	Ca-Kz	Clara	Kanzi
2	control	post	0.0194444	AI2	Ca-Kz	Clara	Kanzi	FM	3	morn	-0.379624674015256	1.38882469196054	AI2	Ca-Kz	Clara	Kanzi
2	control	post	0.00694444	AI2	Ma-Ml	Maisha	Mali	FM	4	morn	-0.379624674015256	-0.693532441360366	AI2	Ma-Ml	Maisha	Mali
2	control	post	0.0111111	AI2	Ma-Ml	Maisha	Mali	FM	4	morn	-0.379624674015256	0.000586603079929195	AI2	Ma-Ml	Maisha	Mali
2	control	post	0.0125	AI2	Ma-Ml	Maisha	Mali	FM	4	morn	-0.379624674015256	0.231959617893364	AI2	Ma-Ml	Maisha	Mali
2	control	post	0.0166667	AI2	Ma-Ml	Maisha	Mali	FM	4	morn	-0.379624674015256	0.926078662333668	AI2	Ma-Ml	Maisha	Mali
2	control	post	0.00277778	AI2	Ca-Ma	Clara	Maisha	FM	4	morn	-0.379624674015256	-1.38765148580067	AI2	Ca-Ma	Clara	Maisha
2	control	post	0.00416667	AI2	Ca-Ma	Clara	Maisha	FM	4	morn	-0.379624674015256	-1.15627847098723	AI2	Ca-Ma	Clara	Maisha
2	control	post	0.00694444	AI2	Ca-Ma	Clara	Maisha	FM	4	morn	-0.379624674015256	-0.693532441360366	AI2	Ca-Ma	Clara	Maisha
2	control	post	0.00972222	AI2	Ca-Ma	Clara	Maisha	FM	4	morn	-0.379624674015256	-0.230786411733502	AI2	Ca-Ma	Clara	Maisha
2	control	post	0.0111111	AI2	Ca-Ma	Clara	Maisha	FM	4	morn	-0.379624674015256	0.000586603079929195	AI2	Ca-Ma	Clara	Maisha
2	control	post	0.0138889	AI2	Ca-Ma	Clara	Maisha	FM	4	morn	-0.379624674015256	0.463332632706799	AI2	Ca-Ma	Clara	Maisha
2	control	post	0.0166667	AI2	Ca-Ma	Clara	Maisha	FM	4	morn	-0.379624674015256	0.926078662333668	AI2	Ca-Ma	Clara	Maisha
2	control	post	0.0180556	AI2	Ca-Ma	Clara	Maisha	FM	4	morn	-0.379624674015256	1.1574516771471	AI2	Ca-Ma	Clara	Maisha
2	control	post	0.00833333	AI2	Ca-Ml	Clara	Mali	FF	3	morn	-0.379624674015256	-0.462159426546935	AI2	Ca-Ml	Clara	Mali
2	control	post	0.0152778	AI2	Ca-Ml	Clara	Mali	FF	3	morn	-0.379624674015256	0.694705647520233	AI2	Ca-Ml	Clara	Mali
2	control	post	0.0166667	AI2	Ca-Ml	Clara	Mali	FF	3	morn	-0.379624674015256	0.926078662333668	AI2	Ca-Ml	Clara	Mali
2	control	post	0.0180556	AI2	Ca-Ml	Clara	Mali	FF	3	morn	-0.379624674015256	1.1574516771471	AI2	Ca-Ml	Clara	Mali
2	control	post	0.0194444	AI2	Ca-Ml	Clara	Mali	FF	3	morn	-0.379624674015256	1.38882469196054	AI2	Ca-Ml	Clara	Mali
2	outgroup	post	0.00277778	AI1	Ny-Tc	Nyota	Teco	MM	4	aft	-0.379624674015256	-1.38765148580067	AI1	Ny-Tc	Nyota	Teco
2	outgroup	post	0.00416667	AI1	Ny-Tc	Nyota	Teco	MM	3	aft	-0.379624674015256	-1.15627847098723	AI1	Ny-Tc	Nyota	Teco
2	outgroup	post	0.0125	AI1	Ny-Tc	Nyota	Teco	MM	4	aft	-0.379624674015256	0.231959617893364	AI1	Ny-Tc	Nyota	Teco
2	outgroup	post	0.0152778	AI1	Ny-Tc	Nyota	Teco	MM	4	aft	-0.379624674015256	0.694705647520233	AI1	Ny-Tc	Nyota	Teco
2	outgroup	post	0.0166667	AI1	Ny-Tc	Nyota	Teco	MM	3	aft	-0.379624674015256	0.926078662333668	AI1	Ny-Tc	Nyota	Teco
2	outgroup	post	0.0194444	AI1	Ny-Tc	Nyota	Teco	MM	4	aft	-0.379624674015256	1.38882469196054	AI1	Ny-Tc	Nyota	Teco
2	outgroup	post	0.0208333	AI1	Ny-Tc	Nyota	Teco	MM	4	aft	-0.379624674015256	1.62019770677396	AI1	Ny-Tc	Nyota	Teco
2	outgroup	post	0.00555556	AI1	El-Ny	Elikya	Nyota	FM	4	aft	-0.379624674015256	-0.924905456173799	AI1	El-Ny	Elikya	Nyota
2	outgroup	post	0.00833333	AI1	El-Ny	Elikya	Nyota	FM	4	aft	-0.379624674015256	-0.462159426546935	AI1	El-Ny	Elikya	Nyota
2	outgroup	post	0.0138889	AI1	El-Ny	Elikya	Nyota	FM	4	aft	-0.379624674015256	0.463332632706799	AI1	El-Ny	Elikya	Nyota
2	outgroup	post	0.0152778	AI1	El-Ny	Elikya	Nyota	FM	4	aft	-0.379624674015256	0.694705647520233	AI1	El-Ny	Elikya	Nyota
2	outgroup	post	0.0166667	AI1	El-Ny	Elikya	Nyota	FM	4	aft	-0.379624674015256	0.926078662333668	AI1	El-Ny	Elikya	Nyota
2	outgroup	post	0.00138889	AI1	El-Tc	Elikya	Teco	FM	4	aft	-0.379624674015256	-1.6190245006141	AI1	El-Tc	Elikya	Teco
2	outgroup	post	0.00277778	AI1	El-Tc	Elikya	Teco	FM	4	aft	-0.379624674015256	-1.38765148580067	AI1	El-Tc	Elikya	Teco
2	outgroup	post	0.00555556	AI1	El-Tc	Elikya	Teco	FM	4	aft	-0.379624674015256	-0.924905456173799	AI1	El-Tc	Elikya	Teco
2	outgroup	post	0.00694444	AI1	El-Tc	Elikya	Teco	FM	4	aft	-0.379624674015256	-0.693532441360366	AI1	El-Tc	Elikya	Teco
2	outgroup	post	0.00833333	AI1	El-Tc	Elikya	Teco	FM	4	aft	-0.379624674015256	-0.462159426546935	AI1	El-Tc	Elikya	Teco
2	outgroup	post	0.0152778	AI1	El-Tc	Elikya	Teco	FM	4	aft	-0.379624674015256	0.694705647520233	AI1	El-Tc	Elikya	Teco
2	outgroup	post	0.0166667	AI1	El-Tc	Elikya	Teco	FM	4	aft	-0.379624674015256	0.926078662333668	AI1	El-Tc	Elikya	Teco
2	outgroup	post	0.0180556	AI1	El-Tc	Elikya	Teco	FM	4	aft	-0.379624674015256	1.1574516771471	AI1	El-Tc	Elikya	Teco
2	outgroup	post	0.0194444	AI1	El-Tc	Elikya	Teco	FM	4	aft	-0.379624674015256	1.38882469196054	AI1	El-Tc	Elikya	Teco
2	outgroup	post	0.0208333	AI1	El-Tc	Elikya	Teco	FM	4	aft	-0.379624674015256	1.62019770677396	AI1	El-Tc	Elikya	Teco
2	outgroup	post	0.00138889	AI2	Kz-Ma	Kanzi	Maisha	MM	4	aft	-0.379624674015256	-1.6190245006141	AI2	Kz-Ma	Kanzi	Maisha
2	outgroup	post	0.00833333	AI2	Kz-Ma	Kanzi	Maisha	MM	4	aft	-0.379624674015256	-0.462159426546935	AI2	Kz-Ma	Kanzi	Maisha
2	outgroup	post	0.00972222	AI2	Kz-Ma	Kanzi	Maisha	MM	4	aft	-0.379624674015256	-0.230786411733502	AI2	Kz-Ma	Kanzi	Maisha
2	outgroup	post	0.0125	AI2	Kz-Ma	Kanzi	Maisha	MM	4	aft	-0.379624674015256	0.231959617893364	AI2	Kz-Ma	Kanzi	Maisha
2	outgroup	post	0.0152778	AI2	Kz-Ma	Kanzi	Maisha	MM	4	aft	-0.379624674015256	0.694705647520233	AI2	Kz-Ma	Kanzi	Maisha
2	outgroup	post	0.0194444	AI2	Kz-Ma	Kanzi	Maisha	MM	4	aft	-0.379624674015256	1.38882469196054	AI2	Kz-Ma	Kanzi	Maisha
2	outgroup	post	0.00277778	AI2	Kz-Ml	Kanzi	Mali	FM	4	aft	-0.379624674015256	-1.38765148580067	AI2	Kz-Ml	Kanzi	Mali
2	outgroup	post	0.00694444	AI2	Kz-Ml	Kanzi	Mali	FM	4	aft	-0.379624674015256	-0.693532441360366	AI2	Kz-Ml	Kanzi	Mali
2	outgroup	post	0.00833333	AI2	Kz-Ml	Kanzi	Mali	FM	4	aft	-0.379624674015256	-0.462159426546935	AI2	Kz-Ml	Kanzi	Mali
2	outgroup	post	0.0111111	AI2	Kz-Ml	Kanzi	Mali	FM	4	aft	-0.379624674015256	0.000586603079929195	AI2	Kz-Ml	Kanzi	Mali
2	outgroup	post	0.0152778	AI2	Kz-Ml	Kanzi	Mali	FM	4	aft	-0.379624674015256	0.694705647520233	AI2	Kz-Ml	Kanzi	Mali
2	outgroup	post	0.0166667	AI2	Kz-Ml	Kanzi	Mali	FM	4	aft	-0.379624674015256	0.926078662333668	AI2	Kz-Ml	Kanzi	Mali
2	outgroup	post	0.0194444	AI2	Kz-Ml	Kanzi	Mali	FM	4	aft	-0.379624674015256	1.38882469196054	AI2	Kz-Ml	Kanzi	Mali
2	outgroup	post	0.0208333	AI2	Kz-Ml	Kanzi	Mali	FM	4	aft	-0.379624674015256	1.62019770677396	AI2	Kz-Ml	Kanzi	Mali
2	outgroup	post	0.00555556	AI2	Ca-Kz	Clara	Kanzi	FM	4	aft	-0.379624674015256	-0.924905456173799	AI2	Ca-Kz	Clara	Kanzi
2	outgroup	post	0.00833333	AI2	Ca-Kz	Clara	Kanzi	FM	4	aft	-0.379624674015256	-0.462159426546935	AI2	Ca-Kz	Clara	Kanzi
2	outgroup	post	0.00972222	AI2	Ca-Kz	Clara	Kanzi	FM	4	aft	-0.379624674015256	-0.230786411733502	AI2	Ca-Kz	Clara	Kanzi
2	outgroup	post	0.0111111	AI2	Ca-Kz	Clara	Kanzi	FM	4	aft	-0.379624674015256	0.000586603079929195	AI2	Ca-Kz	Clara	Kanzi
2	outgroup	post	0.0138889	AI2	Ca-Kz	Clara	Kanzi	FM	4	aft	-0.379624674015256	0.463332632706799	AI2	Ca-Kz	Clara	Kanzi
2	outgroup	post	0.0194444	AI2	Ca-Kz	Clara	Kanzi	FM	4	aft	-0.379624674015256	1.38882469196054	AI2	Ca-Kz	Clara	Kanzi
2	outgroup	post	0.00277778	AI2	Ma-Ml	Maisha	Mali	FM	1	aft	-0.379624674015256	-1.38765148580067	AI2	Ma-Ml	Maisha	Mali
2	outgroup	post	0.00416667	AI2	Ma-Ml	Maisha	Mali	FM	1	aft	-0.379624674015256	-1.15627847098723	AI2	Ma-Ml	Maisha	Mali
2	outgroup	post	0.00555556	AI2	Ma-Ml	Maisha	Mali	FM	1	aft	-0.379624674015256	-0.924905456173799	AI2	Ma-Ml	Maisha	Mali
2	outgroup	post	0.00972222	AI2	Ma-Ml	Maisha	Mali	FM	1	aft	-0.379624674015256	-0.230786411733502	AI2	Ma-Ml	Maisha	Mali
2	outgroup	post	0.0111111	AI2	Ma-Ml	Maisha	Mali	FM	1	aft	-0.379624674015256	0.000586603079929195	AI2	Ma-Ml	Maisha	Mali
2	outgroup	post	0.0125	AI2	Ma-Ml	Maisha	Mali	FM	1	aft	-0.379624674015256	0.231959617893364	AI2	Ma-Ml	Maisha	Mali
2	outgroup	post	0.0194444	AI2	Ma-Ml	Maisha	Mali	FM	1	aft	-0.379624674015256	1.38882469196054	AI2	Ma-Ml	Maisha	Mali
2	outgroup	post	0.0208333	AI2	Ma-Ml	Maisha	Mali	FM	3	aft	-0.379624674015256	1.62019770677396	AI2	Ma-Ml	Maisha	Mali
2	outgroup	post	0.00277778	AI2	Ca-Ma	Clara	Maisha	FM	3	aft	-0.379624674015256	-1.38765148580067	AI2	Ca-Ma	Clara	Maisha
2	outgroup	post	0.00416667	AI2	Ca-Ma	Clara	Maisha	FM	3	aft	-0.379624674015256	-1.15627847098723	AI2	Ca-Ma	Clara	Maisha
2	outgroup	post	0.00555556	AI2	Ca-Ma	Clara	Maisha	FM	3	aft	-0.379624674015256	-0.924905456173799	AI2	Ca-Ma	Clara	Maisha
2	outgroup	post	0.00694444	AI2	Ca-Ma	Clara	Maisha	FM	3	aft	-0.379624674015256	-0.693532441360366	AI2	Ca-Ma	Clara	Maisha
2	outgroup	post	0.00833333	AI2	Ca-Ma	Clara	Maisha	FM	3	aft	-0.379624674015256	-0.462159426546935	AI2	Ca-Ma	Clara	Maisha
2	outgroup	post	0.0125	AI2	Ca-Ma	Clara	Maisha	FM	3	aft	-0.379624674015256	0.231959617893364	AI2	Ca-Ma	Clara	Maisha
2	outgroup	post	0.0166667	AI2	Ca-Ma	Clara	Maisha	FM	4	aft	-0.379624674015256	0.926078662333668	AI2	Ca-Ma	Clara	Maisha
2	outgroup	post	0.0194444	AI2	Ca-Ma	Clara	Maisha	FM	2	aft	-0.379624674015256	1.38882469196054	AI2	Ca-Ma	Clara	Maisha
2	outgroup	post	0.0208333	AI2	Ca-Ma	Clara	Maisha	FM	2	aft	-0.379624674015256	1.62019770677396	AI2	Ca-Ma	Clara	Maisha
2	outgroup	post	0.00138889	AI2	Ca-Ml	Clara	Mali	FF	4	aft	-0.379624674015256	-1.6190245006141	AI2	Ca-Ml	Clara	Mali
2	outgroup	post	0.00277778	AI2	Ca-Ml	Clara	Mali	FF	2	aft	-0.379624674015256	-1.38765148580067	AI2	Ca-Ml	Clara	Mali
2	outgroup	post	0.00416667	AI2	Ca-Ml	Clara	Mali	FF	3	aft	-0.379624674015256	-1.15627847098723	AI2	Ca-Ml	Clara	Mali
2	outgroup	post	0.00833333	AI2	Ca-Ml	Clara	Mali	FF	3	aft	-0.379624674015256	-0.462159426546935	AI2	Ca-Ml	Clara	Mali
2	outgroup	post	0.0111111	AI2	Ca-Ml	Clara	Mali	FF	3	aft	-0.379624674015256	0.000586603079929195	AI2	Ca-Ml	Clara	Mali
2	outgroup	post	0.0166667	AI2	Ca-Ml	Clara	Mali	FF	4	aft	-0.379624674015256	0.926078662333668	AI2	Ca-Ml	Clara	Mali
2	outgroup	post	0.0208333	AI2	Ca-Ml	Clara	Mali	FF	3	aft	-0.379624674015256	1.62019770677396	AI2	Ca-Ml	Clara	Mali
3	control	post	0.00416667	AI1	Ny-Tc	Nyota	Teco	MM	4	morn	0.538993840407287	-1.15627847098723	AI1	Ny-Tc	Nyota	Teco
3	control	post	0.00555556	AI1	Ny-Tc	Nyota	Teco	MM	2	morn	0.538993840407287	-0.924905456173799	AI1	Ny-Tc	Nyota	Teco
3	control	post	0.00972222	AI1	Ny-Tc	Nyota	Teco	MM	3	morn	0.538993840407287	-0.230786411733502	AI1	Ny-Tc	Nyota	Teco
3	control	post	0.0111111	AI1	Ny-Tc	Nyota	Teco	MM	4	morn	0.538993840407287	0.000586603079929195	AI1	Ny-Tc	Nyota	Teco
3	control	post	0.0125	AI1	Ny-Tc	Nyota	Teco	MM	4	morn	0.538993840407287	0.231959617893364	AI1	Ny-Tc	Nyota	Teco
3	control	post	0.0138889	AI1	Ny-Tc	Nyota	Teco	MM	4	morn	0.538993840407287	0.463332632706799	AI1	Ny-Tc	Nyota	Teco
3	control	post	0.0152778	AI1	Ny-Tc	Nyota	Teco	MM	4	morn	0.538993840407287	0.694705647520233	AI1	Ny-Tc	Nyota	Teco
3	control	post	0.00138889	AI1	El-Ny	Elikya	Nyota	FM	4	morn	0.538993840407287	-1.6190245006141	AI1	El-Ny	Elikya	Nyota
3	control	post	0.00277778	AI1	El-Ny	Elikya	Nyota	FM	4	morn	0.538993840407287	-1.38765148580067	AI1	El-Ny	Elikya	Nyota
3	control	post	0.00416667	AI1	El-Ny	Elikya	Nyota	FM	4	morn	0.538993840407287	-1.15627847098723	AI1	El-Ny	Elikya	Nyota
3	control	post	0.00555556	AI1	El-Ny	Elikya	Nyota	FM	4	morn	0.538993840407287	-0.924905456173799	AI1	El-Ny	Elikya	Nyota
3	control	post	0.00833333	AI1	El-Ny	Elikya	Nyota	FM	4	morn	0.538993840407287	-0.462159426546935	AI1	El-Ny	Elikya	Nyota
3	control	post	0.00972222	AI1	El-Ny	Elikya	Nyota	FM	4	morn	0.538993840407287	-0.230786411733502	AI1	El-Ny	Elikya	Nyota
3	control	post	0.0125	AI1	El-Ny	Elikya	Nyota	FM	4	morn	0.538993840407287	0.231959617893364	AI1	El-Ny	Elikya	Nyota
3	control	post	0.0152778	AI1	El-Ny	Elikya	Nyota	FM	4	morn	0.538993840407287	0.694705647520233	AI1	El-Ny	Elikya	Nyota
3	control	post	0.00277778	AI1	El-Tc	Elikya	Teco	FM	4	morn	0.538993840407287	-1.38765148580067	AI1	El-Tc	Elikya	Teco
3	control	post	0.00416667	AI1	El-Tc	Elikya	Teco	FM	4	morn	0.538993840407287	-1.15627847098723	AI1	El-Tc	Elikya	Teco
3	control	post	0.00833333	AI1	El-Tc	Elikya	Teco	FM	4	morn	0.538993840407287	-0.462159426546935	AI1	El-Tc	Elikya	Teco
3	control	post	0.0111111	AI1	El-Tc	Elikya	Teco	FM	4	morn	0.538993840407287	0.000586603079929195	AI1	El-Tc	Elikya	Teco
3	control	post	0.0152778	AI1	El-Tc	Elikya	Teco	FM	4	morn	0.538993840407287	0.694705647520233	AI1	El-Tc	Elikya	Teco
3	control	post	0.0166667	AI1	El-Tc	Elikya	Teco	FM	4	morn	0.538993840407287	0.926078662333668	AI1	El-Tc	Elikya	Teco
3	control	post	0.0180556	AI1	El-Tc	Elikya	Teco	FM	4	morn	0.538993840407287	1.1574516771471	AI1	El-Tc	Elikya	Teco
3	control	post	0.0194444	AI1	El-Tc	Elikya	Teco	FM	4	morn	0.538993840407287	1.38882469196054	AI1	El-Tc	Elikya	Teco
3	control	post	0.00138889	AI2	Kz-Ma	Kanzi	Maisha	MM	4	morn	0.538993840407287	-1.6190245006141	AI2	Kz-Ma	Kanzi	Maisha
3	control	post	0.00416667	AI2	Kz-Ma	Kanzi	Maisha	MM	4	morn	0.538993840407287	-1.15627847098723	AI2	Kz-Ma	Kanzi	Maisha
3	control	post	0.00694444	AI2	Kz-Ma	Kanzi	Maisha	MM	4	morn	0.538993840407287	-0.693532441360366	AI2	Kz-Ma	Kanzi	Maisha
3	control	post	0.00972222	AI2	Kz-Ma	Kanzi	Maisha	MM	4	morn	0.538993840407287	-0.230786411733502	AI2	Kz-Ma	Kanzi	Maisha
3	control	post	0.0111111	AI2	Kz-Ma	Kanzi	Maisha	MM	4	morn	0.538993840407287	0.000586603079929195	AI2	Kz-Ma	Kanzi	Maisha
3	control	post	0.0125	AI2	Kz-Ma	Kanzi	Maisha	MM	4	morn	0.538993840407287	0.231959617893364	AI2	Kz-Ma	Kanzi	Maisha
3	control	post	0.0208333	AI2	Kz-Ma	Kanzi	Maisha	MM	4	morn	0.538993840407287	1.62019770677396	AI2	Kz-Ma	Kanzi	Maisha
3	control	post	0.00277778	AI2	Kz-Ml	Kanzi	Mali	FM	1	morn	0.538993840407287	-1.38765148580067	AI2	Kz-Ml	Kanzi	Mali
3	control	post	0.0111111	AI2	Kz-Ml	Kanzi	Mali	FM	4	morn	0.538993840407287	0.000586603079929195	AI2	Kz-Ml	Kanzi	Mali
3	control	post	0.0138889	AI2	Kz-Ml	Kanzi	Mali	FM	4	morn	0.538993840407287	0.463332632706799	AI2	Kz-Ml	Kanzi	Mali
3	control	post	0.0152778	AI2	Kz-Ml	Kanzi	Mali	FM	4	morn	0.538993840407287	0.694705647520233	AI2	Kz-Ml	Kanzi	Mali
3	control	post	0.0166667	AI2	Kz-Ml	Kanzi	Mali	FM	4	morn	0.538993840407287	0.926078662333668	AI2	Kz-Ml	Kanzi	Mali
3	control	post	0.0194444	AI2	Kz-Ml	Kanzi	Mali	FM	4	morn	0.538993840407287	1.38882469196054	AI2	Kz-Ml	Kanzi	Mali
3	control	post	0.00416667	AI2	Ca-Kz	Clara	Kanzi	FM	4	morn	0.538993840407287	-1.15627847098723	AI2	Ca-Kz	Clara	Kanzi
3	control	post	0.00555556	AI2	Ca-Kz	Clara	Kanzi	FM	4	morn	0.538993840407287	-0.924905456173799	AI2	Ca-Kz	Clara	Kanzi
3	control	post	0.00694444	AI2	Ca-Kz	Clara	Kanzi	FM	4	morn	0.538993840407287	-0.693532441360366	AI2	Ca-Kz	Clara	Kanzi
3	control	post	0.00833333	AI2	Ca-Kz	Clara	Kanzi	FM	4	morn	0.538993840407287	-0.462159426546935	AI2	Ca-Kz	Clara	Kanzi
3	control	post	0.00972222	AI2	Ca-Kz	Clara	Kanzi	FM	4	morn	0.538993840407287	-0.230786411733502	AI2	Ca-Kz	Clara	Kanzi
3	control	post	0.0111111	AI2	Ca-Kz	Clara	Kanzi	FM	4	morn	0.538993840407287	0.000586603079929195	AI2	Ca-Kz	Clara	Kanzi
3	control	post	0.0125	AI2	Ca-Kz	Clara	Kanzi	FM	4	morn	0.538993840407287	0.231959617893364	AI2	Ca-Kz	Clara	Kanzi
3	control	post	0.0138889	AI2	Ca-Kz	Clara	Kanzi	FM	4	morn	0.538993840407287	0.463332632706799	AI2	Ca-Kz	Clara	Kanzi
3	control	post	0.0166667	AI2	Ca-Kz	Clara	Kanzi	FM	4	morn	0.538993840407287	0.926078662333668	AI2	Ca-Kz	Clara	Kanzi
3	control	post	0.0194444	AI2	Ca-Kz	Clara	Kanzi	FM	4	morn	0.538993840407287	1.38882469196054	AI2	Ca-Kz	Clara	Kanzi
3	control	post	0.0208333	AI2	Ca-Kz	Clara	Kanzi	FM	3	morn	0.538993840407287	1.62019770677396	AI2	Ca-Kz	Clara	Kanzi
3	control	post	0.00138889	AI2	Ma-Ml	Maisha	Mali	FM	4	morn	0.538993840407287	-1.6190245006141	AI2	Ma-Ml	Maisha	Mali
3	control	post	0.00277778	AI2	Ma-Ml	Maisha	Mali	FM	4	morn	0.538993840407287	-1.38765148580067	AI2	Ma-Ml	Maisha	Mali
3	control	post	0.00416667	AI2	Ma-Ml	Maisha	Mali	FM	4	morn	0.538993840407287	-1.15627847098723	AI2	Ma-Ml	Maisha	Mali
3	control	post	0.0111111	AI2	Ma-Ml	Maisha	Mali	FM	4	morn	0.538993840407287	0.000586603079929195	AI2	Ma-Ml	Maisha	Mali
3	control	post	0.0125	AI2	Ma-Ml	Maisha	Mali	FM	4	morn	0.538993840407287	0.231959617893364	AI2	Ma-Ml	Maisha	Mali
3	control	post	0.0152778	AI2	Ma-Ml	Maisha	Mali	FM	4	morn	0.538993840407287	0.694705647520233	AI2	Ma-Ml	Maisha	Mali
3	control	post	0.0194444	AI2	Ma-Ml	Maisha	Mali	FM	4	morn	0.538993840407287	1.38882469196054	AI2	Ma-Ml	Maisha	Mali
3	control	post	0.0208333	AI2	Ma-Ml	Maisha	Mali	FM	4	morn	0.538993840407287	1.62019770677396	AI2	Ma-Ml	Maisha	Mali
3	control	post	0.00138889	AI2	Ca-Ma	Clara	Maisha	FM	4	morn	0.538993840407287	-1.6190245006141	AI2	Ca-Ma	Clara	Maisha
3	control	post	0.00416667	AI2	Ca-Ma	Clara	Maisha	FM	4	morn	0.538993840407287	-1.15627847098723	AI2	Ca-Ma	Clara	Maisha
3	control	post	0.00555556	AI2	Ca-Ma	Clara	Maisha	FM	4	morn	0.538993840407287	-0.924905456173799	AI2	Ca-Ma	Clara	Maisha
3	control	post	0.00694444	AI2	Ca-Ma	Clara	Maisha	FM	4	morn	0.538993840407287	-0.693532441360366	AI2	Ca-Ma	Clara	Maisha
3	control	post	0.00833333	AI2	Ca-Ma	Clara	Maisha	FM	4	morn	0.538993840407287	-0.462159426546935	AI2	Ca-Ma	Clara	Maisha
3	control	post	0.00972222	AI2	Ca-Ma	Clara	Maisha	FM	4	morn	0.538993840407287	-0.230786411733502	AI2	Ca-Ma	Clara	Maisha
3	control	post	0.0180556	AI2	Ca-Ma	Clara	Maisha	FM	4	morn	0.538993840407287	1.1574516771471	AI2	Ca-Ma	Clara	Maisha
3	control	post	0.0208333	AI2	Ca-Ma	Clara	Maisha	FM	4	morn	0.538993840407287	1.62019770677396	AI2	Ca-Ma	Clara	Maisha
3	control	post	0.00138889	AI2	Ca-Ml	Clara	Mali	FF	4	morn	0.538993840407287	-1.6190245006141	AI2	Ca-Ml	Clara	Mali
3	control	post	0.00416667	AI2	Ca-Ml	Clara	Mali	FF	4	morn	0.538993840407287	-1.15627847098723	AI2	Ca-Ml	Clara	Mali
3	control	post	0.00694444	AI2	Ca-Ml	Clara	Mali	FF	4	morn	0.538993840407287	-0.693532441360366	AI2	Ca-Ml	Clara	Mali
3	control	post	0.00833333	AI2	Ca-Ml	Clara	Mali	FF	4	morn	0.538993840407287	-0.462159426546935	AI2	Ca-Ml	Clara	Mali
3	control	post	0.0111111	AI2	Ca-Ml	Clara	Mali	FF	4	morn	0.538993840407287	0.000586603079929195	AI2	Ca-Ml	Clara	Mali
3	control	post	0.0125	AI2	Ca-Ml	Clara	Mali	FF	3	morn	0.538993840407287	0.231959617893364	AI2	Ca-Ml	Clara	Mali
3	control	post	0.0138889	AI2	Ca-Ml	Clara	Mali	FF	4	morn	0.538993840407287	0.463332632706799	AI2	Ca-Ml	Clara	Mali
3	control	post	0.0152778	AI2	Ca-Ml	Clara	Mali	FF	3	morn	0.538993840407287	0.694705647520233	AI2	Ca-Ml	Clara	Mali
3	control	post	0.0166667	AI2	Ca-Ml	Clara	Mali	FF	3	morn	0.538993840407287	0.926078662333668	AI2	Ca-Ml	Clara	Mali
3	outgroup	post	0.00694444	AI1	Ny-Tc	Nyota	Teco	MM	4	aft	0.538993840407287	-0.693532441360366	AI1	Ny-Tc	Nyota	Teco
3	outgroup	post	0.00833333	AI1	Ny-Tc	Nyota	Teco	MM	4	aft	0.538993840407287	-0.462159426546935	AI1	Ny-Tc	Nyota	Teco
3	outgroup	post	0.0111111	AI1	Ny-Tc	Nyota	Teco	MM	4	aft	0.538993840407287	0.000586603079929195	AI1	Ny-Tc	Nyota	Teco
3	outgroup	post	0.0125	AI1	Ny-Tc	Nyota	Teco	MM	4	aft	0.538993840407287	0.231959617893364	AI1	Ny-Tc	Nyota	Teco
3	outgroup	post	0.0138889	AI1	Ny-Tc	Nyota	Teco	MM	4	aft	0.538993840407287	0.463332632706799	AI1	Ny-Tc	Nyota	Teco
3	outgroup	post	0.0180556	AI1	Ny-Tc	Nyota	Teco	MM	4	aft	0.538993840407287	1.1574516771471	AI1	Ny-Tc	Nyota	Teco
3	outgroup	post	0.0194444	AI1	Ny-Tc	Nyota	Teco	MM	4	aft	0.538993840407287	1.38882469196054	AI1	Ny-Tc	Nyota	Teco
3	outgroup	post	0.0208333	AI1	Ny-Tc	Nyota	Teco	MM	4	aft	0.538993840407287	1.62019770677396	AI1	Ny-Tc	Nyota	Teco
3	outgroup	post	0.00138889	AI1	El-Ny	Elikya	Nyota	FM	4	aft	0.538993840407287	-1.6190245006141	AI1	El-Ny	Elikya	Nyota
3	outgroup	post	0.00277778	AI1	El-Ny	Elikya	Nyota	FM	4	aft	0.538993840407287	-1.38765148580067	AI1	El-Ny	Elikya	Nyota
3	outgroup	post	0.00555556	AI1	El-Ny	Elikya	Nyota	FM	4	aft	0.538993840407287	-0.924905456173799	AI1	El-Ny	Elikya	Nyota
3	outgroup	post	0.00833333	AI1	El-Ny	Elikya	Nyota	FM	4	aft	0.538993840407287	-0.462159426546935	AI1	El-Ny	Elikya	Nyota
3	outgroup	post	0.0111111	AI1	El-Ny	Elikya	Nyota	FM	3	aft	0.538993840407287	0.000586603079929195	AI1	El-Ny	Elikya	Nyota
3	outgroup	post	0.0152778	AI1	El-Ny	Elikya	Nyota	FM	4	aft	0.538993840407287	0.694705647520233	AI1	El-Ny	Elikya	Nyota
3	outgroup	post	0.0166667	AI1	El-Ny	Elikya	Nyota	FM	4	aft	0.538993840407287	0.926078662333668	AI1	El-Ny	Elikya	Nyota
3	outgroup	post	0.0194444	AI1	El-Ny	Elikya	Nyota	FM	4	aft	0.538993840407287	1.38882469196054	AI1	El-Ny	Elikya	Nyota
3	outgroup	post	0.00277778	AI1	El-Tc	Elikya	Teco	FM	4	aft	0.538993840407287	-1.38765148580067	AI1	El-Tc	Elikya	Teco
3	outgroup	post	0.00416667	AI1	El-Tc	Elikya	Teco	FM	4	aft	0.538993840407287	-1.15627847098723	AI1	El-Tc	Elikya	Teco
3	outgroup	post	0.00694444	AI1	El-Tc	Elikya	Teco	FM	4	aft	0.538993840407287	-0.693532441360366	AI1	El-Tc	Elikya	Teco
3	outgroup	post	0.0111111	AI1	El-Tc	Elikya	Teco	FM	4	aft	0.538993840407287	0.000586603079929195	AI1	El-Tc	Elikya	Teco
3	outgroup	post	0.0152778	AI1	El-Tc	Elikya	Teco	FM	4	aft	0.538993840407287	0.694705647520233	AI1	El-Tc	Elikya	Teco
3	outgroup	post	0.0166667	AI1	El-Tc	Elikya	Teco	FM	4	aft	0.538993840407287	0.926078662333668	AI1	El-Tc	Elikya	Teco
3	outgroup	post	0.0180556	AI1	El-Tc	Elikya	Teco	FM	3	aft	0.538993840407287	1.1574516771471	AI1	El-Tc	Elikya	Teco
3	outgroup	post	0.0194444	AI1	El-Tc	Elikya	Teco	FM	3	aft	0.538993840407287	1.38882469196054	AI1	El-Tc	Elikya	Teco
3	outgroup	post	0.0208333	AI1	El-Tc	Elikya	Teco	FM	3	aft	0.538993840407287	1.62019770677396	AI1	El-Tc	Elikya	Teco
3	outgroup	post	0.00138889	AI2	Kz-Ma	Kanzi	Maisha	MM	4	aft	0.538993840407287	-1.6190245006141	AI2	Kz-Ma	Kanzi	Maisha
3	outgroup	post	0.00277778	AI2	Kz-Ma	Kanzi	Maisha	MM	4	aft	0.538993840407287	-1.38765148580067	AI2	Kz-Ma	Kanzi	Maisha
3	outgroup	post	0.00555556	AI2	Kz-Ma	Kanzi	Maisha	MM	4	aft	0.538993840407287	-0.924905456173799	AI2	Kz-Ma	Kanzi	Maisha
3	outgroup	post	0.00694444	AI2	Kz-Ma	Kanzi	Maisha	MM	4	aft	0.538993840407287	-0.693532441360366	AI2	Kz-Ma	Kanzi	Maisha
3	outgroup	post	0.00833333	AI2	Kz-Ma	Kanzi	Maisha	MM	4	aft	0.538993840407287	-0.462159426546935	AI2	Kz-Ma	Kanzi	Maisha
3	outgroup	post	0.0111111	AI2	Kz-Ma	Kanzi	Maisha	MM	4	aft	0.538993840407287	0.000586603079929195	AI2	Kz-Ma	Kanzi	Maisha
3	outgroup	post	0.0138889	AI2	Kz-Ma	Kanzi	Maisha	MM	4	aft	0.538993840407287	0.463332632706799	AI2	Kz-Ma	Kanzi	Maisha
3	outgroup	post	0.0152778	AI2	Kz-Ma	Kanzi	Maisha	MM	4	aft	0.538993840407287	0.694705647520233	AI2	Kz-Ma	Kanzi	Maisha
3	outgroup	post	0.0194444	AI2	Kz-Ma	Kanzi	Maisha	MM	4	aft	0.538993840407287	1.38882469196054	AI2	Kz-Ma	Kanzi	Maisha
3	outgroup	post	0.0208333	AI2	Kz-Ma	Kanzi	Maisha	MM	4	aft	0.538993840407287	1.62019770677396	AI2	Kz-Ma	Kanzi	Maisha
3	outgroup	post	0.00138889	AI2	Kz-Ml	Kanzi	Mali	FM	4	aft	0.538993840407287	-1.6190245006141	AI2	Kz-Ml	Kanzi	Mali
3	outgroup	post	0.00555556	AI2	Kz-Ml	Kanzi	Mali	FM	1	aft	0.538993840407287	-0.924905456173799	AI2	Kz-Ml	Kanzi	Mali
3	outgroup	post	0.00694444	AI2	Kz-Ml	Kanzi	Mali	FM	1	aft	0.538993840407287	-0.693532441360366	AI2	Kz-Ml	Kanzi	Mali
3	outgroup	post	0.00972222	AI2	Kz-Ml	Kanzi	Mali	FM	1	aft	0.538993840407287	-0.230786411733502	AI2	Kz-Ml	Kanzi	Mali
3	outgroup	post	0.0111111	AI2	Kz-Ml	Kanzi	Mali	FM	1	aft	0.538993840407287	0.000586603079929195	AI2	Kz-Ml	Kanzi	Mali
3	outgroup	post	0.0125	AI2	Kz-Ml	Kanzi	Mali	FM	1	aft	0.538993840407287	0.231959617893364	AI2	Kz-Ml	Kanzi	Mali
3	outgroup	post	0.0138889	AI2	Kz-Ml	Kanzi	Mali	FM	1	aft	0.538993840407287	0.463332632706799	AI2	Kz-Ml	Kanzi	Mali
3	outgroup	post	0.0180556	AI2	Kz-Ml	Kanzi	Mali	FM	4	aft	0.538993840407287	1.1574516771471	AI2	Kz-Ml	Kanzi	Mali
3	outgroup	post	0.00138889	AI2	Ca-Kz	Clara	Kanzi	FM	4	aft	0.538993840407287	-1.6190245006141	AI2	Ca-Kz	Clara	Kanzi
3	outgroup	post	0.00416667	AI2	Ca-Kz	Clara	Kanzi	FM	4	aft	0.538993840407287	-1.15627847098723	AI2	Ca-Kz	Clara	Kanzi
3	outgroup	post	0.00555556	AI2	Ca-Kz	Clara	Kanzi	FM	4	aft	0.538993840407287	-0.924905456173799	AI2	Ca-Kz	Clara	Kanzi
3	outgroup	post	0.00833333	AI2	Ca-Kz	Clara	Kanzi	FM	4	aft	0.538993840407287	-0.462159426546935	AI2	Ca-Kz	Clara	Kanzi
3	outgroup	post	0.00972222	AI2	Ca-Kz	Clara	Kanzi	FM	4	aft	0.538993840407287	-0.230786411733502	AI2	Ca-Kz	Clara	Kanzi
3	outgroup	post	0.0125	AI2	Ca-Kz	Clara	Kanzi	FM	4	aft	0.538993840407287	0.231959617893364	AI2	Ca-Kz	Clara	Kanzi
3	outgroup	post	0.0138889	AI2	Ca-Kz	Clara	Kanzi	FM	4	aft	0.538993840407287	0.463332632706799	AI2	Ca-Kz	Clara	Kanzi
3	outgroup	post	0.0152778	AI2	Ca-Kz	Clara	Kanzi	FM	4	aft	0.538993840407287	0.694705647520233	AI2	Ca-Kz	Clara	Kanzi
3	outgroup	post	0.0180556	AI2	Ca-Kz	Clara	Kanzi	FM	4	aft	0.538993840407287	1.1574516771471	AI2	Ca-Kz	Clara	Kanzi
3	outgroup	post	0.00138889	AI2	Ma-Ml	Maisha	Mali	FM	4	aft	0.538993840407287	-1.6190245006141	AI2	Ma-Ml	Maisha	Mali
3	outgroup	post	0.00277778	AI2	Ma-Ml	Maisha	Mali	FM	3	aft	0.538993840407287	-1.38765148580067	AI2	Ma-Ml	Maisha	Mali
3	outgroup	post	0.00555556	AI2	Ma-Ml	Maisha	Mali	FM	4	aft	0.538993840407287	-0.924905456173799	AI2	Ma-Ml	Maisha	Mali
3	outgroup	post	0.00833333	AI2	Ma-Ml	Maisha	Mali	FM	4	aft	0.538993840407287	-0.462159426546935	AI2	Ma-Ml	Maisha	Mali
3	outgroup	post	0.0111111	AI2	Ma-Ml	Maisha	Mali	FM	4	aft	0.538993840407287	0.000586603079929195	AI2	Ma-Ml	Maisha	Mali
3	outgroup	post	0.0125	AI2	Ma-Ml	Maisha	Mali	FM	4	aft	0.538993840407287	0.231959617893364	AI2	Ma-Ml	Maisha	Mali
3	outgroup	post	0.0152778	AI2	Ma-Ml	Maisha	Mali	FM	4	aft	0.538993840407287	0.694705647520233	AI2	Ma-Ml	Maisha	Mali
3	outgroup	post	0.0166667	AI2	Ma-Ml	Maisha	Mali	FM	4	aft	0.538993840407287	0.926078662333668	AI2	Ma-Ml	Maisha	Mali
3	outgroup	post	0.0208333	AI2	Ma-Ml	Maisha	Mali	FM	4	aft	0.538993840407287	1.62019770677396	AI2	Ma-Ml	Maisha	Mali
3	outgroup	post	0.00138889	AI2	Ca-Ma	Clara	Maisha	FM	3	aft	0.538993840407287	-1.6190245006141	AI2	Ca-Ma	Clara	Maisha
3	outgroup	post	0.00277778	AI2	Ca-Ma	Clara	Maisha	FM	3	aft	0.538993840407287	-1.38765148580067	AI2	Ca-Ma	Clara	Maisha
3	outgroup	post	0.00555556	AI2	Ca-Ma	Clara	Maisha	FM	4	aft	0.538993840407287	-0.924905456173799	AI2	Ca-Ma	Clara	Maisha
3	outgroup	post	0.00694444	AI2	Ca-Ma	Clara	Maisha	FM	4	aft	0.538993840407287	-0.693532441360366	AI2	Ca-Ma	Clara	Maisha
3	outgroup	post	0.00972222	AI2	Ca-Ma	Clara	Maisha	FM	2	aft	0.538993840407287	-0.230786411733502	AI2	Ca-Ma	Clara	Maisha
3	outgroup	post	0.0125	AI2	Ca-Ma	Clara	Maisha	FM	1	aft	0.538993840407287	0.231959617893364	AI2	Ca-Ma	Clara	Maisha
3	outgroup	post	0.0194444	AI2	Ca-Ma	Clara	Maisha	FM	3	aft	0.538993840407287	1.38882469196054	AI2	Ca-Ma	Clara	Maisha
3	outgroup	post	0.0208333	AI2	Ca-Ma	Clara	Maisha	FM	2	aft	0.538993840407287	1.62019770677396	AI2	Ca-Ma	Clara	Maisha
3	outgroup	post	0.00277778	AI2	Ca-Ml	Clara	Mali	FF	4	aft	0.538993840407287	-1.38765148580067	AI2	Ca-Ml	Clara	Mali
3	outgroup	post	0.00555556	AI2	Ca-Ml	Clara	Mali	FF	4	aft	0.538993840407287	-0.924905456173799	AI2	Ca-Ml	Clara	Mali
3	outgroup	post	0.0111111	AI2	Ca-Ml	Clara	Mali	FF	4	aft	0.538993840407287	0.000586603079929195	AI2	Ca-Ml	Clara	Mali
3	outgroup	post	0.0138889	AI2	Ca-Ml	Clara	Mali	FF	4	aft	0.538993840407287	0.463332632706799	AI2	Ca-Ml	Clara	Mali
3	outgroup	post	0.0152778	AI2	Ca-Ml	Clara	Mali	FF	4	aft	0.538993840407287	0.694705647520233	AI2	Ca-Ml	Clara	Mali
3	outgroup	post	0.0166667	AI2	Ca-Ml	Clara	Mali	FF	4	aft	0.538993840407287	0.926078662333668	AI2	Ca-Ml	Clara	Mali
3	outgroup	post	0.0194444	AI2	Ca-Ml	Clara	Mali	FF	3	aft	0.538993840407287	1.38882469196054	AI2	Ca-Ml	Clara	Mali
3	outgroup	post	0.0208333	AI2	Ca-Ml	Clara	Mali	FF	4	aft	0.538993840407287	1.62019770677396	AI2	Ca-Ml	Clara	Mali
4	outgroup	post	0.00138889	AI1	Ny-Tc	Nyota	Teco	MM	4	morn	1.45761235482983	-1.6190245006141	AI1	Ny-Tc	Nyota	Teco
4	outgroup	post	0.00277778	AI1	Ny-Tc	Nyota	Teco	MM	4	morn	1.45761235482983	-1.38765148580067	AI1	Ny-Tc	Nyota	Teco
4	outgroup	post	0.00555556	AI1	Ny-Tc	Nyota	Teco	MM	4	morn	1.45761235482983	-0.924905456173799	AI1	Ny-Tc	Nyota	Teco
4	outgroup	post	0.00694444	AI1	Ny-Tc	Nyota	Teco	MM	4	morn	1.45761235482983	-0.693532441360366	AI1	Ny-Tc	Nyota	Teco
4	outgroup	post	0.0111111	AI1	Ny-Tc	Nyota	Teco	MM	4	morn	1.45761235482983	0.000586603079929195	AI1	Ny-Tc	Nyota	Teco
4	outgroup	post	0.0138889	AI1	Ny-Tc	Nyota	Teco	MM	4	morn	1.45761235482983	0.463332632706799	AI1	Ny-Tc	Nyota	Teco
4	outgroup	post	0.0166667	AI1	Ny-Tc	Nyota	Teco	MM	4	morn	1.45761235482983	0.926078662333668	AI1	Ny-Tc	Nyota	Teco
4	outgroup	post	0.0180556	AI1	Ny-Tc	Nyota	Teco	MM	4	morn	1.45761235482983	1.1574516771471	AI1	Ny-Tc	Nyota	Teco
4	outgroup	post	0.0208333	AI1	Ny-Tc	Nyota	Teco	MM	1	morn	1.45761235482983	1.62019770677396	AI1	Ny-Tc	Nyota	Teco
4	outgroup	post	0.00138889	AI1	El-Ny	Elikya	Nyota	FM	4	morn	1.45761235482983	-1.6190245006141	AI1	El-Ny	Elikya	Nyota
4	outgroup	post	0.00416667	AI1	El-Ny	Elikya	Nyota	FM	4	morn	1.45761235482983	-1.15627847098723	AI1	El-Ny	Elikya	Nyota
4	outgroup	post	0.00555556	AI1	El-Ny	Elikya	Nyota	FM	4	morn	1.45761235482983	-0.924905456173799	AI1	El-Ny	Elikya	Nyota
4	outgroup	post	0.00694444	AI1	El-Ny	Elikya	Nyota	FM	4	morn	1.45761235482983	-0.693532441360366	AI1	El-Ny	Elikya	Nyota
4	outgroup	post	0.00833333	AI1	El-Ny	Elikya	Nyota	FM	4	morn	1.45761235482983	-0.462159426546935	AI1	El-Ny	Elikya	Nyota
4	outgroup	post	0.00972222	AI1	El-Ny	Elikya	Nyota	FM	4	morn	1.45761235482983	-0.230786411733502	AI1	El-Ny	Elikya	Nyota
4	outgroup	post	0.0152778	AI1	El-Ny	Elikya	Nyota	FM	4	morn	1.45761235482983	0.694705647520233	AI1	El-Ny	Elikya	Nyota
4	outgroup	post	0.0194444	AI1	El-Ny	Elikya	Nyota	FM	3	morn	1.45761235482983	1.38882469196054	AI1	El-Ny	Elikya	Nyota
4	outgroup	post	0.00277778	AI1	El-Tc	Elikya	Teco	FM	3	morn	1.45761235482983	-1.38765148580067	AI1	El-Tc	Elikya	Teco
4	outgroup	post	0.00833333	AI1	El-Tc	Elikya	Teco	FM	2	morn	1.45761235482983	-0.462159426546935	AI1	El-Tc	Elikya	Teco
4	outgroup	post	0.00972222	AI1	El-Tc	Elikya	Teco	FM	2	morn	1.45761235482983	-0.230786411733502	AI1	El-Tc	Elikya	Teco
4	outgroup	post	0.0152778	AI1	El-Tc	Elikya	Teco	FM	2	morn	1.45761235482983	0.694705647520233	AI1	El-Tc	Elikya	Teco
4	outgroup	post	0.0166667	AI1	El-Tc	Elikya	Teco	FM	4	morn	1.45761235482983	0.926078662333668	AI1	El-Tc	Elikya	Teco
4	outgroup	post	0.0180556	AI1	El-Tc	Elikya	Teco	FM	4	morn	1.45761235482983	1.1574516771471	AI1	El-Tc	Elikya	Teco
4	outgroup	post	0.0194444	AI1	El-Tc	Elikya	Teco	FM	3	morn	1.45761235482983	1.38882469196054	AI1	El-Tc	Elikya	Teco
4	outgroup	post	0.00138889	AI2	Kz-Ma	Kanzi	Maisha	MM	4	morn	1.45761235482983	-1.6190245006141	AI2	Kz-Ma	Kanzi	Maisha
4	outgroup	post	0.00416667	AI2	Kz-Ma	Kanzi	Maisha	MM	4	morn	1.45761235482983	-1.15627847098723	AI2	Kz-Ma	Kanzi	Maisha
4	outgroup	post	0.00694444	AI2	Kz-Ma	Kanzi	Maisha	MM	4	morn	1.45761235482983	-0.693532441360366	AI2	Kz-Ma	Kanzi	Maisha
4	outgroup	post	0.00972222	AI2	Kz-Ma	Kanzi	Maisha	MM	4	morn	1.45761235482983	-0.230786411733502	AI2	Kz-Ma	Kanzi	Maisha
4	outgroup	post	0.0125	AI2	Kz-Ma	Kanzi	Maisha	MM	4	morn	1.45761235482983	0.231959617893364	AI2	Kz-Ma	Kanzi	Maisha
4	outgroup	post	0.0138889	AI2	Kz-Ma	Kanzi	Maisha	MM	4	morn	1.45761235482983	0.463332632706799	AI2	Kz-Ma	Kanzi	Maisha
4	outgroup	post	0.0152778	AI2	Kz-Ma	Kanzi	Maisha	MM	4	morn	1.45761235482983	0.694705647520233	AI2	Kz-Ma	Kanzi	Maisha
4	outgroup	post	0.0180556	AI2	Kz-Ma	Kanzi	Maisha	MM	4	morn	1.45761235482983	1.1574516771471	AI2	Kz-Ma	Kanzi	Maisha
4	outgroup	post	0.00138889	AI2	Kz-Ml	Kanzi	Mali	FM	4	morn	1.45761235482983	-1.6190245006141	AI2	Kz-Ml	Kanzi	Mali
4	outgroup	post	0.00277778	AI2	Kz-Ml	Kanzi	Mali	FM	4	morn	1.45761235482983	-1.38765148580067	AI2	Kz-Ml	Kanzi	Mali
4	outgroup	post	0.00972222	AI2	Kz-Ml	Kanzi	Mali	FM	4	morn	1.45761235482983	-0.230786411733502	AI2	Kz-Ml	Kanzi	Mali
4	outgroup	post	0.0125	AI2	Kz-Ml	Kanzi	Mali	FM	4	morn	1.45761235482983	0.231959617893364	AI2	Kz-Ml	Kanzi	Mali
4	outgroup	post	0.0166667	AI2	Kz-Ml	Kanzi	Mali	FM	4	morn	1.45761235482983	0.926078662333668	AI2	Kz-Ml	Kanzi	Mali
4	outgroup	post	0.0180556	AI2	Kz-Ml	Kanzi	Mali	FM	4	morn	1.45761235482983	1.1574516771471	AI2	Kz-Ml	Kanzi	Mali
4	outgroup	post	0.00138889	AI2	Ca-Kz	Clara	Kanzi	FM	4	morn	1.45761235482983	-1.6190245006141	AI2	Ca-Kz	Clara	Kanzi
4	outgroup	post	0.00277778	AI2	Ca-Kz	Clara	Kanzi	FM	4	morn	1.45761235482983	-1.38765148580067	AI2	Ca-Kz	Clara	Kanzi
4	outgroup	post	0.00555556	AI2	Ca-Kz	Clara	Kanzi	FM	4	morn	1.45761235482983	-0.924905456173799	AI2	Ca-Kz	Clara	Kanzi
4	outgroup	post	0.0125	AI2	Ca-Kz	Clara	Kanzi	FM	4	morn	1.45761235482983	0.231959617893364	AI2	Ca-Kz	Clara	Kanzi
4	outgroup	post	0.0138889	AI2	Ca-Kz	Clara	Kanzi	FM	4	morn	1.45761235482983	0.463332632706799	AI2	Ca-Kz	Clara	Kanzi
4	outgroup	post	0.0166667	AI2	Ca-Kz	Clara	Kanzi	FM	4	morn	1.45761235482983	0.926078662333668	AI2	Ca-Kz	Clara	Kanzi
4	outgroup	post	0.0180556	AI2	Ca-Kz	Clara	Kanzi	FM	4	morn	1.45761235482983	1.1574516771471	AI2	Ca-Kz	Clara	Kanzi
4	outgroup	post	0.0208333	AI2	Ca-Kz	Clara	Kanzi	FM	4	morn	1.45761235482983	1.62019770677396	AI2	Ca-Kz	Clara	Kanzi
4	outgroup	post	0.00555556	AI2	Ma-Ml	Maisha	Mali	FM	4	morn	1.45761235482983	-0.924905456173799	AI2	Ma-Ml	Maisha	Mali
4	outgroup	post	0.00972222	AI2	Ma-Ml	Maisha	Mali	FM	4	morn	1.45761235482983	-0.230786411733502	AI2	Ma-Ml	Maisha	Mali
4	outgroup	post	0.0111111	AI2	Ma-Ml	Maisha	Mali	FM	4	morn	1.45761235482983	0.000586603079929195	AI2	Ma-Ml	Maisha	Mali
4	outgroup	post	0.0125	AI2	Ma-Ml	Maisha	Mali	FM	4	morn	1.45761235482983	0.231959617893364	AI2	Ma-Ml	Maisha	Mali
4	outgroup	post	0.0166667	AI2	Ma-Ml	Maisha	Mali	FM	4	morn	1.45761235482983	0.926078662333668	AI2	Ma-Ml	Maisha	Mali
4	outgroup	post	0.0180556	AI2	Ma-Ml	Maisha	Mali	FM	4	morn	1.45761235482983	1.1574516771471	AI2	Ma-Ml	Maisha	Mali
4	outgroup	post	0.00277778	AI2	Ca-Ma	Clara	Maisha	FM	4	morn	1.45761235482983	-1.38765148580067	AI2	Ca-Ma	Clara	Maisha
4	outgroup	post	0.0125	AI2	Ca-Ma	Clara	Maisha	FM	4	morn	1.45761235482983	0.231959617893364	AI2	Ca-Ma	Clara	Maisha
4	outgroup	post	0.0138889	AI2	Ca-Ma	Clara	Maisha	FM	4	morn	1.45761235482983	0.463332632706799	AI2	Ca-Ma	Clara	Maisha
4	outgroup	post	0.0180556	AI2	Ca-Ma	Clara	Maisha	FM	4	morn	1.45761235482983	1.1574516771471	AI2	Ca-Ma	Clara	Maisha
4	outgroup	post	0.00138889	AI2	Ca-Ml	Clara	Mali	FF	3	morn	1.45761235482983	-1.6190245006141	AI2	Ca-Ml	Clara	Mali
4	outgroup	post	0.00277778	AI2	Ca-Ml	Clara	Mali	FF	3	morn	1.45761235482983	-1.38765148580067	AI2	Ca-Ml	Clara	Mali
4	outgroup	post	0.00416667	AI2	Ca-Ml	Clara	Mali	FF	3	morn	1.45761235482983	-1.15627847098723	AI2	Ca-Ml	Clara	Mali
4	outgroup	post	0.00555556	AI2	Ca-Ml	Clara	Mali	FF	3	morn	1.45761235482983	-0.924905456173799	AI2	Ca-Ml	Clara	Mali
4	outgroup	post	0.00833333	AI2	Ca-Ml	Clara	Mali	FF	3	morn	1.45761235482983	-0.462159426546935	AI2	Ca-Ml	Clara	Mali
4	outgroup	post	0.0166667	AI2	Ca-Ml	Clara	Mali	FF	3	morn	1.45761235482983	0.926078662333668	AI2	Ca-Ml	Clara	Mali
4	outgroup	post	0.0180556	AI2	Ca-Ml	Clara	Mali	FF	3	morn	1.45761235482983	1.1574516771471	AI2	Ca-Ml	Clara	Mali
4	outgroup	post	0.0194444	AI2	Ca-Ml	Clara	Mali	FF	3	morn	1.45761235482983	1.38882469196054	AI2	Ca-Ml	Clara	Mali
4	outgroup	post	0.0208333	AI2	Ca-Ml	Clara	Mali	FF	3	morn	1.45761235482983	1.62019770677396	AI2	Ca-Ml	Clara	Mali
4	control	post	0.00277778	AI1	Ny-Tc	Nyota	Teco	MM	4	aft	1.45761235482983	-1.38765148580067	AI1	Ny-Tc	Nyota	Teco
4	control	post	0.00416667	AI1	Ny-Tc	Nyota	Teco	MM	4	aft	1.45761235482983	-1.15627847098723	AI1	Ny-Tc	Nyota	Teco
4	control	post	0.00694444	AI1	Ny-Tc	Nyota	Teco	MM	4	aft	1.45761235482983	-0.693532441360366	AI1	Ny-Tc	Nyota	Teco
4	control	post	0.00833333	AI1	Ny-Tc	Nyota	Teco	MM	4	aft	1.45761235482983	-0.462159426546935	AI1	Ny-Tc	Nyota	Teco
4	control	post	0.00972222	AI1	Ny-Tc	Nyota	Teco	MM	4	aft	1.45761235482983	-0.230786411733502	AI1	Ny-Tc	Nyota	Teco
4	control	post	0.0125	AI1	Ny-Tc	Nyota	Teco	MM	4	aft	1.45761235482983	0.231959617893364	AI1	Ny-Tc	Nyota	Teco
4	control	post	0.0208333	AI1	Ny-Tc	Nyota	Teco	MM	3	aft	1.45761235482983	1.62019770677396	AI1	Ny-Tc	Nyota	Teco
4	control	post	0.00416667	AI1	El-Ny	Elikya	Nyota	FM	4	aft	1.45761235482983	-1.15627847098723	AI1	El-Ny	Elikya	Nyota
4	control	post	0.00555556	AI1	El-Ny	Elikya	Nyota	FM	2	aft	1.45761235482983	-0.924905456173799	AI1	El-Ny	Elikya	Nyota
4	control	post	0.00833333	AI1	El-Ny	Elikya	Nyota	FM	4	aft	1.45761235482983	-0.462159426546935	AI1	El-Ny	Elikya	Nyota
4	control	post	0.00972222	AI1	El-Ny	Elikya	Nyota	FM	4	aft	1.45761235482983	-0.230786411733502	AI1	El-Ny	Elikya	Nyota
4	control	post	0.0125	AI1	El-Ny	Elikya	Nyota	FM	4	aft	1.45761235482983	0.231959617893364	AI1	El-Ny	Elikya	Nyota
4	control	post	0.0152778	AI1	El-Ny	Elikya	Nyota	FM	4	aft	1.45761235482983	0.694705647520233	AI1	El-Ny	Elikya	Nyota
4	control	post	0.0166667	AI1	El-Ny	Elikya	Nyota	FM	4	aft	1.45761235482983	0.926078662333668	AI1	El-Ny	Elikya	Nyota
4	control	post	0.0180556	AI1	El-Ny	Elikya	Nyota	FM	4	aft	1.45761235482983	1.1574516771471	AI1	El-Ny	Elikya	Nyota
4	control	post	0.0194444	AI1	El-Ny	Elikya	Nyota	FM	4	aft	1.45761235482983	1.38882469196054	AI1	El-Ny	Elikya	Nyota
4	control	post	0.00138889	AI1	El-Tc	Elikya	Teco	FM	4	aft	1.45761235482983	-1.6190245006141	AI1	El-Tc	Elikya	Teco
4	control	post	0.00277778	AI1	El-Tc	Elikya	Teco	FM	4	aft	1.45761235482983	-1.38765148580067	AI1	El-Tc	Elikya	Teco
4	control	post	0.00416667	AI1	El-Tc	Elikya	Teco	FM	4	aft	1.45761235482983	-1.15627847098723	AI1	El-Tc	Elikya	Teco
4	control	post	0.00694444	AI1	El-Tc	Elikya	Teco	FM	3	aft	1.45761235482983	-0.693532441360366	AI1	El-Tc	Elikya	Teco
4	control	post	0.00833333	AI1	El-Tc	Elikya	Teco	FM	4	aft	1.45761235482983	-0.462159426546935	AI1	El-Tc	Elikya	Teco
4	control	post	0.0111111	AI1	El-Tc	Elikya	Teco	FM	4	aft	1.45761235482983	0.000586603079929195	AI1	El-Tc	Elikya	Teco
4	control	post	0.0180556	AI1	El-Tc	Elikya	Teco	FM	4	aft	1.45761235482983	1.1574516771471	AI1	El-Tc	Elikya	Teco
4	control	post	0.00138889	AI2	Kz-Ma	Kanzi	Maisha	MM	4	aft	1.45761235482983	-1.6190245006141	AI2	Kz-Ma	Kanzi	Maisha
4	control	post	0.00416667	AI2	Kz-Ma	Kanzi	Maisha	MM	3	aft	1.45761235482983	-1.15627847098723	AI2	Kz-Ma	Kanzi	Maisha
4	control	post	0.00555556	AI2	Kz-Ma	Kanzi	Maisha	MM	3	aft	1.45761235482983	-0.924905456173799	AI2	Kz-Ma	Kanzi	Maisha
4	control	post	0.00972222	AI2	Kz-Ma	Kanzi	Maisha	MM	4	aft	1.45761235482983	-0.230786411733502	AI2	Kz-Ma	Kanzi	Maisha
4	control	post	0.0111111	AI2	Kz-Ma	Kanzi	Maisha	MM	3	aft	1.45761235482983	0.000586603079929195	AI2	Kz-Ma	Kanzi	Maisha
4	control	post	0.0166667	AI2	Kz-Ma	Kanzi	Maisha	MM	4	aft	1.45761235482983	0.926078662333668	AI2	Kz-Ma	Kanzi	Maisha
4	control	post	0.0180556	AI2	Kz-Ma	Kanzi	Maisha	MM	4	aft	1.45761235482983	1.1574516771471	AI2	Kz-Ma	Kanzi	Maisha
4	control	post	0.0194444	AI2	Kz-Ma	Kanzi	Maisha	MM	4	aft	1.45761235482983	1.38882469196054	AI2	Kz-Ma	Kanzi	Maisha
4	control	post	0.0208333	AI2	Kz-Ma	Kanzi	Maisha	MM	4	aft	1.45761235482983	1.62019770677396	AI2	Kz-Ma	Kanzi	Maisha
4	control	post	0.00138889	AI2	Kz-Ml	Kanzi	Mali	FM	2	aft	1.45761235482983	-1.6190245006141	AI2	Kz-Ml	Kanzi	Mali
4	control	post	0.00416667	AI2	Kz-Ml	Kanzi	Mali	FM	3	aft	1.45761235482983	-1.15627847098723	AI2	Kz-Ml	Kanzi	Mali
4	control	post	0.00694444	AI2	Kz-Ml	Kanzi	Mali	FM	3	aft	1.45761235482983	-0.693532441360366	AI2	Kz-Ml	Kanzi	Mali
4	control	post	0.00833333	AI2	Kz-Ml	Kanzi	Mali	FM	4	aft	1.45761235482983	-0.462159426546935	AI2	Kz-Ml	Kanzi	Mali
4	control	post	0.00972222	AI2	Kz-Ml	Kanzi	Mali	FM	2	aft	1.45761235482983	-0.230786411733502	AI2	Kz-Ml	Kanzi	Mali
4	control	post	0.0111111	AI2	Kz-Ml	Kanzi	Mali	FM	4	aft	1.45761235482983	0.000586603079929195	AI2	Kz-Ml	Kanzi	Mali
4	control	post	0.0166667	AI2	Kz-Ml	Kanzi	Mali	FM	4	aft	1.45761235482983	0.926078662333668	AI2	Kz-Ml	Kanzi	Mali
4	control	post	0.0194444	AI2	Kz-Ml	Kanzi	Mali	FM	4	aft	1.45761235482983	1.38882469196054	AI2	Kz-Ml	Kanzi	Mali
4	control	post	0.00277778	AI2	Ca-Kz	Clara	Kanzi	FM	2	aft	1.45761235482983	-1.38765148580067	AI2	Ca-Kz	Clara	Kanzi
4	control	post	0.00555556	AI2	Ca-Kz	Clara	Kanzi	FM	2	aft	1.45761235482983	-0.924905456173799	AI2	Ca-Kz	Clara	Kanzi
4	control	post	0.00833333	AI2	Ca-Kz	Clara	Kanzi	FM	4	aft	1.45761235482983	-0.462159426546935	AI2	Ca-Kz	Clara	Kanzi
4	control	post	0.0111111	AI2	Ca-Kz	Clara	Kanzi	FM	4	aft	1.45761235482983	0.000586603079929195	AI2	Ca-Kz	Clara	Kanzi
4	control	post	0.0125	AI2	Ca-Kz	Clara	Kanzi	FM	2	aft	1.45761235482983	0.231959617893364	AI2	Ca-Kz	Clara	Kanzi
4	control	post	0.0138889	AI2	Ca-Kz	Clara	Kanzi	FM	4	aft	1.45761235482983	0.463332632706799	AI2	Ca-Kz	Clara	Kanzi
4	control	post	0.0152778	AI2	Ca-Kz	Clara	Kanzi	FM	4	aft	1.45761235482983	0.694705647520233	AI2	Ca-Kz	Clara	Kanzi
4	control	post	0.0208333	AI2	Ca-Kz	Clara	Kanzi	FM	4	aft	1.45761235482983	1.62019770677396	AI2	Ca-Kz	Clara	Kanzi
4	control	post	0.00138889	AI2	Ma-Ml	Maisha	Mali	FM	4	aft	1.45761235482983	-1.6190245006141	AI2	Ma-Ml	Maisha	Mali
4	control	post	0.00833333	AI2	Ma-Ml	Maisha	Mali	FM	4	aft	1.45761235482983	-0.462159426546935	AI2	Ma-Ml	Maisha	Mali
4	control	post	0.0125	AI2	Ma-Ml	Maisha	Mali	FM	3	aft	1.45761235482983	0.231959617893364	AI2	Ma-Ml	Maisha	Mali
4	control	post	0.0152778	AI2	Ma-Ml	Maisha	Mali	FM	4	aft	1.45761235482983	0.694705647520233	AI2	Ma-Ml	Maisha	Mali
4	control	post	0.0208333	AI2	Ma-Ml	Maisha	Mali	FM	4	aft	1.45761235482983	1.62019770677396	AI2	Ma-Ml	Maisha	Mali
4	control	post	0.00138889	AI2	Ca-Ma	Clara	Maisha	FM	3	aft	1.45761235482983	-1.6190245006141	AI2	Ca-Ma	Clara	Maisha
4	control	post	0.00277778	AI2	Ca-Ma	Clara	Maisha	FM	3	aft	1.45761235482983	-1.38765148580067	AI2	Ca-Ma	Clara	Maisha
4	control	post	0.00972222	AI2	Ca-Ma	Clara	Maisha	FM	4	aft	1.45761235482983	-0.230786411733502	AI2	Ca-Ma	Clara	Maisha
4	control	post	0.0111111	AI2	Ca-Ma	Clara	Maisha	FM	4	aft	1.45761235482983	0.000586603079929195	AI2	Ca-Ma	Clara	Maisha
4	control	post	0.0125	AI2	Ca-Ma	Clara	Maisha	FM	3	aft	1.45761235482983	0.231959617893364	AI2	Ca-Ma	Clara	Maisha
4	control	post	0.0138889	AI2	Ca-Ma	Clara	Maisha	FM	4	aft	1.45761235482983	0.463332632706799	AI2	Ca-Ma	Clara	Maisha
4	control	post	0.0166667	AI2	Ca-Ma	Clara	Maisha	FM	4	aft	1.45761235482983	0.926078662333668	AI2	Ca-Ma	Clara	Maisha
4	control	post	0.0194444	AI2	Ca-Ma	Clara	Maisha	FM	3	aft	1.45761235482983	1.38882469196054	AI2	Ca-Ma	Clara	Maisha
4	control	post	0.00138889	AI2	Ca-Ml	Clara	Mali	FF	4	aft	1.45761235482983	-1.6190245006141	AI2	Ca-Ml	Clara	Mali
4	control	post	0.00277778	AI2	Ca-Ml	Clara	Mali	FF	4	aft	1.45761235482983	-1.38765148580067	AI2	Ca-Ml	Clara	Mali
4	control	post	0.00416667	AI2	Ca-Ml	Clara	Mali	FF	3	aft	1.45761235482983	-1.15627847098723	AI2	Ca-Ml	Clara	Mali
4	control	post	0.00694444	AI2	Ca-Ml	Clara	Mali	FF	3	aft	1.45761235482983	-0.693532441360366	AI2	Ca-Ml	Clara	Mali
4	control	post	0.00833333	AI2	Ca-Ml	Clara	Mali	FF	2	aft	1.45761235482983	-0.462159426546935	AI2	Ca-Ml	Clara	Mali
4	control	post	0.00972222	AI2	Ca-Ml	Clara	Mali	FF	2	aft	1.45761235482983	-0.230786411733502	AI2	Ca-Ml	Clara	Mali
4	control	post	0.0125	AI2	Ca-Ml	Clara	Mali	FF	2	aft	1.45761235482983	0.231959617893364	AI2	Ca-Ml	Clara	Mali
4	control	post	0.0208333	AI2	Ca-Ml	Clara	Mali	FF	3	aft	1.45761235482983	1.62019770677396	AI2	Ca-Ml	Clara	Mali
1	outgroup	post	0.00277778	KS1	Ik-Le	Ikela	Lenore	FF	1	morn	-1.2982431884378	-1.38765148580067	KS1	Ik-Le	Ikela	Lenore
1	outgroup	post	0.00416667	KS1	Ik-Le	Ikela	Lenore	FF	1	morn	-1.2982431884378	-1.15627847098723	KS1	Ik-Le	Ikela	Lenore
1	outgroup	post	0.00555556	KS1	Ik-Le	Ikela	Lenore	FF	1	morn	-1.2982431884378	-0.924905456173799	KS1	Ik-Le	Ikela	Lenore
1	outgroup	post	0.00833333	KS1	Ik-Le	Ikela	Lenore	FF	1	morn	-1.2982431884378	-0.462159426546935	KS1	Ik-Le	Ikela	Lenore
1	outgroup	post	0.0138889	KS1	Ik-Le	Ikela	Lenore	FF	4	morn	-1.2982431884378	0.463332632706799	KS1	Ik-Le	Ikela	Lenore
1	outgroup	post	0.0152778	KS1	Ik-Le	Ikela	Lenore	FF	4	morn	-1.2982431884378	0.694705647520233	KS1	Ik-Le	Ikela	Lenore
1	outgroup	post	0.0208333	KS1	Ik-Le	Ikela	Lenore	FF	4	morn	-1.2982431884378	1.62019770677396	KS1	Ik-Le	Ikela	Lenore
1	outgroup	post	0.00416667	KS1	Ik-Lo	Ikela	Lolita	FF	1	morn	-1.2982431884378	-1.15627847098723	KS1	Ik-Lo	Ikela	Lolita
1	outgroup	post	0.00555556	KS1	Ik-Lo	Ikela	Lolita	FF	1	morn	-1.2982431884378	-0.924905456173799	KS1	Ik-Lo	Ikela	Lolita
1	outgroup	post	0.00972222	KS1	Ik-Lo	Ikela	Lolita	FF	1	morn	-1.2982431884378	-0.230786411733502	KS1	Ik-Lo	Ikela	Lolita
1	outgroup	post	0.0111111	KS1	Ik-Lo	Ikela	Lolita	FF	4	morn	-1.2982431884378	0.000586603079929195	KS1	Ik-Lo	Ikela	Lolita
1	outgroup	post	0.0125	KS1	Ik-Lo	Ikela	Lolita	FF	4	morn	-1.2982431884378	0.231959617893364	KS1	Ik-Lo	Ikela	Lolita
1	outgroup	post	0.0180556	KS1	Ik-Lo	Ikela	Lolita	FF	4	morn	-1.2982431884378	1.1574516771471	KS1	Ik-Lo	Ikela	Lolita
1	outgroup	post	0.0194444	KS1	Ik-Lo	Ikela	Lolita	FF	4	morn	-1.2982431884378	1.38882469196054	KS1	Ik-Lo	Ikela	Lolita
1	outgroup	post	0.0208333	KS1	Ik-Lo	Ikela	Lolita	FF	4	morn	-1.2982431884378	1.62019770677396	KS1	Ik-Lo	Ikela	Lolita
1	outgroup	post	0.00277778	KS1	Le-Lo	Lenore	Lolita	FF	1	morn	-1.2982431884378	-1.38765148580067	KS1	Le-Lo	Lenore	Lolita
1	outgroup	post	0.00555556	KS1	Le-Lo	Lenore	Lolita	FF	1	morn	-1.2982431884378	-0.924905456173799	KS1	Le-Lo	Lenore	Lolita
1	outgroup	post	0.00694444	KS1	Le-Lo	Lenore	Lolita	FF	1	morn	-1.2982431884378	-0.693532441360366	KS1	Le-Lo	Lenore	Lolita
1	outgroup	post	0.00833333	KS1	Le-Lo	Lenore	Lolita	FF	1	morn	-1.2982431884378	-0.462159426546935	KS1	Le-Lo	Lenore	Lolita
1	outgroup	post	0.00972222	KS1	Le-Lo	Lenore	Lolita	FF	4	morn	-1.2982431884378	-0.230786411733502	KS1	Le-Lo	Lenore	Lolita
1	outgroup	post	0.0152778	KS1	Le-Lo	Lenore	Lolita	FF	4	morn	-1.2982431884378	0.694705647520233	KS1	Le-Lo	Lenore	Lolita
1	outgroup	post	0.0166667	KS1	Le-Lo	Lenore	Lolita	FF	4	morn	-1.2982431884378	0.926078662333668	KS1	Le-Lo	Lenore	Lolita
1	outgroup	post	0.0180556	KS1	Le-Lo	Lenore	Lolita	FF	4	morn	-1.2982431884378	1.1574516771471	KS1	Le-Lo	Lenore	Lolita
1	outgroup	post	0.0194444	KS1	Le-Lo	Lenore	Lolita	FF	4	morn	-1.2982431884378	1.38882469196054	KS1	Le-Lo	Lenore	Lolita
1	outgroup	post	0.0208333	KS1	Le-Lo	Lenore	Lolita	FF	4	morn	-1.2982431884378	1.62019770677396	KS1	Le-Lo	Lenore	Lolita
1	control	post	0.00277778	KS1	Ik-Le	Ikela	Lenore	FF	4	aft	-1.2982431884378	-1.38765148580067	KS1	Ik-Le	Ikela	Lenore
1	control	post	0.00555556	KS1	Ik-Le	Ikela	Lenore	FF	3	aft	-1.2982431884378	-0.924905456173799	KS1	Ik-Le	Ikela	Lenore
1	control	post	0.00833333	KS1	Ik-Le	Ikela	Lenore	FF	3	aft	-1.2982431884378	-0.462159426546935	KS1	Ik-Le	Ikela	Lenore
1	control	post	0.00972222	KS1	Ik-Le	Ikela	Lenore	FF	3	aft	-1.2982431884378	-0.230786411733502	KS1	Ik-Le	Ikela	Lenore
1	control	post	0.0125	KS1	Ik-Le	Ikela	Lenore	FF	4	aft	-1.2982431884378	0.231959617893364	KS1	Ik-Le	Ikela	Lenore
1	control	post	0.0138889	KS1	Ik-Le	Ikela	Lenore	FF	3	aft	-1.2982431884378	0.463332632706799	KS1	Ik-Le	Ikela	Lenore
1	control	post	0.0152778	KS1	Ik-Le	Ikela	Lenore	FF	3	aft	-1.2982431884378	0.694705647520233	KS1	Ik-Le	Ikela	Lenore
1	control	post	0.0166667	KS1	Ik-Le	Ikela	Lenore	FF	4	aft	-1.2982431884378	0.926078662333668	KS1	Ik-Le	Ikela	Lenore
1	control	post	0.0180556	KS1	Ik-Le	Ikela	Lenore	FF	4	aft	-1.2982431884378	1.1574516771471	KS1	Ik-Le	Ikela	Lenore
1	control	post	0.00277778	KS1	Ik-Lo	Ikela	Lolita	FF	3	aft	-1.2982431884378	-1.38765148580067	KS1	Ik-Lo	Ikela	Lolita
1	control	post	0.00416667	KS1	Ik-Lo	Ikela	Lolita	FF	3	aft	-1.2982431884378	-1.15627847098723	KS1	Ik-Lo	Ikela	Lolita
1	control	post	0.00555556	KS1	Ik-Lo	Ikela	Lolita	FF	3	aft	-1.2982431884378	-0.924905456173799	KS1	Ik-Lo	Ikela	Lolita
1	control	post	0.00694444	KS1	Ik-Lo	Ikela	Lolita	FF	3	aft	-1.2982431884378	-0.693532441360366	KS1	Ik-Lo	Ikela	Lolita
1	control	post	0.00833333	KS1	Ik-Lo	Ikela	Lolita	FF	3	aft	-1.2982431884378	-0.462159426546935	KS1	Ik-Lo	Ikela	Lolita
1	control	post	0.0111111	KS1	Ik-Lo	Ikela	Lolita	FF	4	aft	-1.2982431884378	0.000586603079929195	KS1	Ik-Lo	Ikela	Lolita
1	control	post	0.0138889	KS1	Ik-Lo	Ikela	Lolita	FF	3	aft	-1.2982431884378	0.463332632706799	KS1	Ik-Lo	Ikela	Lolita
1	control	post	0.0152778	KS1	Ik-Lo	Ikela	Lolita	FF	4	aft	-1.2982431884378	0.694705647520233	KS1	Ik-Lo	Ikela	Lolita
1	control	post	0.0180556	KS1	Ik-Lo	Ikela	Lolita	FF	3	aft	-1.2982431884378	1.1574516771471	KS1	Ik-Lo	Ikela	Lolita
1	control	post	0.00416667	KS1	Le-Lo	Lenore	Lolita	FF	4	aft	-1.2982431884378	-1.15627847098723	KS1	Le-Lo	Lenore	Lolita
1	control	post	0.00555556	KS1	Le-Lo	Lenore	Lolita	FF	4	aft	-1.2982431884378	-0.924905456173799	KS1	Le-Lo	Lenore	Lolita
1	control	post	0.00972222	KS1	Le-Lo	Lenore	Lolita	FF	4	aft	-1.2982431884378	-0.230786411733502	KS1	Le-Lo	Lenore	Lolita
1	control	post	0.0125	KS1	Le-Lo	Lenore	Lolita	FF	4	aft	-1.2982431884378	0.231959617893364	KS1	Le-Lo	Lenore	Lolita
1	control	post	0.0138889	KS1	Le-Lo	Lenore	Lolita	FF	4	aft	-1.2982431884378	0.463332632706799	KS1	Le-Lo	Lenore	Lolita
1	control	post	0.0180556	KS1	Le-Lo	Lenore	Lolita	FF	4	aft	-1.2982431884378	1.1574516771471	KS1	Le-Lo	Lenore	Lolita
1	control	post	0.0194444	KS1	Le-Lo	Lenore	Lolita	FF	4	aft	-1.2982431884378	1.38882469196054	KS1	Le-Lo	Lenore	Lolita
1	control	post	0.0208333	KS1	Le-Lo	Lenore	Lolita	FF	3	aft	-1.2982431884378	1.62019770677396	KS1	Le-Lo	Lenore	Lolita
1	outgroup	post	0.00277778	KS2	Jr-Ls	Junior	Louise	FM	1	morn	-1.2982431884378	-1.38765148580067	KS2	Jr-Ls	Junior	Louise
1	outgroup	post	0.00555556	KS2	Jr-Ls	Junior	Louise	FM	1	morn	-1.2982431884378	-0.924905456173799	KS2	Jr-Ls	Junior	Louise
1	outgroup	post	0.00694444	KS2	Jr-Ls	Junior	Louise	FM	1	morn	-1.2982431884378	-0.693532441360366	KS2	Jr-Ls	Junior	Louise
1	outgroup	post	0.00833333	KS2	Jr-Ls	Junior	Louise	FM	1	morn	-1.2982431884378	-0.462159426546935	KS2	Jr-Ls	Junior	Louise
1	outgroup	post	0.00972222	KS2	Jr-Ls	Junior	Louise	FM	1	morn	-1.2982431884378	-0.230786411733502	KS2	Jr-Ls	Junior	Louise
1	outgroup	post	0.0125	KS2	Jr-Ls	Junior	Louise	FM	4	morn	-1.2982431884378	0.231959617893364	KS2	Jr-Ls	Junior	Louise
1	outgroup	post	0.0194444	KS2	Jr-Ls	Junior	Louise	FM	1	morn	-1.2982431884378	1.38882469196054	KS2	Jr-Ls	Junior	Louise
1	outgroup	post	0.0208333	KS2	Jr-Ls	Junior	Louise	FM	2	morn	-1.2982431884378	1.62019770677396	KS2	Jr-Ls	Junior	Louise
1	outgroup	post	0.00138889	KS2	Jr-Vj	Junior	Vijay	MM	4	morn	-1.2982431884378	-1.6190245006141	KS2	Jr-Vj	Junior	Vijay
1	outgroup	post	0.00555556	KS2	Jr-Vj	Junior	Vijay	MM	4	morn	-1.2982431884378	-0.924905456173799	KS2	Jr-Vj	Junior	Vijay
1	outgroup	post	0.00694444	KS2	Jr-Vj	Junior	Vijay	MM	4	morn	-1.2982431884378	-0.693532441360366	KS2	Jr-Vj	Junior	Vijay
1	outgroup	post	0.0125	KS2	Jr-Vj	Junior	Vijay	MM	4	morn	-1.2982431884378	0.231959617893364	KS2	Jr-Vj	Junior	Vijay
1	outgroup	post	0.0152778	KS2	Jr-Vj	Junior	Vijay	MM	4	morn	-1.2982431884378	0.694705647520233	KS2	Jr-Vj	Junior	Vijay
1	outgroup	post	0.0194444	KS2	Jr-Vj	Junior	Vijay	MM	4	morn	-1.2982431884378	1.38882469196054	KS2	Jr-Vj	Junior	Vijay
1	outgroup	post	0.0208333	KS2	Jr-Vj	Junior	Vijay	MM	4	morn	-1.2982431884378	1.62019770677396	KS2	Jr-Vj	Junior	Vijay
1	outgroup	post	0.00416667	KS2	Ls-Vj	Louise	Vijay	FM	3	morn	-1.2982431884378	-1.15627847098723	KS2	Ls-Vj	Louise	Vijay
1	outgroup	post	0.00555556	KS2	Ls-Vj	Louise	Vijay	FM	4	morn	-1.2982431884378	-0.924905456173799	KS2	Ls-Vj	Louise	Vijay
1	outgroup	post	0.00694444	KS2	Ls-Vj	Louise	Vijay	FM	4	morn	-1.2982431884378	-0.693532441360366	KS2	Ls-Vj	Louise	Vijay
1	outgroup	post	0.0125	KS2	Ls-Vj	Louise	Vijay	FM	4	morn	-1.2982431884378	0.231959617893364	KS2	Ls-Vj	Louise	Vijay
1	outgroup	post	0.0138889	KS2	Ls-Vj	Louise	Vijay	FM	4	morn	-1.2982431884378	0.463332632706799	KS2	Ls-Vj	Louise	Vijay
1	outgroup	post	0.0152778	KS2	Ls-Vj	Louise	Vijay	FM	4	morn	-1.2982431884378	0.694705647520233	KS2	Ls-Vj	Louise	Vijay
1	outgroup	post	0.0166667	KS2	Ls-Vj	Louise	Vijay	FM	4	morn	-1.2982431884378	0.926078662333668	KS2	Ls-Vj	Louise	Vijay
1	control	post	0.00138889	KS2	Jr-Ls	Junior	Louise	FM	1	aft	-1.2982431884378	-1.6190245006141	KS2	Jr-Ls	Junior	Louise
1	control	post	0.00555556	KS2	Jr-Ls	Junior	Louise	FM	1	aft	-1.2982431884378	-0.924905456173799	KS2	Jr-Ls	Junior	Louise
1	control	post	0.00972222	KS2	Jr-Ls	Junior	Louise	FM	1	aft	-1.2982431884378	-0.230786411733502	KS2	Jr-Ls	Junior	Louise
1	control	post	0.0138889	KS2	Jr-Ls	Junior	Louise	FM	4	aft	-1.2982431884378	0.463332632706799	KS2	Jr-Ls	Junior	Louise
1	control	post	0.0166667	KS2	Jr-Ls	Junior	Louise	FM	4	aft	-1.2982431884378	0.926078662333668	KS2	Jr-Ls	Junior	Louise
1	control	post	0.0194444	KS2	Jr-Ls	Junior	Louise	FM	4	aft	-1.2982431884378	1.38882469196054	KS2	Jr-Ls	Junior	Louise
1	control	post	0.0208333	KS2	Jr-Ls	Junior	Louise	FM	4	aft	-1.2982431884378	1.62019770677396	KS2	Jr-Ls	Junior	Louise
1	control	post	0.00138889	KS2	Jr-Vj	Junior	Vijay	MM	1	aft	-1.2982431884378	-1.6190245006141	KS2	Jr-Vj	Junior	Vijay
1	control	post	0.00555556	KS2	Jr-Vj	Junior	Vijay	MM	1	aft	-1.2982431884378	-0.924905456173799	KS2	Jr-Vj	Junior	Vijay
1	control	post	0.00694444	KS2	Jr-Vj	Junior	Vijay	MM	1	aft	-1.2982431884378	-0.693532441360366	KS2	Jr-Vj	Junior	Vijay
1	control	post	0.0125	KS2	Jr-Vj	Junior	Vijay	MM	2	aft	-1.2982431884378	0.231959617893364	KS2	Jr-Vj	Junior	Vijay
1	control	post	0.0152778	KS2	Jr-Vj	Junior	Vijay	MM	4	aft	-1.2982431884378	0.694705647520233	KS2	Jr-Vj	Junior	Vijay
1	control	post	0.0180556	KS2	Jr-Vj	Junior	Vijay	MM	4	aft	-1.2982431884378	1.1574516771471	KS2	Jr-Vj	Junior	Vijay
1	control	post	0.00416667	KS2	Ls-Vj	Louise	Vijay	FM	1	aft	-1.2982431884378	-1.15627847098723	KS2	Ls-Vj	Louise	Vijay
1	control	post	0.00555556	KS2	Ls-Vj	Louise	Vijay	FM	1	aft	-1.2982431884378	-0.924905456173799	KS2	Ls-Vj	Louise	Vijay
1	control	post	0.00833333	KS2	Ls-Vj	Louise	Vijay	FM	1	aft	-1.2982431884378	-0.462159426546935	KS2	Ls-Vj	Louise	Vijay
1	control	post	0.0111111	KS2	Ls-Vj	Louise	Vijay	FM	1	aft	-1.2982431884378	0.000586603079929195	KS2	Ls-Vj	Louise	Vijay
1	control	post	0.0125	KS2	Ls-Vj	Louise	Vijay	FM	4	aft	-1.2982431884378	0.231959617893364	KS2	Ls-Vj	Louise	Vijay
1	control	post	0.0152778	KS2	Ls-Vj	Louise	Vijay	FM	4	aft	-1.2982431884378	0.694705647520233	KS2	Ls-Vj	Louise	Vijay
1	control	post	0.0166667	KS2	Ls-Vj	Louise	Vijay	FM	4	aft	-1.2982431884378	0.926078662333668	KS2	Ls-Vj	Louise	Vijay
1	control	post	0.0208333	KS2	Ls-Vj	Louise	Vijay	FM	4	aft	-1.2982431884378	1.62019770677396	KS2	Ls-Vj	Louise	Vijay
2	control	post	0.00277778	KS1	Ik-Le	Ikela	Lenore	FF	3	morn	-0.379624674015256	-1.38765148580067	KS1	Ik-Le	Ikela	Lenore
2	control	post	0.00416667	KS1	Ik-Le	Ikela	Lenore	FF	3	morn	-0.379624674015256	-1.15627847098723	KS1	Ik-Le	Ikela	Lenore
2	control	post	0.00555556	KS1	Ik-Le	Ikela	Lenore	FF	3	morn	-0.379624674015256	-0.924905456173799	KS1	Ik-Le	Ikela	Lenore
2	control	post	0.00833333	KS1	Ik-Le	Ikela	Lenore	FF	4	morn	-0.379624674015256	-0.462159426546935	KS1	Ik-Le	Ikela	Lenore
2	control	post	0.0138889	KS1	Ik-Le	Ikela	Lenore	FF	4	morn	-0.379624674015256	0.463332632706799	KS1	Ik-Le	Ikela	Lenore
2	control	post	0.0194444	KS1	Ik-Le	Ikela	Lenore	FF	4	morn	-0.379624674015256	1.38882469196054	KS1	Ik-Le	Ikela	Lenore
2	control	post	0.00138889	KS1	Ik-Lo	Ikela	Lolita	FF	2	morn	-0.379624674015256	-1.6190245006141	KS1	Ik-Lo	Ikela	Lolita
2	control	post	0.00277778	KS1	Ik-Lo	Ikela	Lolita	FF	1	morn	-0.379624674015256	-1.38765148580067	KS1	Ik-Lo	Ikela	Lolita
2	control	post	0.00555556	KS1	Ik-Lo	Ikela	Lolita	FF	2	morn	-0.379624674015256	-0.924905456173799	KS1	Ik-Lo	Ikela	Lolita
2	control	post	0.00694444	KS1	Ik-Lo	Ikela	Lolita	FF	2	morn	-0.379624674015256	-0.693532441360366	KS1	Ik-Lo	Ikela	Lolita
2	control	post	0.00972222	KS1	Ik-Lo	Ikela	Lolita	FF	2	morn	-0.379624674015256	-0.230786411733502	KS1	Ik-Lo	Ikela	Lolita
2	control	post	0.0111111	KS1	Ik-Lo	Ikela	Lolita	FF	2	morn	-0.379624674015256	0.000586603079929195	KS1	Ik-Lo	Ikela	Lolita
2	control	post	0.0138889	KS1	Ik-Lo	Ikela	Lolita	FF	2	morn	-0.379624674015256	0.463332632706799	KS1	Ik-Lo	Ikela	Lolita
2	control	post	0.0152778	KS1	Ik-Lo	Ikela	Lolita	FF	2	morn	-0.379624674015256	0.694705647520233	KS1	Ik-Lo	Ikela	Lolita
2	control	post	0.0180556	KS1	Ik-Lo	Ikela	Lolita	FF	2	morn	-0.379624674015256	1.1574516771471	KS1	Ik-Lo	Ikela	Lolita
2	control	post	0.0208333	KS1	Ik-Lo	Ikela	Lolita	FF	4	morn	-0.379624674015256	1.62019770677396	KS1	Ik-Lo	Ikela	Lolita
2	control	post	0.00138889	KS1	Le-Lo	Lenore	Lolita	FF	2	morn	-0.379624674015256	-1.6190245006141	KS1	Le-Lo	Lenore	Lolita
2	control	post	0.00416667	KS1	Le-Lo	Lenore	Lolita	FF	3	morn	-0.379624674015256	-1.15627847098723	KS1	Le-Lo	Lenore	Lolita
2	control	post	0.00555556	KS1	Le-Lo	Lenore	Lolita	FF	3	morn	-0.379624674015256	-0.924905456173799	KS1	Le-Lo	Lenore	Lolita
2	control	post	0.00833333	KS1	Le-Lo	Lenore	Lolita	FF	4	morn	-0.379624674015256	-0.462159426546935	KS1	Le-Lo	Lenore	Lolita
2	control	post	0.0125	KS1	Le-Lo	Lenore	Lolita	FF	4	morn	-0.379624674015256	0.231959617893364	KS1	Le-Lo	Lenore	Lolita
2	control	post	0.0138889	KS1	Le-Lo	Lenore	Lolita	FF	4	morn	-0.379624674015256	0.463332632706799	KS1	Le-Lo	Lenore	Lolita
2	control	post	0.0180556	KS1	Le-Lo	Lenore	Lolita	FF	4	morn	-0.379624674015256	1.1574516771471	KS1	Le-Lo	Lenore	Lolita
2	control	post	0.0208333	KS1	Le-Lo	Lenore	Lolita	FF	4	morn	-0.379624674015256	1.62019770677396	KS1	Le-Lo	Lenore	Lolita
2	outgroup	post	0.00555556	KS1	Ik-Le	Ikela	Lenore	FF	4	aft	-0.379624674015256	-0.924905456173799	KS1	Ik-Le	Ikela	Lenore
2	outgroup	post	0.00972222	KS1	Ik-Le	Ikela	Lenore	FF	2	aft	-0.379624674015256	-0.230786411733502	KS1	Ik-Le	Ikela	Lenore
2	outgroup	post	0.0138889	KS1	Ik-Le	Ikela	Lenore	FF	2	aft	-0.379624674015256	0.463332632706799	KS1	Ik-Le	Ikela	Lenore
2	outgroup	post	0.0166667	KS1	Ik-Le	Ikela	Lenore	FF	2	aft	-0.379624674015256	0.926078662333668	KS1	Ik-Le	Ikela	Lenore
2	outgroup	post	0.0194444	KS1	Ik-Le	Ikela	Lenore	FF	2	aft	-0.379624674015256	1.38882469196054	KS1	Ik-Le	Ikela	Lenore
2	outgroup	post	0.00555556	KS1	Ik-Lo	Ikela	Lolita	FF	4	aft	-0.379624674015256	-0.924905456173799	KS1	Ik-Lo	Ikela	Lolita
2	outgroup	post	0.0125	KS1	Ik-Lo	Ikela	Lolita	FF	1	aft	-0.379624674015256	0.231959617893364	KS1	Ik-Lo	Ikela	Lolita
2	outgroup	post	0.0138889	KS1	Ik-Lo	Ikela	Lolita	FF	1	aft	-0.379624674015256	0.463332632706799	KS1	Ik-Lo	Ikela	Lolita
2	outgroup	post	0.0166667	KS1	Ik-Lo	Ikela	Lolita	FF	1	aft	-0.379624674015256	0.926078662333668	KS1	Ik-Lo	Ikela	Lolita
2	outgroup	post	0.0180556	KS1	Ik-Lo	Ikela	Lolita	FF	1	aft	-0.379624674015256	1.1574516771471	KS1	Ik-Lo	Ikela	Lolita
2	outgroup	post	0.0194444	KS1	Ik-Lo	Ikela	Lolita	FF	1	aft	-0.379624674015256	1.38882469196054	KS1	Ik-Lo	Ikela	Lolita
2	outgroup	post	0.0208333	KS1	Ik-Lo	Ikela	Lolita	FF	1	aft	-0.379624674015256	1.62019770677396	KS1	Ik-Lo	Ikela	Lolita
2	outgroup	post	0.00416667	KS1	Le-Lo	Lenore	Lolita	FF	4	aft	-0.379624674015256	-1.15627847098723	KS1	Le-Lo	Lenore	Lolita
2	outgroup	post	0.00694444	KS1	Le-Lo	Lenore	Lolita	FF	2	aft	-0.379624674015256	-0.693532441360366	KS1	Le-Lo	Lenore	Lolita
2	outgroup	post	0.00972222	KS1	Le-Lo	Lenore	Lolita	FF	2	aft	-0.379624674015256	-0.230786411733502	KS1	Le-Lo	Lenore	Lolita
2	outgroup	post	0.0152778	KS1	Le-Lo	Lenore	Lolita	FF	2	aft	-0.379624674015256	0.694705647520233	KS1	Le-Lo	Lenore	Lolita
2	outgroup	post	0.0208333	KS1	Le-Lo	Lenore	Lolita	FF	4	aft	-0.379624674015256	1.62019770677396	KS1	Le-Lo	Lenore	Lolita
2	control	post	0.00416667	KS2	Jr-Ls	Junior	Louise	FM	1	morn	-0.379624674015256	-1.15627847098723	KS2	Jr-Ls	Junior	Louise
2	control	post	0.0138889	KS2	Jr-Ls	Junior	Louise	FM	1	morn	-0.379624674015256	0.463332632706799	KS2	Jr-Ls	Junior	Louise
2	control	post	0.0152778	KS2	Jr-Ls	Junior	Louise	FM	1	morn	-0.379624674015256	0.694705647520233	KS2	Jr-Ls	Junior	Louise
2	control	post	0.0166667	KS2	Jr-Ls	Junior	Louise	FM	1	morn	-0.379624674015256	0.926078662333668	KS2	Jr-Ls	Junior	Louise
2	control	post	0.0180556	KS2	Jr-Ls	Junior	Louise	FM	1	morn	-0.379624674015256	1.1574516771471	KS2	Jr-Ls	Junior	Louise
2	control	post	0.00555556	KS2	Jr-Vj	Junior	Vijay	MM	4	morn	-0.379624674015256	-0.924905456173799	KS2	Jr-Vj	Junior	Vijay
2	control	post	0.00694444	KS2	Jr-Vj	Junior	Vijay	MM	4	morn	-0.379624674015256	-0.693532441360366	KS2	Jr-Vj	Junior	Vijay
2	control	post	0.00833333	KS2	Jr-Vj	Junior	Vijay	MM	4	morn	-0.379624674015256	-0.462159426546935	KS2	Jr-Vj	Junior	Vijay
2	control	post	0.0111111	KS2	Jr-Vj	Junior	Vijay	MM	4	morn	-0.379624674015256	0.000586603079929195	KS2	Jr-Vj	Junior	Vijay
2	control	post	0.0125	KS2	Jr-Vj	Junior	Vijay	MM	4	morn	-0.379624674015256	0.231959617893364	KS2	Jr-Vj	Junior	Vijay
2	control	post	0.0152778	KS2	Jr-Vj	Junior	Vijay	MM	4	morn	-0.379624674015256	0.694705647520233	KS2	Jr-Vj	Junior	Vijay
2	control	post	0.0166667	KS2	Jr-Vj	Junior	Vijay	MM	4	morn	-0.379624674015256	0.926078662333668	KS2	Jr-Vj	Junior	Vijay
2	control	post	0.0208333	KS2	Jr-Vj	Junior	Vijay	MM	4	morn	-0.379624674015256	1.62019770677396	KS2	Jr-Vj	Junior	Vijay
2	control	post	0.00416667	KS2	Ls-Vj	Louise	Vijay	FM	4	morn	-0.379624674015256	-1.15627847098723	KS2	Ls-Vj	Louise	Vijay
2	control	post	0.00555556	KS2	Ls-Vj	Louise	Vijay	FM	4	morn	-0.379624674015256	-0.924905456173799	KS2	Ls-Vj	Louise	Vijay
2	control	post	0.00694444	KS2	Ls-Vj	Louise	Vijay	FM	4	morn	-0.379624674015256	-0.693532441360366	KS2	Ls-Vj	Louise	Vijay
2	control	post	0.00972222	KS2	Ls-Vj	Louise	Vijay	FM	4	morn	-0.379624674015256	-0.230786411733502	KS2	Ls-Vj	Louise	Vijay
2	control	post	0.0111111	KS2	Ls-Vj	Louise	Vijay	FM	4	morn	-0.379624674015256	0.000586603079929195	KS2	Ls-Vj	Louise	Vijay
2	control	post	0.0125	KS2	Ls-Vj	Louise	Vijay	FM	4	morn	-0.379624674015256	0.231959617893364	KS2	Ls-Vj	Louise	Vijay
2	control	post	0.0166667	KS2	Ls-Vj	Louise	Vijay	FM	4	morn	-0.379624674015256	0.926078662333668	KS2	Ls-Vj	Louise	Vijay
2	control	post	0.0180556	KS2	Ls-Vj	Louise	Vijay	FM	4	morn	-0.379624674015256	1.1574516771471	KS2	Ls-Vj	Louise	Vijay
2	control	post	0.0194444	KS2	Ls-Vj	Louise	Vijay	FM	4	morn	-0.379624674015256	1.38882469196054	KS2	Ls-Vj	Louise	Vijay
2	control	post	0.0208333	KS2	Ls-Vj	Louise	Vijay	FM	4	morn	-0.379624674015256	1.62019770677396	KS2	Ls-Vj	Louise	Vijay
2	outgroup	post	0.00138889	KS2	Jr-Ls	Junior	Louise	FM	3	aft	-0.379624674015256	-1.6190245006141	KS2	Jr-Ls	Junior	Louise
2	outgroup	post	0.00555556	KS2	Jr-Ls	Junior	Louise	FM	3	aft	-0.379624674015256	-0.924905456173799	KS2	Jr-Ls	Junior	Louise
2	outgroup	post	0.00972222	KS2	Jr-Ls	Junior	Louise	FM	1	aft	-0.379624674015256	-0.230786411733502	KS2	Jr-Ls	Junior	Louise
2	outgroup	post	0.0125	KS2	Jr-Ls	Junior	Louise	FM	1	aft	-0.379624674015256	0.231959617893364	KS2	Jr-Ls	Junior	Louise
2	outgroup	post	0.0138889	KS2	Jr-Ls	Junior	Louise	FM	1	aft	-0.379624674015256	0.463332632706799	KS2	Jr-Ls	Junior	Louise
2	outgroup	post	0.0166667	KS2	Jr-Ls	Junior	Louise	FM	1	aft	-0.379624674015256	0.926078662333668	KS2	Jr-Ls	Junior	Louise
2	outgroup	post	0.00416667	KS2	Jr-Vj	Junior	Vijay	MM	4	aft	-0.379624674015256	-1.15627847098723	KS2	Jr-Vj	Junior	Vijay
2	outgroup	post	0.00555556	KS2	Jr-Vj	Junior	Vijay	MM	4	aft	-0.379624674015256	-0.924905456173799	KS2	Jr-Vj	Junior	Vijay
2	outgroup	post	0.00694444	KS2	Jr-Vj	Junior	Vijay	MM	4	aft	-0.379624674015256	-0.693532441360366	KS2	Jr-Vj	Junior	Vijay
2	outgroup	post	0.00972222	KS2	Jr-Vj	Junior	Vijay	MM	1	aft	-0.379624674015256	-0.230786411733502	KS2	Jr-Vj	Junior	Vijay
2	outgroup	post	0.0111111	KS2	Jr-Vj	Junior	Vijay	MM	1	aft	-0.379624674015256	0.000586603079929195	KS2	Jr-Vj	Junior	Vijay
2	outgroup	post	0.0138889	KS2	Jr-Vj	Junior	Vijay	MM	1	aft	-0.379624674015256	0.463332632706799	KS2	Jr-Vj	Junior	Vijay
2	outgroup	post	0.0152778	KS2	Jr-Vj	Junior	Vijay	MM	1	aft	-0.379624674015256	0.694705647520233	KS2	Jr-Vj	Junior	Vijay
2	outgroup	post	0.0166667	KS2	Jr-Vj	Junior	Vijay	MM	1	aft	-0.379624674015256	0.926078662333668	KS2	Jr-Vj	Junior	Vijay
2	outgroup	post	0.00277778	KS2	Ls-Vj	Louise	Vijay	FM	4	aft	-0.379624674015256	-1.38765148580067	KS2	Ls-Vj	Louise	Vijay
2	outgroup	post	0.00416667	KS2	Ls-Vj	Louise	Vijay	FM	4	aft	-0.379624674015256	-1.15627847098723	KS2	Ls-Vj	Louise	Vijay
2	outgroup	post	0.00555556	KS2	Ls-Vj	Louise	Vijay	FM	3	aft	-0.379624674015256	-0.924905456173799	KS2	Ls-Vj	Louise	Vijay
2	outgroup	post	0.00972222	KS2	Ls-Vj	Louise	Vijay	FM	1	aft	-0.379624674015256	-0.230786411733502	KS2	Ls-Vj	Louise	Vijay
2	outgroup	post	0.0125	KS2	Ls-Vj	Louise	Vijay	FM	1	aft	-0.379624674015256	0.231959617893364	KS2	Ls-Vj	Louise	Vijay
2	outgroup	post	0.0138889	KS2	Ls-Vj	Louise	Vijay	FM	1	aft	-0.379624674015256	0.463332632706799	KS2	Ls-Vj	Louise	Vijay
2	outgroup	post	0.0152778	KS2	Ls-Vj	Louise	Vijay	FM	1	aft	-0.379624674015256	0.694705647520233	KS2	Ls-Vj	Louise	Vijay
3	control	post	0.00555556	KS1	Ik-Le	Ikela	Lenore	FF	4	morn	0.538993840407287	-0.924905456173799	KS1	Ik-Le	Ikela	Lenore
3	control	post	0.00694444	KS1	Ik-Le	Ikela	Lenore	FF	4	morn	0.538993840407287	-0.693532441360366	KS1	Ik-Le	Ikela	Lenore
3	control	post	0.00833333	KS1	Ik-Le	Ikela	Lenore	FF	3	morn	0.538993840407287	-0.462159426546935	KS1	Ik-Le	Ikela	Lenore
3	control	post	0.0111111	KS1	Ik-Le	Ikela	Lenore	FF	3	morn	0.538993840407287	0.000586603079929195	KS1	Ik-Le	Ikela	Lenore
3	control	post	0.0125	KS1	Ik-Le	Ikela	Lenore	FF	3	morn	0.538993840407287	0.231959617893364	KS1	Ik-Le	Ikela	Lenore
3	control	post	0.0152778	KS1	Ik-Le	Ikela	Lenore	FF	3	morn	0.538993840407287	0.694705647520233	KS1	Ik-Le	Ikela	Lenore
3	control	post	0.0166667	KS1	Ik-Le	Ikela	Lenore	FF	3	morn	0.538993840407287	0.926078662333668	KS1	Ik-Le	Ikela	Lenore
3	control	post	0.0180556	KS1	Ik-Le	Ikela	Lenore	FF	3	morn	0.538993840407287	1.1574516771471	KS1	Ik-Le	Ikela	Lenore
3	control	post	0.0194444	KS1	Ik-Le	Ikela	Lenore	FF	3	morn	0.538993840407287	1.38882469196054	KS1	Ik-Le	Ikela	Lenore
3	control	post	0.00138889	KS1	Ik-Lo	Ikela	Lolita	FF	3	morn	0.538993840407287	-1.6190245006141	KS1	Ik-Lo	Ikela	Lolita
3	control	post	0.00416667	KS1	Ik-Lo	Ikela	Lolita	FF	3	morn	0.538993840407287	-1.15627847098723	KS1	Ik-Lo	Ikela	Lolita
3	control	post	0.00694444	KS1	Ik-Lo	Ikela	Lolita	FF	3	morn	0.538993840407287	-0.693532441360366	KS1	Ik-Lo	Ikela	Lolita
3	control	post	0.0111111	KS1	Ik-Lo	Ikela	Lolita	FF	3	morn	0.538993840407287	0.000586603079929195	KS1	Ik-Lo	Ikela	Lolita
3	control	post	0.0138889	KS1	Ik-Lo	Ikela	Lolita	FF	3	morn	0.538993840407287	0.463332632706799	KS1	Ik-Lo	Ikela	Lolita
3	control	post	0.0180556	KS1	Ik-Lo	Ikela	Lolita	FF	3	morn	0.538993840407287	1.1574516771471	KS1	Ik-Lo	Ikela	Lolita
3	control	post	0.0194444	KS1	Ik-Lo	Ikela	Lolita	FF	3	morn	0.538993840407287	1.38882469196054	KS1	Ik-Lo	Ikela	Lolita
3	control	post	0.00277778	KS1	Le-Lo	Lenore	Lolita	FF	4	morn	0.538993840407287	-1.38765148580067	KS1	Le-Lo	Lenore	Lolita
3	control	post	0.00416667	KS1	Le-Lo	Lenore	Lolita	FF	4	morn	0.538993840407287	-1.15627847098723	KS1	Le-Lo	Lenore	Lolita
3	control	post	0.00833333	KS1	Le-Lo	Lenore	Lolita	FF	1	morn	0.538993840407287	-0.462159426546935	KS1	Le-Lo	Lenore	Lolita
3	control	post	0.00972222	KS1	Le-Lo	Lenore	Lolita	FF	1	morn	0.538993840407287	-0.230786411733502	KS1	Le-Lo	Lenore	Lolita
3	control	post	0.0111111	KS1	Le-Lo	Lenore	Lolita	FF	1	morn	0.538993840407287	0.000586603079929195	KS1	Le-Lo	Lenore	Lolita
3	control	post	0.0152778	KS1	Le-Lo	Lenore	Lolita	FF	1	morn	0.538993840407287	0.694705647520233	KS1	Le-Lo	Lenore	Lolita
3	control	post	0.0194444	KS1	Le-Lo	Lenore	Lolita	FF	1	morn	0.538993840407287	1.38882469196054	KS1	Le-Lo	Lenore	Lolita
3	outgroup	post	0.00694444	KS1	Ik-Le	Ikela	Lenore	FF	3	aft	0.538993840407287	-0.693532441360366	KS1	Ik-Le	Ikela	Lenore
3	outgroup	post	0.00833333	KS1	Ik-Le	Ikela	Lenore	FF	3	aft	0.538993840407287	-0.462159426546935	KS1	Ik-Le	Ikela	Lenore
3	outgroup	post	0.00972222	KS1	Ik-Le	Ikela	Lenore	FF	3	aft	0.538993840407287	-0.230786411733502	KS1	Ik-Le	Ikela	Lenore
3	outgroup	post	0.0111111	KS1	Ik-Le	Ikela	Lenore	FF	3	aft	0.538993840407287	0.000586603079929195	KS1	Ik-Le	Ikela	Lenore
3	outgroup	post	0.0138889	KS1	Ik-Le	Ikela	Lenore	FF	3	aft	0.538993840407287	0.463332632706799	KS1	Ik-Le	Ikela	Lenore
3	outgroup	post	0.0166667	KS1	Ik-Le	Ikela	Lenore	FF	3	aft	0.538993840407287	0.926078662333668	KS1	Ik-Le	Ikela	Lenore
3	outgroup	post	0.0180556	KS1	Ik-Le	Ikela	Lenore	FF	4	aft	0.538993840407287	1.1574516771471	KS1	Ik-Le	Ikela	Lenore
3	outgroup	post	0.00277778	KS1	Ik-Lo	Ikela	Lolita	FF	4	aft	0.538993840407287	-1.38765148580067	KS1	Ik-Lo	Ikela	Lolita
3	outgroup	post	0.00555556	KS1	Ik-Lo	Ikela	Lolita	FF	4	aft	0.538993840407287	-0.924905456173799	KS1	Ik-Lo	Ikela	Lolita
3	outgroup	post	0.00972222	KS1	Ik-Lo	Ikela	Lolita	FF	4	aft	0.538993840407287	-0.230786411733502	KS1	Ik-Lo	Ikela	Lolita
3	outgroup	post	0.0125	KS1	Ik-Lo	Ikela	Lolita	FF	4	aft	0.538993840407287	0.231959617893364	KS1	Ik-Lo	Ikela	Lolita
3	outgroup	post	0.0152778	KS1	Ik-Lo	Ikela	Lolita	FF	4	aft	0.538993840407287	0.694705647520233	KS1	Ik-Lo	Ikela	Lolita
3	outgroup	post	0.0166667	KS1	Ik-Lo	Ikela	Lolita	FF	4	aft	0.538993840407287	0.926078662333668	KS1	Ik-Lo	Ikela	Lolita
3	outgroup	post	0.0180556	KS1	Ik-Lo	Ikela	Lolita	FF	4	aft	0.538993840407287	1.1574516771471	KS1	Ik-Lo	Ikela	Lolita
3	outgroup	post	0.00138889	KS1	Le-Lo	Lenore	Lolita	FF	4	aft	0.538993840407287	-1.6190245006141	KS1	Le-Lo	Lenore	Lolita
3	outgroup	post	0.00555556	KS1	Le-Lo	Lenore	Lolita	FF	4	aft	0.538993840407287	-0.924905456173799	KS1	Le-Lo	Lenore	Lolita
3	outgroup	post	0.00694444	KS1	Le-Lo	Lenore	Lolita	FF	4	aft	0.538993840407287	-0.693532441360366	KS1	Le-Lo	Lenore	Lolita
3	outgroup	post	0.00833333	KS1	Le-Lo	Lenore	Lolita	FF	4	aft	0.538993840407287	-0.462159426546935	KS1	Le-Lo	Lenore	Lolita
3	outgroup	post	0.00972222	KS1	Le-Lo	Lenore	Lolita	FF	4	aft	0.538993840407287	-0.230786411733502	KS1	Le-Lo	Lenore	Lolita
3	outgroup	post	0.0111111	KS1	Le-Lo	Lenore	Lolita	FF	4	aft	0.538993840407287	0.000586603079929195	KS1	Le-Lo	Lenore	Lolita
3	outgroup	post	0.0138889	KS1	Le-Lo	Lenore	Lolita	FF	4	aft	0.538993840407287	0.463332632706799	KS1	Le-Lo	Lenore	Lolita
3	outgroup	post	0.0208333	KS1	Le-Lo	Lenore	Lolita	FF	4	aft	0.538993840407287	1.62019770677396	KS1	Le-Lo	Lenore	Lolita
3	control	post	0.00277778	KS2	Jr-Ls	Junior	Louise	FM	4	morn	0.538993840407287	-1.38765148580067	KS2	Jr-Ls	Junior	Louise
3	control	post	0.00416667	KS2	Jr-Ls	Junior	Louise	FM	4	morn	0.538993840407287	-1.15627847098723	KS2	Jr-Ls	Junior	Louise
3	control	post	0.0111111	KS2	Jr-Ls	Junior	Louise	FM	4	morn	0.538993840407287	0.000586603079929195	KS2	Jr-Ls	Junior	Louise
3	control	post	0.0125	KS2	Jr-Ls	Junior	Louise	FM	4	morn	0.538993840407287	0.231959617893364	KS2	Jr-Ls	Junior	Louise
3	control	post	0.0138889	KS2	Jr-Ls	Junior	Louise	FM	3	morn	0.538993840407287	0.463332632706799	KS2	Jr-Ls	Junior	Louise
3	control	post	0.0166667	KS2	Jr-Ls	Junior	Louise	FM	4	morn	0.538993840407287	0.926078662333668	KS2	Jr-Ls	Junior	Louise
3	control	post	0.0180556	KS2	Jr-Ls	Junior	Louise	FM	3	morn	0.538993840407287	1.1574516771471	KS2	Jr-Ls	Junior	Louise
3	control	post	0.0194444	KS2	Jr-Ls	Junior	Louise	FM	3	morn	0.538993840407287	1.38882469196054	KS2	Jr-Ls	Junior	Louise
3	control	post	0.0208333	KS2	Jr-Ls	Junior	Louise	FM	3	morn	0.538993840407287	1.62019770677396	KS2	Jr-Ls	Junior	Louise
3	control	post	0.00416667	KS2	Jr-Vj	Junior	Vijay	MM	2	morn	0.538993840407287	-1.15627847098723	KS2	Jr-Vj	Junior	Vijay
3	control	post	0.00555556	KS2	Jr-Vj	Junior	Vijay	MM	2	morn	0.538993840407287	-0.924905456173799	KS2	Jr-Vj	Junior	Vijay
3	control	post	0.00833333	KS2	Jr-Vj	Junior	Vijay	MM	1	morn	0.538993840407287	-0.462159426546935	KS2	Jr-Vj	Junior	Vijay
3	control	post	0.00972222	KS2	Jr-Vj	Junior	Vijay	MM	1	morn	0.538993840407287	-0.230786411733502	KS2	Jr-Vj	Junior	Vijay
3	control	post	0.0111111	KS2	Jr-Vj	Junior	Vijay	MM	2	morn	0.538993840407287	0.000586603079929195	KS2	Jr-Vj	Junior	Vijay
3	control	post	0.0152778	KS2	Jr-Vj	Junior	Vijay	MM	2	morn	0.538993840407287	0.694705647520233	KS2	Jr-Vj	Junior	Vijay
3	control	post	0.0208333	KS2	Jr-Vj	Junior	Vijay	MM	4	morn	0.538993840407287	1.62019770677396	KS2	Jr-Vj	Junior	Vijay
3	control	post	0.00138889	KS2	Ls-Vj	Louise	Vijay	FM	4	morn	0.538993840407287	-1.6190245006141	KS2	Ls-Vj	Louise	Vijay
3	control	post	0.00277778	KS2	Ls-Vj	Louise	Vijay	FM	4	morn	0.538993840407287	-1.38765148580067	KS2	Ls-Vj	Louise	Vijay
3	control	post	0.00416667	KS2	Ls-Vj	Louise	Vijay	FM	4	morn	0.538993840407287	-1.15627847098723	KS2	Ls-Vj	Louise	Vijay
3	control	post	0.00555556	KS2	Ls-Vj	Louise	Vijay	FM	4	morn	0.538993840407287	-0.924905456173799	KS2	Ls-Vj	Louise	Vijay
3	control	post	0.00694444	KS2	Ls-Vj	Louise	Vijay	FM	4	morn	0.538993840407287	-0.693532441360366	KS2	Ls-Vj	Louise	Vijay
3	control	post	0.00833333	KS2	Ls-Vj	Louise	Vijay	FM	4	morn	0.538993840407287	-0.462159426546935	KS2	Ls-Vj	Louise	Vijay
3	control	post	0.00972222	KS2	Ls-Vj	Louise	Vijay	FM	4	morn	0.538993840407287	-0.230786411733502	KS2	Ls-Vj	Louise	Vijay
3	control	post	0.0125	KS2	Ls-Vj	Louise	Vijay	FM	4	morn	0.538993840407287	0.231959617893364	KS2	Ls-Vj	Louise	Vijay
3	control	post	0.0138889	KS2	Ls-Vj	Louise	Vijay	FM	2	morn	0.538993840407287	0.463332632706799	KS2	Ls-Vj	Louise	Vijay
3	control	post	0.0152778	KS2	Ls-Vj	Louise	Vijay	FM	4	morn	0.538993840407287	0.694705647520233	KS2	Ls-Vj	Louise	Vijay
3	control	post	0.0166667	KS2	Ls-Vj	Louise	Vijay	FM	4	morn	0.538993840407287	0.926078662333668	KS2	Ls-Vj	Louise	Vijay
3	control	post	0.0194444	KS2	Ls-Vj	Louise	Vijay	FM	4	morn	0.538993840407287	1.38882469196054	KS2	Ls-Vj	Louise	Vijay
3	outgroup	post	0.00138889	KS2	Jr-Ls	Junior	Louise	FM	3	aft	0.538993840407287	-1.6190245006141	KS2	Jr-Ls	Junior	Louise
3	outgroup	post	0.00555556	KS2	Jr-Ls	Junior	Louise	FM	3	aft	0.538993840407287	-0.924905456173799	KS2	Jr-Ls	Junior	Louise
3	outgroup	post	0.00694444	KS2	Jr-Ls	Junior	Louise	FM	3	aft	0.538993840407287	-0.693532441360366	KS2	Jr-Ls	Junior	Louise
3	outgroup	post	0.0138889	KS2	Jr-Ls	Junior	Louise	FM	3	aft	0.538993840407287	0.463332632706799	KS2	Jr-Ls	Junior	Louise
3	outgroup	post	0.0152778	KS2	Jr-Ls	Junior	Louise	FM	4	aft	0.538993840407287	0.694705647520233	KS2	Jr-Ls	Junior	Louise
3	outgroup	post	0.0180556	KS2	Jr-Ls	Junior	Louise	FM	4	aft	0.538993840407287	1.1574516771471	KS2	Jr-Ls	Junior	Louise
3	outgroup	post	0.0208333	KS2	Jr-Ls	Junior	Louise	FM	4	aft	0.538993840407287	1.62019770677396	KS2	Jr-Ls	Junior	Louise
3	outgroup	post	0.00138889	KS2	Jr-Vj	Junior	Vijay	MM	4	aft	0.538993840407287	-1.6190245006141	KS2	Jr-Vj	Junior	Vijay
3	outgroup	post	0.00277778	KS2	Jr-Vj	Junior	Vijay	MM	4	aft	0.538993840407287	-1.38765148580067	KS2	Jr-Vj	Junior	Vijay
3	outgroup	post	0.00833333	KS2	Jr-Vj	Junior	Vijay	MM	4	aft	0.538993840407287	-0.462159426546935	KS2	Jr-Vj	Junior	Vijay
3	outgroup	post	0.0152778	KS2	Jr-Vj	Junior	Vijay	MM	4	aft	0.538993840407287	0.694705647520233	KS2	Jr-Vj	Junior	Vijay
3	outgroup	post	0.0166667	KS2	Jr-Vj	Junior	Vijay	MM	4	aft	0.538993840407287	0.926078662333668	KS2	Jr-Vj	Junior	Vijay
3	outgroup	post	0.0208333	KS2	Jr-Vj	Junior	Vijay	MM	4	aft	0.538993840407287	1.62019770677396	KS2	Jr-Vj	Junior	Vijay
3	outgroup	post	0.00277778	KS2	Ls-Vj	Louise	Vijay	FM	4	aft	0.538993840407287	-1.38765148580067	KS2	Ls-Vj	Louise	Vijay
3	outgroup	post	0.00416667	KS2	Ls-Vj	Louise	Vijay	FM	4	aft	0.538993840407287	-1.15627847098723	KS2	Ls-Vj	Louise	Vijay
3	outgroup	post	0.00833333	KS2	Ls-Vj	Louise	Vijay	FM	4	aft	0.538993840407287	-0.462159426546935	KS2	Ls-Vj	Louise	Vijay
3	outgroup	post	0.0138889	KS2	Ls-Vj	Louise	Vijay	FM	4	aft	0.538993840407287	0.463332632706799	KS2	Ls-Vj	Louise	Vijay
3	outgroup	post	0.0152778	KS2	Ls-Vj	Louise	Vijay	FM	4	aft	0.538993840407287	0.694705647520233	KS2	Ls-Vj	Louise	Vijay
3	outgroup	post	0.0166667	KS2	Ls-Vj	Louise	Vijay	FM	4	aft	0.538993840407287	0.926078662333668	KS2	Ls-Vj	Louise	Vijay
4	outgroup	post	0.00277778	KS1	Ik-Le	Ikela	Lenore	FF	3	morn	1.45761235482983	-1.38765148580067	KS1	Ik-Le	Ikela	Lenore
4	outgroup	post	0.00555556	KS1	Ik-Le	Ikela	Lenore	FF	3	morn	1.45761235482983	-0.924905456173799	KS1	Ik-Le	Ikela	Lenore
4	outgroup	post	0.00694444	KS1	Ik-Le	Ikela	Lenore	FF	3	morn	1.45761235482983	-0.693532441360366	KS1	Ik-Le	Ikela	Lenore
4	outgroup	post	0.00833333	KS1	Ik-Le	Ikela	Lenore	FF	3	morn	1.45761235482983	-0.462159426546935	KS1	Ik-Le	Ikela	Lenore
4	outgroup	post	0.0125	KS1	Ik-Le	Ikela	Lenore	FF	3	morn	1.45761235482983	0.231959617893364	KS1	Ik-Le	Ikela	Lenore
4	outgroup	post	0.0152778	KS1	Ik-Le	Ikela	Lenore	FF	3	morn	1.45761235482983	0.694705647520233	KS1	Ik-Le	Ikela	Lenore
4	outgroup	post	0.0166667	KS1	Ik-Le	Ikela	Lenore	FF	3	morn	1.45761235482983	0.926078662333668	KS1	Ik-Le	Ikela	Lenore
4	outgroup	post	0.0194444	KS1	Ik-Le	Ikela	Lenore	FF	1	morn	1.45761235482983	1.38882469196054	KS1	Ik-Le	Ikela	Lenore
4	outgroup	post	0.00416667	KS1	Ik-Lo	Ikela	Lolita	FF	2	morn	1.45761235482983	-1.15627847098723	KS1	Ik-Lo	Ikela	Lolita
4	outgroup	post	0.00694444	KS1	Ik-Lo	Ikela	Lolita	FF	2	morn	1.45761235482983	-0.693532441360366	KS1	Ik-Lo	Ikela	Lolita
4	outgroup	post	0.00833333	KS1	Ik-Lo	Ikela	Lolita	FF	2	morn	1.45761235482983	-0.462159426546935	KS1	Ik-Lo	Ikela	Lolita
4	outgroup	post	0.00972222	KS1	Ik-Lo	Ikela	Lolita	FF	2	morn	1.45761235482983	-0.230786411733502	KS1	Ik-Lo	Ikela	Lolita
4	outgroup	post	0.0111111	KS1	Ik-Lo	Ikela	Lolita	FF	2	morn	1.45761235482983	0.000586603079929195	KS1	Ik-Lo	Ikela	Lolita
4	outgroup	post	0.0138889	KS1	Ik-Lo	Ikela	Lolita	FF	2	morn	1.45761235482983	0.463332632706799	KS1	Ik-Lo	Ikela	Lolita
4	outgroup	post	0.0152778	KS1	Ik-Lo	Ikela	Lolita	FF	2	morn	1.45761235482983	0.694705647520233	KS1	Ik-Lo	Ikela	Lolita
4	outgroup	post	0.0166667	KS1	Ik-Lo	Ikela	Lolita	FF	2	morn	1.45761235482983	0.926078662333668	KS1	Ik-Lo	Ikela	Lolita
4	outgroup	post	0.0208333	KS1	Ik-Lo	Ikela	Lolita	FF	3	morn	1.45761235482983	1.62019770677396	KS1	Ik-Lo	Ikela	Lolita
4	outgroup	post	0.00138889	KS1	Le-Lo	Lenore	Lolita	FF	3	morn	1.45761235482983	-1.6190245006141	KS1	Le-Lo	Lenore	Lolita
4	outgroup	post	0.00555556	KS1	Le-Lo	Lenore	Lolita	FF	3	morn	1.45761235482983	-0.924905456173799	KS1	Le-Lo	Lenore	Lolita
4	outgroup	post	0.00694444	KS1	Le-Lo	Lenore	Lolita	FF	3	morn	1.45761235482983	-0.693532441360366	KS1	Le-Lo	Lenore	Lolita
4	outgroup	post	0.00972222	KS1	Le-Lo	Lenore	Lolita	FF	3	morn	1.45761235482983	-0.230786411733502	KS1	Le-Lo	Lenore	Lolita
4	outgroup	post	0.0111111	KS1	Le-Lo	Lenore	Lolita	FF	3	morn	1.45761235482983	0.000586603079929195	KS1	Le-Lo	Lenore	Lolita
4	outgroup	post	0.0125	KS1	Le-Lo	Lenore	Lolita	FF	3	morn	1.45761235482983	0.231959617893364	KS1	Le-Lo	Lenore	Lolita
4	outgroup	post	0.0138889	KS1	Le-Lo	Lenore	Lolita	FF	3	morn	1.45761235482983	0.463332632706799	KS1	Le-Lo	Lenore	Lolita
4	outgroup	post	0.0152778	KS1	Le-Lo	Lenore	Lolita	FF	3	morn	1.45761235482983	0.694705647520233	KS1	Le-Lo	Lenore	Lolita
4	control	post	0.00138889	KS1	Ik-Le	Ikela	Lenore	FF	1	aft	1.45761235482983	-1.6190245006141	KS1	Ik-Le	Ikela	Lenore
4	control	post	0.00416667	KS1	Ik-Le	Ikela	Lenore	FF	1	aft	1.45761235482983	-1.15627847098723	KS1	Ik-Le	Ikela	Lenore
4	control	post	0.00694444	KS1	Ik-Le	Ikela	Lenore	FF	1	aft	1.45761235482983	-0.693532441360366	KS1	Ik-Le	Ikela	Lenore
4	control	post	0.0166667	KS1	Ik-Le	Ikela	Lenore	FF	3	aft	1.45761235482983	0.926078662333668	KS1	Ik-Le	Ikela	Lenore
4	control	post	0.0194444	KS1	Ik-Le	Ikela	Lenore	FF	4	aft	1.45761235482983	1.38882469196054	KS1	Ik-Le	Ikela	Lenore
4	control	post	0.00138889	KS1	Ik-Lo	Ikela	Lolita	FF	4	aft	1.45761235482983	-1.6190245006141	KS1	Ik-Lo	Ikela	Lolita
4	control	post	0.00416667	KS1	Ik-Lo	Ikela	Lolita	FF	4	aft	1.45761235482983	-1.15627847098723	KS1	Ik-Lo	Ikela	Lolita
4	control	post	0.00555556	KS1	Ik-Lo	Ikela	Lolita	FF	4	aft	1.45761235482983	-0.924905456173799	KS1	Ik-Lo	Ikela	Lolita
4	control	post	0.00694444	KS1	Ik-Lo	Ikela	Lolita	FF	4	aft	1.45761235482983	-0.693532441360366	KS1	Ik-Lo	Ikela	Lolita
4	control	post	0.00833333	KS1	Ik-Lo	Ikela	Lolita	FF	4	aft	1.45761235482983	-0.462159426546935	KS1	Ik-Lo	Ikela	Lolita
4	control	post	0.0111111	KS1	Ik-Lo	Ikela	Lolita	FF	4	aft	1.45761235482983	0.000586603079929195	KS1	Ik-Lo	Ikela	Lolita
4	control	post	0.0125	KS1	Ik-Lo	Ikela	Lolita	FF	4	aft	1.45761235482983	0.231959617893364	KS1	Ik-Lo	Ikela	Lolita
4	control	post	0.0138889	KS1	Ik-Lo	Ikela	Lolita	FF	4	aft	1.45761235482983	0.463332632706799	KS1	Ik-Lo	Ikela	Lolita
4	control	post	0.0180556	KS1	Ik-Lo	Ikela	Lolita	FF	4	aft	1.45761235482983	1.1574516771471	KS1	Ik-Lo	Ikela	Lolita
4	control	post	0.0194444	KS1	Ik-Lo	Ikela	Lolita	FF	4	aft	1.45761235482983	1.38882469196054	KS1	Ik-Lo	Ikela	Lolita
4	control	post	0.0208333	KS1	Ik-Lo	Ikela	Lolita	FF	4	aft	1.45761235482983	1.62019770677396	KS1	Ik-Lo	Ikela	Lolita
4	control	post	0.00277778	KS1	Le-Lo	Lenore	Lolita	FF	4	aft	1.45761235482983	-1.38765148580067	KS1	Le-Lo	Lenore	Lolita
4	control	post	0.00694444	KS1	Le-Lo	Lenore	Lolita	FF	4	aft	1.45761235482983	-0.693532441360366	KS1	Le-Lo	Lenore	Lolita
4	control	post	0.00972222	KS1	Le-Lo	Lenore	Lolita	FF	4	aft	1.45761235482983	-0.230786411733502	KS1	Le-Lo	Lenore	Lolita
4	control	post	0.0125	KS1	Le-Lo	Lenore	Lolita	FF	4	aft	1.45761235482983	0.231959617893364	KS1	Le-Lo	Lenore	Lolita
4	control	post	0.0138889	KS1	Le-Lo	Lenore	Lolita	FF	4	aft	1.45761235482983	0.463332632706799	KS1	Le-Lo	Lenore	Lolita
4	control	post	0.0194444	KS1	Le-Lo	Lenore	Lolita	FF	3	aft	1.45761235482983	1.38882469196054	KS1	Le-Lo	Lenore	Lolita
4	outgroup	post	0.00138889	KS2	Jr-Ls	Junior	Louise	FM	1	morn	1.45761235482983	-1.6190245006141	KS2	Jr-Ls	Junior	Louise
4	outgroup	post	0.00416667	KS2	Jr-Ls	Junior	Louise	FM	1	morn	1.45761235482983	-1.15627847098723	KS2	Jr-Ls	Junior	Louise
4	outgroup	post	0.00555556	KS2	Jr-Ls	Junior	Louise	FM	1	morn	1.45761235482983	-0.924905456173799	KS2	Jr-Ls	Junior	Louise
4	outgroup	post	0.00694444	KS2	Jr-Ls	Junior	Louise	FM	1	morn	1.45761235482983	-0.693532441360366	KS2	Jr-Ls	Junior	Louise
4	outgroup	post	0.0138889	KS2	Jr-Ls	Junior	Louise	FM	1	morn	1.45761235482983	0.463332632706799	KS2	Jr-Ls	Junior	Louise
4	outgroup	post	0.0166667	KS2	Jr-Ls	Junior	Louise	FM	4	morn	1.45761235482983	0.926078662333668	KS2	Jr-Ls	Junior	Louise
4	outgroup	post	0.0180556	KS2	Jr-Ls	Junior	Louise	FM	4	morn	1.45761235482983	1.1574516771471	KS2	Jr-Ls	Junior	Louise
4	outgroup	post	0.0194444	KS2	Jr-Ls	Junior	Louise	FM	4	morn	1.45761235482983	1.38882469196054	KS2	Jr-Ls	Junior	Louise
4	outgroup	post	0.0208333	KS2	Jr-Ls	Junior	Louise	FM	4	morn	1.45761235482983	1.62019770677396	KS2	Jr-Ls	Junior	Louise
4	outgroup	post	0.00138889	KS2	Jr-Vj	Junior	Vijay	MM	4	morn	1.45761235482983	-1.6190245006141	KS2	Jr-Vj	Junior	Vijay
4	outgroup	post	0.00277778	KS2	Jr-Vj	Junior	Vijay	MM	4	morn	1.45761235482983	-1.38765148580067	KS2	Jr-Vj	Junior	Vijay
4	outgroup	post	0.00416667	KS2	Jr-Vj	Junior	Vijay	MM	4	morn	1.45761235482983	-1.15627847098723	KS2	Jr-Vj	Junior	Vijay
4	outgroup	post	0.00694444	KS2	Jr-Vj	Junior	Vijay	MM	4	morn	1.45761235482983	-0.693532441360366	KS2	Jr-Vj	Junior	Vijay
4	outgroup	post	0.0111111	KS2	Jr-Vj	Junior	Vijay	MM	4	morn	1.45761235482983	0.000586603079929195	KS2	Jr-Vj	Junior	Vijay
4	outgroup	post	0.0125	KS2	Jr-Vj	Junior	Vijay	MM	4	morn	1.45761235482983	0.231959617893364	KS2	Jr-Vj	Junior	Vijay
4	outgroup	post	0.0138889	KS2	Jr-Vj	Junior	Vijay	MM	4	morn	1.45761235482983	0.463332632706799	KS2	Jr-Vj	Junior	Vijay
4	outgroup	post	0.0152778	KS2	Jr-Vj	Junior	Vijay	MM	4	morn	1.45761235482983	0.694705647520233	KS2	Jr-Vj	Junior	Vijay
4	outgroup	post	0.0194444	KS2	Jr-Vj	Junior	Vijay	MM	1	morn	1.45761235482983	1.38882469196054	KS2	Jr-Vj	Junior	Vijay
4	outgroup	post	0.0208333	KS2	Jr-Vj	Junior	Vijay	MM	1	morn	1.45761235482983	1.62019770677396	KS2	Jr-Vj	Junior	Vijay
4	outgroup	post	0.00972222	KS2	Ls-Vj	Louise	Vijay	FM	4	morn	1.45761235482983	-0.230786411733502	KS2	Ls-Vj	Louise	Vijay
4	outgroup	post	0.0125	KS2	Ls-Vj	Louise	Vijay	FM	4	morn	1.45761235482983	0.231959617893364	KS2	Ls-Vj	Louise	Vijay
4	control	post	0.00138889	KS2	Jr-Ls	Junior	Louise	FM	3	aft	1.45761235482983	-1.6190245006141	KS2	Jr-Ls	Junior	Louise
4	control	post	0.00277778	KS2	Jr-Ls	Junior	Louise	FM	1	aft	1.45761235482983	-1.38765148580067	KS2	Jr-Ls	Junior	Louise
4	control	post	0.00416667	KS2	Jr-Ls	Junior	Louise	FM	1	aft	1.45761235482983	-1.15627847098723	KS2	Jr-Ls	Junior	Louise
4	control	post	0.00694444	KS2	Jr-Ls	Junior	Louise	FM	1	aft	1.45761235482983	-0.693532441360366	KS2	Jr-Ls	Junior	Louise
4	control	post	0.00972222	KS2	Jr-Ls	Junior	Louise	FM	1	aft	1.45761235482983	-0.230786411733502	KS2	Jr-Ls	Junior	Louise
4	control	post	0.0152778	KS2	Jr-Ls	Junior	Louise	FM	1	aft	1.45761235482983	0.694705647520233	KS2	Jr-Ls	Junior	Louise
4	control	post	0.0166667	KS2	Jr-Ls	Junior	Louise	FM	1	aft	1.45761235482983	0.926078662333668	KS2	Jr-Ls	Junior	Louise
4	control	post	0.0208333	KS2	Jr-Ls	Junior	Louise	FM	1	aft	1.45761235482983	1.62019770677396	KS2	Jr-Ls	Junior	Louise
4	control	post	0.00138889	KS2	Jr-Vj	Junior	Vijay	MM	1	aft	1.45761235482983	-1.6190245006141	KS2	Jr-Vj	Junior	Vijay
4	control	post	0.00277778	KS2	Jr-Vj	Junior	Vijay	MM	1	aft	1.45761235482983	-1.38765148580067	KS2	Jr-Vj	Junior	Vijay
4	control	post	0.00555556	KS2	Jr-Vj	Junior	Vijay	MM	1	aft	1.45761235482983	-0.924905456173799	KS2	Jr-Vj	Junior	Vijay
4	control	post	0.00694444	KS2	Jr-Vj	Junior	Vijay	MM	1	aft	1.45761235482983	-0.693532441360366	KS2	Jr-Vj	Junior	Vijay
4	control	post	0.0125	KS2	Jr-Vj	Junior	Vijay	MM	1	aft	1.45761235482983	0.231959617893364	KS2	Jr-Vj	Junior	Vijay
4	control	post	0.0180556	KS2	Jr-Vj	Junior	Vijay	MM	2	aft	1.45761235482983	1.1574516771471	KS2	Jr-Vj	Junior	Vijay
4	control	post	0.00277778	KS2	Ls-Vj	Louise	Vijay	FM	1	aft	1.45761235482983	-1.38765148580067	KS2	Ls-Vj	Louise	Vijay
4	control	post	0.00833333	KS2	Ls-Vj	Louise	Vijay	FM	2	aft	1.45761235482983	-0.462159426546935	KS2	Ls-Vj	Louise	Vijay
4	control	post	0.0180556	KS2	Ls-Vj	Louise	Vijay	FM	2	aft	1.45761235482983	1.1574516771471	KS2	Ls-Vj	Louise	Vijay
1	control	post	0.00138889	FZ1	Pa-Zo	Panisco	Zomi	FM	4	morn	-1.2982431884378	-1.6190245006141	FZ1	Pa-Zo	Panisco	Zomi
1	control	post	0.00277778	FZ1	Pa-Zo	Panisco	Zomi	FM	4	morn	-1.2982431884378	-1.38765148580067	FZ1	Pa-Zo	Panisco	Zomi
1	control	post	0.00416667	FZ1	Pa-Zo	Panisco	Zomi	FM	4	morn	-1.2982431884378	-1.15627847098723	FZ1	Pa-Zo	Panisco	Zomi
1	control	post	0.00694444	FZ1	Pa-Zo	Panisco	Zomi	FM	4	morn	-1.2982431884378	-0.693532441360366	FZ1	Pa-Zo	Panisco	Zomi
1	control	post	0.00833333	FZ1	Pa-Zo	Panisco	Zomi	FM	4	morn	-1.2982431884378	-0.462159426546935	FZ1	Pa-Zo	Panisco	Zomi
1	control	post	0.00972222	FZ1	Pa-Zo	Panisco	Zomi	FM	4	morn	-1.2982431884378	-0.230786411733502	FZ1	Pa-Zo	Panisco	Zomi
1	control	post	0.0138889	FZ1	Pa-Zo	Panisco	Zomi	FM	NV	morn	-1.2982431884378	0.463332632706799	FZ1	Pa-Zo	Panisco	Zomi
1	control	post	0.0180556	FZ1	Pa-Zo	Panisco	Zomi	FM	NV	morn	-1.2982431884378	1.1574516771471	FZ1	Pa-Zo	Panisco	Zomi
1	control	post	0.0194444	FZ1	Pa-Zo	Panisco	Zomi	FM	NV	morn	-1.2982431884378	1.38882469196054	FZ1	Pa-Zo	Panisco	Zomi
1	control	post	0.00416667	FZ1	Pa-Sa	Panisco	Sambo	MM	4	morn	-1.2982431884378	-1.15627847098723	FZ1	Pa-Sa	Panisco	Sambo
1	control	post	0.00833333	FZ1	Pa-Sa	Panisco	Sambo	MM	4	morn	-1.2982431884378	-0.462159426546935	FZ1	Pa-Sa	Panisco	Sambo
1	control	post	0.00972222	FZ1	Pa-Sa	Panisco	Sambo	MM	4	morn	-1.2982431884378	-0.230786411733502	FZ1	Pa-Sa	Panisco	Sambo
1	control	post	0.0166667	FZ1	Pa-Sa	Panisco	Sambo	MM	NV	morn	-1.2982431884378	0.926078662333668	FZ1	Pa-Sa	Panisco	Sambo
1	control	post	0.0208333	FZ1	Pa-Sa	Panisco	Sambo	MM	4	morn	-1.2982431884378	1.62019770677396	FZ1	Pa-Sa	Panisco	Sambo
1	control	post	0.00416667	FZ1	Pa-Ya	Panisco	Yango	MM	3	morn	-1.2982431884378	-1.15627847098723	FZ1	Pa-Ya	Panisco	Yango
1	control	post	0.00555556	FZ1	Pa-Ya	Panisco	Yango	MM	3	morn	-1.2982431884378	-0.924905456173799	FZ1	Pa-Ya	Panisco	Yango
1	control	post	0.00833333	FZ1	Pa-Ya	Panisco	Yango	MM	3	morn	-1.2982431884378	-0.462159426546935	FZ1	Pa-Ya	Panisco	Yango
1	control	post	0.0138889	FZ1	Pa-Ya	Panisco	Yango	MM	NV	morn	-1.2982431884378	0.463332632706799	FZ1	Pa-Ya	Panisco	Yango
1	control	post	0.0194444	FZ1	Pa-Ya	Panisco	Yango	MM	NV	morn	-1.2982431884378	1.38882469196054	FZ1	Pa-Ya	Panisco	Yango
1	control	post	0.0208333	FZ1	Pa-Ya	Panisco	Yango	MM	NV	morn	-1.2982431884378	1.62019770677396	FZ1	Pa-Ya	Panisco	Yango
1	control	post	0.00138889	FZ1	Pa-Xo	Panisco	Xola	FM	4	morn	-1.2982431884378	-1.6190245006141	FZ1	Pa-Xo	Panisco	Xola
1	control	post	0.00277778	FZ1	Pa-Xo	Panisco	Xola	FM	4	morn	-1.2982431884378	-1.38765148580067	FZ1	Pa-Xo	Panisco	Xola
1	control	post	0.00694444	FZ1	Pa-Xo	Panisco	Xola	FM	4	morn	-1.2982431884378	-0.693532441360366	FZ1	Pa-Xo	Panisco	Xola
1	control	post	0.00833333	FZ1	Pa-Xo	Panisco	Xola	FM	4	morn	-1.2982431884378	-0.462159426546935	FZ1	Pa-Xo	Panisco	Xola
1	control	post	0.0125	FZ1	Pa-Xo	Panisco	Xola	FM	4	morn	-1.2982431884378	0.231959617893364	FZ1	Pa-Xo	Panisco	Xola
1	control	post	0.0180556	FZ1	Pa-Xo	Panisco	Xola	FM	NV	morn	-1.2982431884378	1.1574516771471	FZ1	Pa-Xo	Panisco	Xola
1	control	post	0.0194444	FZ1	Pa-Xo	Panisco	Xola	FM	NV	morn	-1.2982431884378	1.38882469196054	FZ1	Pa-Xo	Panisco	Xola
1	control	post	0.0208333	FZ1	Pa-Xo	Panisco	Xola	FM	NV	morn	-1.2982431884378	1.62019770677396	FZ1	Pa-Xo	Panisco	Xola
1	control	post	0.00138889	FZ1	Pa-Xe	Panisco	Xekele	FM	4	morn	-1.2982431884378	-1.6190245006141	FZ1	Pa-Xe	Panisco	Xekele
1	control	post	0.00833333	FZ1	Pa-Xe	Panisco	Xekele	FM	4	morn	-1.2982431884378	-0.462159426546935	FZ1	Pa-Xe	Panisco	Xekele
1	control	post	0.00972222	FZ1	Pa-Xe	Panisco	Xekele	FM	4	morn	-1.2982431884378	-0.230786411733502	FZ1	Pa-Xe	Panisco	Xekele
1	control	post	0.0166667	FZ1	Pa-Xe	Panisco	Xekele	FM	4	morn	-1.2982431884378	0.926078662333668	FZ1	Pa-Xe	Panisco	Xekele
1	control	post	0.0180556	FZ1	Pa-Xe	Panisco	Xekele	FM	NV	morn	-1.2982431884378	1.1574516771471	FZ1	Pa-Xe	Panisco	Xekele
1	control	post	0.0208333	FZ1	Pa-Xe	Panisco	Xekele	FM	NV	morn	-1.2982431884378	1.62019770677396	FZ1	Pa-Xe	Panisco	Xekele
1	control	post	0.00416667	FZ1	Sa-Zo	Sambo	Zomi	FM	1	morn	-1.2982431884378	-1.15627847098723	FZ1	Sa-Zo	Sambo	Zomi
1	control	post	0.00694444	FZ1	Sa-Zo	Sambo	Zomi	FM	1	morn	-1.2982431884378	-0.693532441360366	FZ1	Sa-Zo	Sambo	Zomi
1	control	post	0.0125	FZ1	Sa-Zo	Sambo	Zomi	FM	NV	morn	-1.2982431884378	0.231959617893364	FZ1	Sa-Zo	Sambo	Zomi
1	control	post	0.0138889	FZ1	Sa-Zo	Sambo	Zomi	FM	NV	morn	-1.2982431884378	0.463332632706799	FZ1	Sa-Zo	Sambo	Zomi
1	control	post	0.0152778	FZ1	Sa-Zo	Sambo	Zomi	FM	4	morn	-1.2982431884378	0.694705647520233	FZ1	Sa-Zo	Sambo	Zomi
1	control	post	0.0180556	FZ1	Sa-Zo	Sambo	Zomi	FM	4	morn	-1.2982431884378	1.1574516771471	FZ1	Sa-Zo	Sambo	Zomi
1	control	post	0.0194444	FZ1	Sa-Zo	Sambo	Zomi	FM	4	morn	-1.2982431884378	1.38882469196054	FZ1	Sa-Zo	Sambo	Zomi
1	control	post	0.00138889	FZ1	Sa-Ya	Sambo	Yango	MM	2	morn	-1.2982431884378	-1.6190245006141	FZ1	Sa-Ya	Sambo	Yango
1	control	post	0.00277778	FZ1	Sa-Ya	Sambo	Yango	MM	4	morn	-1.2982431884378	-1.38765148580067	FZ1	Sa-Ya	Sambo	Yango
1	control	post	0.00694444	FZ1	Sa-Ya	Sambo	Yango	MM	4	morn	-1.2982431884378	-0.693532441360366	FZ1	Sa-Ya	Sambo	Yango
1	control	post	0.00833333	FZ1	Sa-Ya	Sambo	Yango	MM	4	morn	-1.2982431884378	-0.462159426546935	FZ1	Sa-Ya	Sambo	Yango
1	control	post	0.00972222	FZ1	Sa-Ya	Sambo	Yango	MM	4	morn	-1.2982431884378	-0.230786411733502	FZ1	Sa-Ya	Sambo	Yango
1	control	post	0.0125	FZ1	Sa-Ya	Sambo	Yango	MM	NV	morn	-1.2982431884378	0.231959617893364	FZ1	Sa-Ya	Sambo	Yango
1	control	post	0.0138889	FZ1	Sa-Ya	Sambo	Yango	MM	NV	morn	-1.2982431884378	0.463332632706799	FZ1	Sa-Ya	Sambo	Yango
1	control	post	0.0152778	FZ1	Sa-Ya	Sambo	Yango	MM	NV	morn	-1.2982431884378	0.694705647520233	FZ1	Sa-Ya	Sambo	Yango
1	control	post	0.0180556	FZ1	Sa-Ya	Sambo	Yango	MM	4	morn	-1.2982431884378	1.1574516771471	FZ1	Sa-Ya	Sambo	Yango
1	control	post	0.0194444	FZ1	Sa-Ya	Sambo	Yango	MM	4	morn	-1.2982431884378	1.38882469196054	FZ1	Sa-Ya	Sambo	Yango
1	control	post	0.0208333	FZ1	Sa-Ya	Sambo	Yango	MM	4	morn	-1.2982431884378	1.62019770677396	FZ1	Sa-Ya	Sambo	Yango
1	control	post	0.00138889	FZ1	Sa-Xo	Sambo	Xola	FM	4	morn	-1.2982431884378	-1.6190245006141	FZ1	Sa-Xo	Sambo	Xola
1	control	post	0.00416667	FZ1	Sa-Xo	Sambo	Xola	FM	4	morn	-1.2982431884378	-1.15627847098723	FZ1	Sa-Xo	Sambo	Xola
1	control	post	0.00694444	FZ1	Sa-Xo	Sambo	Xola	FM	4	morn	-1.2982431884378	-0.693532441360366	FZ1	Sa-Xo	Sambo	Xola
1	control	post	0.00833333	FZ1	Sa-Xo	Sambo	Xola	FM	4	morn	-1.2982431884378	-0.462159426546935	FZ1	Sa-Xo	Sambo	Xola
1	control	post	0.00972222	FZ1	Sa-Xo	Sambo	Xola	FM	4	morn	-1.2982431884378	-0.230786411733502	FZ1	Sa-Xo	Sambo	Xola
1	control	post	0.0111111	FZ1	Sa-Xo	Sambo	Xola	FM	4	morn	-1.2982431884378	0.000586603079929195	FZ1	Sa-Xo	Sambo	Xola
1	control	post	0.0152778	FZ1	Sa-Xo	Sambo	Xola	FM	4	morn	-1.2982431884378	0.694705647520233	FZ1	Sa-Xo	Sambo	Xola
1	control	post	0.0208333	FZ1	Sa-Xo	Sambo	Xola	FM	4	morn	-1.2982431884378	1.62019770677396	FZ1	Sa-Xo	Sambo	Xola
1	control	post	0.00277778	FZ1	Sa-Xe	Sambo	Xekele	FM	4	morn	-1.2982431884378	-1.38765148580067	FZ1	Sa-Xe	Sambo	Xekele
1	control	post	0.00416667	FZ1	Sa-Xe	Sambo	Xekele	FM	4	morn	-1.2982431884378	-1.15627847098723	FZ1	Sa-Xe	Sambo	Xekele
1	control	post	0.00833333	FZ1	Sa-Xe	Sambo	Xekele	FM	4	morn	-1.2982431884378	-0.462159426546935	FZ1	Sa-Xe	Sambo	Xekele
1	control	post	0.0111111	FZ1	Sa-Xe	Sambo	Xekele	FM	4	morn	-1.2982431884378	0.000586603079929195	FZ1	Sa-Xe	Sambo	Xekele
1	control	post	0.0125	FZ1	Sa-Xe	Sambo	Xekele	FM	4	morn	-1.2982431884378	0.231959617893364	FZ1	Sa-Xe	Sambo	Xekele
1	control	post	0.0180556	FZ1	Sa-Xe	Sambo	Xekele	FM	4	morn	-1.2982431884378	1.1574516771471	FZ1	Sa-Xe	Sambo	Xekele
1	control	post	0.0208333	FZ1	Sa-Xe	Sambo	Xekele	FM	4	morn	-1.2982431884378	1.62019770677396	FZ1	Sa-Xe	Sambo	Xekele
1	control	post	0.00138889	FZ1	Ya-Zo	Yango	Zomi	FM	3	morn	-1.2982431884378	-1.6190245006141	FZ1	Ya-Zo	Yango	Zomi
1	control	post	0.00277778	FZ1	Ya-Zo	Yango	Zomi	FM	4	morn	-1.2982431884378	-1.38765148580067	FZ1	Ya-Zo	Yango	Zomi
1	control	post	0.0111111	FZ1	Ya-Zo	Yango	Zomi	FM	NV	morn	-1.2982431884378	0.000586603079929195	FZ1	Ya-Zo	Yango	Zomi
1	control	post	0.0138889	FZ1	Ya-Zo	Yango	Zomi	FM	NV	morn	-1.2982431884378	0.463332632706799	FZ1	Ya-Zo	Yango	Zomi
1	control	post	0.0152778	FZ1	Ya-Zo	Yango	Zomi	FM	3	morn	-1.2982431884378	0.694705647520233	FZ1	Ya-Zo	Yango	Zomi
1	control	post	0.0194444	FZ1	Ya-Zo	Yango	Zomi	FM	NV	morn	-1.2982431884378	1.38882469196054	FZ1	Ya-Zo	Yango	Zomi
1	control	post	0.00138889	FZ1	Mi-Zo	Mixi	Zomi	FF	4	morn	-1.2982431884378	-1.6190245006141	FZ1	Mi-Zo	Mixi	Zomi
1	control	post	0.00277778	FZ1	Mi-Zo	Mixi	Zomi	FF	4	morn	-1.2982431884378	-1.38765148580067	FZ1	Mi-Zo	Mixi	Zomi
1	control	post	0.00416667	FZ1	Mi-Zo	Mixi	Zomi	FF	4	morn	-1.2982431884378	-1.15627847098723	FZ1	Mi-Zo	Mixi	Zomi
1	control	post	0.00555556	FZ1	Mi-Zo	Mixi	Zomi	FF	4	morn	-1.2982431884378	-0.924905456173799	FZ1	Mi-Zo	Mixi	Zomi
1	control	post	0.00972222	FZ1	Mi-Zo	Mixi	Zomi	FF	4	morn	-1.2982431884378	-0.230786411733502	FZ1	Mi-Zo	Mixi	Zomi
1	control	post	0.0111111	FZ1	Mi-Zo	Mixi	Zomi	FF	NV	morn	-1.2982431884378	0.000586603079929195	FZ1	Mi-Zo	Mixi	Zomi
1	control	post	0.0125	FZ1	Mi-Zo	Mixi	Zomi	FF	NV	morn	-1.2982431884378	0.231959617893364	FZ1	Mi-Zo	Mixi	Zomi
1	control	post	0.0138889	FZ1	Mi-Zo	Mixi	Zomi	FF	NV	morn	-1.2982431884378	0.463332632706799	FZ1	Mi-Zo	Mixi	Zomi
1	control	post	0.0152778	FZ1	Mi-Zo	Mixi	Zomi	FF	4	morn	-1.2982431884378	0.694705647520233	FZ1	Mi-Zo	Mixi	Zomi
1	control	post	0.0180556	FZ1	Mi-Zo	Mixi	Zomi	FF	NV	morn	-1.2982431884378	1.1574516771471	FZ1	Mi-Zo	Mixi	Zomi
1	control	post	0.0194444	FZ1	Mi-Zo	Mixi	Zomi	FF	NV	morn	-1.2982431884378	1.38882469196054	FZ1	Mi-Zo	Mixi	Zomi
1	control	post	0.0208333	FZ1	Mi-Zo	Mixi	Zomi	FF	NV	morn	-1.2982431884378	1.62019770677396	FZ1	Mi-Zo	Mixi	Zomi
1	control	post	0.00833333	FZ1	Mi-Pa	Mixi	Panisco	FM	4	morn	-1.2982431884378	-0.462159426546935	FZ1	Mi-Pa	Mixi	Panisco
1	control	post	0.00972222	FZ1	Mi-Pa	Mixi	Panisco	FM	4	morn	-1.2982431884378	-0.230786411733502	FZ1	Mi-Pa	Mixi	Panisco
1	control	post	0.0208333	FZ1	Mi-Pa	Mixi	Panisco	FM	NV	morn	-1.2982431884378	1.62019770677396	FZ1	Mi-Pa	Mixi	Panisco
1	control	post	0.00138889	FZ1	Mi-Sa	Mixi	Sambo	FM	4	morn	-1.2982431884378	-1.6190245006141	FZ1	Mi-Sa	Mixi	Sambo
1	control	post	0.00972222	FZ1	Mi-Sa	Mixi	Sambo	FM	4	morn	-1.2982431884378	-0.230786411733502	FZ1	Mi-Sa	Mixi	Sambo
1	control	post	0.0125	FZ1	Mi-Sa	Mixi	Sambo	FM	NV	morn	-1.2982431884378	0.231959617893364	FZ1	Mi-Sa	Mixi	Sambo
1	control	post	0.0166667	FZ1	Mi-Sa	Mixi	Sambo	FM	NV	morn	-1.2982431884378	0.926078662333668	FZ1	Mi-Sa	Mixi	Sambo
1	control	post	0.0180556	FZ1	Mi-Sa	Mixi	Sambo	FM	4	morn	-1.2982431884378	1.1574516771471	FZ1	Mi-Sa	Mixi	Sambo
1	control	post	0.0194444	FZ1	Mi-Sa	Mixi	Sambo	FM	4	morn	-1.2982431884378	1.38882469196054	FZ1	Mi-Sa	Mixi	Sambo
1	control	post	0.0208333	FZ1	Mi-Sa	Mixi	Sambo	FM	4	morn	-1.2982431884378	1.62019770677396	FZ1	Mi-Sa	Mixi	Sambo
1	control	post	0.00138889	FZ1	Mi-Ya	Mixi	Yango	FM	4	morn	-1.2982431884378	-1.6190245006141	FZ1	Mi-Ya	Mixi	Yango
1	control	post	0.00416667	FZ1	Mi-Ya	Mixi	Yango	FM	4	morn	-1.2982431884378	-1.15627847098723	FZ1	Mi-Ya	Mixi	Yango
1	control	post	0.00694444	FZ1	Mi-Ya	Mixi	Yango	FM	4	morn	-1.2982431884378	-0.693532441360366	FZ1	Mi-Ya	Mixi	Yango
1	control	post	0.0125	FZ1	Mi-Ya	Mixi	Yango	FM	NV	morn	-1.2982431884378	0.231959617893364	FZ1	Mi-Ya	Mixi	Yango
1	control	post	0.0152778	FZ1	Mi-Ya	Mixi	Yango	FM	NV	morn	-1.2982431884378	0.694705647520233	FZ1	Mi-Ya	Mixi	Yango
1	control	post	0.0208333	FZ1	Mi-Ya	Mixi	Yango	FM	NV	morn	-1.2982431884378	1.62019770677396	FZ1	Mi-Ya	Mixi	Yango
1	control	post	0.00138889	FZ1	Mi-Xo	Mixi	Xola	FF	NV	morn	-1.2982431884378	-1.6190245006141	FZ1	Mi-Xo	Mixi	Xola
1	control	post	0.00416667	FZ1	Mi-Xo	Mixi	Xola	FF	NV	morn	-1.2982431884378	-1.15627847098723	FZ1	Mi-Xo	Mixi	Xola
1	control	post	0.00694444	FZ1	Mi-Xo	Mixi	Xola	FF	NV	morn	-1.2982431884378	-0.693532441360366	FZ1	Mi-Xo	Mixi	Xola
1	control	post	0.00833333	FZ1	Mi-Xo	Mixi	Xola	FF	NV	morn	-1.2982431884378	-0.462159426546935	FZ1	Mi-Xo	Mixi	Xola
1	control	post	0.00972222	FZ1	Mi-Xo	Mixi	Xola	FF	NV	morn	-1.2982431884378	-0.230786411733502	FZ1	Mi-Xo	Mixi	Xola
1	control	post	0.0152778	FZ1	Mi-Xo	Mixi	Xola	FF	4	morn	-1.2982431884378	0.694705647520233	FZ1	Mi-Xo	Mixi	Xola
1	control	post	0.0166667	FZ1	Mi-Xo	Mixi	Xola	FF	NV	morn	-1.2982431884378	0.926078662333668	FZ1	Mi-Xo	Mixi	Xola
1	control	post	0.0194444	FZ1	Mi-Xo	Mixi	Xola	FF	NV	morn	-1.2982431884378	1.38882469196054	FZ1	Mi-Xo	Mixi	Xola
1	control	post	0.0208333	FZ1	Mi-Xo	Mixi	Xola	FF	NV	morn	-1.2982431884378	1.62019770677396	FZ1	Mi-Xo	Mixi	Xola
1	control	post	0.00277778	FZ1	Mi-Ny	Mixi	Nyota	FM	4	morn	-1.2982431884378	-1.38765148580067	FZ1	Mi-Ny	Mixi	Nyota
1	control	post	0.00416667	FZ1	Mi-Ny	Mixi	Nyota	FM	4	morn	-1.2982431884378	-1.15627847098723	FZ1	Mi-Ny	Mixi	Nyota
1	control	post	0.00555556	FZ1	Mi-Ny	Mixi	Nyota	FM	4	morn	-1.2982431884378	-0.924905456173799	FZ1	Mi-Ny	Mixi	Nyota
1	control	post	0.00694444	FZ1	Mi-Ny	Mixi	Nyota	FM	4	morn	-1.2982431884378	-0.693532441360366	FZ1	Mi-Ny	Mixi	Nyota
1	control	post	0.0125	FZ1	Mi-Ny	Mixi	Nyota	FM	4	morn	-1.2982431884378	0.231959617893364	FZ1	Mi-Ny	Mixi	Nyota
1	control	post	0.0152778	FZ1	Mi-Ny	Mixi	Nyota	FM	4	morn	-1.2982431884378	0.694705647520233	FZ1	Mi-Ny	Mixi	Nyota
1	control	post	0.0180556	FZ1	Mi-Ny	Mixi	Nyota	FM	4	morn	-1.2982431884378	1.1574516771471	FZ1	Mi-Ny	Mixi	Nyota
1	control	post	0.0208333	FZ1	Mi-Ny	Mixi	Nyota	FM	4	morn	-1.2982431884378	1.62019770677396	FZ1	Mi-Ny	Mixi	Nyota
1	control	post	0.00277778	FZ1	Mi-Xe	Mixi	Xekele	FF	NV	morn	-1.2982431884378	-1.38765148580067	FZ1	Mi-Xe	Mixi	Xekele
1	control	post	0.00555556	FZ1	Mi-Xe	Mixi	Xekele	FF	NV	morn	-1.2982431884378	-0.924905456173799	FZ1	Mi-Xe	Mixi	Xekele
1	control	post	0.00694444	FZ1	Mi-Xe	Mixi	Xekele	FF	NV	morn	-1.2982431884378	-0.693532441360366	FZ1	Mi-Xe	Mixi	Xekele
1	control	post	0.00833333	FZ1	Mi-Xe	Mixi	Xekele	FF	NV	morn	-1.2982431884378	-0.462159426546935	FZ1	Mi-Xe	Mixi	Xekele
1	control	post	0.00972222	FZ1	Mi-Xe	Mixi	Xekele	FF	NV	morn	-1.2982431884378	-0.230786411733502	FZ1	Mi-Xe	Mixi	Xekele
1	control	post	0.0111111	FZ1	Mi-Xe	Mixi	Xekele	FF	4	morn	-1.2982431884378	0.000586603079929195	FZ1	Mi-Xe	Mixi	Xekele
1	control	post	0.0138889	FZ1	Mi-Xe	Mixi	Xekele	FF	4	morn	-1.2982431884378	0.463332632706799	FZ1	Mi-Xe	Mixi	Xekele
1	control	post	0.0180556	FZ1	Mi-Xe	Mixi	Xekele	FF	NV	morn	-1.2982431884378	1.1574516771471	FZ1	Mi-Xe	Mixi	Xekele
1	control	post	0.0194444	FZ1	Mi-Xe	Mixi	Xekele	FF	NV	morn	-1.2982431884378	1.38882469196054	FZ1	Mi-Xe	Mixi	Xekele
1	control	post	0.0208333	FZ1	Mi-Xe	Mixi	Xekele	FF	NV	morn	-1.2982431884378	1.62019770677396	FZ1	Mi-Xe	Mixi	Xekele
1	control	post	0.00277778	FZ1	Xo-Zo	Xola	Zomi	FF	4	morn	-1.2982431884378	-1.38765148580067	FZ1	Xo-Zo	Xola	Zomi
1	control	post	0.00555556	FZ1	Xo-Zo	Xola	Zomi	FF	4	morn	-1.2982431884378	-0.924905456173799	FZ1	Xo-Zo	Xola	Zomi
1	control	post	0.00972222	FZ1	Xo-Zo	Xola	Zomi	FF	4	morn	-1.2982431884378	-0.230786411733502	FZ1	Xo-Zo	Xola	Zomi
1	control	post	0.0111111	FZ1	Xo-Zo	Xola	Zomi	FF	4	morn	-1.2982431884378	0.000586603079929195	FZ1	Xo-Zo	Xola	Zomi
1	control	post	0.0138889	FZ1	Xo-Zo	Xola	Zomi	FF	4	morn	-1.2982431884378	0.463332632706799	FZ1	Xo-Zo	Xola	Zomi
1	control	post	0.0166667	FZ1	Xo-Zo	Xola	Zomi	FF	4	morn	-1.2982431884378	0.926078662333668	FZ1	Xo-Zo	Xola	Zomi
1	control	post	0.0180556	FZ1	Xo-Zo	Xola	Zomi	FF	NV	morn	-1.2982431884378	1.1574516771471	FZ1	Xo-Zo	Xola	Zomi
1	control	post	0.0208333	FZ1	Xo-Zo	Xola	Zomi	FF	NV	morn	-1.2982431884378	1.62019770677396	FZ1	Xo-Zo	Xola	Zomi
1	control	post	0.00277778	FZ1	Xo-Ya	Xola	Yango	FM	4	morn	-1.2982431884378	-1.38765148580067	FZ1	Xo-Ya	Xola	Yango
1	control	post	0.00555556	FZ1	Xo-Ya	Xola	Yango	FM	4	morn	-1.2982431884378	-0.924905456173799	FZ1	Xo-Ya	Xola	Yango
1	control	post	0.00694444	FZ1	Xo-Ya	Xola	Yango	FM	4	morn	-1.2982431884378	-0.693532441360366	FZ1	Xo-Ya	Xola	Yango
1	control	post	0.00833333	FZ1	Xo-Ya	Xola	Yango	FM	4	morn	-1.2982431884378	-0.462159426546935	FZ1	Xo-Ya	Xola	Yango
1	control	post	0.00972222	FZ1	Xo-Ya	Xola	Yango	FM	4	morn	-1.2982431884378	-0.230786411733502	FZ1	Xo-Ya	Xola	Yango
1	control	post	0.0125	FZ1	Xo-Ya	Xola	Yango	FM	4	morn	-1.2982431884378	0.231959617893364	FZ1	Xo-Ya	Xola	Yango
1	control	post	0.0138889	FZ1	Xo-Ya	Xola	Yango	FM	4	morn	-1.2982431884378	0.463332632706799	FZ1	Xo-Ya	Xola	Yango
1	control	post	0.0152778	FZ1	Xo-Ya	Xola	Yango	FM	4	morn	-1.2982431884378	0.694705647520233	FZ1	Xo-Ya	Xola	Yango
1	control	post	0.0166667	FZ1	Xo-Ya	Xola	Yango	FM	NV	morn	-1.2982431884378	0.926078662333668	FZ1	Xo-Ya	Xola	Yango
1	control	post	0.0194444	FZ1	Xo-Ya	Xola	Yango	FM	NV	morn	-1.2982431884378	1.38882469196054	FZ1	Xo-Ya	Xola	Yango
1	control	post	0.00138889	FZ1	Ny-Zo	Nyota	Zomi	FM	4	morn	-1.2982431884378	-1.6190245006141	FZ1	Ny-Zo	Nyota	Zomi
1	control	post	0.00277778	FZ1	Ny-Zo	Nyota	Zomi	FM	4	morn	-1.2982431884378	-1.38765148580067	FZ1	Ny-Zo	Nyota	Zomi
1	control	post	0.00416667	FZ1	Ny-Zo	Nyota	Zomi	FM	4	morn	-1.2982431884378	-1.15627847098723	FZ1	Ny-Zo	Nyota	Zomi
1	control	post	0.00555556	FZ1	Ny-Zo	Nyota	Zomi	FM	4	morn	-1.2982431884378	-0.924905456173799	FZ1	Ny-Zo	Nyota	Zomi
1	control	post	0.00972222	FZ1	Ny-Zo	Nyota	Zomi	FM	4	morn	-1.2982431884378	-0.230786411733502	FZ1	Ny-Zo	Nyota	Zomi
1	control	post	0.0125	FZ1	Ny-Zo	Nyota	Zomi	FM	4	morn	-1.2982431884378	0.231959617893364	FZ1	Ny-Zo	Nyota	Zomi
1	control	post	0.0152778	FZ1	Ny-Zo	Nyota	Zomi	FM	4	morn	-1.2982431884378	0.694705647520233	FZ1	Ny-Zo	Nyota	Zomi
1	control	post	0.0166667	FZ1	Ny-Zo	Nyota	Zomi	FM	4	morn	-1.2982431884378	0.926078662333668	FZ1	Ny-Zo	Nyota	Zomi
1	control	post	0.0180556	FZ1	Ny-Zo	Nyota	Zomi	FM	4	morn	-1.2982431884378	1.1574516771471	FZ1	Ny-Zo	Nyota	Zomi
1	control	post	0.0194444	FZ1	Ny-Zo	Nyota	Zomi	FM	4	morn	-1.2982431884378	1.38882469196054	FZ1	Ny-Zo	Nyota	Zomi
1	control	post	0.00277778	FZ1	Ny-Pa	Nyota	Panisco	MM	1	morn	-1.2982431884378	-1.38765148580067	FZ1	Ny-Pa	Nyota	Panisco
1	control	post	0.00555556	FZ1	Ny-Pa	Nyota	Panisco	MM	1	morn	-1.2982431884378	-0.924905456173799	FZ1	Ny-Pa	Nyota	Panisco
1	control	post	0.00833333	FZ1	Ny-Pa	Nyota	Panisco	MM	1	morn	-1.2982431884378	-0.462159426546935	FZ1	Ny-Pa	Nyota	Panisco
1	control	post	0.00972222	FZ1	Ny-Pa	Nyota	Panisco	MM	1	morn	-1.2982431884378	-0.230786411733502	FZ1	Ny-Pa	Nyota	Panisco
1	control	post	0.0138889	FZ1	Ny-Pa	Nyota	Panisco	MM	4	morn	-1.2982431884378	0.463332632706799	FZ1	Ny-Pa	Nyota	Panisco
1	control	post	0.0152778	FZ1	Ny-Pa	Nyota	Panisco	MM	4	morn	-1.2982431884378	0.694705647520233	FZ1	Ny-Pa	Nyota	Panisco
1	control	post	0.0180556	FZ1	Ny-Pa	Nyota	Panisco	MM	4	morn	-1.2982431884378	1.1574516771471	FZ1	Ny-Pa	Nyota	Panisco
1	control	post	0.0208333	FZ1	Ny-Pa	Nyota	Panisco	MM	4	morn	-1.2982431884378	1.62019770677396	FZ1	Ny-Pa	Nyota	Panisco
1	control	post	0.00138889	FZ1	Ny-Sa	Nyota	Sambo	MM	4	morn	-1.2982431884378	-1.6190245006141	FZ1	Ny-Sa	Nyota	Sambo
1	control	post	0.00277778	FZ1	Ny-Sa	Nyota	Sambo	MM	4	morn	-1.2982431884378	-1.38765148580067	FZ1	Ny-Sa	Nyota	Sambo
1	control	post	0.00416667	FZ1	Ny-Sa	Nyota	Sambo	MM	4	morn	-1.2982431884378	-1.15627847098723	FZ1	Ny-Sa	Nyota	Sambo
1	control	post	0.00555556	FZ1	Ny-Sa	Nyota	Sambo	MM	4	morn	-1.2982431884378	-0.924905456173799	FZ1	Ny-Sa	Nyota	Sambo
1	control	post	0.00833333	FZ1	Ny-Sa	Nyota	Sambo	MM	4	morn	-1.2982431884378	-0.462159426546935	FZ1	Ny-Sa	Nyota	Sambo
1	control	post	0.0125	FZ1	Ny-Sa	Nyota	Sambo	MM	4	morn	-1.2982431884378	0.231959617893364	FZ1	Ny-Sa	Nyota	Sambo
1	control	post	0.0138889	FZ1	Ny-Sa	Nyota	Sambo	MM	4	morn	-1.2982431884378	0.463332632706799	FZ1	Ny-Sa	Nyota	Sambo
1	control	post	0.0152778	FZ1	Ny-Sa	Nyota	Sambo	MM	4	morn	-1.2982431884378	0.694705647520233	FZ1	Ny-Sa	Nyota	Sambo
1	control	post	0.0180556	FZ1	Ny-Sa	Nyota	Sambo	MM	4	morn	-1.2982431884378	1.1574516771471	FZ1	Ny-Sa	Nyota	Sambo
1	control	post	0.00555556	FZ1	Ny-Ya	Nyota	Yango	MM	2	morn	-1.2982431884378	-0.924905456173799	FZ1	Ny-Ya	Nyota	Yango
1	control	post	0.00833333	FZ1	Ny-Ya	Nyota	Yango	MM	2	morn	-1.2982431884378	-0.462159426546935	FZ1	Ny-Ya	Nyota	Yango
1	control	post	0.0125	FZ1	Ny-Ya	Nyota	Yango	MM	4	morn	-1.2982431884378	0.231959617893364	FZ1	Ny-Ya	Nyota	Yango
1	control	post	0.0138889	FZ1	Ny-Ya	Nyota	Yango	MM	4	morn	-1.2982431884378	0.463332632706799	FZ1	Ny-Ya	Nyota	Yango
1	control	post	0.0152778	FZ1	Ny-Ya	Nyota	Yango	MM	4	morn	-1.2982431884378	0.694705647520233	FZ1	Ny-Ya	Nyota	Yango
1	control	post	0.0180556	FZ1	Ny-Ya	Nyota	Yango	MM	4	morn	-1.2982431884378	1.1574516771471	FZ1	Ny-Ya	Nyota	Yango
1	control	post	0.0194444	FZ1	Ny-Ya	Nyota	Yango	MM	4	morn	-1.2982431884378	1.38882469196054	FZ1	Ny-Ya	Nyota	Yango
1	control	post	0.0208333	FZ1	Ny-Ya	Nyota	Yango	MM	4	morn	-1.2982431884378	1.62019770677396	FZ1	Ny-Ya	Nyota	Yango
1	control	post	0.00138889	FZ1	Ny-Xo	Nyota	Xola	FM	4	morn	-1.2982431884378	-1.6190245006141	FZ1	Ny-Xo	Nyota	Xola
1	control	post	0.00277778	FZ1	Ny-Xo	Nyota	Xola	FM	4	morn	-1.2982431884378	-1.38765148580067	FZ1	Ny-Xo	Nyota	Xola
1	control	post	0.00833333	FZ1	Ny-Xo	Nyota	Xola	FM	4	morn	-1.2982431884378	-0.462159426546935	FZ1	Ny-Xo	Nyota	Xola
1	control	post	0.0111111	FZ1	Ny-Xo	Nyota	Xola	FM	4	morn	-1.2982431884378	0.000586603079929195	FZ1	Ny-Xo	Nyota	Xola
1	control	post	0.0138889	FZ1	Ny-Xo	Nyota	Xola	FM	4	morn	-1.2982431884378	0.463332632706799	FZ1	Ny-Xo	Nyota	Xola
1	control	post	0.0166667	FZ1	Ny-Xo	Nyota	Xola	FM	4	morn	-1.2982431884378	0.926078662333668	FZ1	Ny-Xo	Nyota	Xola
1	control	post	0.0180556	FZ1	Ny-Xo	Nyota	Xola	FM	4	morn	-1.2982431884378	1.1574516771471	FZ1	Ny-Xo	Nyota	Xola
1	control	post	0.0194444	FZ1	Ny-Xo	Nyota	Xola	FM	4	morn	-1.2982431884378	1.38882469196054	FZ1	Ny-Xo	Nyota	Xola
1	control	post	0.0208333	FZ1	Ny-Xo	Nyota	Xola	FM	4	morn	-1.2982431884378	1.62019770677396	FZ1	Ny-Xo	Nyota	Xola
1	control	post	0.00416667	FZ1	Ny-Xe	Nyota	Xekele	FM	4	morn	-1.2982431884378	-1.15627847098723	FZ1	Ny-Xe	Nyota	Xekele
1	control	post	0.0111111	FZ1	Ny-Xe	Nyota	Xekele	FM	4	morn	-1.2982431884378	0.000586603079929195	FZ1	Ny-Xe	Nyota	Xekele
1	control	post	0.0125	FZ1	Ny-Xe	Nyota	Xekele	FM	4	morn	-1.2982431884378	0.231959617893364	FZ1	Ny-Xe	Nyota	Xekele
1	control	post	0.0166667	FZ1	Ny-Xe	Nyota	Xekele	FM	4	morn	-1.2982431884378	0.926078662333668	FZ1	Ny-Xe	Nyota	Xekele
1	control	post	0.00277778	FZ1	Ba-Zo	Bashira	Zomi	FF	4	morn	-1.2982431884378	-1.38765148580067	FZ1	Ba-Zo	Bashira	Zomi
1	control	post	0.0111111	FZ1	Ba-Zo	Bashira	Zomi	FF	NV	morn	-1.2982431884378	0.000586603079929195	FZ1	Ba-Zo	Bashira	Zomi
1	control	post	0.0166667	FZ1	Ba-Zo	Bashira	Zomi	FF	4	morn	-1.2982431884378	0.926078662333668	FZ1	Ba-Zo	Bashira	Zomi
1	control	post	0.0208333	FZ1	Ba-Zo	Bashira	Zomi	FF	NV	morn	-1.2982431884378	1.62019770677396	FZ1	Ba-Zo	Bashira	Zomi
1	control	post	0.00138889	FZ1	Ba-Pa	Bashira	Panisco	FM	4	morn	-1.2982431884378	-1.6190245006141	FZ1	Ba-Pa	Bashira	Panisco
1	control	post	0.00277778	FZ1	Ba-Pa	Bashira	Panisco	FM	4	morn	-1.2982431884378	-1.38765148580067	FZ1	Ba-Pa	Bashira	Panisco
1	control	post	0.00416667	FZ1	Ba-Pa	Bashira	Panisco	FM	4	morn	-1.2982431884378	-1.15627847098723	FZ1	Ba-Pa	Bashira	Panisco
1	control	post	0.00555556	FZ1	Ba-Pa	Bashira	Panisco	FM	4	morn	-1.2982431884378	-0.924905456173799	FZ1	Ba-Pa	Bashira	Panisco
1	control	post	0.00833333	FZ1	Ba-Pa	Bashira	Panisco	FM	4	morn	-1.2982431884378	-0.462159426546935	FZ1	Ba-Pa	Bashira	Panisco
1	control	post	0.00972222	FZ1	Ba-Pa	Bashira	Panisco	FM	4	morn	-1.2982431884378	-0.230786411733502	FZ1	Ba-Pa	Bashira	Panisco
1	control	post	0.0194444	FZ1	Ba-Pa	Bashira	Panisco	FM	NV	morn	-1.2982431884378	1.38882469196054	FZ1	Ba-Pa	Bashira	Panisco
1	control	post	0.0208333	FZ1	Ba-Pa	Bashira	Panisco	FM	NV	morn	-1.2982431884378	1.62019770677396	FZ1	Ba-Pa	Bashira	Panisco
1	control	post	0.00138889	FZ1	Ba-Sa	Bashira	Sambo	FM	4	morn	-1.2982431884378	-1.6190245006141	FZ1	Ba-Sa	Bashira	Sambo
1	control	post	0.00555556	FZ1	Ba-Sa	Bashira	Sambo	FM	4	morn	-1.2982431884378	-0.924905456173799	FZ1	Ba-Sa	Bashira	Sambo
1	control	post	0.00694444	FZ1	Ba-Sa	Bashira	Sambo	FM	4	morn	-1.2982431884378	-0.693532441360366	FZ1	Ba-Sa	Bashira	Sambo
1	control	post	0.00972222	FZ1	Ba-Sa	Bashira	Sambo	FM	4	morn	-1.2982431884378	-0.230786411733502	FZ1	Ba-Sa	Bashira	Sambo
1	control	post	0.0125	FZ1	Ba-Sa	Bashira	Sambo	FM	NV	morn	-1.2982431884378	0.231959617893364	FZ1	Ba-Sa	Bashira	Sambo
1	control	post	0.0138889	FZ1	Ba-Sa	Bashira	Sambo	FM	NV	morn	-1.2982431884378	0.463332632706799	FZ1	Ba-Sa	Bashira	Sambo
1	control	post	0.0166667	FZ1	Ba-Sa	Bashira	Sambo	FM	NV	morn	-1.2982431884378	0.926078662333668	FZ1	Ba-Sa	Bashira	Sambo
1	control	post	0.0208333	FZ1	Ba-Sa	Bashira	Sambo	FM	4	morn	-1.2982431884378	1.62019770677396	FZ1	Ba-Sa	Bashira	Sambo
1	control	post	0.00138889	FZ1	Bas-Yan	Bashira	Yango	FM	4	morn	-1.2982431884378	-1.6190245006141	FZ1	Bas-Yan	Bashira	Yango
1	control	post	0.00277778	FZ1	Bas-Yan	Bashira	Yango	FM	4	morn	-1.2982431884378	-1.38765148580067	FZ1	Bas-Yan	Bashira	Yango
1	control	post	0.00555556	FZ1	Bas-Yan	Bashira	Yango	FM	4	morn	-1.2982431884378	-0.924905456173799	FZ1	Bas-Yan	Bashira	Yango
1	control	post	0.00833333	FZ1	Bas-Yan	Bashira	Yango	FM	4	morn	-1.2982431884378	-0.462159426546935	FZ1	Bas-Yan	Bashira	Yango
1	control	post	0.0152778	FZ1	Bas-Yan	Bashira	Yango	FM	NV	morn	-1.2982431884378	0.694705647520233	FZ1	Bas-Yan	Bashira	Yango
1	control	post	0.0166667	FZ1	Bas-Yan	Bashira	Yango	FM	NV	morn	-1.2982431884378	0.926078662333668	FZ1	Bas-Yan	Bashira	Yango
1	control	post	0.0180556	FZ1	Bas-Yan	Bashira	Yango	FM	NV	morn	-1.2982431884378	1.1574516771471	FZ1	Bas-Yan	Bashira	Yango
1	control	post	0.0208333	FZ1	Bas-Yan	Bashira	Yango	FM	NV	morn	-1.2982431884378	1.62019770677396	FZ1	Bas-Yan	Bashira	Yango
1	control	post	0.00138889	FZ1	Ba-Mi	Bashira	Mixi	FF	NV	morn	-1.2982431884378	-1.6190245006141	FZ1	Ba-Mi	Bashira	Mixi
1	control	post	0.00416667	FZ1	Ba-Mi	Bashira	Mixi	FF	NV	morn	-1.2982431884378	-1.15627847098723	FZ1	Ba-Mi	Bashira	Mixi
1	control	post	0.00694444	FZ1	Ba-Mi	Bashira	Mixi	FF	NV	morn	-1.2982431884378	-0.693532441360366	FZ1	Ba-Mi	Bashira	Mixi
1	control	post	0.0111111	FZ1	Ba-Mi	Bashira	Mixi	FF	NV	morn	-1.2982431884378	0.000586603079929195	FZ1	Ba-Mi	Bashira	Mixi
1	control	post	0.0166667	FZ1	Ba-Mi	Bashira	Mixi	FF	NV	morn	-1.2982431884378	0.926078662333668	FZ1	Ba-Mi	Bashira	Mixi
1	control	post	0.0180556	FZ1	Ba-Mi	Bashira	Mixi	FF	NV	morn	-1.2982431884378	1.1574516771471	FZ1	Ba-Mi	Bashira	Mixi
1	control	post	0.0194444	FZ1	Ba-Mi	Bashira	Mixi	FF	NV	morn	-1.2982431884378	1.38882469196054	FZ1	Ba-Mi	Bashira	Mixi
1	control	post	0.00138889	FZ1	Ba-Xo	Bashira	Xola	FF	NV	morn	-1.2982431884378	-1.6190245006141	FZ1	Ba-Xo	Bashira	Xola
1	control	post	0.00694444	FZ1	Ba-Xo	Bashira	Xola	FF	NV	morn	-1.2982431884378	-0.693532441360366	FZ1	Ba-Xo	Bashira	Xola
1	control	post	0.00833333	FZ1	Ba-Xo	Bashira	Xola	FF	NV	morn	-1.2982431884378	-0.462159426546935	FZ1	Ba-Xo	Bashira	Xola
1	control	post	0.00972222	FZ1	Ba-Xo	Bashira	Xola	FF	NV	morn	-1.2982431884378	-0.230786411733502	FZ1	Ba-Xo	Bashira	Xola
1	control	post	0.0111111	FZ1	Ba-Xo	Bashira	Xola	FF	4	morn	-1.2982431884378	0.000586603079929195	FZ1	Ba-Xo	Bashira	Xola
1	control	post	0.0138889	FZ1	Ba-Xo	Bashira	Xola	FF	4	morn	-1.2982431884378	0.463332632706799	FZ1	Ba-Xo	Bashira	Xola
1	control	post	0.0152778	FZ1	Ba-Xo	Bashira	Xola	FF	4	morn	-1.2982431884378	0.694705647520233	FZ1	Ba-Xo	Bashira	Xola
1	control	post	0.0166667	FZ1	Ba-Xo	Bashira	Xola	FF	NV	morn	-1.2982431884378	0.926078662333668	FZ1	Ba-Xo	Bashira	Xola
1	control	post	0.00416667	FZ1	Ba-Ny	Bashira	Nyota	FM	4	morn	-1.2982431884378	-1.15627847098723	FZ1	Ba-Ny	Bashira	Nyota
1	control	post	0.00694444	FZ1	Ba-Ny	Bashira	Nyota	FM	4	morn	-1.2982431884378	-0.693532441360366	FZ1	Ba-Ny	Bashira	Nyota
1	control	post	0.00972222	FZ1	Ba-Ny	Bashira	Nyota	FM	4	morn	-1.2982431884378	-0.230786411733502	FZ1	Ba-Ny	Bashira	Nyota
1	control	post	0.0111111	FZ1	Ba-Ny	Bashira	Nyota	FM	4	morn	-1.2982431884378	0.000586603079929195	FZ1	Ba-Ny	Bashira	Nyota
1	control	post	0.0152778	FZ1	Ba-Ny	Bashira	Nyota	FM	4	morn	-1.2982431884378	0.694705647520233	FZ1	Ba-Ny	Bashira	Nyota
1	control	post	0.0166667	FZ1	Ba-Ny	Bashira	Nyota	FM	4	morn	-1.2982431884378	0.926078662333668	FZ1	Ba-Ny	Bashira	Nyota
1	control	post	0.0180556	FZ1	Ba-Ny	Bashira	Nyota	FM	4	morn	-1.2982431884378	1.1574516771471	FZ1	Ba-Ny	Bashira	Nyota
1	control	post	0.0194444	FZ1	Ba-Ny	Bashira	Nyota	FM	4	morn	-1.2982431884378	1.38882469196054	FZ1	Ba-Ny	Bashira	Nyota
1	control	post	0.00277778	FZ1	Ba-Xe	Bashira	Xekele	FF	NV	morn	-1.2982431884378	-1.38765148580067	FZ1	Ba-Xe	Bashira	Xekele
1	control	post	0.00416667	FZ1	Ba-Xe	Bashira	Xekele	FF	NV	morn	-1.2982431884378	-1.15627847098723	FZ1	Ba-Xe	Bashira	Xekele
1	control	post	0.00694444	FZ1	Ba-Xe	Bashira	Xekele	FF	NV	morn	-1.2982431884378	-0.693532441360366	FZ1	Ba-Xe	Bashira	Xekele
1	control	post	0.0111111	FZ1	Ba-Xe	Bashira	Xekele	FF	4	morn	-1.2982431884378	0.000586603079929195	FZ1	Ba-Xe	Bashira	Xekele
1	control	post	0.0166667	FZ1	Ba-Xe	Bashira	Xekele	FF	4	morn	-1.2982431884378	0.926078662333668	FZ1	Ba-Xe	Bashira	Xekele
1	control	post	0.0180556	FZ1	Ba-Xe	Bashira	Xekele	FF	NV	morn	-1.2982431884378	1.1574516771471	FZ1	Ba-Xe	Bashira	Xekele
1	control	post	0.0208333	FZ1	Ba-Xe	Bashira	Xekele	FF	NV	morn	-1.2982431884378	1.62019770677396	FZ1	Ba-Xe	Bashira	Xekele
1	control	post	0.00138889	FZ1	Xe-Zo	Xekele	Zomi	FF	4	morn	-1.2982431884378	-1.6190245006141	FZ1	Xe-Zo	Xekele	Zomi
1	control	post	0.00833333	FZ1	Xe-Zo	Xekele	Zomi	FF	4	morn	-1.2982431884378	-0.462159426546935	FZ1	Xe-Zo	Xekele	Zomi
1	control	post	0.00972222	FZ1	Xe-Zo	Xekele	Zomi	FF	4	morn	-1.2982431884378	-0.230786411733502	FZ1	Xe-Zo	Xekele	Zomi
1	control	post	0.0111111	FZ1	Xe-Zo	Xekele	Zomi	FF	4	morn	-1.2982431884378	0.000586603079929195	FZ1	Xe-Zo	Xekele	Zomi
1	control	post	0.0138889	FZ1	Xe-Zo	Xekele	Zomi	FF	4	morn	-1.2982431884378	0.463332632706799	FZ1	Xe-Zo	Xekele	Zomi
1	control	post	0.0180556	FZ1	Xe-Zo	Xekele	Zomi	FF	NV	morn	-1.2982431884378	1.1574516771471	FZ1	Xe-Zo	Xekele	Zomi
1	control	post	0.00138889	FZ1	Xe-Ya	Xekele	Yango	FM	4	morn	-1.2982431884378	-1.6190245006141	FZ1	Xe-Ya	Xekele	Yango
1	control	post	0.00277778	FZ1	Xe-Ya	Xekele	Yango	FM	4	morn	-1.2982431884378	-1.38765148580067	FZ1	Xe-Ya	Xekele	Yango
1	control	post	0.00416667	FZ1	Xe-Ya	Xekele	Yango	FM	4	morn	-1.2982431884378	-1.15627847098723	FZ1	Xe-Ya	Xekele	Yango
1	control	post	0.00833333	FZ1	Xe-Ya	Xekele	Yango	FM	4	morn	-1.2982431884378	-0.462159426546935	FZ1	Xe-Ya	Xekele	Yango
1	control	post	0.0125	FZ1	Xe-Ya	Xekele	Yango	FM	4	morn	-1.2982431884378	0.231959617893364	FZ1	Xe-Ya	Xekele	Yango
1	control	post	0.0152778	FZ1	Xe-Ya	Xekele	Yango	FM	4	morn	-1.2982431884378	0.694705647520233	FZ1	Xe-Ya	Xekele	Yango
1	control	post	0.0166667	FZ1	Xe-Ya	Xekele	Yango	FM	4	morn	-1.2982431884378	0.926078662333668	FZ1	Xe-Ya	Xekele	Yango
1	control	post	0.0180556	FZ1	Xe-Ya	Xekele	Yango	FM	NV	morn	-1.2982431884378	1.1574516771471	FZ1	Xe-Ya	Xekele	Yango
1	control	post	0.0194444	FZ1	Xe-Ya	Xekele	Yango	FM	NV	morn	-1.2982431884378	1.38882469196054	FZ1	Xe-Ya	Xekele	Yango
1	control	post	0.00138889	FZ1	Xe-Xo	Xekele	Xola	FF	NV	morn	-1.2982431884378	-1.6190245006141	FZ1	Xe-Xo	Xekele	Xola
1	control	post	0.00694444	FZ1	Xe-Xo	Xekele	Xola	FF	NV	morn	-1.2982431884378	-0.693532441360366	FZ1	Xe-Xo	Xekele	Xola
1	control	post	0.00833333	FZ1	Xe-Xo	Xekele	Xola	FF	NV	morn	-1.2982431884378	-0.462159426546935	FZ1	Xe-Xo	Xekele	Xola
1	control	post	0.00972222	FZ1	Xe-Xo	Xekele	Xola	FF	NV	morn	-1.2982431884378	-0.230786411733502	FZ1	Xe-Xo	Xekele	Xola
1	control	post	0.0138889	FZ1	Xe-Xo	Xekele	Xola	FF	4	morn	-1.2982431884378	0.463332632706799	FZ1	Xe-Xo	Xekele	Xola
1	control	post	0.0152778	FZ1	Xe-Xo	Xekele	Xola	FF	4	morn	-1.2982431884378	0.694705647520233	FZ1	Xe-Xo	Xekele	Xola
1	control	post	0.0166667	FZ1	Xe-Xo	Xekele	Xola	FF	4	morn	-1.2982431884378	0.926078662333668	FZ1	Xe-Xo	Xekele	Xola
1	control	post	0.0194444	FZ1	Xe-Xo	Xekele	Xola	FF	NV	morn	-1.2982431884378	1.38882469196054	FZ1	Xe-Xo	Xekele	Xola
1	outgroup	post	0.00416667	FZ1	Pa-Zo	Panisco	Zomi	FM	4	aft	-1.2982431884378	-1.15627847098723	FZ1	Pa-Zo	Panisco	Zomi
1	outgroup	post	0.00555556	FZ1	Pa-Zo	Panisco	Zomi	FM	4	aft	-1.2982431884378	-0.924905456173799	FZ1	Pa-Zo	Panisco	Zomi
1	outgroup	post	0.00694444	FZ1	Pa-Zo	Panisco	Zomi	FM	4	aft	-1.2982431884378	-0.693532441360366	FZ1	Pa-Zo	Panisco	Zomi
1	outgroup	post	0.00833333	FZ1	Pa-Zo	Panisco	Zomi	FM	4	aft	-1.2982431884378	-0.462159426546935	FZ1	Pa-Zo	Panisco	Zomi
1	outgroup	post	0.0125	FZ1	Pa-Zo	Panisco	Zomi	FM	4	aft	-1.2982431884378	0.231959617893364	FZ1	Pa-Zo	Panisco	Zomi
1	outgroup	post	0.0180556	FZ1	Pa-Zo	Panisco	Zomi	FM	4	aft	-1.2982431884378	1.1574516771471	FZ1	Pa-Zo	Panisco	Zomi
1	outgroup	post	0.0208333	FZ1	Pa-Zo	Panisco	Zomi	FM	4	aft	-1.2982431884378	1.62019770677396	FZ1	Pa-Zo	Panisco	Zomi
1	outgroup	post	0.00138889	FZ1	Pa-Sa	Panisco	Sambo	MM	4	aft	-1.2982431884378	-1.6190245006141	FZ1	Pa-Sa	Panisco	Sambo
1	outgroup	post	0.00277778	FZ1	Pa-Sa	Panisco	Sambo	MM	4	aft	-1.2982431884378	-1.38765148580067	FZ1	Pa-Sa	Panisco	Sambo
1	outgroup	post	0.00416667	FZ1	Pa-Sa	Panisco	Sambo	MM	4	aft	-1.2982431884378	-1.15627847098723	FZ1	Pa-Sa	Panisco	Sambo
1	outgroup	post	0.00555556	FZ1	Pa-Sa	Panisco	Sambo	MM	4	aft	-1.2982431884378	-0.924905456173799	FZ1	Pa-Sa	Panisco	Sambo
1	outgroup	post	0.00694444	FZ1	Pa-Sa	Panisco	Sambo	MM	4	aft	-1.2982431884378	-0.693532441360366	FZ1	Pa-Sa	Panisco	Sambo
1	outgroup	post	0.00833333	FZ1	Pa-Sa	Panisco	Sambo	MM	4	aft	-1.2982431884378	-0.462159426546935	FZ1	Pa-Sa	Panisco	Sambo
1	outgroup	post	0.0111111	FZ1	Pa-Sa	Panisco	Sambo	MM	NV	aft	-1.2982431884378	0.000586603079929195	FZ1	Pa-Sa	Panisco	Sambo
1	outgroup	post	0.0138889	FZ1	Pa-Sa	Panisco	Sambo	MM	4	aft	-1.2982431884378	0.463332632706799	FZ1	Pa-Sa	Panisco	Sambo
1	outgroup	post	0.0208333	FZ1	Pa-Sa	Panisco	Sambo	MM	4	aft	-1.2982431884378	1.62019770677396	FZ1	Pa-Sa	Panisco	Sambo
1	outgroup	post	0.00138889	FZ1	Pa-Ya	Panisco	Yango	MM	4	aft	-1.2982431884378	-1.6190245006141	FZ1	Pa-Ya	Panisco	Yango
1	outgroup	post	0.00277778	FZ1	Pa-Ya	Panisco	Yango	MM	4	aft	-1.2982431884378	-1.38765148580067	FZ1	Pa-Ya	Panisco	Yango
1	outgroup	post	0.00694444	FZ1	Pa-Ya	Panisco	Yango	MM	4	aft	-1.2982431884378	-0.693532441360366	FZ1	Pa-Ya	Panisco	Yango
1	outgroup	post	0.00972222	FZ1	Pa-Ya	Panisco	Yango	MM	4	aft	-1.2982431884378	-0.230786411733502	FZ1	Pa-Ya	Panisco	Yango
1	outgroup	post	0.0111111	FZ1	Pa-Ya	Panisco	Yango	MM	NV	aft	-1.2982431884378	0.000586603079929195	FZ1	Pa-Ya	Panisco	Yango
1	outgroup	post	0.0125	FZ1	Pa-Ya	Panisco	Yango	MM	4	aft	-1.2982431884378	0.231959617893364	FZ1	Pa-Ya	Panisco	Yango
1	outgroup	post	0.0138889	FZ1	Pa-Ya	Panisco	Yango	MM	4	aft	-1.2982431884378	0.463332632706799	FZ1	Pa-Ya	Panisco	Yango
1	outgroup	post	0.0152778	FZ1	Pa-Ya	Panisco	Yango	MM	4	aft	-1.2982431884378	0.694705647520233	FZ1	Pa-Ya	Panisco	Yango
1	outgroup	post	0.0208333	FZ1	Pa-Ya	Panisco	Yango	MM	4	aft	-1.2982431884378	1.62019770677396	FZ1	Pa-Ya	Panisco	Yango
1	outgroup	post	0.00138889	FZ1	Pa-Xo	Panisco	Xola	FM	NV	aft	-1.2982431884378	-1.6190245006141	FZ1	Pa-Xo	Panisco	Xola
1	outgroup	post	0.00277778	FZ1	Pa-Xo	Panisco	Xola	FM	NV	aft	-1.2982431884378	-1.38765148580067	FZ1	Pa-Xo	Panisco	Xola
1	outgroup	post	0.00694444	FZ1	Pa-Xo	Panisco	Xola	FM	4	aft	-1.2982431884378	-0.693532441360366	FZ1	Pa-Xo	Panisco	Xola
1	outgroup	post	0.00833333	FZ1	Pa-Xo	Panisco	Xola	FM	4	aft	-1.2982431884378	-0.462159426546935	FZ1	Pa-Xo	Panisco	Xola
1	outgroup	post	0.00972222	FZ1	Pa-Xo	Panisco	Xola	FM	4	aft	-1.2982431884378	-0.230786411733502	FZ1	Pa-Xo	Panisco	Xola
1	outgroup	post	0.0111111	FZ1	Pa-Xo	Panisco	Xola	FM	4	aft	-1.2982431884378	0.000586603079929195	FZ1	Pa-Xo	Panisco	Xola
1	outgroup	post	0.0152778	FZ1	Pa-Xo	Panisco	Xola	FM	4	aft	-1.2982431884378	0.694705647520233	FZ1	Pa-Xo	Panisco	Xola
1	outgroup	post	0.0180556	FZ1	Pa-Xo	Panisco	Xola	FM	4	aft	-1.2982431884378	1.1574516771471	FZ1	Pa-Xo	Panisco	Xola
1	outgroup	post	0.0208333	FZ1	Pa-Xo	Panisco	Xola	FM	4	aft	-1.2982431884378	1.62019770677396	FZ1	Pa-Xo	Panisco	Xola
1	outgroup	post	0.00277778	FZ1	Pa-Xe	Panisco	Xekele	FM	NV	aft	-1.2982431884378	-1.38765148580067	FZ1	Pa-Xe	Panisco	Xekele
1	outgroup	post	0.00555556	FZ1	Pa-Xe	Panisco	Xekele	FM	4	aft	-1.2982431884378	-0.924905456173799	FZ1	Pa-Xe	Panisco	Xekele
1	outgroup	post	0.00833333	FZ1	Pa-Xe	Panisco	Xekele	FM	4	aft	-1.2982431884378	-0.462159426546935	FZ1	Pa-Xe	Panisco	Xekele
1	outgroup	post	0.0111111	FZ1	Pa-Xe	Panisco	Xekele	FM	NV	aft	-1.2982431884378	0.000586603079929195	FZ1	Pa-Xe	Panisco	Xekele
1	outgroup	post	0.0138889	FZ1	Pa-Xe	Panisco	Xekele	FM	4	aft	-1.2982431884378	0.463332632706799	FZ1	Pa-Xe	Panisco	Xekele
1	outgroup	post	0.0166667	FZ1	Pa-Xe	Panisco	Xekele	FM	4	aft	-1.2982431884378	0.926078662333668	FZ1	Pa-Xe	Panisco	Xekele
1	outgroup	post	0.0180556	FZ1	Pa-Xe	Panisco	Xekele	FM	NV	aft	-1.2982431884378	1.1574516771471	FZ1	Pa-Xe	Panisco	Xekele
1	outgroup	post	0.0194444	FZ1	Pa-Xe	Panisco	Xekele	FM	4	aft	-1.2982431884378	1.38882469196054	FZ1	Pa-Xe	Panisco	Xekele
1	outgroup	post	0.00138889	FZ1	Sa-Zo	Sambo	Zomi	FM	4	aft	-1.2982431884378	-1.6190245006141	FZ1	Sa-Zo	Sambo	Zomi
1	outgroup	post	0.00277778	FZ1	Sa-Zo	Sambo	Zomi	FM	4	aft	-1.2982431884378	-1.38765148580067	FZ1	Sa-Zo	Sambo	Zomi
1	outgroup	post	0.00694444	FZ1	Sa-Zo	Sambo	Zomi	FM	4	aft	-1.2982431884378	-0.693532441360366	FZ1	Sa-Zo	Sambo	Zomi
1	outgroup	post	0.00833333	FZ1	Sa-Zo	Sambo	Zomi	FM	4	aft	-1.2982431884378	-0.462159426546935	FZ1	Sa-Zo	Sambo	Zomi
1	outgroup	post	0.0111111	FZ1	Sa-Zo	Sambo	Zomi	FM	4	aft	-1.2982431884378	0.000586603079929195	FZ1	Sa-Zo	Sambo	Zomi
1	outgroup	post	0.0125	FZ1	Sa-Zo	Sambo	Zomi	FM	4	aft	-1.2982431884378	0.231959617893364	FZ1	Sa-Zo	Sambo	Zomi
1	outgroup	post	0.0152778	FZ1	Sa-Zo	Sambo	Zomi	FM	4	aft	-1.2982431884378	0.694705647520233	FZ1	Sa-Zo	Sambo	Zomi
1	outgroup	post	0.0166667	FZ1	Sa-Zo	Sambo	Zomi	FM	4	aft	-1.2982431884378	0.926078662333668	FZ1	Sa-Zo	Sambo	Zomi
1	outgroup	post	0.00138889	FZ1	Sa-Ya	Sambo	Yango	MM	4	aft	-1.2982431884378	-1.6190245006141	FZ1	Sa-Ya	Sambo	Yango
1	outgroup	post	0.00416667	FZ1	Sa-Ya	Sambo	Yango	MM	NV	aft	-1.2982431884378	-1.15627847098723	FZ1	Sa-Ya	Sambo	Yango
1	outgroup	post	0.00694444	FZ1	Sa-Ya	Sambo	Yango	MM	4	aft	-1.2982431884378	-0.693532441360366	FZ1	Sa-Ya	Sambo	Yango
1	outgroup	post	0.00972222	FZ1	Sa-Ya	Sambo	Yango	MM	4	aft	-1.2982431884378	-0.230786411733502	FZ1	Sa-Ya	Sambo	Yango
1	outgroup	post	0.0152778	FZ1	Sa-Ya	Sambo	Yango	MM	4	aft	-1.2982431884378	0.694705647520233	FZ1	Sa-Ya	Sambo	Yango
1	outgroup	post	0.0166667	FZ1	Sa-Ya	Sambo	Yango	MM	NV	aft	-1.2982431884378	0.926078662333668	FZ1	Sa-Ya	Sambo	Yango
1	outgroup	post	0.0194444	FZ1	Sa-Ya	Sambo	Yango	MM	4	aft	-1.2982431884378	1.38882469196054	FZ1	Sa-Ya	Sambo	Yango
1	outgroup	post	0.00277778	FZ1	Sa-Xo	Sambo	Xola	FM	4	aft	-1.2982431884378	-1.38765148580067	FZ1	Sa-Xo	Sambo	Xola
1	outgroup	post	0.00416667	FZ1	Sa-Xo	Sambo	Xola	FM	4	aft	-1.2982431884378	-1.15627847098723	FZ1	Sa-Xo	Sambo	Xola
1	outgroup	post	0.00833333	FZ1	Sa-Xo	Sambo	Xola	FM	4	aft	-1.2982431884378	-0.462159426546935	FZ1	Sa-Xo	Sambo	Xola
1	outgroup	post	0.00972222	FZ1	Sa-Xo	Sambo	Xola	FM	4	aft	-1.2982431884378	-0.230786411733502	FZ1	Sa-Xo	Sambo	Xola
1	outgroup	post	0.0111111	FZ1	Sa-Xo	Sambo	Xola	FM	4	aft	-1.2982431884378	0.000586603079929195	FZ1	Sa-Xo	Sambo	Xola
1	outgroup	post	0.0125	FZ1	Sa-Xo	Sambo	Xola	FM	4	aft	-1.2982431884378	0.231959617893364	FZ1	Sa-Xo	Sambo	Xola
1	outgroup	post	0.0166667	FZ1	Sa-Xo	Sambo	Xola	FM	4	aft	-1.2982431884378	0.926078662333668	FZ1	Sa-Xo	Sambo	Xola
1	outgroup	post	0.00833333	FZ1	Sa-Xe	Sambo	Xekele	FM	4	aft	-1.2982431884378	-0.462159426546935	FZ1	Sa-Xe	Sambo	Xekele
1	outgroup	post	0.0111111	FZ1	Sa-Xe	Sambo	Xekele	FM	NV	aft	-1.2982431884378	0.000586603079929195	FZ1	Sa-Xe	Sambo	Xekele
1	outgroup	post	0.0125	FZ1	Sa-Xe	Sambo	Xekele	FM	4	aft	-1.2982431884378	0.231959617893364	FZ1	Sa-Xe	Sambo	Xekele
1	outgroup	post	0.0180556	FZ1	Sa-Xe	Sambo	Xekele	FM	NV	aft	-1.2982431884378	1.1574516771471	FZ1	Sa-Xe	Sambo	Xekele
1	outgroup	post	0.0194444	FZ1	Sa-Xe	Sambo	Xekele	FM	4	aft	-1.2982431884378	1.38882469196054	FZ1	Sa-Xe	Sambo	Xekele
1	outgroup	post	0.0208333	FZ1	Sa-Xe	Sambo	Xekele	FM	4	aft	-1.2982431884378	1.62019770677396	FZ1	Sa-Xe	Sambo	Xekele
1	outgroup	post	0.00277778	FZ1	Ya-Zo	Yango	Zomi	FM	4	aft	-1.2982431884378	-1.38765148580067	FZ1	Ya-Zo	Yango	Zomi
1	outgroup	post	0.00555556	FZ1	Ya-Zo	Yango	Zomi	FM	4	aft	-1.2982431884378	-0.924905456173799	FZ1	Ya-Zo	Yango	Zomi
1	outgroup	post	0.00833333	FZ1	Ya-Zo	Yango	Zomi	FM	4	aft	-1.2982431884378	-0.462159426546935	FZ1	Ya-Zo	Yango	Zomi
1	outgroup	post	0.0152778	FZ1	Ya-Zo	Yango	Zomi	FM	4	aft	-1.2982431884378	0.694705647520233	FZ1	Ya-Zo	Yango	Zomi
1	outgroup	post	0.0180556	FZ1	Ya-Zo	Yango	Zomi	FM	4	aft	-1.2982431884378	1.1574516771471	FZ1	Ya-Zo	Yango	Zomi
1	outgroup	post	0.00277778	FZ1	Mi-Zo	Mixi	Zomi	FF	4	aft	-1.2982431884378	-1.38765148580067	FZ1	Mi-Zo	Mixi	Zomi
1	outgroup	post	0.00416667	FZ1	Mi-Zo	Mixi	Zomi	FF	4	aft	-1.2982431884378	-1.15627847098723	FZ1	Mi-Zo	Mixi	Zomi
1	outgroup	post	0.00555556	FZ1	Mi-Zo	Mixi	Zomi	FF	2	aft	-1.2982431884378	-0.924905456173799	FZ1	Mi-Zo	Mixi	Zomi
1	outgroup	post	0.00694444	FZ1	Mi-Zo	Mixi	Zomi	FF	4	aft	-1.2982431884378	-0.693532441360366	FZ1	Mi-Zo	Mixi	Zomi
1	outgroup	post	0.0152778	FZ1	Mi-Zo	Mixi	Zomi	FF	4	aft	-1.2982431884378	0.694705647520233	FZ1	Mi-Zo	Mixi	Zomi
1	outgroup	post	0.00416667	FZ1	Mi-Pa	Mixi	Panisco	FM	4	aft	-1.2982431884378	-1.15627847098723	FZ1	Mi-Pa	Mixi	Panisco
1	outgroup	post	0.00555556	FZ1	Mi-Pa	Mixi	Panisco	FM	4	aft	-1.2982431884378	-0.924905456173799	FZ1	Mi-Pa	Mixi	Panisco
1	outgroup	post	0.00833333	FZ1	Mi-Pa	Mixi	Panisco	FM	4	aft	-1.2982431884378	-0.462159426546935	FZ1	Mi-Pa	Mixi	Panisco
1	outgroup	post	0.0125	FZ1	Mi-Pa	Mixi	Panisco	FM	4	aft	-1.2982431884378	0.231959617893364	FZ1	Mi-Pa	Mixi	Panisco
1	outgroup	post	0.0138889	FZ1	Mi-Pa	Mixi	Panisco	FM	4	aft	-1.2982431884378	0.463332632706799	FZ1	Mi-Pa	Mixi	Panisco
1	outgroup	post	0.0152778	FZ1	Mi-Pa	Mixi	Panisco	FM	4	aft	-1.2982431884378	0.694705647520233	FZ1	Mi-Pa	Mixi	Panisco
1	outgroup	post	0.0166667	FZ1	Mi-Pa	Mixi	Panisco	FM	4	aft	-1.2982431884378	0.926078662333668	FZ1	Mi-Pa	Mixi	Panisco
1	outgroup	post	0.0180556	FZ1	Mi-Pa	Mixi	Panisco	FM	NV	aft	-1.2982431884378	1.1574516771471	FZ1	Mi-Pa	Mixi	Panisco
1	outgroup	post	0.00277778	FZ1	Mi-Sa	Mixi	Sambo	FM	4	aft	-1.2982431884378	-1.38765148580067	FZ1	Mi-Sa	Mixi	Sambo
1	outgroup	post	0.00416667	FZ1	Mi-Sa	Mixi	Sambo	FM	4	aft	-1.2982431884378	-1.15627847098723	FZ1	Mi-Sa	Mixi	Sambo
1	outgroup	post	0.00694444	FZ1	Mi-Sa	Mixi	Sambo	FM	4	aft	-1.2982431884378	-0.693532441360366	FZ1	Mi-Sa	Mixi	Sambo
1	outgroup	post	0.00833333	FZ1	Mi-Sa	Mixi	Sambo	FM	4	aft	-1.2982431884378	-0.462159426546935	FZ1	Mi-Sa	Mixi	Sambo
1	outgroup	post	0.00972222	FZ1	Mi-Sa	Mixi	Sambo	FM	4	aft	-1.2982431884378	-0.230786411733502	FZ1	Mi-Sa	Mixi	Sambo
1	outgroup	post	0.0138889	FZ1	Mi-Sa	Mixi	Sambo	FM	4	aft	-1.2982431884378	0.463332632706799	FZ1	Mi-Sa	Mixi	Sambo
1	outgroup	post	0.0208333	FZ1	Mi-Sa	Mixi	Sambo	FM	4	aft	-1.2982431884378	1.62019770677396	FZ1	Mi-Sa	Mixi	Sambo
1	outgroup	post	0.00138889	FZ1	Mi-Ya	Mixi	Yango	FM	4	aft	-1.2982431884378	-1.6190245006141	FZ1	Mi-Ya	Mixi	Yango
1	outgroup	post	0.00277778	FZ1	Mi-Ya	Mixi	Yango	FM	4	aft	-1.2982431884378	-1.38765148580067	FZ1	Mi-Ya	Mixi	Yango
1	outgroup	post	0.00555556	FZ1	Mi-Ya	Mixi	Yango	FM	4	aft	-1.2982431884378	-0.924905456173799	FZ1	Mi-Ya	Mixi	Yango
1	outgroup	post	0.00833333	FZ1	Mi-Ya	Mixi	Yango	FM	4	aft	-1.2982431884378	-0.462159426546935	FZ1	Mi-Ya	Mixi	Yango
1	outgroup	post	0.00972222	FZ1	Mi-Ya	Mixi	Yango	FM	4	aft	-1.2982431884378	-0.230786411733502	FZ1	Mi-Ya	Mixi	Yango
1	outgroup	post	0.0111111	FZ1	Mi-Ya	Mixi	Yango	FM	4	aft	-1.2982431884378	0.000586603079929195	FZ1	Mi-Ya	Mixi	Yango
1	outgroup	post	0.0180556	FZ1	Mi-Ya	Mixi	Yango	FM	NV	aft	-1.2982431884378	1.1574516771471	FZ1	Mi-Ya	Mixi	Yango
1	outgroup	post	0.0194444	FZ1	Mi-Ya	Mixi	Yango	FM	NV	aft	-1.2982431884378	1.38882469196054	FZ1	Mi-Ya	Mixi	Yango
1	outgroup	post	0.00138889	FZ1	Mi-Xo	Mixi	Xola	FF	NV	aft	-1.2982431884378	-1.6190245006141	FZ1	Mi-Xo	Mixi	Xola
1	outgroup	post	0.00833333	FZ1	Mi-Xo	Mixi	Xola	FF	4	aft	-1.2982431884378	-0.462159426546935	FZ1	Mi-Xo	Mixi	Xola
1	outgroup	post	0.00972222	FZ1	Mi-Xo	Mixi	Xola	FF	3	aft	-1.2982431884378	-0.230786411733502	FZ1	Mi-Xo	Mixi	Xola
1	outgroup	post	0.0125	FZ1	Mi-Xo	Mixi	Xola	FF	4	aft	-1.2982431884378	0.231959617893364	FZ1	Mi-Xo	Mixi	Xola
1	outgroup	post	0.0138889	FZ1	Mi-Xo	Mixi	Xola	FF	4	aft	-1.2982431884378	0.463332632706799	FZ1	Mi-Xo	Mixi	Xola
1	outgroup	post	0.0166667	FZ1	Mi-Xo	Mixi	Xola	FF	4	aft	-1.2982431884378	0.926078662333668	FZ1	Mi-Xo	Mixi	Xola
1	outgroup	post	0.0180556	FZ1	Mi-Xo	Mixi	Xola	FF	4	aft	-1.2982431884378	1.1574516771471	FZ1	Mi-Xo	Mixi	Xola
1	outgroup	post	0.0194444	FZ1	Mi-Xo	Mixi	Xola	FF	4	aft	-1.2982431884378	1.38882469196054	FZ1	Mi-Xo	Mixi	Xola
1	outgroup	post	0.00138889	FZ1	Mi-Ny	Mixi	Nyota	FM	NV	aft	-1.2982431884378	-1.6190245006141	FZ1	Mi-Ny	Mixi	Nyota
1	outgroup	post	0.00555556	FZ1	Mi-Ny	Mixi	Nyota	FM	4	aft	-1.2982431884378	-0.924905456173799	FZ1	Mi-Ny	Mixi	Nyota
1	outgroup	post	0.00694444	FZ1	Mi-Ny	Mixi	Nyota	FM	4	aft	-1.2982431884378	-0.693532441360366	FZ1	Mi-Ny	Mixi	Nyota
1	outgroup	post	0.0111111	FZ1	Mi-Ny	Mixi	Nyota	FM	4	aft	-1.2982431884378	0.000586603079929195	FZ1	Mi-Ny	Mixi	Nyota
1	outgroup	post	0.0138889	FZ1	Mi-Ny	Mixi	Nyota	FM	4	aft	-1.2982431884378	0.463332632706799	FZ1	Mi-Ny	Mixi	Nyota
1	outgroup	post	0.0152778	FZ1	Mi-Ny	Mixi	Nyota	FM	NV	aft	-1.2982431884378	0.694705647520233	FZ1	Mi-Ny	Mixi	Nyota
1	outgroup	post	0.0208333	FZ1	Mi-Ny	Mixi	Nyota	FM	4	aft	-1.2982431884378	1.62019770677396	FZ1	Mi-Ny	Mixi	Nyota
1	outgroup	post	0.00138889	FZ1	Mi-Xe	Mixi	Xekele	FF	NV	aft	-1.2982431884378	-1.6190245006141	FZ1	Mi-Xe	Mixi	Xekele
1	outgroup	post	0.00277778	FZ1	Mi-Xe	Mixi	Xekele	FF	4	aft	-1.2982431884378	-1.38765148580067	FZ1	Mi-Xe	Mixi	Xekele
1	outgroup	post	0.00555556	FZ1	Mi-Xe	Mixi	Xekele	FF	4	aft	-1.2982431884378	-0.924905456173799	FZ1	Mi-Xe	Mixi	Xekele
1	outgroup	post	0.00694444	FZ1	Mi-Xe	Mixi	Xekele	FF	4	aft	-1.2982431884378	-0.693532441360366	FZ1	Mi-Xe	Mixi	Xekele
1	outgroup	post	0.0111111	FZ1	Mi-Xe	Mixi	Xekele	FF	4	aft	-1.2982431884378	0.000586603079929195	FZ1	Mi-Xe	Mixi	Xekele
1	outgroup	post	0.0208333	FZ1	Mi-Xe	Mixi	Xekele	FF	NV	aft	-1.2982431884378	1.62019770677396	FZ1	Mi-Xe	Mixi	Xekele
1	outgroup	post	0.00555556	FZ1	Xo-Zo	Xola	Zomi	FF	3	aft	-1.2982431884378	-0.924905456173799	FZ1	Xo-Zo	Xola	Zomi
1	outgroup	post	0.00694444	FZ1	Xo-Zo	Xola	Zomi	FF	4	aft	-1.2982431884378	-0.693532441360366	FZ1	Xo-Zo	Xola	Zomi
1	outgroup	post	0.00833333	FZ1	Xo-Zo	Xola	Zomi	FF	4	aft	-1.2982431884378	-0.462159426546935	FZ1	Xo-Zo	Xola	Zomi
1	outgroup	post	0.0111111	FZ1	Xo-Zo	Xola	Zomi	FF	4	aft	-1.2982431884378	0.000586603079929195	FZ1	Xo-Zo	Xola	Zomi
1	outgroup	post	0.0125	FZ1	Xo-Zo	Xola	Zomi	FF	4	aft	-1.2982431884378	0.231959617893364	FZ1	Xo-Zo	Xola	Zomi
1	outgroup	post	0.0152778	FZ1	Xo-Zo	Xola	Zomi	FF	4	aft	-1.2982431884378	0.694705647520233	FZ1	Xo-Zo	Xola	Zomi
1	outgroup	post	0.0166667	FZ1	Xo-Zo	Xola	Zomi	FF	4	aft	-1.2982431884378	0.926078662333668	FZ1	Xo-Zo	Xola	Zomi
1	outgroup	post	0.0194444	FZ1	Xo-Zo	Xola	Zomi	FF	4	aft	-1.2982431884378	1.38882469196054	FZ1	Xo-Zo	Xola	Zomi
1	outgroup	post	0.0208333	FZ1	Xo-Zo	Xola	Zomi	FF	4	aft	-1.2982431884378	1.62019770677396	FZ1	Xo-Zo	Xola	Zomi
1	outgroup	post	0.00277778	FZ1	Xo-Ya	Xola	Yango	FM	4	aft	-1.2982431884378	-1.38765148580067	FZ1	Xo-Ya	Xola	Yango
1	outgroup	post	0.0125	FZ1	Xo-Ya	Xola	Yango	FM	4	aft	-1.2982431884378	0.231959617893364	FZ1	Xo-Ya	Xola	Yango
1	outgroup	post	0.0152778	FZ1	Xo-Ya	Xola	Yango	FM	4	aft	-1.2982431884378	0.694705647520233	FZ1	Xo-Ya	Xola	Yango
1	outgroup	post	0.0166667	FZ1	Xo-Ya	Xola	Yango	FM	4	aft	-1.2982431884378	0.926078662333668	FZ1	Xo-Ya	Xola	Yango
1	outgroup	post	0.0180556	FZ1	Xo-Ya	Xola	Yango	FM	4	aft	-1.2982431884378	1.1574516771471	FZ1	Xo-Ya	Xola	Yango
1	outgroup	post	0.00833333	FZ1	Ny-Zo	Nyota	Zomi	FM	4	aft	-1.2982431884378	-0.462159426546935	FZ1	Ny-Zo	Nyota	Zomi
1	outgroup	post	0.00972222	FZ1	Ny-Zo	Nyota	Zomi	FM	4	aft	-1.2982431884378	-0.230786411733502	FZ1	Ny-Zo	Nyota	Zomi
1	outgroup	post	0.0166667	FZ1	Ny-Zo	Nyota	Zomi	FM	4	aft	-1.2982431884378	0.926078662333668	FZ1	Ny-Zo	Nyota	Zomi
1	outgroup	post	0.0194444	FZ1	Ny-Zo	Nyota	Zomi	FM	4	aft	-1.2982431884378	1.38882469196054	FZ1	Ny-Zo	Nyota	Zomi
1	outgroup	post	0.00972222	FZ1	Ny-Pa	Nyota	Panisco	MM	4	aft	-1.2982431884378	-0.230786411733502	FZ1	Ny-Pa	Nyota	Panisco
1	outgroup	post	0.0111111	FZ1	Ny-Pa	Nyota	Panisco	MM	NV	aft	-1.2982431884378	0.000586603079929195	FZ1	Ny-Pa	Nyota	Panisco
1	outgroup	post	0.0125	FZ1	Ny-Pa	Nyota	Panisco	MM	4	aft	-1.2982431884378	0.231959617893364	FZ1	Ny-Pa	Nyota	Panisco
1	outgroup	post	0.0138889	FZ1	Ny-Pa	Nyota	Panisco	MM	4	aft	-1.2982431884378	0.463332632706799	FZ1	Ny-Pa	Nyota	Panisco
1	outgroup	post	0.0166667	FZ1	Ny-Pa	Nyota	Panisco	MM	4	aft	-1.2982431884378	0.926078662333668	FZ1	Ny-Pa	Nyota	Panisco
1	outgroup	post	0.0180556	FZ1	Ny-Pa	Nyota	Panisco	MM	4	aft	-1.2982431884378	1.1574516771471	FZ1	Ny-Pa	Nyota	Panisco
1	outgroup	post	0.0194444	FZ1	Ny-Pa	Nyota	Panisco	MM	4	aft	-1.2982431884378	1.38882469196054	FZ1	Ny-Pa	Nyota	Panisco
1	outgroup	post	0.0208333	FZ1	Ny-Pa	Nyota	Panisco	MM	4	aft	-1.2982431884378	1.62019770677396	FZ1	Ny-Pa	Nyota	Panisco
1	outgroup	post	0.00277778	FZ1	Ny-Sa	Nyota	Sambo	MM	4	aft	-1.2982431884378	-1.38765148580067	FZ1	Ny-Sa	Nyota	Sambo
1	outgroup	post	0.00694444	FZ1	Ny-Sa	Nyota	Sambo	MM	4	aft	-1.2982431884378	-0.693532441360366	FZ1	Ny-Sa	Nyota	Sambo
1	outgroup	post	0.00833333	FZ1	Ny-Sa	Nyota	Sambo	MM	4	aft	-1.2982431884378	-0.462159426546935	FZ1	Ny-Sa	Nyota	Sambo
1	outgroup	post	0.00972222	FZ1	Ny-Sa	Nyota	Sambo	MM	NV	aft	-1.2982431884378	-0.230786411733502	FZ1	Ny-Sa	Nyota	Sambo
1	outgroup	post	0.0125	FZ1	Ny-Sa	Nyota	Sambo	MM	4	aft	-1.2982431884378	0.231959617893364	FZ1	Ny-Sa	Nyota	Sambo
1	outgroup	post	0.0138889	FZ1	Ny-Sa	Nyota	Sambo	MM	NV	aft	-1.2982431884378	0.463332632706799	FZ1	Ny-Sa	Nyota	Sambo
1	outgroup	post	0.0208333	FZ1	Ny-Sa	Nyota	Sambo	MM	4	aft	-1.2982431884378	1.62019770677396	FZ1	Ny-Sa	Nyota	Sambo
1	outgroup	post	0.00138889	FZ1	Ny-Ya	Nyota	Yango	MM	4	aft	-1.2982431884378	-1.6190245006141	FZ1	Ny-Ya	Nyota	Yango
1	outgroup	post	0.00277778	FZ1	Ny-Ya	Nyota	Yango	MM	4	aft	-1.2982431884378	-1.38765148580067	FZ1	Ny-Ya	Nyota	Yango
1	outgroup	post	0.00833333	FZ1	Ny-Ya	Nyota	Yango	MM	4	aft	-1.2982431884378	-0.462159426546935	FZ1	Ny-Ya	Nyota	Yango
1	outgroup	post	0.00972222	FZ1	Ny-Ya	Nyota	Yango	MM	4	aft	-1.2982431884378	-0.230786411733502	FZ1	Ny-Ya	Nyota	Yango
1	outgroup	post	0.0138889	FZ1	Ny-Ya	Nyota	Yango	MM	NV	aft	-1.2982431884378	0.463332632706799	FZ1	Ny-Ya	Nyota	Yango
1	outgroup	post	0.0152778	FZ1	Ny-Ya	Nyota	Yango	MM	NV	aft	-1.2982431884378	0.694705647520233	FZ1	Ny-Ya	Nyota	Yango
1	outgroup	post	0.0194444	FZ1	Ny-Ya	Nyota	Yango	MM	4	aft	-1.2982431884378	1.38882469196054	FZ1	Ny-Ya	Nyota	Yango
1	outgroup	post	0.0208333	FZ1	Ny-Ya	Nyota	Yango	MM	4	aft	-1.2982431884378	1.62019770677396	FZ1	Ny-Ya	Nyota	Yango
1	outgroup	post	0.00138889	FZ1	Ny-Xo	Nyota	Xola	FM	NV	aft	-1.2982431884378	-1.6190245006141	FZ1	Ny-Xo	Nyota	Xola
1	outgroup	post	0.00555556	FZ1	Ny-Xo	Nyota	Xola	FM	4	aft	-1.2982431884378	-0.924905456173799	FZ1	Ny-Xo	Nyota	Xola
1	outgroup	post	0.00694444	FZ1	Ny-Xo	Nyota	Xola	FM	4	aft	-1.2982431884378	-0.693532441360366	FZ1	Ny-Xo	Nyota	Xola
1	outgroup	post	0.0111111	FZ1	Ny-Xo	Nyota	Xola	FM	4	aft	-1.2982431884378	0.000586603079929195	FZ1	Ny-Xo	Nyota	Xola
1	outgroup	post	0.0152778	FZ1	Ny-Xo	Nyota	Xola	FM	4	aft	-1.2982431884378	0.694705647520233	FZ1	Ny-Xo	Nyota	Xola
1	outgroup	post	0.0166667	FZ1	Ny-Xo	Nyota	Xola	FM	4	aft	-1.2982431884378	0.926078662333668	FZ1	Ny-Xo	Nyota	Xola
1	outgroup	post	0.0180556	FZ1	Ny-Xo	Nyota	Xola	FM	4	aft	-1.2982431884378	1.1574516771471	FZ1	Ny-Xo	Nyota	Xola
1	outgroup	post	0.0194444	FZ1	Ny-Xo	Nyota	Xola	FM	4	aft	-1.2982431884378	1.38882469196054	FZ1	Ny-Xo	Nyota	Xola
1	outgroup	post	0.0208333	FZ1	Ny-Xo	Nyota	Xola	FM	4	aft	-1.2982431884378	1.62019770677396	FZ1	Ny-Xo	Nyota	Xola
1	outgroup	post	0.00138889	FZ1	Ny-Xe	Nyota	Xekele	FM	NV	aft	-1.2982431884378	-1.6190245006141	FZ1	Ny-Xe	Nyota	Xekele
1	outgroup	post	0.00277778	FZ1	Ny-Xe	Nyota	Xekele	FM	4	aft	-1.2982431884378	-1.38765148580067	FZ1	Ny-Xe	Nyota	Xekele
1	outgroup	post	0.00416667	FZ1	Ny-Xe	Nyota	Xekele	FM	4	aft	-1.2982431884378	-1.15627847098723	FZ1	Ny-Xe	Nyota	Xekele
1	outgroup	post	0.00694444	FZ1	Ny-Xe	Nyota	Xekele	FM	4	aft	-1.2982431884378	-0.693532441360366	FZ1	Ny-Xe	Nyota	Xekele
1	outgroup	post	0.00833333	FZ1	Ny-Xe	Nyota	Xekele	FM	NV	aft	-1.2982431884378	-0.462159426546935	FZ1	Ny-Xe	Nyota	Xekele
1	outgroup	post	0.00972222	FZ1	Ny-Xe	Nyota	Xekele	FM	NV	aft	-1.2982431884378	-0.230786411733502	FZ1	Ny-Xe	Nyota	Xekele
1	outgroup	post	0.0111111	FZ1	Ny-Xe	Nyota	Xekele	FM	NV	aft	-1.2982431884378	0.000586603079929195	FZ1	Ny-Xe	Nyota	Xekele
1	outgroup	post	0.0125	FZ1	Ny-Xe	Nyota	Xekele	FM	4	aft	-1.2982431884378	0.231959617893364	FZ1	Ny-Xe	Nyota	Xekele
1	outgroup	post	0.0138889	FZ1	Ny-Xe	Nyota	Xekele	FM	4	aft	-1.2982431884378	0.463332632706799	FZ1	Ny-Xe	Nyota	Xekele
1	outgroup	post	0.0152778	FZ1	Ny-Xe	Nyota	Xekele	FM	NV	aft	-1.2982431884378	0.694705647520233	FZ1	Ny-Xe	Nyota	Xekele
1	outgroup	post	0.0180556	FZ1	Ny-Xe	Nyota	Xekele	FM	4	aft	-1.2982431884378	1.1574516771471	FZ1	Ny-Xe	Nyota	Xekele
1	outgroup	post	0.0208333	FZ1	Ny-Xe	Nyota	Xekele	FM	4	aft	-1.2982431884378	1.62019770677396	FZ1	Ny-Xe	Nyota	Xekele
1	outgroup	post	0.00138889	FZ1	Ba-Zo	Bashira	Zomi	FF	4	aft	-1.2982431884378	-1.6190245006141	FZ1	Ba-Zo	Bashira	Zomi
1	outgroup	post	0.00555556	FZ1	Ba-Zo	Bashira	Zomi	FF	4	aft	-1.2982431884378	-0.924905456173799	FZ1	Ba-Zo	Bashira	Zomi
1	outgroup	post	0.00694444	FZ1	Ba-Zo	Bashira	Zomi	FF	3	aft	-1.2982431884378	-0.693532441360366	FZ1	Ba-Zo	Bashira	Zomi
1	outgroup	post	0.00833333	FZ1	Ba-Zo	Bashira	Zomi	FF	3	aft	-1.2982431884378	-0.462159426546935	FZ1	Ba-Zo	Bashira	Zomi
1	outgroup	post	0.0111111	FZ1	Ba-Zo	Bashira	Zomi	FF	4	aft	-1.2982431884378	0.000586603079929195	FZ1	Ba-Zo	Bashira	Zomi
1	outgroup	post	0.0125	FZ1	Ba-Zo	Bashira	Zomi	FF	4	aft	-1.2982431884378	0.231959617893364	FZ1	Ba-Zo	Bashira	Zomi
1	outgroup	post	0.0152778	FZ1	Ba-Zo	Bashira	Zomi	FF	4	aft	-1.2982431884378	0.694705647520233	FZ1	Ba-Zo	Bashira	Zomi
1	outgroup	post	0.0208333	FZ1	Ba-Zo	Bashira	Zomi	FF	4	aft	-1.2982431884378	1.62019770677396	FZ1	Ba-Zo	Bashira	Zomi
1	outgroup	post	0.00138889	FZ1	Ba-Pa	Bashira	Panisco	FM	4	aft	-1.2982431884378	-1.6190245006141	FZ1	Ba-Pa	Bashira	Panisco
1	outgroup	post	0.00277778	FZ1	Ba-Pa	Bashira	Panisco	FM	4	aft	-1.2982431884378	-1.38765148580067	FZ1	Ba-Pa	Bashira	Panisco
1	outgroup	post	0.00416667	FZ1	Ba-Pa	Bashira	Panisco	FM	4	aft	-1.2982431884378	-1.15627847098723	FZ1	Ba-Pa	Bashira	Panisco
1	outgroup	post	0.00694444	FZ1	Ba-Pa	Bashira	Panisco	FM	4	aft	-1.2982431884378	-0.693532441360366	FZ1	Ba-Pa	Bashira	Panisco
1	outgroup	post	0.00833333	FZ1	Ba-Pa	Bashira	Panisco	FM	4	aft	-1.2982431884378	-0.462159426546935	FZ1	Ba-Pa	Bashira	Panisco
1	outgroup	post	0.0111111	FZ1	Ba-Pa	Bashira	Panisco	FM	4	aft	-1.2982431884378	0.000586603079929195	FZ1	Ba-Pa	Bashira	Panisco
1	outgroup	post	0.0138889	FZ1	Ba-Pa	Bashira	Panisco	FM	4	aft	-1.2982431884378	0.463332632706799	FZ1	Ba-Pa	Bashira	Panisco
1	outgroup	post	0.0152778	FZ1	Ba-Pa	Bashira	Panisco	FM	4	aft	-1.2982431884378	0.694705647520233	FZ1	Ba-Pa	Bashira	Panisco
1	outgroup	post	0.0180556	FZ1	Ba-Pa	Bashira	Panisco	FM	NV	aft	-1.2982431884378	1.1574516771471	FZ1	Ba-Pa	Bashira	Panisco
1	outgroup	post	0.0194444	FZ1	Ba-Pa	Bashira	Panisco	FM	4	aft	-1.2982431884378	1.38882469196054	FZ1	Ba-Pa	Bashira	Panisco
1	outgroup	post	0.00694444	FZ1	Ba-Sa	Bashira	Sambo	FM	4	aft	-1.2982431884378	-0.693532441360366	FZ1	Ba-Sa	Bashira	Sambo
1	outgroup	post	0.00833333	FZ1	Ba-Sa	Bashira	Sambo	FM	4	aft	-1.2982431884378	-0.462159426546935	FZ1	Ba-Sa	Bashira	Sambo
1	outgroup	post	0.00972222	FZ1	Ba-Sa	Bashira	Sambo	FM	4	aft	-1.2982431884378	-0.230786411733502	FZ1	Ba-Sa	Bashira	Sambo
1	outgroup	post	0.0125	FZ1	Ba-Sa	Bashira	Sambo	FM	4	aft	-1.2982431884378	0.231959617893364	FZ1	Ba-Sa	Bashira	Sambo
1	outgroup	post	0.0138889	FZ1	Ba-Sa	Bashira	Sambo	FM	NV	aft	-1.2982431884378	0.463332632706799	FZ1	Ba-Sa	Bashira	Sambo
1	outgroup	post	0.0166667	FZ1	Ba-Sa	Bashira	Sambo	FM	NV	aft	-1.2982431884378	0.926078662333668	FZ1	Ba-Sa	Bashira	Sambo
1	outgroup	post	0.0208333	FZ1	Ba-Sa	Bashira	Sambo	FM	4	aft	-1.2982431884378	1.62019770677396	FZ1	Ba-Sa	Bashira	Sambo
1	outgroup	post	0.00694444	FZ1	Bas-Yan	Bashira	Yango	FM	4	aft	-1.2982431884378	-0.693532441360366	FZ1	Bas-Yan	Bashira	Yango
1	outgroup	post	0.00833333	FZ1	Bas-Yan	Bashira	Yango	FM	4	aft	-1.2982431884378	-0.462159426546935	FZ1	Bas-Yan	Bashira	Yango
1	outgroup	post	0.0125	FZ1	Bas-Yan	Bashira	Yango	FM	4	aft	-1.2982431884378	0.231959617893364	FZ1	Bas-Yan	Bashira	Yango
1	outgroup	post	0.0138889	FZ1	Bas-Yan	Bashira	Yango	FM	NV	aft	-1.2982431884378	0.463332632706799	FZ1	Bas-Yan	Bashira	Yango
1	outgroup	post	0.0166667	FZ1	Bas-Yan	Bashira	Yango	FM	NV	aft	-1.2982431884378	0.926078662333668	FZ1	Bas-Yan	Bashira	Yango
1	outgroup	post	0.0208333	FZ1	Bas-Yan	Bashira	Yango	FM	NV	aft	-1.2982431884378	1.62019770677396	FZ1	Bas-Yan	Bashira	Yango
1	outgroup	post	0.00277778	FZ1	Ba-Mi	Bashira	Mixi	FF	4	aft	-1.2982431884378	-1.38765148580067	FZ1	Ba-Mi	Bashira	Mixi
1	outgroup	post	0.00416667	FZ1	Ba-Mi	Bashira	Mixi	FF	4	aft	-1.2982431884378	-1.15627847098723	FZ1	Ba-Mi	Bashira	Mixi
1	outgroup	post	0.00694444	FZ1	Ba-Mi	Bashira	Mixi	FF	4	aft	-1.2982431884378	-0.693532441360366	FZ1	Ba-Mi	Bashira	Mixi
1	outgroup	post	0.00972222	FZ1	Ba-Mi	Bashira	Mixi	FF	4	aft	-1.2982431884378	-0.230786411733502	FZ1	Ba-Mi	Bashira	Mixi
1	outgroup	post	0.0125	FZ1	Ba-Mi	Bashira	Mixi	FF	4	aft	-1.2982431884378	0.231959617893364	FZ1	Ba-Mi	Bashira	Mixi
1	outgroup	post	0.0138889	FZ1	Ba-Mi	Bashira	Mixi	FF	4	aft	-1.2982431884378	0.463332632706799	FZ1	Ba-Mi	Bashira	Mixi
1	outgroup	post	0.0152778	FZ1	Ba-Mi	Bashira	Mixi	FF	NV	aft	-1.2982431884378	0.694705647520233	FZ1	Ba-Mi	Bashira	Mixi
1	outgroup	post	0.0166667	FZ1	Ba-Mi	Bashira	Mixi	FF	NV	aft	-1.2982431884378	0.926078662333668	FZ1	Ba-Mi	Bashira	Mixi
1	outgroup	post	0.0194444	FZ1	Ba-Mi	Bashira	Mixi	FF	NV	aft	-1.2982431884378	1.38882469196054	FZ1	Ba-Mi	Bashira	Mixi
1	outgroup	post	0.0208333	FZ1	Ba-Mi	Bashira	Mixi	FF	NV	aft	-1.2982431884378	1.62019770677396	FZ1	Ba-Mi	Bashira	Mixi
1	outgroup	post	0.00138889	FZ1	Ba-Xo	Bashira	Xola	FF	4	aft	-1.2982431884378	-1.6190245006141	FZ1	Ba-Xo	Bashira	Xola
1	outgroup	post	0.00277778	FZ1	Ba-Xo	Bashira	Xola	FF	4	aft	-1.2982431884378	-1.38765148580067	FZ1	Ba-Xo	Bashira	Xola
1	outgroup	post	0.00416667	FZ1	Ba-Xo	Bashira	Xola	FF	4	aft	-1.2982431884378	-1.15627847098723	FZ1	Ba-Xo	Bashira	Xola
1	outgroup	post	0.00555556	FZ1	Ba-Xo	Bashira	Xola	FF	4	aft	-1.2982431884378	-0.924905456173799	FZ1	Ba-Xo	Bashira	Xola
1	outgroup	post	0.0125	FZ1	Ba-Xo	Bashira	Xola	FF	4	aft	-1.2982431884378	0.231959617893364	FZ1	Ba-Xo	Bashira	Xola
1	outgroup	post	0.0152778	FZ1	Ba-Xo	Bashira	Xola	FF	4	aft	-1.2982431884378	0.694705647520233	FZ1	Ba-Xo	Bashira	Xola
1	outgroup	post	0.0166667	FZ1	Ba-Xo	Bashira	Xola	FF	4	aft	-1.2982431884378	0.926078662333668	FZ1	Ba-Xo	Bashira	Xola
1	outgroup	post	0.0194444	FZ1	Ba-Xo	Bashira	Xola	FF	4	aft	-1.2982431884378	1.38882469196054	FZ1	Ba-Xo	Bashira	Xola
1	outgroup	post	0.00138889	FZ1	Ba-Ny	Bashira	Nyota	FM	4	aft	-1.2982431884378	-1.6190245006141	FZ1	Ba-Ny	Bashira	Nyota
1	outgroup	post	0.00277778	FZ1	Ba-Ny	Bashira	Nyota	FM	4	aft	-1.2982431884378	-1.38765148580067	FZ1	Ba-Ny	Bashira	Nyota
1	outgroup	post	0.0111111	FZ1	Ba-Ny	Bashira	Nyota	FM	4	aft	-1.2982431884378	0.000586603079929195	FZ1	Ba-Ny	Bashira	Nyota
1	outgroup	post	0.0125	FZ1	Ba-Ny	Bashira	Nyota	FM	4	aft	-1.2982431884378	0.231959617893364	FZ1	Ba-Ny	Bashira	Nyota
1	outgroup	post	0.0180556	FZ1	Ba-Ny	Bashira	Nyota	FM	4	aft	-1.2982431884378	1.1574516771471	FZ1	Ba-Ny	Bashira	Nyota
1	outgroup	post	0.0194444	FZ1	Ba-Ny	Bashira	Nyota	FM	4	aft	-1.2982431884378	1.38882469196054	FZ1	Ba-Ny	Bashira	Nyota
1	outgroup	post	0.0208333	FZ1	Ba-Ny	Bashira	Nyota	FM	4	aft	-1.2982431884378	1.62019770677396	FZ1	Ba-Ny	Bashira	Nyota
1	outgroup	post	0.00416667	FZ1	Ba-Xe	Bashira	Xekele	FF	4	aft	-1.2982431884378	-1.15627847098723	FZ1	Ba-Xe	Bashira	Xekele
1	outgroup	post	0.00694444	FZ1	Ba-Xe	Bashira	Xekele	FF	4	aft	-1.2982431884378	-0.693532441360366	FZ1	Ba-Xe	Bashira	Xekele
1	outgroup	post	0.00833333	FZ1	Ba-Xe	Bashira	Xekele	FF	4	aft	-1.2982431884378	-0.462159426546935	FZ1	Ba-Xe	Bashira	Xekele
1	outgroup	post	0.00972222	FZ1	Ba-Xe	Bashira	Xekele	FF	4	aft	-1.2982431884378	-0.230786411733502	FZ1	Ba-Xe	Bashira	Xekele
1	outgroup	post	0.0111111	FZ1	Ba-Xe	Bashira	Xekele	FF	4	aft	-1.2982431884378	0.000586603079929195	FZ1	Ba-Xe	Bashira	Xekele
1	outgroup	post	0.0152778	FZ1	Ba-Xe	Bashira	Xekele	FF	NV	aft	-1.2982431884378	0.694705647520233	FZ1	Ba-Xe	Bashira	Xekele
1	outgroup	post	0.0180556	FZ1	Ba-Xe	Bashira	Xekele	FF	NV	aft	-1.2982431884378	1.1574516771471	FZ1	Ba-Xe	Bashira	Xekele
1	outgroup	post	0.0194444	FZ1	Ba-Xe	Bashira	Xekele	FF	NV	aft	-1.2982431884378	1.38882469196054	FZ1	Ba-Xe	Bashira	Xekele
1	outgroup	post	0.0208333	FZ1	Ba-Xe	Bashira	Xekele	FF	NV	aft	-1.2982431884378	1.62019770677396	FZ1	Ba-Xe	Bashira	Xekele
1	outgroup	post	0.00138889	FZ1	Xe-Zo	Xekele	Zomi	FF	4	aft	-1.2982431884378	-1.6190245006141	FZ1	Xe-Zo	Xekele	Zomi
1	outgroup	post	0.00416667	FZ1	Xe-Zo	Xekele	Zomi	FF	4	aft	-1.2982431884378	-1.15627847098723	FZ1	Xe-Zo	Xekele	Zomi
1	outgroup	post	0.00555556	FZ1	Xe-Zo	Xekele	Zomi	FF	4	aft	-1.2982431884378	-0.924905456173799	FZ1	Xe-Zo	Xekele	Zomi
1	outgroup	post	0.0111111	FZ1	Xe-Zo	Xekele	Zomi	FF	4	aft	-1.2982431884378	0.000586603079929195	FZ1	Xe-Zo	Xekele	Zomi
1	outgroup	post	0.0166667	FZ1	Xe-Zo	Xekele	Zomi	FF	4	aft	-1.2982431884378	0.926078662333668	FZ1	Xe-Zo	Xekele	Zomi
1	outgroup	post	0.0180556	FZ1	Xe-Zo	Xekele	Zomi	FF	4	aft	-1.2982431884378	1.1574516771471	FZ1	Xe-Zo	Xekele	Zomi
1	outgroup	post	0.00138889	FZ1	Xe-Ya	Xekele	Yango	FM	4	aft	-1.2982431884378	-1.6190245006141	FZ1	Xe-Ya	Xekele	Yango
1	outgroup	post	0.00416667	FZ1	Xe-Ya	Xekele	Yango	FM	4	aft	-1.2982431884378	-1.15627847098723	FZ1	Xe-Ya	Xekele	Yango
1	outgroup	post	0.0111111	FZ1	Xe-Ya	Xekele	Yango	FM	NV	aft	-1.2982431884378	0.000586603079929195	FZ1	Xe-Ya	Xekele	Yango
1	outgroup	post	0.0125	FZ1	Xe-Ya	Xekele	Yango	FM	4	aft	-1.2982431884378	0.231959617893364	FZ1	Xe-Ya	Xekele	Yango
1	outgroup	post	0.0138889	FZ1	Xe-Ya	Xekele	Yango	FM	4	aft	-1.2982431884378	0.463332632706799	FZ1	Xe-Ya	Xekele	Yango
1	outgroup	post	0.0180556	FZ1	Xe-Ya	Xekele	Yango	FM	NV	aft	-1.2982431884378	1.1574516771471	FZ1	Xe-Ya	Xekele	Yango
1	outgroup	post	0.0194444	FZ1	Xe-Ya	Xekele	Yango	FM	NV	aft	-1.2982431884378	1.38882469196054	FZ1	Xe-Ya	Xekele	Yango
1	outgroup	post	0.00277778	FZ1	Xe-Xo	Xekele	Xola	FF	NV	aft	-1.2982431884378	-1.38765148580067	FZ1	Xe-Xo	Xekele	Xola
1	outgroup	post	0.00833333	FZ1	Xe-Xo	Xekele	Xola	FF	4	aft	-1.2982431884378	-0.462159426546935	FZ1	Xe-Xo	Xekele	Xola
1	outgroup	post	0.00972222	FZ1	Xe-Xo	Xekele	Xola	FF	4	aft	-1.2982431884378	-0.230786411733502	FZ1	Xe-Xo	Xekele	Xola
1	outgroup	post	0.0111111	FZ1	Xe-Xo	Xekele	Xola	FF	4	aft	-1.2982431884378	0.000586603079929195	FZ1	Xe-Xo	Xekele	Xola
1	outgroup	post	0.0138889	FZ1	Xe-Xo	Xekele	Xola	FF	4	aft	-1.2982431884378	0.463332632706799	FZ1	Xe-Xo	Xekele	Xola
1	outgroup	post	0.0152778	FZ1	Xe-Xo	Xekele	Xola	FF	4	aft	-1.2982431884378	0.694705647520233	FZ1	Xe-Xo	Xekele	Xola
1	outgroup	post	0.0208333	FZ1	Xe-Xo	Xekele	Xola	FF	4	aft	-1.2982431884378	1.62019770677396	FZ1	Xe-Xo	Xekele	Xola
2	outgroup	post	0.00138889	FZ1	Pa-Zo	Panisco	Zomi	FM	4	morn	-0.379624674015256	-1.6190245006141	FZ1	Pa-Zo	Panisco	Zomi
2	outgroup	post	0.00416667	FZ1	Pa-Zo	Panisco	Zomi	FM	4	morn	-0.379624674015256	-1.15627847098723	FZ1	Pa-Zo	Panisco	Zomi
2	outgroup	post	0.00555556	FZ1	Pa-Zo	Panisco	Zomi	FM	4	morn	-0.379624674015256	-0.924905456173799	FZ1	Pa-Zo	Panisco	Zomi
2	outgroup	post	0.00833333	FZ1	Pa-Zo	Panisco	Zomi	FM	4	morn	-0.379624674015256	-0.462159426546935	FZ1	Pa-Zo	Panisco	Zomi
2	outgroup	post	0.00972222	FZ1	Pa-Zo	Panisco	Zomi	FM	4	morn	-0.379624674015256	-0.230786411733502	FZ1	Pa-Zo	Panisco	Zomi
2	outgroup	post	0.0111111	FZ1	Pa-Zo	Panisco	Zomi	FM	4	morn	-0.379624674015256	0.000586603079929195	FZ1	Pa-Zo	Panisco	Zomi
2	outgroup	post	0.0125	FZ1	Pa-Zo	Panisco	Zomi	FM	4	morn	-0.379624674015256	0.231959617893364	FZ1	Pa-Zo	Panisco	Zomi
2	outgroup	post	0.0152778	FZ1	Pa-Zo	Panisco	Zomi	FM	4	morn	-0.379624674015256	0.694705647520233	FZ1	Pa-Zo	Panisco	Zomi
2	outgroup	post	0.0208333	FZ1	Pa-Zo	Panisco	Zomi	FM	4	morn	-0.379624674015256	1.62019770677396	FZ1	Pa-Zo	Panisco	Zomi
2	outgroup	post	0.00694444	FZ1	Pa-Sa	Panisco	Sambo	MM	4	morn	-0.379624674015256	-0.693532441360366	FZ1	Pa-Sa	Panisco	Sambo
2	outgroup	post	0.00972222	FZ1	Pa-Sa	Panisco	Sambo	MM	4	morn	-0.379624674015256	-0.230786411733502	FZ1	Pa-Sa	Panisco	Sambo
2	outgroup	post	0.0111111	FZ1	Pa-Sa	Panisco	Sambo	MM	4	morn	-0.379624674015256	0.000586603079929195	FZ1	Pa-Sa	Panisco	Sambo
2	outgroup	post	0.0152778	FZ1	Pa-Sa	Panisco	Sambo	MM	4	morn	-0.379624674015256	0.694705647520233	FZ1	Pa-Sa	Panisco	Sambo
2	outgroup	post	0.0166667	FZ1	Pa-Sa	Panisco	Sambo	MM	4	morn	-0.379624674015256	0.926078662333668	FZ1	Pa-Sa	Panisco	Sambo
2	outgroup	post	0.0180556	FZ1	Pa-Sa	Panisco	Sambo	MM	4	morn	-0.379624674015256	1.1574516771471	FZ1	Pa-Sa	Panisco	Sambo
2	outgroup	post	0.0194444	FZ1	Pa-Sa	Panisco	Sambo	MM	4	morn	-0.379624674015256	1.38882469196054	FZ1	Pa-Sa	Panisco	Sambo
2	outgroup	post	0.00277778	FZ1	Pa-Ya	Panisco	Yango	MM	4	morn	-0.379624674015256	-1.38765148580067	FZ1	Pa-Ya	Panisco	Yango
2	outgroup	post	0.00416667	FZ1	Pa-Ya	Panisco	Yango	MM	4	morn	-0.379624674015256	-1.15627847098723	FZ1	Pa-Ya	Panisco	Yango
2	outgroup	post	0.00694444	FZ1	Pa-Ya	Panisco	Yango	MM	4	morn	-0.379624674015256	-0.693532441360366	FZ1	Pa-Ya	Panisco	Yango
2	outgroup	post	0.00833333	FZ1	Pa-Ya	Panisco	Yango	MM	4	morn	-0.379624674015256	-0.462159426546935	FZ1	Pa-Ya	Panisco	Yango
2	outgroup	post	0.0111111	FZ1	Pa-Ya	Panisco	Yango	MM	4	morn	-0.379624674015256	0.000586603079929195	FZ1	Pa-Ya	Panisco	Yango
2	outgroup	post	0.0125	FZ1	Pa-Ya	Panisco	Yango	MM	4	morn	-0.379624674015256	0.231959617893364	FZ1	Pa-Ya	Panisco	Yango
2	outgroup	post	0.0138889	FZ1	Pa-Ya	Panisco	Yango	MM	4	morn	-0.379624674015256	0.463332632706799	FZ1	Pa-Ya	Panisco	Yango
2	outgroup	post	0.0166667	FZ1	Pa-Ya	Panisco	Yango	MM	NV	morn	-0.379624674015256	0.926078662333668	FZ1	Pa-Ya	Panisco	Yango
2	outgroup	post	0.00277778	FZ1	Pa-Xo	Panisco	Xola	FM	4	morn	-0.379624674015256	-1.38765148580067	FZ1	Pa-Xo	Panisco	Xola
2	outgroup	post	0.00555556	FZ1	Pa-Xo	Panisco	Xola	FM	4	morn	-0.379624674015256	-0.924905456173799	FZ1	Pa-Xo	Panisco	Xola
2	outgroup	post	0.00972222	FZ1	Pa-Xo	Panisco	Xola	FM	NV	morn	-0.379624674015256	-0.230786411733502	FZ1	Pa-Xo	Panisco	Xola
2	outgroup	post	0.0111111	FZ1	Pa-Xo	Panisco	Xola	FM	4	morn	-0.379624674015256	0.000586603079929195	FZ1	Pa-Xo	Panisco	Xola
2	outgroup	post	0.0125	FZ1	Pa-Xo	Panisco	Xola	FM	4	morn	-0.379624674015256	0.231959617893364	FZ1	Pa-Xo	Panisco	Xola
2	outgroup	post	0.0138889	FZ1	Pa-Xo	Panisco	Xola	FM	4	morn	-0.379624674015256	0.463332632706799	FZ1	Pa-Xo	Panisco	Xola
2	outgroup	post	0.0152778	FZ1	Pa-Xo	Panisco	Xola	FM	4	morn	-0.379624674015256	0.694705647520233	FZ1	Pa-Xo	Panisco	Xola
2	outgroup	post	0.0166667	FZ1	Pa-Xo	Panisco	Xola	FM	4	morn	-0.379624674015256	0.926078662333668	FZ1	Pa-Xo	Panisco	Xola
2	outgroup	post	0.0180556	FZ1	Pa-Xo	Panisco	Xola	FM	4	morn	-0.379624674015256	1.1574516771471	FZ1	Pa-Xo	Panisco	Xola
2	outgroup	post	0.0208333	FZ1	Pa-Xo	Panisco	Xola	FM	4	morn	-0.379624674015256	1.62019770677396	FZ1	Pa-Xo	Panisco	Xola
2	outgroup	post	0.00138889	FZ1	Pa-Xe	Panisco	Xekele	FM	4	morn	-0.379624674015256	-1.6190245006141	FZ1	Pa-Xe	Panisco	Xekele
2	outgroup	post	0.00277778	FZ1	Pa-Xe	Panisco	Xekele	FM	4	morn	-0.379624674015256	-1.38765148580067	FZ1	Pa-Xe	Panisco	Xekele
2	outgroup	post	0.00694444	FZ1	Pa-Xe	Panisco	Xekele	FM	4	morn	-0.379624674015256	-0.693532441360366	FZ1	Pa-Xe	Panisco	Xekele
2	outgroup	post	0.00833333	FZ1	Pa-Xe	Panisco	Xekele	FM	4	morn	-0.379624674015256	-0.462159426546935	FZ1	Pa-Xe	Panisco	Xekele
2	outgroup	post	0.0152778	FZ1	Pa-Xe	Panisco	Xekele	FM	4	morn	-0.379624674015256	0.694705647520233	FZ1	Pa-Xe	Panisco	Xekele
2	outgroup	post	0.0166667	FZ1	Pa-Xe	Panisco	Xekele	FM	4	morn	-0.379624674015256	0.926078662333668	FZ1	Pa-Xe	Panisco	Xekele
2	outgroup	post	0.0180556	FZ1	Pa-Xe	Panisco	Xekele	FM	4	morn	-0.379624674015256	1.1574516771471	FZ1	Pa-Xe	Panisco	Xekele
2	outgroup	post	0.0194444	FZ1	Pa-Xe	Panisco	Xekele	FM	4	morn	-0.379624674015256	1.38882469196054	FZ1	Pa-Xe	Panisco	Xekele
2	outgroup	post	0.00416667	FZ1	Sa-Zo	Sambo	Zomi	FM	4	morn	-0.379624674015256	-1.15627847098723	FZ1	Sa-Zo	Sambo	Zomi
2	outgroup	post	0.00694444	FZ1	Sa-Zo	Sambo	Zomi	FM	4	morn	-0.379624674015256	-0.693532441360366	FZ1	Sa-Zo	Sambo	Zomi
2	outgroup	post	0.00972222	FZ1	Sa-Zo	Sambo	Zomi	FM	4	morn	-0.379624674015256	-0.230786411733502	FZ1	Sa-Zo	Sambo	Zomi
2	outgroup	post	0.0111111	FZ1	Sa-Zo	Sambo	Zomi	FM	4	morn	-0.379624674015256	0.000586603079929195	FZ1	Sa-Zo	Sambo	Zomi
2	outgroup	post	0.0166667	FZ1	Sa-Zo	Sambo	Zomi	FM	4	morn	-0.379624674015256	0.926078662333668	FZ1	Sa-Zo	Sambo	Zomi
2	outgroup	post	0.0194444	FZ1	Sa-Zo	Sambo	Zomi	FM	4	morn	-0.379624674015256	1.38882469196054	FZ1	Sa-Zo	Sambo	Zomi
2	outgroup	post	0.0208333	FZ1	Sa-Zo	Sambo	Zomi	FM	4	morn	-0.379624674015256	1.62019770677396	FZ1	Sa-Zo	Sambo	Zomi
2	outgroup	post	0.00694444	FZ1	Sa-Ya	Sambo	Yango	MM	4	morn	-0.379624674015256	-0.693532441360366	FZ1	Sa-Ya	Sambo	Yango
2	outgroup	post	0.00833333	FZ1	Sa-Ya	Sambo	Yango	MM	4	morn	-0.379624674015256	-0.462159426546935	FZ1	Sa-Ya	Sambo	Yango
2	outgroup	post	0.0111111	FZ1	Sa-Ya	Sambo	Yango	MM	4	morn	-0.379624674015256	0.000586603079929195	FZ1	Sa-Ya	Sambo	Yango
2	outgroup	post	0.0138889	FZ1	Sa-Ya	Sambo	Yango	MM	4	morn	-0.379624674015256	0.463332632706799	FZ1	Sa-Ya	Sambo	Yango
2	outgroup	post	0.0194444	FZ1	Sa-Ya	Sambo	Yango	MM	4	morn	-0.379624674015256	1.38882469196054	FZ1	Sa-Ya	Sambo	Yango
2	outgroup	post	0.0208333	FZ1	Sa-Ya	Sambo	Yango	MM	4	morn	-0.379624674015256	1.62019770677396	FZ1	Sa-Ya	Sambo	Yango
2	outgroup	post	0.00555556	FZ1	Sa-Xo	Sambo	Xola	FM	4	morn	-0.379624674015256	-0.924905456173799	FZ1	Sa-Xo	Sambo	Xola
2	outgroup	post	0.00694444	FZ1	Sa-Xo	Sambo	Xola	FM	4	morn	-0.379624674015256	-0.693532441360366	FZ1	Sa-Xo	Sambo	Xola
2	outgroup	post	0.00833333	FZ1	Sa-Xo	Sambo	Xola	FM	4	morn	-0.379624674015256	-0.462159426546935	FZ1	Sa-Xo	Sambo	Xola
2	outgroup	post	0.0111111	FZ1	Sa-Xo	Sambo	Xola	FM	4	morn	-0.379624674015256	0.000586603079929195	FZ1	Sa-Xo	Sambo	Xola
2	outgroup	post	0.0152778	FZ1	Sa-Xo	Sambo	Xola	FM	4	morn	-0.379624674015256	0.694705647520233	FZ1	Sa-Xo	Sambo	Xola
2	outgroup	post	0.0208333	FZ1	Sa-Xo	Sambo	Xola	FM	4	morn	-0.379624674015256	1.62019770677396	FZ1	Sa-Xo	Sambo	Xola
2	outgroup	post	0.00138889	FZ1	Sa-Xe	Sambo	Xekele	FM	4	morn	-0.379624674015256	-1.6190245006141	FZ1	Sa-Xe	Sambo	Xekele
2	outgroup	post	0.00416667	FZ1	Sa-Xe	Sambo	Xekele	FM	4	morn	-0.379624674015256	-1.15627847098723	FZ1	Sa-Xe	Sambo	Xekele
2	outgroup	post	0.00555556	FZ1	Sa-Xe	Sambo	Xekele	FM	4	morn	-0.379624674015256	-0.924905456173799	FZ1	Sa-Xe	Sambo	Xekele
2	outgroup	post	0.00694444	FZ1	Sa-Xe	Sambo	Xekele	FM	4	morn	-0.379624674015256	-0.693532441360366	FZ1	Sa-Xe	Sambo	Xekele
2	outgroup	post	0.0111111	FZ1	Sa-Xe	Sambo	Xekele	FM	4	morn	-0.379624674015256	0.000586603079929195	FZ1	Sa-Xe	Sambo	Xekele
2	outgroup	post	0.0166667	FZ1	Sa-Xe	Sambo	Xekele	FM	4	morn	-0.379624674015256	0.926078662333668	FZ1	Sa-Xe	Sambo	Xekele
2	outgroup	post	0.00555556	FZ1	Ya-Zo	Yango	Zomi	FM	4	morn	-0.379624674015256	-0.924905456173799	FZ1	Ya-Zo	Yango	Zomi
2	outgroup	post	0.00694444	FZ1	Ya-Zo	Yango	Zomi	FM	4	morn	-0.379624674015256	-0.693532441360366	FZ1	Ya-Zo	Yango	Zomi
2	outgroup	post	0.00833333	FZ1	Ya-Zo	Yango	Zomi	FM	4	morn	-0.379624674015256	-0.462159426546935	FZ1	Ya-Zo	Yango	Zomi
2	outgroup	post	0.0125	FZ1	Ya-Zo	Yango	Zomi	FM	4	morn	-0.379624674015256	0.231959617893364	FZ1	Ya-Zo	Yango	Zomi
2	outgroup	post	0.0180556	FZ1	Ya-Zo	Yango	Zomi	FM	4	morn	-0.379624674015256	1.1574516771471	FZ1	Ya-Zo	Yango	Zomi
2	outgroup	post	0.0194444	FZ1	Ya-Zo	Yango	Zomi	FM	4	morn	-0.379624674015256	1.38882469196054	FZ1	Ya-Zo	Yango	Zomi
2	outgroup	post	0.00138889	FZ1	Mi-Zo	Mixi	Zomi	FF	4	morn	-0.379624674015256	-1.6190245006141	FZ1	Mi-Zo	Mixi	Zomi
2	outgroup	post	0.00277778	FZ1	Mi-Zo	Mixi	Zomi	FF	4	morn	-0.379624674015256	-1.38765148580067	FZ1	Mi-Zo	Mixi	Zomi
2	outgroup	post	0.00833333	FZ1	Mi-Zo	Mixi	Zomi	FF	4	morn	-0.379624674015256	-0.462159426546935	FZ1	Mi-Zo	Mixi	Zomi
2	outgroup	post	0.00972222	FZ1	Mi-Zo	Mixi	Zomi	FF	4	morn	-0.379624674015256	-0.230786411733502	FZ1	Mi-Zo	Mixi	Zomi
2	outgroup	post	0.0125	FZ1	Mi-Zo	Mixi	Zomi	FF	4	morn	-0.379624674015256	0.231959617893364	FZ1	Mi-Zo	Mixi	Zomi
2	outgroup	post	0.0194444	FZ1	Mi-Zo	Mixi	Zomi	FF	4	morn	-0.379624674015256	1.38882469196054	FZ1	Mi-Zo	Mixi	Zomi
2	outgroup	post	0.00416667	FZ1	Mi-Pa	Mixi	Panisco	FM	4	morn	-0.379624674015256	-1.15627847098723	FZ1	Mi-Pa	Mixi	Panisco
2	outgroup	post	0.00555556	FZ1	Mi-Pa	Mixi	Panisco	FM	4	morn	-0.379624674015256	-0.924905456173799	FZ1	Mi-Pa	Mixi	Panisco
2	outgroup	post	0.0125	FZ1	Mi-Pa	Mixi	Panisco	FM	4	morn	-0.379624674015256	0.231959617893364	FZ1	Mi-Pa	Mixi	Panisco
2	outgroup	post	0.0194444	FZ1	Mi-Pa	Mixi	Panisco	FM	4	morn	-0.379624674015256	1.38882469196054	FZ1	Mi-Pa	Mixi	Panisco
2	outgroup	post	0.0208333	FZ1	Mi-Pa	Mixi	Panisco	FM	4	morn	-0.379624674015256	1.62019770677396	FZ1	Mi-Pa	Mixi	Panisco
2	outgroup	post	0.00416667	FZ1	Mi-Sa	Mixi	Sambo	FM	4	morn	-0.379624674015256	-1.15627847098723	FZ1	Mi-Sa	Mixi	Sambo
2	outgroup	post	0.00694444	FZ1	Mi-Sa	Mixi	Sambo	FM	4	morn	-0.379624674015256	-0.693532441360366	FZ1	Mi-Sa	Mixi	Sambo
2	outgroup	post	0.00972222	FZ1	Mi-Sa	Mixi	Sambo	FM	4	morn	-0.379624674015256	-0.230786411733502	FZ1	Mi-Sa	Mixi	Sambo
2	outgroup	post	0.0125	FZ1	Mi-Sa	Mixi	Sambo	FM	4	morn	-0.379624674015256	0.231959617893364	FZ1	Mi-Sa	Mixi	Sambo
2	outgroup	post	0.0138889	FZ1	Mi-Sa	Mixi	Sambo	FM	4	morn	-0.379624674015256	0.463332632706799	FZ1	Mi-Sa	Mixi	Sambo
2	outgroup	post	0.0166667	FZ1	Mi-Sa	Mixi	Sambo	FM	4	morn	-0.379624674015256	0.926078662333668	FZ1	Mi-Sa	Mixi	Sambo
2	outgroup	post	0.0180556	FZ1	Mi-Sa	Mixi	Sambo	FM	4	morn	-0.379624674015256	1.1574516771471	FZ1	Mi-Sa	Mixi	Sambo
2	outgroup	post	0.00416667	FZ1	Mi-Ya	Mixi	Yango	FM	4	morn	-0.379624674015256	-1.15627847098723	FZ1	Mi-Ya	Mixi	Yango
2	outgroup	post	0.00694444	FZ1	Mi-Ya	Mixi	Yango	FM	4	morn	-0.379624674015256	-0.693532441360366	FZ1	Mi-Ya	Mixi	Yango
2	outgroup	post	0.0138889	FZ1	Mi-Ya	Mixi	Yango	FM	4	morn	-0.379624674015256	0.463332632706799	FZ1	Mi-Ya	Mixi	Yango
2	outgroup	post	0.0152778	FZ1	Mi-Ya	Mixi	Yango	FM	4	morn	-0.379624674015256	0.694705647520233	FZ1	Mi-Ya	Mixi	Yango
2	outgroup	post	0.0166667	FZ1	Mi-Ya	Mixi	Yango	FM	4	morn	-0.379624674015256	0.926078662333668	FZ1	Mi-Ya	Mixi	Yango
2	outgroup	post	0.0180556	FZ1	Mi-Ya	Mixi	Yango	FM	4	morn	-0.379624674015256	1.1574516771471	FZ1	Mi-Ya	Mixi	Yango
2	outgroup	post	0.00138889	FZ1	Mi-Xo	Mixi	Xola	FF	NV	morn	-0.379624674015256	-1.6190245006141	FZ1	Mi-Xo	Mixi	Xola
2	outgroup	post	0.00416667	FZ1	Mi-Xo	Mixi	Xola	FF	NV	morn	-0.379624674015256	-1.15627847098723	FZ1	Mi-Xo	Mixi	Xola
2	outgroup	post	0.00833333	FZ1	Mi-Xo	Mixi	Xola	FF	NV	morn	-0.379624674015256	-0.462159426546935	FZ1	Mi-Xo	Mixi	Xola
2	outgroup	post	0.00972222	FZ1	Mi-Xo	Mixi	Xola	FF	NV	morn	-0.379624674015256	-0.230786411733502	FZ1	Mi-Xo	Mixi	Xola
2	outgroup	post	0.0125	FZ1	Mi-Xo	Mixi	Xola	FF	NV	morn	-0.379624674015256	0.231959617893364	FZ1	Mi-Xo	Mixi	Xola
2	outgroup	post	0.0152778	FZ1	Mi-Xo	Mixi	Xola	FF	3	morn	-0.379624674015256	0.694705647520233	FZ1	Mi-Xo	Mixi	Xola
2	outgroup	post	0.0166667	FZ1	Mi-Xo	Mixi	Xola	FF	4	morn	-0.379624674015256	0.926078662333668	FZ1	Mi-Xo	Mixi	Xola
2	outgroup	post	0.00138889	FZ1	Mi-Ny	Mixi	Nyota	FM	4	morn	-0.379624674015256	-1.6190245006141	FZ1	Mi-Ny	Mixi	Nyota
2	outgroup	post	0.00277778	FZ1	Mi-Ny	Mixi	Nyota	FM	4	morn	-0.379624674015256	-1.38765148580067	FZ1	Mi-Ny	Mixi	Nyota
2	outgroup	post	0.00555556	FZ1	Mi-Ny	Mixi	Nyota	FM	4	morn	-0.379624674015256	-0.924905456173799	FZ1	Mi-Ny	Mixi	Nyota
2	outgroup	post	0.0111111	FZ1	Mi-Ny	Mixi	Nyota	FM	4	morn	-0.379624674015256	0.000586603079929195	FZ1	Mi-Ny	Mixi	Nyota
2	outgroup	post	0.0125	FZ1	Mi-Ny	Mixi	Nyota	FM	4	morn	-0.379624674015256	0.231959617893364	FZ1	Mi-Ny	Mixi	Nyota
2	outgroup	post	0.0152778	FZ1	Mi-Ny	Mixi	Nyota	FM	4	morn	-0.379624674015256	0.694705647520233	FZ1	Mi-Ny	Mixi	Nyota
2	outgroup	post	0.0166667	FZ1	Mi-Ny	Mixi	Nyota	FM	4	morn	-0.379624674015256	0.926078662333668	FZ1	Mi-Ny	Mixi	Nyota
2	outgroup	post	0.0180556	FZ1	Mi-Ny	Mixi	Nyota	FM	4	morn	-0.379624674015256	1.1574516771471	FZ1	Mi-Ny	Mixi	Nyota
2	outgroup	post	0.0194444	FZ1	Mi-Ny	Mixi	Nyota	FM	4	morn	-0.379624674015256	1.38882469196054	FZ1	Mi-Ny	Mixi	Nyota
2	outgroup	post	0.0208333	FZ1	Mi-Ny	Mixi	Nyota	FM	4	morn	-0.379624674015256	1.62019770677396	FZ1	Mi-Ny	Mixi	Nyota
2	outgroup	post	0.00138889	FZ1	Mi-Xe	Mixi	Xekele	FF	NV	morn	-0.379624674015256	-1.6190245006141	FZ1	Mi-Xe	Mixi	Xekele
2	outgroup	post	0.00416667	FZ1	Mi-Xe	Mixi	Xekele	FF	NV	morn	-0.379624674015256	-1.15627847098723	FZ1	Mi-Xe	Mixi	Xekele
2	outgroup	post	0.00972222	FZ1	Mi-Xe	Mixi	Xekele	FF	4	morn	-0.379624674015256	-0.230786411733502	FZ1	Mi-Xe	Mixi	Xekele
2	outgroup	post	0.0111111	FZ1	Mi-Xe	Mixi	Xekele	FF	4	morn	-0.379624674015256	0.000586603079929195	FZ1	Mi-Xe	Mixi	Xekele
2	outgroup	post	0.0208333	FZ1	Mi-Xe	Mixi	Xekele	FF	4	morn	-0.379624674015256	1.62019770677396	FZ1	Mi-Xe	Mixi	Xekele
2	outgroup	post	0.00138889	FZ1	Xo-Zo	Xola	Zomi	FF	4	morn	-0.379624674015256	-1.6190245006141	FZ1	Xo-Zo	Xola	Zomi
2	outgroup	post	0.00416667	FZ1	Xo-Zo	Xola	Zomi	FF	4	morn	-0.379624674015256	-1.15627847098723	FZ1	Xo-Zo	Xola	Zomi
2	outgroup	post	0.00555556	FZ1	Xo-Zo	Xola	Zomi	FF	4	morn	-0.379624674015256	-0.924905456173799	FZ1	Xo-Zo	Xola	Zomi
2	outgroup	post	0.00694444	FZ1	Xo-Zo	Xola	Zomi	FF	4	morn	-0.379624674015256	-0.693532441360366	FZ1	Xo-Zo	Xola	Zomi
2	outgroup	post	0.0111111	FZ1	Xo-Zo	Xola	Zomi	FF	4	morn	-0.379624674015256	0.000586603079929195	FZ1	Xo-Zo	Xola	Zomi
2	outgroup	post	0.0138889	FZ1	Xo-Zo	Xola	Zomi	FF	4	morn	-0.379624674015256	0.463332632706799	FZ1	Xo-Zo	Xola	Zomi
2	outgroup	post	0.0166667	FZ1	Xo-Zo	Xola	Zomi	FF	4	morn	-0.379624674015256	0.926078662333668	FZ1	Xo-Zo	Xola	Zomi
2	outgroup	post	0.0194444	FZ1	Xo-Zo	Xola	Zomi	FF	4	morn	-0.379624674015256	1.38882469196054	FZ1	Xo-Zo	Xola	Zomi
2	outgroup	post	0.00833333	FZ1	Xo-Ya	Xola	Yango	FM	NV	morn	-0.379624674015256	-0.462159426546935	FZ1	Xo-Ya	Xola	Yango
2	outgroup	post	0.00972222	FZ1	Xo-Ya	Xola	Yango	FM	NV	morn	-0.379624674015256	-0.230786411733502	FZ1	Xo-Ya	Xola	Yango
2	outgroup	post	0.0111111	FZ1	Xo-Ya	Xola	Yango	FM	4	morn	-0.379624674015256	0.000586603079929195	FZ1	Xo-Ya	Xola	Yango
2	outgroup	post	0.0125	FZ1	Xo-Ya	Xola	Yango	FM	4	morn	-0.379624674015256	0.231959617893364	FZ1	Xo-Ya	Xola	Yango
2	outgroup	post	0.0138889	FZ1	Xo-Ya	Xola	Yango	FM	4	morn	-0.379624674015256	0.463332632706799	FZ1	Xo-Ya	Xola	Yango
2	outgroup	post	0.0152778	FZ1	Xo-Ya	Xola	Yango	FM	4	morn	-0.379624674015256	0.694705647520233	FZ1	Xo-Ya	Xola	Yango
2	outgroup	post	0.0166667	FZ1	Xo-Ya	Xola	Yango	FM	4	morn	-0.379624674015256	0.926078662333668	FZ1	Xo-Ya	Xola	Yango
2	outgroup	post	0.0180556	FZ1	Xo-Ya	Xola	Yango	FM	4	morn	-0.379624674015256	1.1574516771471	FZ1	Xo-Ya	Xola	Yango
2	outgroup	post	0.0194444	FZ1	Xo-Ya	Xola	Yango	FM	4	morn	-0.379624674015256	1.38882469196054	FZ1	Xo-Ya	Xola	Yango
2	outgroup	post	0.00277778	FZ1	Ny-Zo	Nyota	Zomi	FM	4	morn	-0.379624674015256	-1.38765148580067	FZ1	Ny-Zo	Nyota	Zomi
2	outgroup	post	0.00555556	FZ1	Ny-Zo	Nyota	Zomi	FM	4	morn	-0.379624674015256	-0.924905456173799	FZ1	Ny-Zo	Nyota	Zomi
2	outgroup	post	0.00694444	FZ1	Ny-Zo	Nyota	Zomi	FM	4	morn	-0.379624674015256	-0.693532441360366	FZ1	Ny-Zo	Nyota	Zomi
2	outgroup	post	0.00833333	FZ1	Ny-Zo	Nyota	Zomi	FM	4	morn	-0.379624674015256	-0.462159426546935	FZ1	Ny-Zo	Nyota	Zomi
2	outgroup	post	0.0111111	FZ1	Ny-Zo	Nyota	Zomi	FM	4	morn	-0.379624674015256	0.000586603079929195	FZ1	Ny-Zo	Nyota	Zomi
2	outgroup	post	0.0125	FZ1	Ny-Zo	Nyota	Zomi	FM	4	morn	-0.379624674015256	0.231959617893364	FZ1	Ny-Zo	Nyota	Zomi
2	outgroup	post	0.0138889	FZ1	Ny-Zo	Nyota	Zomi	FM	4	morn	-0.379624674015256	0.463332632706799	FZ1	Ny-Zo	Nyota	Zomi
2	outgroup	post	0.0152778	FZ1	Ny-Zo	Nyota	Zomi	FM	4	morn	-0.379624674015256	0.694705647520233	FZ1	Ny-Zo	Nyota	Zomi
2	outgroup	post	0.0180556	FZ1	Ny-Zo	Nyota	Zomi	FM	4	morn	-0.379624674015256	1.1574516771471	FZ1	Ny-Zo	Nyota	Zomi
2	outgroup	post	0.0208333	FZ1	Ny-Zo	Nyota	Zomi	FM	4	morn	-0.379624674015256	1.62019770677396	FZ1	Ny-Zo	Nyota	Zomi
2	outgroup	post	0.00416667	FZ1	Ny-Pa	Nyota	Panisco	MM	4	morn	-0.379624674015256	-1.15627847098723	FZ1	Ny-Pa	Nyota	Panisco
2	outgroup	post	0.00555556	FZ1	Ny-Pa	Nyota	Panisco	MM	4	morn	-0.379624674015256	-0.924905456173799	FZ1	Ny-Pa	Nyota	Panisco
2	outgroup	post	0.00694444	FZ1	Ny-Pa	Nyota	Panisco	MM	4	morn	-0.379624674015256	-0.693532441360366	FZ1	Ny-Pa	Nyota	Panisco
2	outgroup	post	0.00833333	FZ1	Ny-Pa	Nyota	Panisco	MM	4	morn	-0.379624674015256	-0.462159426546935	FZ1	Ny-Pa	Nyota	Panisco
2	outgroup	post	0.00972222	FZ1	Ny-Pa	Nyota	Panisco	MM	4	morn	-0.379624674015256	-0.230786411733502	FZ1	Ny-Pa	Nyota	Panisco
2	outgroup	post	0.0138889	FZ1	Ny-Pa	Nyota	Panisco	MM	4	morn	-0.379624674015256	0.463332632706799	FZ1	Ny-Pa	Nyota	Panisco
2	outgroup	post	0.0152778	FZ1	Ny-Pa	Nyota	Panisco	MM	4	morn	-0.379624674015256	0.694705647520233	FZ1	Ny-Pa	Nyota	Panisco
2	outgroup	post	0.0166667	FZ1	Ny-Pa	Nyota	Panisco	MM	4	morn	-0.379624674015256	0.926078662333668	FZ1	Ny-Pa	Nyota	Panisco
2	outgroup	post	0.0194444	FZ1	Ny-Pa	Nyota	Panisco	MM	4	morn	-0.379624674015256	1.38882469196054	FZ1	Ny-Pa	Nyota	Panisco
2	outgroup	post	0.00138889	FZ1	Ny-Sa	Nyota	Sambo	MM	4	morn	-0.379624674015256	-1.6190245006141	FZ1	Ny-Sa	Nyota	Sambo
2	outgroup	post	0.00277778	FZ1	Ny-Sa	Nyota	Sambo	MM	4	morn	-0.379624674015256	-1.38765148580067	FZ1	Ny-Sa	Nyota	Sambo
2	outgroup	post	0.00416667	FZ1	Ny-Sa	Nyota	Sambo	MM	4	morn	-0.379624674015256	-1.15627847098723	FZ1	Ny-Sa	Nyota	Sambo
2	outgroup	post	0.00833333	FZ1	Ny-Sa	Nyota	Sambo	MM	4	morn	-0.379624674015256	-0.462159426546935	FZ1	Ny-Sa	Nyota	Sambo
2	outgroup	post	0.00972222	FZ1	Ny-Sa	Nyota	Sambo	MM	4	morn	-0.379624674015256	-0.230786411733502	FZ1	Ny-Sa	Nyota	Sambo
2	outgroup	post	0.0111111	FZ1	Ny-Sa	Nyota	Sambo	MM	4	morn	-0.379624674015256	0.000586603079929195	FZ1	Ny-Sa	Nyota	Sambo
2	outgroup	post	0.0138889	FZ1	Ny-Sa	Nyota	Sambo	MM	4	morn	-0.379624674015256	0.463332632706799	FZ1	Ny-Sa	Nyota	Sambo
2	outgroup	post	0.0194444	FZ1	Ny-Sa	Nyota	Sambo	MM	4	morn	-0.379624674015256	1.38882469196054	FZ1	Ny-Sa	Nyota	Sambo
2	outgroup	post	0.0208333	FZ1	Ny-Sa	Nyota	Sambo	MM	4	morn	-0.379624674015256	1.62019770677396	FZ1	Ny-Sa	Nyota	Sambo
2	outgroup	post	0.00555556	FZ1	Ny-Ya	Nyota	Yango	MM	4	morn	-0.379624674015256	-0.924905456173799	FZ1	Ny-Ya	Nyota	Yango
2	outgroup	post	0.00694444	FZ1	Ny-Ya	Nyota	Yango	MM	4	morn	-0.379624674015256	-0.693532441360366	FZ1	Ny-Ya	Nyota	Yango
2	outgroup	post	0.00833333	FZ1	Ny-Ya	Nyota	Yango	MM	4	morn	-0.379624674015256	-0.462159426546935	FZ1	Ny-Ya	Nyota	Yango
2	outgroup	post	0.0111111	FZ1	Ny-Ya	Nyota	Yango	MM	4	morn	-0.379624674015256	0.000586603079929195	FZ1	Ny-Ya	Nyota	Yango
2	outgroup	post	0.0125	FZ1	Ny-Ya	Nyota	Yango	MM	4	morn	-0.379624674015256	0.231959617893364	FZ1	Ny-Ya	Nyota	Yango
2	outgroup	post	0.0152778	FZ1	Ny-Ya	Nyota	Yango	MM	4	morn	-0.379624674015256	0.694705647520233	FZ1	Ny-Ya	Nyota	Yango
2	outgroup	post	0.0166667	FZ1	Ny-Ya	Nyota	Yango	MM	4	morn	-0.379624674015256	0.926078662333668	FZ1	Ny-Ya	Nyota	Yango
2	outgroup	post	0.0180556	FZ1	Ny-Ya	Nyota	Yango	MM	4	morn	-0.379624674015256	1.1574516771471	FZ1	Ny-Ya	Nyota	Yango
2	outgroup	post	0.0208333	FZ1	Ny-Ya	Nyota	Yango	MM	4	morn	-0.379624674015256	1.62019770677396	FZ1	Ny-Ya	Nyota	Yango
2	outgroup	post	0.00138889	FZ1	Ny-Xo	Nyota	Xola	FM	4	morn	-0.379624674015256	-1.6190245006141	FZ1	Ny-Xo	Nyota	Xola
2	outgroup	post	0.00555556	FZ1	Ny-Xo	Nyota	Xola	FM	4	morn	-0.379624674015256	-0.924905456173799	FZ1	Ny-Xo	Nyota	Xola
2	outgroup	post	0.00694444	FZ1	Ny-Xo	Nyota	Xola	FM	4	morn	-0.379624674015256	-0.693532441360366	FZ1	Ny-Xo	Nyota	Xola
2	outgroup	post	0.00972222	FZ1	Ny-Xo	Nyota	Xola	FM	4	morn	-0.379624674015256	-0.230786411733502	FZ1	Ny-Xo	Nyota	Xola
2	outgroup	post	0.0125	FZ1	Ny-Xo	Nyota	Xola	FM	4	morn	-0.379624674015256	0.231959617893364	FZ1	Ny-Xo	Nyota	Xola
2	outgroup	post	0.0152778	FZ1	Ny-Xo	Nyota	Xola	FM	4	morn	-0.379624674015256	0.694705647520233	FZ1	Ny-Xo	Nyota	Xola
2	outgroup	post	0.0166667	FZ1	Ny-Xo	Nyota	Xola	FM	4	morn	-0.379624674015256	0.926078662333668	FZ1	Ny-Xo	Nyota	Xola
2	outgroup	post	0.0180556	FZ1	Ny-Xo	Nyota	Xola	FM	4	morn	-0.379624674015256	1.1574516771471	FZ1	Ny-Xo	Nyota	Xola
2	outgroup	post	0.0194444	FZ1	Ny-Xo	Nyota	Xola	FM	4	morn	-0.379624674015256	1.38882469196054	FZ1	Ny-Xo	Nyota	Xola
2	outgroup	post	0.0208333	FZ1	Ny-Xo	Nyota	Xola	FM	4	morn	-0.379624674015256	1.62019770677396	FZ1	Ny-Xo	Nyota	Xola
2	outgroup	post	0.00138889	FZ1	Ny-Xe	Nyota	Xekele	FM	4	morn	-0.379624674015256	-1.6190245006141	FZ1	Ny-Xe	Nyota	Xekele
2	outgroup	post	0.00277778	FZ1	Ny-Xe	Nyota	Xekele	FM	4	morn	-0.379624674015256	-1.38765148580067	FZ1	Ny-Xe	Nyota	Xekele
2	outgroup	post	0.00416667	FZ1	Ny-Xe	Nyota	Xekele	FM	4	morn	-0.379624674015256	-1.15627847098723	FZ1	Ny-Xe	Nyota	Xekele
2	outgroup	post	0.00555556	FZ1	Ny-Xe	Nyota	Xekele	FM	4	morn	-0.379624674015256	-0.924905456173799	FZ1	Ny-Xe	Nyota	Xekele
2	outgroup	post	0.00833333	FZ1	Ny-Xe	Nyota	Xekele	FM	4	morn	-0.379624674015256	-0.462159426546935	FZ1	Ny-Xe	Nyota	Xekele
2	outgroup	post	0.0111111	FZ1	Ny-Xe	Nyota	Xekele	FM	4	morn	-0.379624674015256	0.000586603079929195	FZ1	Ny-Xe	Nyota	Xekele
2	outgroup	post	0.0138889	FZ1	Ny-Xe	Nyota	Xekele	FM	4	morn	-0.379624674015256	0.463332632706799	FZ1	Ny-Xe	Nyota	Xekele
2	outgroup	post	0.0152778	FZ1	Ny-Xe	Nyota	Xekele	FM	4	morn	-0.379624674015256	0.694705647520233	FZ1	Ny-Xe	Nyota	Xekele
2	outgroup	post	0.0166667	FZ1	Ny-Xe	Nyota	Xekele	FM	4	morn	-0.379624674015256	0.926078662333668	FZ1	Ny-Xe	Nyota	Xekele
2	outgroup	post	0.0180556	FZ1	Ny-Xe	Nyota	Xekele	FM	4	morn	-0.379624674015256	1.1574516771471	FZ1	Ny-Xe	Nyota	Xekele
2	outgroup	post	0.00138889	FZ1	Ba-Zo	Bashira	Zomi	FF	4	morn	-0.379624674015256	-1.6190245006141	FZ1	Ba-Zo	Bashira	Zomi
2	outgroup	post	0.00416667	FZ1	Ba-Zo	Bashira	Zomi	FF	4	morn	-0.379624674015256	-1.15627847098723	FZ1	Ba-Zo	Bashira	Zomi
2	outgroup	post	0.00972222	FZ1	Ba-Zo	Bashira	Zomi	FF	4	morn	-0.379624674015256	-0.230786411733502	FZ1	Ba-Zo	Bashira	Zomi
2	outgroup	post	0.0125	FZ1	Ba-Zo	Bashira	Zomi	FF	4	morn	-0.379624674015256	0.231959617893364	FZ1	Ba-Zo	Bashira	Zomi
2	outgroup	post	0.0152778	FZ1	Ba-Zo	Bashira	Zomi	FF	4	morn	-0.379624674015256	0.694705647520233	FZ1	Ba-Zo	Bashira	Zomi
2	outgroup	post	0.0166667	FZ1	Ba-Zo	Bashira	Zomi	FF	4	morn	-0.379624674015256	0.926078662333668	FZ1	Ba-Zo	Bashira	Zomi
2	outgroup	post	0.00277778	FZ1	Ba-Pa	Bashira	Panisco	FM	4	morn	-0.379624674015256	-1.38765148580067	FZ1	Ba-Pa	Bashira	Panisco
2	outgroup	post	0.0111111	FZ1	Ba-Pa	Bashira	Panisco	FM	4	morn	-0.379624674015256	0.000586603079929195	FZ1	Ba-Pa	Bashira	Panisco
2	outgroup	post	0.0152778	FZ1	Ba-Pa	Bashira	Panisco	FM	4	morn	-0.379624674015256	0.694705647520233	FZ1	Ba-Pa	Bashira	Panisco
2	outgroup	post	0.00138889	FZ1	Ba-Sa	Bashira	Sambo	FM	4	morn	-0.379624674015256	-1.6190245006141	FZ1	Ba-Sa	Bashira	Sambo
2	outgroup	post	0.00555556	FZ1	Ba-Sa	Bashira	Sambo	FM	4	morn	-0.379624674015256	-0.924905456173799	FZ1	Ba-Sa	Bashira	Sambo
2	outgroup	post	0.00972222	FZ1	Ba-Sa	Bashira	Sambo	FM	4	morn	-0.379624674015256	-0.230786411733502	FZ1	Ba-Sa	Bashira	Sambo
2	outgroup	post	0.0111111	FZ1	Ba-Sa	Bashira	Sambo	FM	4	morn	-0.379624674015256	0.000586603079929195	FZ1	Ba-Sa	Bashira	Sambo
2	outgroup	post	0.0125	FZ1	Ba-Sa	Bashira	Sambo	FM	4	morn	-0.379624674015256	0.231959617893364	FZ1	Ba-Sa	Bashira	Sambo
2	outgroup	post	0.0138889	FZ1	Ba-Sa	Bashira	Sambo	FM	4	morn	-0.379624674015256	0.463332632706799	FZ1	Ba-Sa	Bashira	Sambo
2	outgroup	post	0.0166667	FZ1	Ba-Sa	Bashira	Sambo	FM	4	morn	-0.379624674015256	0.926078662333668	FZ1	Ba-Sa	Bashira	Sambo
2	outgroup	post	0.0180556	FZ1	Ba-Sa	Bashira	Sambo	FM	4	morn	-0.379624674015256	1.1574516771471	FZ1	Ba-Sa	Bashira	Sambo
2	outgroup	post	0.0208333	FZ1	Ba-Sa	Bashira	Sambo	FM	4	morn	-0.379624674015256	1.62019770677396	FZ1	Ba-Sa	Bashira	Sambo
2	outgroup	post	0.00416667	FZ1	Bas-Yan	Bashira	Yango	FM	4	morn	-0.379624674015256	-1.15627847098723	FZ1	Bas-Yan	Bashira	Yango
2	outgroup	post	0.00555556	FZ1	Bas-Yan	Bashira	Yango	FM	4	morn	-0.379624674015256	-0.924905456173799	FZ1	Bas-Yan	Bashira	Yango
2	outgroup	post	0.00694444	FZ1	Bas-Yan	Bashira	Yango	FM	4	morn	-0.379624674015256	-0.693532441360366	FZ1	Bas-Yan	Bashira	Yango
2	outgroup	post	0.00833333	FZ1	Bas-Yan	Bashira	Yango	FM	NV	morn	-0.379624674015256	-0.462159426546935	FZ1	Bas-Yan	Bashira	Yango
2	outgroup	post	0.00972222	FZ1	Bas-Yan	Bashira	Yango	FM	NV	morn	-0.379624674015256	-0.230786411733502	FZ1	Bas-Yan	Bashira	Yango
2	outgroup	post	0.0111111	FZ1	Bas-Yan	Bashira	Yango	FM	4	morn	-0.379624674015256	0.000586603079929195	FZ1	Bas-Yan	Bashira	Yango
2	outgroup	post	0.00138889	FZ1	Ba-Mi	Bashira	Mixi	FF	NV	morn	-0.379624674015256	-1.6190245006141	FZ1	Ba-Mi	Bashira	Mixi
2	outgroup	post	0.00277778	FZ1	Ba-Mi	Bashira	Mixi	FF	NV	morn	-0.379624674015256	-1.38765148580067	FZ1	Ba-Mi	Bashira	Mixi
2	outgroup	post	0.00694444	FZ1	Ba-Mi	Bashira	Mixi	FF	NV	morn	-0.379624674015256	-0.693532441360366	FZ1	Ba-Mi	Bashira	Mixi
2	outgroup	post	0.00833333	FZ1	Ba-Mi	Bashira	Mixi	FF	NV	morn	-0.379624674015256	-0.462159426546935	FZ1	Ba-Mi	Bashira	Mixi
2	outgroup	post	0.00972222	FZ1	Ba-Mi	Bashira	Mixi	FF	NV	morn	-0.379624674015256	-0.230786411733502	FZ1	Ba-Mi	Bashira	Mixi
2	outgroup	post	0.0111111	FZ1	Ba-Mi	Bashira	Mixi	FF	NV	morn	-0.379624674015256	0.000586603079929195	FZ1	Ba-Mi	Bashira	Mixi
2	outgroup	post	0.0125	FZ1	Ba-Mi	Bashira	Mixi	FF	NV	morn	-0.379624674015256	0.231959617893364	FZ1	Ba-Mi	Bashira	Mixi
2	outgroup	post	0.0152778	FZ1	Ba-Mi	Bashira	Mixi	FF	4	morn	-0.379624674015256	0.694705647520233	FZ1	Ba-Mi	Bashira	Mixi
2	outgroup	post	0.0166667	FZ1	Ba-Mi	Bashira	Mixi	FF	4	morn	-0.379624674015256	0.926078662333668	FZ1	Ba-Mi	Bashira	Mixi
2	outgroup	post	0.0208333	FZ1	Ba-Mi	Bashira	Mixi	FF	4	morn	-0.379624674015256	1.62019770677396	FZ1	Ba-Mi	Bashira	Mixi
2	outgroup	post	0.00138889	FZ1	Ba-Xo	Bashira	Xola	FF	NV	morn	-0.379624674015256	-1.6190245006141	FZ1	Ba-Xo	Bashira	Xola
2	outgroup	post	0.00277778	FZ1	Ba-Xo	Bashira	Xola	FF	NV	morn	-0.379624674015256	-1.38765148580067	FZ1	Ba-Xo	Bashira	Xola
2	outgroup	post	0.00555556	FZ1	Ba-Xo	Bashira	Xola	FF	NV	morn	-0.379624674015256	-0.924905456173799	FZ1	Ba-Xo	Bashira	Xola
2	outgroup	post	0.00694444	FZ1	Ba-Xo	Bashira	Xola	FF	NV	morn	-0.379624674015256	-0.693532441360366	FZ1	Ba-Xo	Bashira	Xola
2	outgroup	post	0.00833333	FZ1	Ba-Xo	Bashira	Xola	FF	NV	morn	-0.379624674015256	-0.462159426546935	FZ1	Ba-Xo	Bashira	Xola
2	outgroup	post	0.00972222	FZ1	Ba-Xo	Bashira	Xola	FF	NV	morn	-0.379624674015256	-0.230786411733502	FZ1	Ba-Xo	Bashira	Xola
2	outgroup	post	0.0111111	FZ1	Ba-Xo	Bashira	Xola	FF	NV	morn	-0.379624674015256	0.000586603079929195	FZ1	Ba-Xo	Bashira	Xola
2	outgroup	post	0.0125	FZ1	Ba-Xo	Bashira	Xola	FF	NV	morn	-0.379624674015256	0.231959617893364	FZ1	Ba-Xo	Bashira	Xola
2	outgroup	post	0.0194444	FZ1	Ba-Xo	Bashira	Xola	FF	4	morn	-0.379624674015256	1.38882469196054	FZ1	Ba-Xo	Bashira	Xola
2	outgroup	post	0.0208333	FZ1	Ba-Xo	Bashira	Xola	FF	4	morn	-0.379624674015256	1.62019770677396	FZ1	Ba-Xo	Bashira	Xola
2	outgroup	post	0.00138889	FZ1	Ba-Ny	Bashira	Nyota	FM	4	morn	-0.379624674015256	-1.6190245006141	FZ1	Ba-Ny	Bashira	Nyota
2	outgroup	post	0.00416667	FZ1	Ba-Ny	Bashira	Nyota	FM	4	morn	-0.379624674015256	-1.15627847098723	FZ1	Ba-Ny	Bashira	Nyota
2	outgroup	post	0.00555556	FZ1	Ba-Ny	Bashira	Nyota	FM	4	morn	-0.379624674015256	-0.924905456173799	FZ1	Ba-Ny	Bashira	Nyota
2	outgroup	post	0.00694444	FZ1	Ba-Ny	Bashira	Nyota	FM	4	morn	-0.379624674015256	-0.693532441360366	FZ1	Ba-Ny	Bashira	Nyota
2	outgroup	post	0.00972222	FZ1	Ba-Ny	Bashira	Nyota	FM	4	morn	-0.379624674015256	-0.230786411733502	FZ1	Ba-Ny	Bashira	Nyota
2	outgroup	post	0.0111111	FZ1	Ba-Ny	Bashira	Nyota	FM	4	morn	-0.379624674015256	0.000586603079929195	FZ1	Ba-Ny	Bashira	Nyota
2	outgroup	post	0.0125	FZ1	Ba-Ny	Bashira	Nyota	FM	4	morn	-0.379624674015256	0.231959617893364	FZ1	Ba-Ny	Bashira	Nyota
2	outgroup	post	0.0138889	FZ1	Ba-Ny	Bashira	Nyota	FM	4	morn	-0.379624674015256	0.463332632706799	FZ1	Ba-Ny	Bashira	Nyota
2	outgroup	post	0.0152778	FZ1	Ba-Ny	Bashira	Nyota	FM	4	morn	-0.379624674015256	0.694705647520233	FZ1	Ba-Ny	Bashira	Nyota
2	outgroup	post	0.0166667	FZ1	Ba-Ny	Bashira	Nyota	FM	4	morn	-0.379624674015256	0.926078662333668	FZ1	Ba-Ny	Bashira	Nyota
2	outgroup	post	0.0180556	FZ1	Ba-Ny	Bashira	Nyota	FM	4	morn	-0.379624674015256	1.1574516771471	FZ1	Ba-Ny	Bashira	Nyota
2	outgroup	post	0.00277778	FZ1	Ba-Xe	Bashira	Xekele	FF	NV	morn	-0.379624674015256	-1.38765148580067	FZ1	Ba-Xe	Bashira	Xekele
2	outgroup	post	0.00555556	FZ1	Ba-Xe	Bashira	Xekele	FF	NV	morn	-0.379624674015256	-0.924905456173799	FZ1	Ba-Xe	Bashira	Xekele
2	outgroup	post	0.0111111	FZ1	Ba-Xe	Bashira	Xekele	FF	4	morn	-0.379624674015256	0.000586603079929195	FZ1	Ba-Xe	Bashira	Xekele
2	outgroup	post	0.0125	FZ1	Ba-Xe	Bashira	Xekele	FF	4	morn	-0.379624674015256	0.231959617893364	FZ1	Ba-Xe	Bashira	Xekele
2	outgroup	post	0.0138889	FZ1	Ba-Xe	Bashira	Xekele	FF	4	morn	-0.379624674015256	0.463332632706799	FZ1	Ba-Xe	Bashira	Xekele
2	outgroup	post	0.0166667	FZ1	Ba-Xe	Bashira	Xekele	FF	4	morn	-0.379624674015256	0.926078662333668	FZ1	Ba-Xe	Bashira	Xekele
2	outgroup	post	0.0180556	FZ1	Ba-Xe	Bashira	Xekele	FF	NV	morn	-0.379624674015256	1.1574516771471	FZ1	Ba-Xe	Bashira	Xekele
2	outgroup	post	0.0194444	FZ1	Ba-Xe	Bashira	Xekele	FF	4	morn	-0.379624674015256	1.38882469196054	FZ1	Ba-Xe	Bashira	Xekele
2	outgroup	post	0.0208333	FZ1	Ba-Xe	Bashira	Xekele	FF	4	morn	-0.379624674015256	1.62019770677396	FZ1	Ba-Xe	Bashira	Xekele
2	outgroup	post	0.00277778	FZ1	Xe-Zo	Xekele	Zomi	FF	4	morn	-0.379624674015256	-1.38765148580067	FZ1	Xe-Zo	Xekele	Zomi
2	outgroup	post	0.00416667	FZ1	Xe-Zo	Xekele	Zomi	FF	4	morn	-0.379624674015256	-1.15627847098723	FZ1	Xe-Zo	Xekele	Zomi
2	outgroup	post	0.0138889	FZ1	Xe-Zo	Xekele	Zomi	FF	4	morn	-0.379624674015256	0.463332632706799	FZ1	Xe-Zo	Xekele	Zomi
2	outgroup	post	0.0152778	FZ1	Xe-Zo	Xekele	Zomi	FF	4	morn	-0.379624674015256	0.694705647520233	FZ1	Xe-Zo	Xekele	Zomi
2	outgroup	post	0.0166667	FZ1	Xe-Zo	Xekele	Zomi	FF	4	morn	-0.379624674015256	0.926078662333668	FZ1	Xe-Zo	Xekele	Zomi
2	outgroup	post	0.0194444	FZ1	Xe-Zo	Xekele	Zomi	FF	4	morn	-0.379624674015256	1.38882469196054	FZ1	Xe-Zo	Xekele	Zomi
2	outgroup	post	0.00138889	FZ1	Xe-Ya	Xekele	Yango	FM	NV	morn	-0.379624674015256	-1.6190245006141	FZ1	Xe-Ya	Xekele	Yango
2	outgroup	post	0.00277778	FZ1	Xe-Ya	Xekele	Yango	FM	NV	morn	-0.379624674015256	-1.38765148580067	FZ1	Xe-Ya	Xekele	Yango
2	outgroup	post	0.00555556	FZ1	Xe-Ya	Xekele	Yango	FM	4	morn	-0.379624674015256	-0.924905456173799	FZ1	Xe-Ya	Xekele	Yango
2	outgroup	post	0.0138889	FZ1	Xe-Ya	Xekele	Yango	FM	1	morn	-0.379624674015256	0.463332632706799	FZ1	Xe-Ya	Xekele	Yango
2	outgroup	post	0.0152778	FZ1	Xe-Ya	Xekele	Yango	FM	4	morn	-0.379624674015256	0.694705647520233	FZ1	Xe-Ya	Xekele	Yango
2	outgroup	post	0.0194444	FZ1	Xe-Ya	Xekele	Yango	FM	2	morn	-0.379624674015256	1.38882469196054	FZ1	Xe-Ya	Xekele	Yango
2	outgroup	post	0.0208333	FZ1	Xe-Ya	Xekele	Yango	FM	4	morn	-0.379624674015256	1.62019770677396	FZ1	Xe-Ya	Xekele	Yango
2	outgroup	post	0.00138889	FZ1	Xe-Xo	Xekele	Xola	FF	NV	morn	-0.379624674015256	-1.6190245006141	FZ1	Xe-Xo	Xekele	Xola
2	outgroup	post	0.00416667	FZ1	Xe-Xo	Xekele	Xola	FF	NV	morn	-0.379624674015256	-1.15627847098723	FZ1	Xe-Xo	Xekele	Xola
2	outgroup	post	0.00694444	FZ1	Xe-Xo	Xekele	Xola	FF	NV	morn	-0.379624674015256	-0.693532441360366	FZ1	Xe-Xo	Xekele	Xola
2	outgroup	post	0.00833333	FZ1	Xe-Xo	Xekele	Xola	FF	NV	morn	-0.379624674015256	-0.462159426546935	FZ1	Xe-Xo	Xekele	Xola
2	outgroup	post	0.00972222	FZ1	Xe-Xo	Xekele	Xola	FF	4	morn	-0.379624674015256	-0.230786411733502	FZ1	Xe-Xo	Xekele	Xola
2	outgroup	post	0.0166667	FZ1	Xe-Xo	Xekele	Xola	FF	4	morn	-0.379624674015256	0.926078662333668	FZ1	Xe-Xo	Xekele	Xola
2	outgroup	post	0.0208333	FZ1	Xe-Xo	Xekele	Xola	FF	4	morn	-0.379624674015256	1.62019770677396	FZ1	Xe-Xo	Xekele	Xola
2	control	post	0.00138889	FZ1	Pa-Zo	Panisco	Zomi	FM	4	aft	-0.379624674015256	-1.6190245006141	FZ1	Pa-Zo	Panisco	Zomi
2	control	post	0.00277778	FZ1	Pa-Zo	Panisco	Zomi	FM	4	aft	-0.379624674015256	-1.38765148580067	FZ1	Pa-Zo	Panisco	Zomi
2	control	post	0.00416667	FZ1	Pa-Zo	Panisco	Zomi	FM	4	aft	-0.379624674015256	-1.15627847098723	FZ1	Pa-Zo	Panisco	Zomi
2	control	post	0.00555556	FZ1	Pa-Zo	Panisco	Zomi	FM	4	aft	-0.379624674015256	-0.924905456173799	FZ1	Pa-Zo	Panisco	Zomi
2	control	post	0.00694444	FZ1	Pa-Zo	Panisco	Zomi	FM	4	aft	-0.379624674015256	-0.693532441360366	FZ1	Pa-Zo	Panisco	Zomi
2	control	post	0.00972222	FZ1	Pa-Zo	Panisco	Zomi	FM	4	aft	-0.379624674015256	-0.230786411733502	FZ1	Pa-Zo	Panisco	Zomi
2	control	post	0.0111111	FZ1	Pa-Zo	Panisco	Zomi	FM	4	aft	-0.379624674015256	0.000586603079929195	FZ1	Pa-Zo	Panisco	Zomi
2	control	post	0.0125	FZ1	Pa-Zo	Panisco	Zomi	FM	4	aft	-0.379624674015256	0.231959617893364	FZ1	Pa-Zo	Panisco	Zomi
2	control	post	0.0138889	FZ1	Pa-Zo	Panisco	Zomi	FM	4	aft	-0.379624674015256	0.463332632706799	FZ1	Pa-Zo	Panisco	Zomi
2	control	post	0.0180556	FZ1	Pa-Zo	Panisco	Zomi	FM	4	aft	-0.379624674015256	1.1574516771471	FZ1	Pa-Zo	Panisco	Zomi
2	control	post	0.0194444	FZ1	Pa-Zo	Panisco	Zomi	FM	4	aft	-0.379624674015256	1.38882469196054	FZ1	Pa-Zo	Panisco	Zomi
2	control	post	0.0208333	FZ1	Pa-Zo	Panisco	Zomi	FM	4	aft	-0.379624674015256	1.62019770677396	FZ1	Pa-Zo	Panisco	Zomi
2	control	post	0.00555556	FZ1	Pa-Sa	Panisco	Sambo	MM	4	aft	-0.379624674015256	-0.924905456173799	FZ1	Pa-Sa	Panisco	Sambo
2	control	post	0.00694444	FZ1	Pa-Sa	Panisco	Sambo	MM	4	aft	-0.379624674015256	-0.693532441360366	FZ1	Pa-Sa	Panisco	Sambo
2	control	post	0.00972222	FZ1	Pa-Sa	Panisco	Sambo	MM	4	aft	-0.379624674015256	-0.230786411733502	FZ1	Pa-Sa	Panisco	Sambo
2	control	post	0.0125	FZ1	Pa-Sa	Panisco	Sambo	MM	4	aft	-0.379624674015256	0.231959617893364	FZ1	Pa-Sa	Panisco	Sambo
2	control	post	0.0138889	FZ1	Pa-Sa	Panisco	Sambo	MM	NV	aft	-0.379624674015256	0.463332632706799	FZ1	Pa-Sa	Panisco	Sambo
2	control	post	0.0152778	FZ1	Pa-Sa	Panisco	Sambo	MM	NV	aft	-0.379624674015256	0.694705647520233	FZ1	Pa-Sa	Panisco	Sambo
2	control	post	0.0166667	FZ1	Pa-Sa	Panisco	Sambo	MM	NV	aft	-0.379624674015256	0.926078662333668	FZ1	Pa-Sa	Panisco	Sambo
2	control	post	0.0180556	FZ1	Pa-Sa	Panisco	Sambo	MM	NV	aft	-0.379624674015256	1.1574516771471	FZ1	Pa-Sa	Panisco	Sambo
2	control	post	0.0194444	FZ1	Pa-Sa	Panisco	Sambo	MM	NV	aft	-0.379624674015256	1.38882469196054	FZ1	Pa-Sa	Panisco	Sambo
2	control	post	0.0208333	FZ1	Pa-Sa	Panisco	Sambo	MM	NV	aft	-0.379624674015256	1.62019770677396	FZ1	Pa-Sa	Panisco	Sambo
2	control	post	0.00277778	FZ1	Pa-Ya	Panisco	Yango	MM	4	aft	-0.379624674015256	-1.38765148580067	FZ1	Pa-Ya	Panisco	Yango
2	control	post	0.00416667	FZ1	Pa-Ya	Panisco	Yango	MM	4	aft	-0.379624674015256	-1.15627847098723	FZ1	Pa-Ya	Panisco	Yango
2	control	post	0.00833333	FZ1	Pa-Ya	Panisco	Yango	MM	4	aft	-0.379624674015256	-0.462159426546935	FZ1	Pa-Ya	Panisco	Yango
2	control	post	0.00972222	FZ1	Pa-Ya	Panisco	Yango	MM	4	aft	-0.379624674015256	-0.230786411733502	FZ1	Pa-Ya	Panisco	Yango
2	control	post	0.0138889	FZ1	Pa-Ya	Panisco	Yango	MM	4	aft	-0.379624674015256	0.463332632706799	FZ1	Pa-Ya	Panisco	Yango
2	control	post	0.0180556	FZ1	Pa-Ya	Panisco	Yango	MM	4	aft	-0.379624674015256	1.1574516771471	FZ1	Pa-Ya	Panisco	Yango
2	control	post	0.0208333	FZ1	Pa-Ya	Panisco	Yango	MM	4	aft	-0.379624674015256	1.62019770677396	FZ1	Pa-Ya	Panisco	Yango
2	control	post	0.00138889	FZ1	Pa-Xo	Panisco	Xola	FM	4	aft	-0.379624674015256	-1.6190245006141	FZ1	Pa-Xo	Panisco	Xola
2	control	post	0.00416667	FZ1	Pa-Xo	Panisco	Xola	FM	4	aft	-0.379624674015256	-1.15627847098723	FZ1	Pa-Xo	Panisco	Xola
2	control	post	0.00694444	FZ1	Pa-Xo	Panisco	Xola	FM	3	aft	-0.379624674015256	-0.693532441360366	FZ1	Pa-Xo	Panisco	Xola
2	control	post	0.0111111	FZ1	Pa-Xo	Panisco	Xola	FM	4	aft	-0.379624674015256	0.000586603079929195	FZ1	Pa-Xo	Panisco	Xola
2	control	post	0.0138889	FZ1	Pa-Xo	Panisco	Xola	FM	4	aft	-0.379624674015256	0.463332632706799	FZ1	Pa-Xo	Panisco	Xola
2	control	post	0.0166667	FZ1	Pa-Xo	Panisco	Xola	FM	NV	aft	-0.379624674015256	0.926078662333668	FZ1	Pa-Xo	Panisco	Xola
2	control	post	0.0180556	FZ1	Pa-Xo	Panisco	Xola	FM	NV	aft	-0.379624674015256	1.1574516771471	FZ1	Pa-Xo	Panisco	Xola
2	control	post	0.0194444	FZ1	Pa-Xo	Panisco	Xola	FM	NV	aft	-0.379624674015256	1.38882469196054	FZ1	Pa-Xo	Panisco	Xola
2	control	post	0.0208333	FZ1	Pa-Xo	Panisco	Xola	FM	NV	aft	-0.379624674015256	1.62019770677396	FZ1	Pa-Xo	Panisco	Xola
2	control	post	0.00416667	FZ1	Pa-Xe	Panisco	Xekele	FM	4	aft	-0.379624674015256	-1.15627847098723	FZ1	Pa-Xe	Panisco	Xekele
2	control	post	0.00833333	FZ1	Pa-Xe	Panisco	Xekele	FM	4	aft	-0.379624674015256	-0.462159426546935	FZ1	Pa-Xe	Panisco	Xekele
2	control	post	0.00972222	FZ1	Pa-Xe	Panisco	Xekele	FM	4	aft	-0.379624674015256	-0.230786411733502	FZ1	Pa-Xe	Panisco	Xekele
2	control	post	0.0125	FZ1	Pa-Xe	Panisco	Xekele	FM	4	aft	-0.379624674015256	0.231959617893364	FZ1	Pa-Xe	Panisco	Xekele
2	control	post	0.0152778	FZ1	Pa-Xe	Panisco	Xekele	FM	NV	aft	-0.379624674015256	0.694705647520233	FZ1	Pa-Xe	Panisco	Xekele
2	control	post	0.0166667	FZ1	Pa-Xe	Panisco	Xekele	FM	NV	aft	-0.379624674015256	0.926078662333668	FZ1	Pa-Xe	Panisco	Xekele
2	control	post	0.0194444	FZ1	Pa-Xe	Panisco	Xekele	FM	4	aft	-0.379624674015256	1.38882469196054	FZ1	Pa-Xe	Panisco	Xekele
2	control	post	0.0208333	FZ1	Pa-Xe	Panisco	Xekele	FM	NV	aft	-0.379624674015256	1.62019770677396	FZ1	Pa-Xe	Panisco	Xekele
2	control	post	0.00138889	FZ1	Sa-Zo	Sambo	Zomi	FM	4	aft	-0.379624674015256	-1.6190245006141	FZ1	Sa-Zo	Sambo	Zomi
2	control	post	0.00277778	FZ1	Sa-Zo	Sambo	Zomi	FM	4	aft	-0.379624674015256	-1.38765148580067	FZ1	Sa-Zo	Sambo	Zomi
2	control	post	0.00694444	FZ1	Sa-Zo	Sambo	Zomi	FM	4	aft	-0.379624674015256	-0.693532441360366	FZ1	Sa-Zo	Sambo	Zomi
2	control	post	0.0111111	FZ1	Sa-Zo	Sambo	Zomi	FM	4	aft	-0.379624674015256	0.000586603079929195	FZ1	Sa-Zo	Sambo	Zomi
2	control	post	0.0125	FZ1	Sa-Zo	Sambo	Zomi	FM	4	aft	-0.379624674015256	0.231959617893364	FZ1	Sa-Zo	Sambo	Zomi
2	control	post	0.0138889	FZ1	Sa-Zo	Sambo	Zomi	FM	4	aft	-0.379624674015256	0.463332632706799	FZ1	Sa-Zo	Sambo	Zomi
2	control	post	0.0180556	FZ1	Sa-Zo	Sambo	Zomi	FM	4	aft	-0.379624674015256	1.1574516771471	FZ1	Sa-Zo	Sambo	Zomi
2	control	post	0.0208333	FZ1	Sa-Zo	Sambo	Zomi	FM	4	aft	-0.379624674015256	1.62019770677396	FZ1	Sa-Zo	Sambo	Zomi
2	control	post	0.00138889	FZ1	Sa-Ya	Sambo	Yango	MM	4	aft	-0.379624674015256	-1.6190245006141	FZ1	Sa-Ya	Sambo	Yango
2	control	post	0.00277778	FZ1	Sa-Ya	Sambo	Yango	MM	4	aft	-0.379624674015256	-1.38765148580067	FZ1	Sa-Ya	Sambo	Yango
2	control	post	0.00416667	FZ1	Sa-Ya	Sambo	Yango	MM	2	aft	-0.379624674015256	-1.15627847098723	FZ1	Sa-Ya	Sambo	Yango
2	control	post	0.00694444	FZ1	Sa-Ya	Sambo	Yango	MM	2	aft	-0.379624674015256	-0.693532441360366	FZ1	Sa-Ya	Sambo	Yango
2	control	post	0.00972222	FZ1	Sa-Ya	Sambo	Yango	MM	4	aft	-0.379624674015256	-0.230786411733502	FZ1	Sa-Ya	Sambo	Yango
2	control	post	0.0125	FZ1	Sa-Ya	Sambo	Yango	MM	4	aft	-0.379624674015256	0.231959617893364	FZ1	Sa-Ya	Sambo	Yango
2	control	post	0.0166667	FZ1	Sa-Ya	Sambo	Yango	MM	NV	aft	-0.379624674015256	0.926078662333668	FZ1	Sa-Ya	Sambo	Yango
2	control	post	0.0180556	FZ1	Sa-Ya	Sambo	Yango	MM	4	aft	-0.379624674015256	1.1574516771471	FZ1	Sa-Ya	Sambo	Yango
2	control	post	0.0208333	FZ1	Sa-Ya	Sambo	Yango	MM	4	aft	-0.379624674015256	1.62019770677396	FZ1	Sa-Ya	Sambo	Yango
2	control	post	0.00833333	FZ1	Sa-Xo	Sambo	Xola	FM	4	aft	-0.379624674015256	-0.462159426546935	FZ1	Sa-Xo	Sambo	Xola
2	control	post	0.0111111	FZ1	Sa-Xo	Sambo	Xola	FM	4	aft	-0.379624674015256	0.000586603079929195	FZ1	Sa-Xo	Sambo	Xola
2	control	post	0.0208333	FZ1	Sa-Xo	Sambo	Xola	FM	NV	aft	-0.379624674015256	1.62019770677396	FZ1	Sa-Xo	Sambo	Xola
2	control	post	0.00138889	FZ1	Sa-Xe	Sambo	Xekele	FM	4	aft	-0.379624674015256	-1.6190245006141	FZ1	Sa-Xe	Sambo	Xekele
2	control	post	0.00277778	FZ1	Sa-Xe	Sambo	Xekele	FM	4	aft	-0.379624674015256	-1.38765148580067	FZ1	Sa-Xe	Sambo	Xekele
2	control	post	0.00416667	FZ1	Sa-Xe	Sambo	Xekele	FM	4	aft	-0.379624674015256	-1.15627847098723	FZ1	Sa-Xe	Sambo	Xekele
2	control	post	0.00555556	FZ1	Sa-Xe	Sambo	Xekele	FM	4	aft	-0.379624674015256	-0.924905456173799	FZ1	Sa-Xe	Sambo	Xekele
2	control	post	0.00833333	FZ1	Sa-Xe	Sambo	Xekele	FM	4	aft	-0.379624674015256	-0.462159426546935	FZ1	Sa-Xe	Sambo	Xekele
2	control	post	0.00972222	FZ1	Sa-Xe	Sambo	Xekele	FM	NV	aft	-0.379624674015256	-0.230786411733502	FZ1	Sa-Xe	Sambo	Xekele
2	control	post	0.0180556	FZ1	Sa-Xe	Sambo	Xekele	FM	4	aft	-0.379624674015256	1.1574516771471	FZ1	Sa-Xe	Sambo	Xekele
2	control	post	0.00277778	FZ1	Ya-Zo	Yango	Zomi	FM	4	aft	-0.379624674015256	-1.38765148580067	FZ1	Ya-Zo	Yango	Zomi
2	control	post	0.0111111	FZ1	Ya-Zo	Yango	Zomi	FM	4	aft	-0.379624674015256	0.000586603079929195	FZ1	Ya-Zo	Yango	Zomi
2	control	post	0.0152778	FZ1	Ya-Zo	Yango	Zomi	FM	NV	aft	-0.379624674015256	0.694705647520233	FZ1	Ya-Zo	Yango	Zomi
2	control	post	0.0180556	FZ1	Ya-Zo	Yango	Zomi	FM	4	aft	-0.379624674015256	1.1574516771471	FZ1	Ya-Zo	Yango	Zomi
2	control	post	0.00138889	FZ1	Mi-Zo	Mixi	Zomi	FF	1	aft	-0.379624674015256	-1.6190245006141	FZ1	Mi-Zo	Mixi	Zomi
2	control	post	0.00833333	FZ1	Mi-Zo	Mixi	Zomi	FF	4	aft	-0.379624674015256	-0.462159426546935	FZ1	Mi-Zo	Mixi	Zomi
2	control	post	0.0111111	FZ1	Mi-Zo	Mixi	Zomi	FF	4	aft	-0.379624674015256	0.000586603079929195	FZ1	Mi-Zo	Mixi	Zomi
2	control	post	0.0125	FZ1	Mi-Zo	Mixi	Zomi	FF	4	aft	-0.379624674015256	0.231959617893364	FZ1	Mi-Zo	Mixi	Zomi
2	control	post	0.0138889	FZ1	Mi-Zo	Mixi	Zomi	FF	4	aft	-0.379624674015256	0.463332632706799	FZ1	Mi-Zo	Mixi	Zomi
2	control	post	0.0152778	FZ1	Mi-Zo	Mixi	Zomi	FF	4	aft	-0.379624674015256	0.694705647520233	FZ1	Mi-Zo	Mixi	Zomi
2	control	post	0.0180556	FZ1	Mi-Zo	Mixi	Zomi	FF	4	aft	-0.379624674015256	1.1574516771471	FZ1	Mi-Zo	Mixi	Zomi
2	control	post	0.00138889	FZ1	Mi-Pa	Mixi	Panisco	FM	4	aft	-0.379624674015256	-1.6190245006141	FZ1	Mi-Pa	Mixi	Panisco
2	control	post	0.00277778	FZ1	Mi-Pa	Mixi	Panisco	FM	1	aft	-0.379624674015256	-1.38765148580067	FZ1	Mi-Pa	Mixi	Panisco
2	control	post	0.00416667	FZ1	Mi-Pa	Mixi	Panisco	FM	3	aft	-0.379624674015256	-1.15627847098723	FZ1	Mi-Pa	Mixi	Panisco
2	control	post	0.00555556	FZ1	Mi-Pa	Mixi	Panisco	FM	3	aft	-0.379624674015256	-0.924905456173799	FZ1	Mi-Pa	Mixi	Panisco
2	control	post	0.00833333	FZ1	Mi-Pa	Mixi	Panisco	FM	1	aft	-0.379624674015256	-0.462159426546935	FZ1	Mi-Pa	Mixi	Panisco
2	control	post	0.0125	FZ1	Mi-Pa	Mixi	Panisco	FM	4	aft	-0.379624674015256	0.231959617893364	FZ1	Mi-Pa	Mixi	Panisco
2	control	post	0.0166667	FZ1	Mi-Pa	Mixi	Panisco	FM	NV	aft	-0.379624674015256	0.926078662333668	FZ1	Mi-Pa	Mixi	Panisco
2	control	post	0.0180556	FZ1	Mi-Pa	Mixi	Panisco	FM	NV	aft	-0.379624674015256	1.1574516771471	FZ1	Mi-Pa	Mixi	Panisco
2	control	post	0.0194444	FZ1	Mi-Pa	Mixi	Panisco	FM	NV	aft	-0.379624674015256	1.38882469196054	FZ1	Mi-Pa	Mixi	Panisco
2	control	post	0.0208333	FZ1	Mi-Pa	Mixi	Panisco	FM	NV	aft	-0.379624674015256	1.62019770677396	FZ1	Mi-Pa	Mixi	Panisco
2	control	post	0.00138889	FZ1	Mi-Sa	Mixi	Sambo	FM	4	aft	-0.379624674015256	-1.6190245006141	FZ1	Mi-Sa	Mixi	Sambo
2	control	post	0.00277778	FZ1	Mi-Sa	Mixi	Sambo	FM	4	aft	-0.379624674015256	-1.38765148580067	FZ1	Mi-Sa	Mixi	Sambo
2	control	post	0.00416667	FZ1	Mi-Sa	Mixi	Sambo	FM	4	aft	-0.379624674015256	-1.15627847098723	FZ1	Mi-Sa	Mixi	Sambo
2	control	post	0.00555556	FZ1	Mi-Sa	Mixi	Sambo	FM	4	aft	-0.379624674015256	-0.924905456173799	FZ1	Mi-Sa	Mixi	Sambo
2	control	post	0.00694444	FZ1	Mi-Sa	Mixi	Sambo	FM	4	aft	-0.379624674015256	-0.693532441360366	FZ1	Mi-Sa	Mixi	Sambo
2	control	post	0.00972222	FZ1	Mi-Sa	Mixi	Sambo	FM	4	aft	-0.379624674015256	-0.230786411733502	FZ1	Mi-Sa	Mixi	Sambo
2	control	post	0.0111111	FZ1	Mi-Sa	Mixi	Sambo	FM	4	aft	-0.379624674015256	0.000586603079929195	FZ1	Mi-Sa	Mixi	Sambo
2	control	post	0.0208333	FZ1	Mi-Sa	Mixi	Sambo	FM	NV	aft	-0.379624674015256	1.62019770677396	FZ1	Mi-Sa	Mixi	Sambo
2	control	post	0.00555556	FZ1	Mi-Ya	Mixi	Yango	FM	4	aft	-0.379624674015256	-0.924905456173799	FZ1	Mi-Ya	Mixi	Yango
2	control	post	0.00694444	FZ1	Mi-Ya	Mixi	Yango	FM	4	aft	-0.379624674015256	-0.693532441360366	FZ1	Mi-Ya	Mixi	Yango
2	control	post	0.00833333	FZ1	Mi-Ya	Mixi	Yango	FM	4	aft	-0.379624674015256	-0.462159426546935	FZ1	Mi-Ya	Mixi	Yango
2	control	post	0.0111111	FZ1	Mi-Ya	Mixi	Yango	FM	4	aft	-0.379624674015256	0.000586603079929195	FZ1	Mi-Ya	Mixi	Yango
2	control	post	0.0166667	FZ1	Mi-Ya	Mixi	Yango	FM	NV	aft	-0.379624674015256	0.926078662333668	FZ1	Mi-Ya	Mixi	Yango
2	control	post	0.0180556	FZ1	Mi-Ya	Mixi	Yango	FM	4	aft	-0.379624674015256	1.1574516771471	FZ1	Mi-Ya	Mixi	Yango
2	control	post	0.0208333	FZ1	Mi-Ya	Mixi	Yango	FM	4	aft	-0.379624674015256	1.62019770677396	FZ1	Mi-Ya	Mixi	Yango
2	control	post	0.00416667	FZ1	Mi-Xo	Mixi	Xola	FF	4	aft	-0.379624674015256	-1.15627847098723	FZ1	Mi-Xo	Mixi	Xola
2	control	post	0.00833333	FZ1	Mi-Xo	Mixi	Xola	FF	3	aft	-0.379624674015256	-0.462159426546935	FZ1	Mi-Xo	Mixi	Xola
2	control	post	0.00972222	FZ1	Mi-Xo	Mixi	Xola	FF	3	aft	-0.379624674015256	-0.230786411733502	FZ1	Mi-Xo	Mixi	Xola
2	control	post	0.0111111	FZ1	Mi-Xo	Mixi	Xola	FF	2	aft	-0.379624674015256	0.000586603079929195	FZ1	Mi-Xo	Mixi	Xola
2	control	post	0.0138889	FZ1	Mi-Xo	Mixi	Xola	FF	4	aft	-0.379624674015256	0.463332632706799	FZ1	Mi-Xo	Mixi	Xola
2	control	post	0.0152778	FZ1	Mi-Xo	Mixi	Xola	FF	4	aft	-0.379624674015256	0.694705647520233	FZ1	Mi-Xo	Mixi	Xola
2	control	post	0.0166667	FZ1	Mi-Xo	Mixi	Xola	FF	NV	aft	-0.379624674015256	0.926078662333668	FZ1	Mi-Xo	Mixi	Xola
2	control	post	0.00138889	FZ1	Mi-Ny	Mixi	Nyota	FM	4	aft	-0.379624674015256	-1.6190245006141	FZ1	Mi-Ny	Mixi	Nyota
2	control	post	0.00277778	FZ1	Mi-Ny	Mixi	Nyota	FM	4	aft	-0.379624674015256	-1.38765148580067	FZ1	Mi-Ny	Mixi	Nyota
2	control	post	0.00555556	FZ1	Mi-Ny	Mixi	Nyota	FM	4	aft	-0.379624674015256	-0.924905456173799	FZ1	Mi-Ny	Mixi	Nyota
2	control	post	0.00833333	FZ1	Mi-Ny	Mixi	Nyota	FM	2	aft	-0.379624674015256	-0.462159426546935	FZ1	Mi-Ny	Mixi	Nyota
2	control	post	0.0125	FZ1	Mi-Ny	Mixi	Nyota	FM	4	aft	-0.379624674015256	0.231959617893364	FZ1	Mi-Ny	Mixi	Nyota
2	control	post	0.0166667	FZ1	Mi-Ny	Mixi	Nyota	FM	4	aft	-0.379624674015256	0.926078662333668	FZ1	Mi-Ny	Mixi	Nyota
2	control	post	0.0194444	FZ1	Mi-Ny	Mixi	Nyota	FM	4	aft	-0.379624674015256	1.38882469196054	FZ1	Mi-Ny	Mixi	Nyota
2	control	post	0.0208333	FZ1	Mi-Ny	Mixi	Nyota	FM	4	aft	-0.379624674015256	1.62019770677396	FZ1	Mi-Ny	Mixi	Nyota
2	control	post	0.00138889	FZ1	Mi-Xe	Mixi	Xekele	FF	4	aft	-0.379624674015256	-1.6190245006141	FZ1	Mi-Xe	Mixi	Xekele
2	control	post	0.00277778	FZ1	Mi-Xe	Mixi	Xekele	FF	4	aft	-0.379624674015256	-1.38765148580067	FZ1	Mi-Xe	Mixi	Xekele
2	control	post	0.00833333	FZ1	Mi-Xe	Mixi	Xekele	FF	4	aft	-0.379624674015256	-0.462159426546935	FZ1	Mi-Xe	Mixi	Xekele
2	control	post	0.00972222	FZ1	Mi-Xe	Mixi	Xekele	FF	4	aft	-0.379624674015256	-0.230786411733502	FZ1	Mi-Xe	Mixi	Xekele
2	control	post	0.0125	FZ1	Mi-Xe	Mixi	Xekele	FF	4	aft	-0.379624674015256	0.231959617893364	FZ1	Mi-Xe	Mixi	Xekele
2	control	post	0.0152778	FZ1	Mi-Xe	Mixi	Xekele	FF	4	aft	-0.379624674015256	0.694705647520233	FZ1	Mi-Xe	Mixi	Xekele
2	control	post	0.0180556	FZ1	Mi-Xe	Mixi	Xekele	FF	NV	aft	-0.379624674015256	1.1574516771471	FZ1	Mi-Xe	Mixi	Xekele
2	control	post	0.0194444	FZ1	Mi-Xe	Mixi	Xekele	FF	NV	aft	-0.379624674015256	1.38882469196054	FZ1	Mi-Xe	Mixi	Xekele
2	control	post	0.00138889	FZ1	Xo-Zo	Xola	Zomi	FF	3	aft	-0.379624674015256	-1.6190245006141	FZ1	Xo-Zo	Xola	Zomi
2	control	post	0.00416667	FZ1	Xo-Zo	Xola	Zomi	FF	4	aft	-0.379624674015256	-1.15627847098723	FZ1	Xo-Zo	Xola	Zomi
2	control	post	0.00694444	FZ1	Xo-Zo	Xola	Zomi	FF	4	aft	-0.379624674015256	-0.693532441360366	FZ1	Xo-Zo	Xola	Zomi
2	control	post	0.00833333	FZ1	Xo-Zo	Xola	Zomi	FF	4	aft	-0.379624674015256	-0.462159426546935	FZ1	Xo-Zo	Xola	Zomi
2	control	post	0.00972222	FZ1	Xo-Zo	Xola	Zomi	FF	4	aft	-0.379624674015256	-0.230786411733502	FZ1	Xo-Zo	Xola	Zomi
2	control	post	0.0125	FZ1	Xo-Zo	Xola	Zomi	FF	4	aft	-0.379624674015256	0.231959617893364	FZ1	Xo-Zo	Xola	Zomi
2	control	post	0.0138889	FZ1	Xo-Zo	Xola	Zomi	FF	4	aft	-0.379624674015256	0.463332632706799	FZ1	Xo-Zo	Xola	Zomi
2	control	post	0.0166667	FZ1	Xo-Zo	Xola	Zomi	FF	NV	aft	-0.379624674015256	0.926078662333668	FZ1	Xo-Zo	Xola	Zomi
2	control	post	0.00277778	FZ1	Xo-Ya	Xola	Yango	FM	4	aft	-0.379624674015256	-1.38765148580067	FZ1	Xo-Ya	Xola	Yango
2	control	post	0.00416667	FZ1	Xo-Ya	Xola	Yango	FM	4	aft	-0.379624674015256	-1.15627847098723	FZ1	Xo-Ya	Xola	Yango
2	control	post	0.00972222	FZ1	Xo-Ya	Xola	Yango	FM	4	aft	-0.379624674015256	-0.230786411733502	FZ1	Xo-Ya	Xola	Yango
2	control	post	0.0111111	FZ1	Xo-Ya	Xola	Yango	FM	4	aft	-0.379624674015256	0.000586603079929195	FZ1	Xo-Ya	Xola	Yango
2	control	post	0.0138889	FZ1	Xo-Ya	Xola	Yango	FM	4	aft	-0.379624674015256	0.463332632706799	FZ1	Xo-Ya	Xola	Yango
2	control	post	0.0166667	FZ1	Xo-Ya	Xola	Yango	FM	NV	aft	-0.379624674015256	0.926078662333668	FZ1	Xo-Ya	Xola	Yango
2	control	post	0.0180556	FZ1	Xo-Ya	Xola	Yango	FM	4	aft	-0.379624674015256	1.1574516771471	FZ1	Xo-Ya	Xola	Yango
2	control	post	0.0194444	FZ1	Xo-Ya	Xola	Yango	FM	4	aft	-0.379624674015256	1.38882469196054	FZ1	Xo-Ya	Xola	Yango
2	control	post	0.00138889	FZ1	Ny-Zo	Nyota	Zomi	FM	4	aft	-0.379624674015256	-1.6190245006141	FZ1	Ny-Zo	Nyota	Zomi
2	control	post	0.00555556	FZ1	Ny-Zo	Nyota	Zomi	FM	4	aft	-0.379624674015256	-0.924905456173799	FZ1	Ny-Zo	Nyota	Zomi
2	control	post	0.00833333	FZ1	Ny-Zo	Nyota	Zomi	FM	4	aft	-0.379624674015256	-0.462159426546935	FZ1	Ny-Zo	Nyota	Zomi
2	control	post	0.0111111	FZ1	Ny-Zo	Nyota	Zomi	FM	4	aft	-0.379624674015256	0.000586603079929195	FZ1	Ny-Zo	Nyota	Zomi
2	control	post	0.0125	FZ1	Ny-Zo	Nyota	Zomi	FM	4	aft	-0.379624674015256	0.231959617893364	FZ1	Ny-Zo	Nyota	Zomi
2	control	post	0.0138889	FZ1	Ny-Zo	Nyota	Zomi	FM	4	aft	-0.379624674015256	0.463332632706799	FZ1	Ny-Zo	Nyota	Zomi
2	control	post	0.0166667	FZ1	Ny-Zo	Nyota	Zomi	FM	4	aft	-0.379624674015256	0.926078662333668	FZ1	Ny-Zo	Nyota	Zomi
2	control	post	0.0194444	FZ1	Ny-Zo	Nyota	Zomi	FM	4	aft	-0.379624674015256	1.38882469196054	FZ1	Ny-Zo	Nyota	Zomi
2	control	post	0.00138889	FZ1	Ny-Pa	Nyota	Panisco	MM	4	aft	-0.379624674015256	-1.6190245006141	FZ1	Ny-Pa	Nyota	Panisco
2	control	post	0.00555556	FZ1	Ny-Pa	Nyota	Panisco	MM	4	aft	-0.379624674015256	-0.924905456173799	FZ1	Ny-Pa	Nyota	Panisco
2	control	post	0.00694444	FZ1	Ny-Pa	Nyota	Panisco	MM	3	aft	-0.379624674015256	-0.693532441360366	FZ1	Ny-Pa	Nyota	Panisco
2	control	post	0.00833333	FZ1	Ny-Pa	Nyota	Panisco	MM	3	aft	-0.379624674015256	-0.462159426546935	FZ1	Ny-Pa	Nyota	Panisco
2	control	post	0.0180556	FZ1	Ny-Pa	Nyota	Panisco	MM	4	aft	-0.379624674015256	1.1574516771471	FZ1	Ny-Pa	Nyota	Panisco
2	control	post	0.0194444	FZ1	Ny-Pa	Nyota	Panisco	MM	4	aft	-0.379624674015256	1.38882469196054	FZ1	Ny-Pa	Nyota	Panisco
2	control	post	0.00833333	FZ1	Ny-Sa	Nyota	Sambo	MM	4	aft	-0.379624674015256	-0.462159426546935	FZ1	Ny-Sa	Nyota	Sambo
2	control	post	0.0111111	FZ1	Ny-Sa	Nyota	Sambo	MM	4	aft	-0.379624674015256	0.000586603079929195	FZ1	Ny-Sa	Nyota	Sambo
2	control	post	0.0125	FZ1	Ny-Sa	Nyota	Sambo	MM	4	aft	-0.379624674015256	0.231959617893364	FZ1	Ny-Sa	Nyota	Sambo
2	control	post	0.0166667	FZ1	Ny-Sa	Nyota	Sambo	MM	4	aft	-0.379624674015256	0.926078662333668	FZ1	Ny-Sa	Nyota	Sambo
2	control	post	0.0180556	FZ1	Ny-Sa	Nyota	Sambo	MM	4	aft	-0.379624674015256	1.1574516771471	FZ1	Ny-Sa	Nyota	Sambo
2	control	post	0.00277778	FZ1	Ny-Ya	Nyota	Yango	MM	4	aft	-0.379624674015256	-1.38765148580067	FZ1	Ny-Ya	Nyota	Yango
2	control	post	0.00416667	FZ1	Ny-Ya	Nyota	Yango	MM	4	aft	-0.379624674015256	-1.15627847098723	FZ1	Ny-Ya	Nyota	Yango
2	control	post	0.0152778	FZ1	Ny-Ya	Nyota	Yango	MM	4	aft	-0.379624674015256	0.694705647520233	FZ1	Ny-Ya	Nyota	Yango
2	control	post	0.0166667	FZ1	Ny-Ya	Nyota	Yango	MM	4	aft	-0.379624674015256	0.926078662333668	FZ1	Ny-Ya	Nyota	Yango
2	control	post	0.0180556	FZ1	Ny-Ya	Nyota	Yango	MM	4	aft	-0.379624674015256	1.1574516771471	FZ1	Ny-Ya	Nyota	Yango
2	control	post	0.0194444	FZ1	Ny-Ya	Nyota	Yango	MM	4	aft	-0.379624674015256	1.38882469196054	FZ1	Ny-Ya	Nyota	Yango
2	control	post	0.0208333	FZ1	Ny-Ya	Nyota	Yango	MM	4	aft	-0.379624674015256	1.62019770677396	FZ1	Ny-Ya	Nyota	Yango
2	control	post	0.00138889	FZ1	Ny-Xo	Nyota	Xola	FM	3	aft	-0.379624674015256	-1.6190245006141	FZ1	Ny-Xo	Nyota	Xola
2	control	post	0.00416667	FZ1	Ny-Xo	Nyota	Xola	FM	4	aft	-0.379624674015256	-1.15627847098723	FZ1	Ny-Xo	Nyota	Xola
2	control	post	0.00694444	FZ1	Ny-Xo	Nyota	Xola	FM	1	aft	-0.379624674015256	-0.693532441360366	FZ1	Ny-Xo	Nyota	Xola
2	control	post	0.0138889	FZ1	Ny-Xo	Nyota	Xola	FM	4	aft	-0.379624674015256	0.463332632706799	FZ1	Ny-Xo	Nyota	Xola
2	control	post	0.0152778	FZ1	Ny-Xo	Nyota	Xola	FM	4	aft	-0.379624674015256	0.694705647520233	FZ1	Ny-Xo	Nyota	Xola
2	control	post	0.0166667	FZ1	Ny-Xo	Nyota	Xola	FM	4	aft	-0.379624674015256	0.926078662333668	FZ1	Ny-Xo	Nyota	Xola
2	control	post	0.00138889	FZ1	Ny-Xe	Nyota	Xekele	FM	4	aft	-0.379624674015256	-1.6190245006141	FZ1	Ny-Xe	Nyota	Xekele
2	control	post	0.00277778	FZ1	Ny-Xe	Nyota	Xekele	FM	4	aft	-0.379624674015256	-1.38765148580067	FZ1	Ny-Xe	Nyota	Xekele
2	control	post	0.00416667	FZ1	Ny-Xe	Nyota	Xekele	FM	4	aft	-0.379624674015256	-1.15627847098723	FZ1	Ny-Xe	Nyota	Xekele
2	control	post	0.00555556	FZ1	Ny-Xe	Nyota	Xekele	FM	4	aft	-0.379624674015256	-0.924905456173799	FZ1	Ny-Xe	Nyota	Xekele
2	control	post	0.00833333	FZ1	Ny-Xe	Nyota	Xekele	FM	4	aft	-0.379624674015256	-0.462159426546935	FZ1	Ny-Xe	Nyota	Xekele
2	control	post	0.0125	FZ1	Ny-Xe	Nyota	Xekele	FM	4	aft	-0.379624674015256	0.231959617893364	FZ1	Ny-Xe	Nyota	Xekele
2	control	post	0.0208333	FZ1	Ny-Xe	Nyota	Xekele	FM	4	aft	-0.379624674015256	1.62019770677396	FZ1	Ny-Xe	Nyota	Xekele
2	control	post	0.00416667	FZ1	Ba-Zo	Bashira	Zomi	FF	4	aft	-0.379624674015256	-1.15627847098723	FZ1	Ba-Zo	Bashira	Zomi
2	control	post	0.00555556	FZ1	Ba-Zo	Bashira	Zomi	FF	4	aft	-0.379624674015256	-0.924905456173799	FZ1	Ba-Zo	Bashira	Zomi
2	control	post	0.00694444	FZ1	Ba-Zo	Bashira	Zomi	FF	4	aft	-0.379624674015256	-0.693532441360366	FZ1	Ba-Zo	Bashira	Zomi
2	control	post	0.00833333	FZ1	Ba-Zo	Bashira	Zomi	FF	4	aft	-0.379624674015256	-0.462159426546935	FZ1	Ba-Zo	Bashira	Zomi
2	control	post	0.00972222	FZ1	Ba-Zo	Bashira	Zomi	FF	4	aft	-0.379624674015256	-0.230786411733502	FZ1	Ba-Zo	Bashira	Zomi
2	control	post	0.0111111	FZ1	Ba-Zo	Bashira	Zomi	FF	4	aft	-0.379624674015256	0.000586603079929195	FZ1	Ba-Zo	Bashira	Zomi
2	control	post	0.0125	FZ1	Ba-Zo	Bashira	Zomi	FF	4	aft	-0.379624674015256	0.231959617893364	FZ1	Ba-Zo	Bashira	Zomi
2	control	post	0.0138889	FZ1	Ba-Zo	Bashira	Zomi	FF	4	aft	-0.379624674015256	0.463332632706799	FZ1	Ba-Zo	Bashira	Zomi
2	control	post	0.0180556	FZ1	Ba-Zo	Bashira	Zomi	FF	4	aft	-0.379624674015256	1.1574516771471	FZ1	Ba-Zo	Bashira	Zomi
2	control	post	0.00138889	FZ1	Ba-Pa	Bashira	Panisco	FM	4	aft	-0.379624674015256	-1.6190245006141	FZ1	Ba-Pa	Bashira	Panisco
2	control	post	0.00555556	FZ1	Ba-Pa	Bashira	Panisco	FM	4	aft	-0.379624674015256	-0.924905456173799	FZ1	Ba-Pa	Bashira	Panisco
2	control	post	0.00694444	FZ1	Ba-Pa	Bashira	Panisco	FM	4	aft	-0.379624674015256	-0.693532441360366	FZ1	Ba-Pa	Bashira	Panisco
2	control	post	0.00833333	FZ1	Ba-Pa	Bashira	Panisco	FM	4	aft	-0.379624674015256	-0.462159426546935	FZ1	Ba-Pa	Bashira	Panisco
2	control	post	0.0138889	FZ1	Ba-Pa	Bashira	Panisco	FM	NV	aft	-0.379624674015256	0.463332632706799	FZ1	Ba-Pa	Bashira	Panisco
2	control	post	0.0208333	FZ1	Ba-Pa	Bashira	Panisco	FM	NV	aft	-0.379624674015256	1.62019770677396	FZ1	Ba-Pa	Bashira	Panisco
2	control	post	0.00138889	FZ1	Ba-Sa	Bashira	Sambo	FM	4	aft	-0.379624674015256	-1.6190245006141	FZ1	Ba-Sa	Bashira	Sambo
2	control	post	0.0138889	FZ1	Ba-Sa	Bashira	Sambo	FM	NV	aft	-0.379624674015256	0.463332632706799	FZ1	Ba-Sa	Bashira	Sambo
2	control	post	0.0166667	FZ1	Ba-Sa	Bashira	Sambo	FM	NV	aft	-0.379624674015256	0.926078662333668	FZ1	Ba-Sa	Bashira	Sambo
2	control	post	0.0194444	FZ1	Ba-Sa	Bashira	Sambo	FM	NV	aft	-0.379624674015256	1.38882469196054	FZ1	Ba-Sa	Bashira	Sambo
2	control	post	0.00138889	FZ1	Bas-Yan	Bashira	Yango	FM	4	aft	-0.379624674015256	-1.6190245006141	FZ1	Bas-Yan	Bashira	Yango
2	control	post	0.00694444	FZ1	Bas-Yan	Bashira	Yango	FM	4	aft	-0.379624674015256	-0.693532441360366	FZ1	Bas-Yan	Bashira	Yango
2	control	post	0.00833333	FZ1	Bas-Yan	Bashira	Yango	FM	4	aft	-0.379624674015256	-0.462159426546935	FZ1	Bas-Yan	Bashira	Yango
2	control	post	0.0125	FZ1	Bas-Yan	Bashira	Yango	FM	4	aft	-0.379624674015256	0.231959617893364	FZ1	Bas-Yan	Bashira	Yango
2	control	post	0.0152778	FZ1	Bas-Yan	Bashira	Yango	FM	NV	aft	-0.379624674015256	0.694705647520233	FZ1	Bas-Yan	Bashira	Yango
2	control	post	0.0194444	FZ1	Bas-Yan	Bashira	Yango	FM	4	aft	-0.379624674015256	1.38882469196054	FZ1	Bas-Yan	Bashira	Yango
2	control	post	0.00138889	FZ1	Ba-Mi	Bashira	Mixi	FF	4	aft	-0.379624674015256	-1.6190245006141	FZ1	Ba-Mi	Bashira	Mixi
2	control	post	0.0111111	FZ1	Ba-Mi	Bashira	Mixi	FF	4	aft	-0.379624674015256	0.000586603079929195	FZ1	Ba-Mi	Bashira	Mixi
2	control	post	0.0166667	FZ1	Ba-Mi	Bashira	Mixi	FF	NV	aft	-0.379624674015256	0.926078662333668	FZ1	Ba-Mi	Bashira	Mixi
2	control	post	0.0208333	FZ1	Ba-Mi	Bashira	Mixi	FF	NV	aft	-0.379624674015256	1.62019770677396	FZ1	Ba-Mi	Bashira	Mixi
2	control	post	0.00555556	FZ1	Ba-Xo	Bashira	Xola	FF	4	aft	-0.379624674015256	-0.924905456173799	FZ1	Ba-Xo	Bashira	Xola
2	control	post	0.0111111	FZ1	Ba-Xo	Bashira	Xola	FF	4	aft	-0.379624674015256	0.000586603079929195	FZ1	Ba-Xo	Bashira	Xola
2	control	post	0.0152778	FZ1	Ba-Xo	Bashira	Xola	FF	NV	aft	-0.379624674015256	0.694705647520233	FZ1	Ba-Xo	Bashira	Xola
2	control	post	0.0194444	FZ1	Ba-Xo	Bashira	Xola	FF	NV	aft	-0.379624674015256	1.38882469196054	FZ1	Ba-Xo	Bashira	Xola
2	control	post	0.00138889	FZ1	Ba-Ny	Bashira	Nyota	FM	4	aft	-0.379624674015256	-1.6190245006141	FZ1	Ba-Ny	Bashira	Nyota
2	control	post	0.00555556	FZ1	Ba-Ny	Bashira	Nyota	FM	4	aft	-0.379624674015256	-0.924905456173799	FZ1	Ba-Ny	Bashira	Nyota
2	control	post	0.00972222	FZ1	Ba-Ny	Bashira	Nyota	FM	4	aft	-0.379624674015256	-0.230786411733502	FZ1	Ba-Ny	Bashira	Nyota
2	control	post	0.0111111	FZ1	Ba-Ny	Bashira	Nyota	FM	4	aft	-0.379624674015256	0.000586603079929195	FZ1	Ba-Ny	Bashira	Nyota
2	control	post	0.0125	FZ1	Ba-Ny	Bashira	Nyota	FM	4	aft	-0.379624674015256	0.231959617893364	FZ1	Ba-Ny	Bashira	Nyota
2	control	post	0.0138889	FZ1	Ba-Ny	Bashira	Nyota	FM	4	aft	-0.379624674015256	0.463332632706799	FZ1	Ba-Ny	Bashira	Nyota
2	control	post	0.0194444	FZ1	Ba-Ny	Bashira	Nyota	FM	4	aft	-0.379624674015256	1.38882469196054	FZ1	Ba-Ny	Bashira	Nyota
2	control	post	0.00277778	FZ1	Ba-Xe	Bashira	Xekele	FF	4	aft	-0.379624674015256	-1.38765148580067	FZ1	Ba-Xe	Bashira	Xekele
2	control	post	0.00416667	FZ1	Ba-Xe	Bashira	Xekele	FF	4	aft	-0.379624674015256	-1.15627847098723	FZ1	Ba-Xe	Bashira	Xekele
2	control	post	0.00555556	FZ1	Ba-Xe	Bashira	Xekele	FF	4	aft	-0.379624674015256	-0.924905456173799	FZ1	Ba-Xe	Bashira	Xekele
2	control	post	0.00972222	FZ1	Ba-Xe	Bashira	Xekele	FF	4	aft	-0.379624674015256	-0.230786411733502	FZ1	Ba-Xe	Bashira	Xekele
2	control	post	0.0138889	FZ1	Ba-Xe	Bashira	Xekele	FF	NV	aft	-0.379624674015256	0.463332632706799	FZ1	Ba-Xe	Bashira	Xekele
2	control	post	0.0166667	FZ1	Ba-Xe	Bashira	Xekele	FF	NV	aft	-0.379624674015256	0.926078662333668	FZ1	Ba-Xe	Bashira	Xekele
2	control	post	0.0180556	FZ1	Ba-Xe	Bashira	Xekele	FF	4	aft	-0.379624674015256	1.1574516771471	FZ1	Ba-Xe	Bashira	Xekele
2	control	post	0.0194444	FZ1	Ba-Xe	Bashira	Xekele	FF	4	aft	-0.379624674015256	1.38882469196054	FZ1	Ba-Xe	Bashira	Xekele
2	control	post	0.0208333	FZ1	Ba-Xe	Bashira	Xekele	FF	NV	aft	-0.379624674015256	1.62019770677396	FZ1	Ba-Xe	Bashira	Xekele
2	control	post	0.00277778	FZ1	Xe-Zo	Xekele	Zomi	FF	4	aft	-0.379624674015256	-1.38765148580067	FZ1	Xe-Zo	Xekele	Zomi
2	control	post	0.00555556	FZ1	Xe-Zo	Xekele	Zomi	FF	4	aft	-0.379624674015256	-0.924905456173799	FZ1	Xe-Zo	Xekele	Zomi
2	control	post	0.00833333	FZ1	Xe-Zo	Xekele	Zomi	FF	4	aft	-0.379624674015256	-0.462159426546935	FZ1	Xe-Zo	Xekele	Zomi
2	control	post	0.00972222	FZ1	Xe-Zo	Xekele	Zomi	FF	4	aft	-0.379624674015256	-0.230786411733502	FZ1	Xe-Zo	Xekele	Zomi
2	control	post	0.0138889	FZ1	Xe-Zo	Xekele	Zomi	FF	4	aft	-0.379624674015256	0.463332632706799	FZ1	Xe-Zo	Xekele	Zomi
2	control	post	0.0152778	FZ1	Xe-Zo	Xekele	Zomi	FF	NV	aft	-0.379624674015256	0.694705647520233	FZ1	Xe-Zo	Xekele	Zomi
2	control	post	0.0166667	FZ1	Xe-Zo	Xekele	Zomi	FF	NV	aft	-0.379624674015256	0.926078662333668	FZ1	Xe-Zo	Xekele	Zomi
2	control	post	0.00138889	FZ1	Xe-Ya	Xekele	Yango	FM	4	aft	-0.379624674015256	-1.6190245006141	FZ1	Xe-Ya	Xekele	Yango
2	control	post	0.00416667	FZ1	Xe-Ya	Xekele	Yango	FM	4	aft	-0.379624674015256	-1.15627847098723	FZ1	Xe-Ya	Xekele	Yango
2	control	post	0.00555556	FZ1	Xe-Ya	Xekele	Yango	FM	4	aft	-0.379624674015256	-0.924905456173799	FZ1	Xe-Ya	Xekele	Yango
2	control	post	0.00694444	FZ1	Xe-Ya	Xekele	Yango	FM	4	aft	-0.379624674015256	-0.693532441360366	FZ1	Xe-Ya	Xekele	Yango
2	control	post	0.00833333	FZ1	Xe-Ya	Xekele	Yango	FM	4	aft	-0.379624674015256	-0.462159426546935	FZ1	Xe-Ya	Xekele	Yango
2	control	post	0.00972222	FZ1	Xe-Ya	Xekele	Yango	FM	4	aft	-0.379624674015256	-0.230786411733502	FZ1	Xe-Ya	Xekele	Yango
2	control	post	0.0125	FZ1	Xe-Ya	Xekele	Yango	FM	4	aft	-0.379624674015256	0.231959617893364	FZ1	Xe-Ya	Xekele	Yango
2	control	post	0.00138889	FZ1	Xe-Xo	Xekele	Xola	FF	4	aft	-0.379624674015256	-1.6190245006141	FZ1	Xe-Xo	Xekele	Xola
2	control	post	0.00277778	FZ1	Xe-Xo	Xekele	Xola	FF	4	aft	-0.379624674015256	-1.38765148580067	FZ1	Xe-Xo	Xekele	Xola
2	control	post	0.00416667	FZ1	Xe-Xo	Xekele	Xola	FF	4	aft	-0.379624674015256	-1.15627847098723	FZ1	Xe-Xo	Xekele	Xola
2	control	post	0.00555556	FZ1	Xe-Xo	Xekele	Xola	FF	4	aft	-0.379624674015256	-0.924905456173799	FZ1	Xe-Xo	Xekele	Xola
2	control	post	0.00694444	FZ1	Xe-Xo	Xekele	Xola	FF	4	aft	-0.379624674015256	-0.693532441360366	FZ1	Xe-Xo	Xekele	Xola
2	control	post	0.00833333	FZ1	Xe-Xo	Xekele	Xola	FF	4	aft	-0.379624674015256	-0.462159426546935	FZ1	Xe-Xo	Xekele	Xola
2	control	post	0.00972222	FZ1	Xe-Xo	Xekele	Xola	FF	4	aft	-0.379624674015256	-0.230786411733502	FZ1	Xe-Xo	Xekele	Xola
2	control	post	0.0111111	FZ1	Xe-Xo	Xekele	Xola	FF	4	aft	-0.379624674015256	0.000586603079929195	FZ1	Xe-Xo	Xekele	Xola
2	control	post	0.0152778	FZ1	Xe-Xo	Xekele	Xola	FF	NV	aft	-0.379624674015256	0.694705647520233	FZ1	Xe-Xo	Xekele	Xola
2	control	post	0.0194444	FZ1	Xe-Xo	Xekele	Xola	FF	4	aft	-0.379624674015256	1.38882469196054	FZ1	Xe-Xo	Xekele	Xola
2	control	post	0.0208333	FZ1	Xe-Xo	Xekele	Xola	FF	NV	aft	-0.379624674015256	1.62019770677396	FZ1	Xe-Xo	Xekele	Xola
3	outgroup	post	0.00277778	FZ1	Pa-Zo	Panisco	Zomi	FM	4	morn	0.538993840407287	-1.38765148580067	FZ1	Pa-Zo	Panisco	Zomi
3	outgroup	post	0.00555556	FZ1	Pa-Zo	Panisco	Zomi	FM	NV	morn	0.538993840407287	-0.924905456173799	FZ1	Pa-Zo	Panisco	Zomi
3	outgroup	post	0.00694444	FZ1	Pa-Zo	Panisco	Zomi	FM	NV	morn	0.538993840407287	-0.693532441360366	FZ1	Pa-Zo	Panisco	Zomi
3	outgroup	post	0.00972222	FZ1	Pa-Zo	Panisco	Zomi	FM	4	morn	0.538993840407287	-0.230786411733502	FZ1	Pa-Zo	Panisco	Zomi
3	outgroup	post	0.0152778	FZ1	Pa-Zo	Panisco	Zomi	FM	4	morn	0.538993840407287	0.694705647520233	FZ1	Pa-Zo	Panisco	Zomi
3	outgroup	post	0.0166667	FZ1	Pa-Zo	Panisco	Zomi	FM	4	morn	0.538993840407287	0.926078662333668	FZ1	Pa-Zo	Panisco	Zomi
3	outgroup	post	0.0180556	FZ1	Pa-Zo	Panisco	Zomi	FM	3	morn	0.538993840407287	1.1574516771471	FZ1	Pa-Zo	Panisco	Zomi
3	outgroup	post	0.0208333	FZ1	Pa-Zo	Panisco	Zomi	FM	3	morn	0.538993840407287	1.62019770677396	FZ1	Pa-Zo	Panisco	Zomi
3	outgroup	post	0.00138889	FZ1	Pa-Sa	Panisco	Sambo	MM	NV	morn	0.538993840407287	-1.6190245006141	FZ1	Pa-Sa	Panisco	Sambo
3	outgroup	post	0.00277778	FZ1	Pa-Sa	Panisco	Sambo	MM	4	morn	0.538993840407287	-1.38765148580067	FZ1	Pa-Sa	Panisco	Sambo
3	outgroup	post	0.00416667	FZ1	Pa-Sa	Panisco	Sambo	MM	4	morn	0.538993840407287	-1.15627847098723	FZ1	Pa-Sa	Panisco	Sambo
3	outgroup	post	0.00833333	FZ1	Pa-Sa	Panisco	Sambo	MM	4	morn	0.538993840407287	-0.462159426546935	FZ1	Pa-Sa	Panisco	Sambo
3	outgroup	post	0.00972222	FZ1	Pa-Sa	Panisco	Sambo	MM	4	morn	0.538993840407287	-0.230786411733502	FZ1	Pa-Sa	Panisco	Sambo
3	outgroup	post	0.0111111	FZ1	Pa-Sa	Panisco	Sambo	MM	4	morn	0.538993840407287	0.000586603079929195	FZ1	Pa-Sa	Panisco	Sambo
3	outgroup	post	0.0138889	FZ1	Pa-Sa	Panisco	Sambo	MM	1	morn	0.538993840407287	0.463332632706799	FZ1	Pa-Sa	Panisco	Sambo
3	outgroup	post	0.0166667	FZ1	Pa-Sa	Panisco	Sambo	MM	1	morn	0.538993840407287	0.926078662333668	FZ1	Pa-Sa	Panisco	Sambo
3	outgroup	post	0.0180556	FZ1	Pa-Sa	Panisco	Sambo	MM	1	morn	0.538993840407287	1.1574516771471	FZ1	Pa-Sa	Panisco	Sambo
3	outgroup	post	0.0208333	FZ1	Pa-Sa	Panisco	Sambo	MM	1	morn	0.538993840407287	1.62019770677396	FZ1	Pa-Sa	Panisco	Sambo
3	outgroup	post	0.00277778	FZ1	Pa-Ya	Panisco	Yango	MM	4	morn	0.538993840407287	-1.38765148580067	FZ1	Pa-Ya	Panisco	Yango
3	outgroup	post	0.00416667	FZ1	Pa-Ya	Panisco	Yango	MM	4	morn	0.538993840407287	-1.15627847098723	FZ1	Pa-Ya	Panisco	Yango
3	outgroup	post	0.00555556	FZ1	Pa-Ya	Panisco	Yango	MM	NV	morn	0.538993840407287	-0.924905456173799	FZ1	Pa-Ya	Panisco	Yango
3	outgroup	post	0.00972222	FZ1	Pa-Ya	Panisco	Yango	MM	4	morn	0.538993840407287	-0.230786411733502	FZ1	Pa-Ya	Panisco	Yango
3	outgroup	post	0.0152778	FZ1	Pa-Ya	Panisco	Yango	MM	2	morn	0.538993840407287	0.694705647520233	FZ1	Pa-Ya	Panisco	Yango
3	outgroup	post	0.0166667	FZ1	Pa-Ya	Panisco	Yango	MM	4	morn	0.538993840407287	0.926078662333668	FZ1	Pa-Ya	Panisco	Yango
3	outgroup	post	0.0208333	FZ1	Pa-Ya	Panisco	Yango	MM	4	morn	0.538993840407287	1.62019770677396	FZ1	Pa-Ya	Panisco	Yango
[truncated: 6,284 more rows]
