# Supplementary material for: Increased alertness and moderate ingroup cohesion in bonobos’ response to outgroup cues
Source: PLoS One. 2024 Aug 21;19(8):e0307975. doi: 10.1371/journal.pone.0307975 (PMC11338468; doi:10.1371/journal.pone.0307975)
Supplement: S1 File — (ZIP) [file pone.0307975.s001.zip › Final/data/restdataplaybackphase-bonobo.xlsx]

## Sheet: Sheet 1
timeofday	trial	condition	phase	time	group	individual	sex	sit	trial_	time_	group_	individual_	condition_
morn	1	control	playback	0.00138889	TZ	Ndeko	m	0	-1.3896830205798	-1.59694033697888	TZ	Ndeko	-0.917671466171628
morn	1	control	playback	0.00277778	TZ	Ndeko	m	0	-1.3896830205798	-1.3668140839411	TZ	Ndeko	-0.917671466171628
morn	1	control	playback	0.00416667	TZ	Ndeko	m	0	-1.3896830205798	-1.13668783090332	TZ	Ndeko	-0.917671466171628
morn	1	control	playback	0.00555556	TZ	Ndeko	m	0	-1.3896830205798	-0.906561577865546	TZ	Ndeko	-0.917671466171628
morn	1	control	playback	0.00694444	TZ	Ndeko	m	0	-1.3896830205798	-0.676435324827769	TZ	Ndeko	-0.917671466171628
morn	1	control	playback	0.00833333	TZ	Ndeko	m	0	-1.3896830205798	-0.446309071789994	TZ	Ndeko	-0.917671466171628
morn	1	control	playback	0.00972222	TZ	Ndeko	m	0	-1.3896830205798	-0.216182818752217	TZ	Ndeko	-0.917671466171628
morn	1	control	playback	0.0111111	TZ	Ndeko	m	0	-1.3896830205798	0.0139434342855585	TZ	Ndeko	-0.917671466171628
morn	1	control	playback	0.0125	TZ	Ndeko	m	0	-1.3896830205798	0.244069687323337	TZ	Ndeko	-0.917671466171628
morn	1	control	playback	0.0138889	TZ	Ndeko	m	0	-1.3896830205798	0.474195940361116	TZ	Ndeko	-0.917671466171628
morn	1	control	playback	0.0152778	TZ	Ndeko	m	0	-1.3896830205798	0.704322193398895	TZ	Ndeko	-0.917671466171628
morn	1	control	playback	0.0166667	TZ	Ndeko	m	0	-1.3896830205798	0.934448446436674	TZ	Ndeko	-0.917671466171628
morn	1	control	playback	0.0180556	TZ	Ndeko	m	0	-1.3896830205798	1.16457469947445	TZ	Ndeko	-0.917671466171628
morn	1	control	playback	0.0194444	TZ	Ndeko	m	0	-1.3896830205798	1.39470095251223	TZ	Ndeko	-0.917671466171628
morn	1	control	playback	0.0208333	TZ	Ndeko	m	0	-1.3896830205798	1.62482720554999	TZ	Ndeko	-0.917671466171628
morn	1	control	playback	0.00138889	TZ	Keke	m	0	-1.3896830205798	-1.59694033697888	TZ	Keke	-0.917671466171628
morn	1	control	playback	0.00277778	TZ	Keke	m	0	-1.3896830205798	-1.3668140839411	TZ	Keke	-0.917671466171628
morn	1	control	playback	0.00416667	TZ	Keke	m	0	-1.3896830205798	-1.13668783090332	TZ	Keke	-0.917671466171628
morn	1	control	playback	0.00555556	TZ	Keke	m	0	-1.3896830205798	-0.906561577865546	TZ	Keke	-0.917671466171628
morn	1	control	playback	0.00694444	TZ	Keke	m	0	-1.3896830205798	-0.676435324827769	TZ	Keke	-0.917671466171628
morn	1	control	playback	0.00833333	TZ	Keke	m	0	-1.3896830205798	-0.446309071789994	TZ	Keke	-0.917671466171628
morn	1	control	playback	0.00972222	TZ	Keke	m	0	-1.3896830205798	-0.216182818752217	TZ	Keke	-0.917671466171628
morn	1	control	playback	0.0111111	TZ	Keke	m	0	-1.3896830205798	0.0139434342855585	TZ	Keke	-0.917671466171628
morn	1	control	playback	0.0125	TZ	Keke	m	0	-1.3896830205798	0.244069687323337	TZ	Keke	-0.917671466171628
morn	1	control	playback	0.0138889	TZ	Keke	m	0	-1.3896830205798	0.474195940361116	TZ	Keke	-0.917671466171628
morn	1	control	playback	0.0152778	TZ	Keke	m	0	-1.3896830205798	0.704322193398895	TZ	Keke	-0.917671466171628
morn	1	control	playback	0.0180556	TZ	Keke	m	1	-1.3896830205798	1.16457469947445	TZ	Keke	-0.917671466171628
morn	1	control	playback	0.0194444	TZ	Keke	m	1	-1.3896830205798	1.39470095251223	TZ	Keke	-0.917671466171628
morn	1	control	playback	0.0208333	TZ	Keke	m	1	-1.3896830205798	1.62482720554999	TZ	Keke	-0.917671466171628
morn	1	control	playback	0.00138889	TZ	Diatou	f	0	-1.3896830205798	-1.59694033697888	TZ	Diatou	-0.917671466171628
morn	1	control	playback	0.00277778	TZ	Diatou	f	0	-1.3896830205798	-1.3668140839411	TZ	Diatou	-0.917671466171628
morn	1	control	playback	0.00416667	TZ	Diatou	f	0	-1.3896830205798	-1.13668783090332	TZ	Diatou	-0.917671466171628
morn	1	control	playback	0.00555556	TZ	Diatou	f	0	-1.3896830205798	-0.906561577865546	TZ	Diatou	-0.917671466171628
morn	1	control	playback	0.00694444	TZ	Diatou	f	0	-1.3896830205798	-0.676435324827769	TZ	Diatou	-0.917671466171628
morn	1	control	playback	0.00833333	TZ	Diatou	f	0	-1.3896830205798	-0.446309071789994	TZ	Diatou	-0.917671466171628
morn	1	control	playback	0.00972222	TZ	Diatou	f	0	-1.3896830205798	-0.216182818752217	TZ	Diatou	-0.917671466171628
morn	1	control	playback	0.0111111	TZ	Diatou	f	0	-1.3896830205798	0.0139434342855585	TZ	Diatou	-0.917671466171628
morn	1	control	playback	0.0125	TZ	Diatou	f	0	-1.3896830205798	0.244069687323337	TZ	Diatou	-0.917671466171628
morn	1	control	playback	0.0138889	TZ	Diatou	f	0	-1.3896830205798	0.474195940361116	TZ	Diatou	-0.917671466171628
morn	1	control	playback	0.0152778	TZ	Diatou	f	0	-1.3896830205798	0.704322193398895	TZ	Diatou	-0.917671466171628
morn	1	control	playback	0.0166667	TZ	Diatou	f	0	-1.3896830205798	0.934448446436674	TZ	Diatou	-0.917671466171628
morn	1	control	playback	0.0180556	TZ	Diatou	f	1	-1.3896830205798	1.16457469947445	TZ	Diatou	-0.917671466171628
morn	1	control	playback	0.0194444	TZ	Diatou	f	1	-1.3896830205798	1.39470095251223	TZ	Diatou	-0.917671466171628
morn	1	control	playback	0.0208333	TZ	Diatou	f	1	-1.3896830205798	1.62482720554999	TZ	Diatou	-0.917671466171628
morn	1	control	playback	0.00138889	TZ	Malaika	f	0	-1.3896830205798	-1.59694033697888	TZ	Malaika	-0.917671466171628
morn	1	control	playback	0.00277778	TZ	Malaika	f	0	-1.3896830205798	-1.3668140839411	TZ	Malaika	-0.917671466171628
morn	1	control	playback	0.00416667	TZ	Malaika	f	0	-1.3896830205798	-1.13668783090332	TZ	Malaika	-0.917671466171628
morn	1	control	playback	0.00555556	TZ	Malaika	f	0	-1.3896830205798	-0.906561577865546	TZ	Malaika	-0.917671466171628
morn	1	control	playback	0.00694444	TZ	Malaika	f	0	-1.3896830205798	-0.676435324827769	TZ	Malaika	-0.917671466171628
morn	1	control	playback	0.00833333	TZ	Malaika	f	0	-1.3896830205798	-0.446309071789994	TZ	Malaika	-0.917671466171628
morn	1	control	playback	0.00972222	TZ	Malaika	f	0	-1.3896830205798	-0.216182818752217	TZ	Malaika	-0.917671466171628
morn	1	control	playback	0.0111111	TZ	Malaika	f	0	-1.3896830205798	0.0139434342855585	TZ	Malaika	-0.917671466171628
morn	1	control	playback	0.0125	TZ	Malaika	f	0	-1.3896830205798	0.244069687323337	TZ	Malaika	-0.917671466171628
morn	1	control	playback	0.0138889	TZ	Malaika	f	0	-1.3896830205798	0.474195940361116	TZ	Malaika	-0.917671466171628
morn	1	control	playback	0.0152778	TZ	Malaika	f	0	-1.3896830205798	0.704322193398895	TZ	Malaika	-0.917671466171628
morn	1	control	playback	0.0194444	TZ	Malaika	f	1	-1.3896830205798	1.39470095251223	TZ	Malaika	-0.917671466171628
morn	1	control	playback	0.0208333	TZ	Malaika	f	1	-1.3896830205798	1.62482720554999	TZ	Malaika	-0.917671466171628
morn	1	control	playback	0.00138889	TZ	Cheka	f	0	-1.3896830205798	-1.59694033697888	TZ	Cheka	-0.917671466171628
morn	1	control	playback	0.00277778	TZ	Cheka	f	0	-1.3896830205798	-1.3668140839411	TZ	Cheka	-0.917671466171628
morn	1	control	playback	0.00416667	TZ	Cheka	f	0	-1.3896830205798	-1.13668783090332	TZ	Cheka	-0.917671466171628
morn	1	control	playback	0.00555556	TZ	Cheka	f	0	-1.3896830205798	-0.906561577865546	TZ	Cheka	-0.917671466171628
morn	1	control	playback	0.00694444	TZ	Cheka	f	0	-1.3896830205798	-0.676435324827769	TZ	Cheka	-0.917671466171628
morn	1	control	playback	0.00833333	TZ	Cheka	f	0	-1.3896830205798	-0.446309071789994	TZ	Cheka	-0.917671466171628
morn	1	control	playback	0.00972222	TZ	Cheka	f	0	-1.3896830205798	-0.216182818752217	TZ	Cheka	-0.917671466171628
morn	1	control	playback	0.0111111	TZ	Cheka	f	0	-1.3896830205798	0.0139434342855585	TZ	Cheka	-0.917671466171628
morn	1	control	playback	0.0125	TZ	Cheka	f	0	-1.3896830205798	0.244069687323337	TZ	Cheka	-0.917671466171628
morn	1	control	playback	0.0138889	TZ	Cheka	f	0	-1.3896830205798	0.474195940361116	TZ	Cheka	-0.917671466171628
morn	1	control	playback	0.0152778	TZ	Cheka	f	0	-1.3896830205798	0.704322193398895	TZ	Cheka	-0.917671466171628
morn	1	control	playback	0.0166667	TZ	Cheka	f	0	-1.3896830205798	0.934448446436674	TZ	Cheka	-0.917671466171628
morn	1	control	playback	0.0180556	TZ	Cheka	f	1	-1.3896830205798	1.16457469947445	TZ	Cheka	-0.917671466171628
morn	1	control	playback	0.0194444	TZ	Cheka	f	0	-1.3896830205798	1.39470095251223	TZ	Cheka	-0.917671466171628
morn	1	control	playback	0.0208333	TZ	Cheka	f	0	-1.3896830205798	1.62482720554999	TZ	Cheka	-0.917671466171628
morn	1	control	playback	0.00138889	TZ	Likemba	f	0	-1.3896830205798	-1.59694033697888	TZ	Likemba	-0.917671466171628
morn	1	control	playback	0.00277778	TZ	Likemba	f	0	-1.3896830205798	-1.3668140839411	TZ	Likemba	-0.917671466171628
morn	1	control	playback	0.00416667	TZ	Likemba	f	0	-1.3896830205798	-1.13668783090332	TZ	Likemba	-0.917671466171628
morn	1	control	playback	0.00555556	TZ	Likemba	f	0	-1.3896830205798	-0.906561577865546	TZ	Likemba	-0.917671466171628
morn	1	control	playback	0.00694444	TZ	Likemba	f	0	-1.3896830205798	-0.676435324827769	TZ	Likemba	-0.917671466171628
morn	1	control	playback	0.00833333	TZ	Likemba	f	0	-1.3896830205798	-0.446309071789994	TZ	Likemba	-0.917671466171628
morn	1	control	playback	0.00138889	TZ	Lola	f	0	-1.3896830205798	-1.59694033697888	TZ	Lola	-0.917671466171628
morn	1	control	playback	0.00277778	TZ	Lola	f	0	-1.3896830205798	-1.3668140839411	TZ	Lola	-0.917671466171628
morn	1	control	playback	0.00416667	TZ	Lola	f	0	-1.3896830205798	-1.13668783090332	TZ	Lola	-0.917671466171628
morn	1	control	playback	0.00555556	TZ	Lola	f	0	-1.3896830205798	-0.906561577865546	TZ	Lola	-0.917671466171628
morn	1	control	playback	0.00694444	TZ	Lola	f	0	-1.3896830205798	-0.676435324827769	TZ	Lola	-0.917671466171628
morn	1	control	playback	0.00833333	TZ	Lola	f	0	-1.3896830205798	-0.446309071789994	TZ	Lola	-0.917671466171628
aft	1	outgroup	playback	0.00138889	TZ	Ndeko	m	1	-1.3896830205798	-1.59694033697888	TZ	Ndeko	1.08915027921616
aft	1	outgroup	playback	0.00277778	TZ	Ndeko	m	1	-1.3896830205798	-1.3668140839411	TZ	Ndeko	1.08915027921616
aft	1	outgroup	playback	0.00416667	TZ	Ndeko	m	1	-1.3896830205798	-1.13668783090332	TZ	Ndeko	1.08915027921616
aft	1	outgroup	playback	0.00555556	TZ	Ndeko	m	1	-1.3896830205798	-0.906561577865546	TZ	Ndeko	1.08915027921616
aft	1	outgroup	playback	0.00833333	TZ	Ndeko	m	1	-1.3896830205798	-0.446309071789994	TZ	Ndeko	1.08915027921616
aft	1	outgroup	playback	0.00972222	TZ	Ndeko	m	0	-1.3896830205798	-0.216182818752217	TZ	Ndeko	1.08915027921616
aft	1	outgroup	playback	0.0111111	TZ	Ndeko	m	0	-1.3896830205798	0.0139434342855585	TZ	Ndeko	1.08915027921616
aft	1	outgroup	playback	0.0125	TZ	Ndeko	m	1	-1.3896830205798	0.244069687323337	TZ	Ndeko	1.08915027921616
aft	1	outgroup	playback	0.0138889	TZ	Ndeko	m	1	-1.3896830205798	0.474195940361116	TZ	Ndeko	1.08915027921616
aft	1	outgroup	playback	0.0152778	TZ	Ndeko	m	1	-1.3896830205798	0.704322193398895	TZ	Ndeko	1.08915027921616
aft	1	outgroup	playback	0.0180556	TZ	Ndeko	m	1	-1.3896830205798	1.16457469947445	TZ	Ndeko	1.08915027921616
aft	1	outgroup	playback	0.0194444	TZ	Ndeko	m	1	-1.3896830205798	1.39470095251223	TZ	Ndeko	1.08915027921616
aft	1	outgroup	playback	0.0208333	TZ	Ndeko	m	1	-1.3896830205798	1.62482720554999	TZ	Ndeko	1.08915027921616
aft	1	outgroup	playback	0.00416667	TZ	Keke	m	1	-1.3896830205798	-1.13668783090332	TZ	Keke	1.08915027921616
aft	1	outgroup	playback	0.00694444	TZ	Keke	m	1	-1.3896830205798	-0.676435324827769	TZ	Keke	1.08915027921616
aft	1	outgroup	playback	0.0111111	TZ	Keke	m	1	-1.3896830205798	0.0139434342855585	TZ	Keke	1.08915027921616
aft	1	outgroup	playback	0.0125	TZ	Keke	m	1	-1.3896830205798	0.244069687323337	TZ	Keke	1.08915027921616
aft	1	outgroup	playback	0.0138889	TZ	Keke	m	1	-1.3896830205798	0.474195940361116	TZ	Keke	1.08915027921616
aft	1	outgroup	playback	0.0152778	TZ	Keke	m	1	-1.3896830205798	0.704322193398895	TZ	Keke	1.08915027921616
aft	1	outgroup	playback	0.0166667	TZ	Keke	m	1	-1.3896830205798	0.934448446436674	TZ	Keke	1.08915027921616
aft	1	outgroup	playback	0.0180556	TZ	Keke	m	1	-1.3896830205798	1.16457469947445	TZ	Keke	1.08915027921616
aft	1	outgroup	playback	0.0194444	TZ	Keke	m	1	-1.3896830205798	1.39470095251223	TZ	Keke	1.08915027921616
aft	1	outgroup	playback	0.0208333	TZ	Keke	m	1	-1.3896830205798	1.62482720554999	TZ	Keke	1.08915027921616
aft	1	outgroup	playback	0.00138889	TZ	Diatou	f	1	-1.3896830205798	-1.59694033697888	TZ	Diatou	1.08915027921616
aft	1	outgroup	playback	0.00416667	TZ	Diatou	f	1	-1.3896830205798	-1.13668783090332	TZ	Diatou	1.08915027921616
aft	1	outgroup	playback	0.00555556	TZ	Diatou	f	1	-1.3896830205798	-0.906561577865546	TZ	Diatou	1.08915027921616
aft	1	outgroup	playback	0.00694444	TZ	Diatou	f	1	-1.3896830205798	-0.676435324827769	TZ	Diatou	1.08915027921616
aft	1	outgroup	playback	0.00833333	TZ	Diatou	f	1	-1.3896830205798	-0.446309071789994	TZ	Diatou	1.08915027921616
aft	1	outgroup	playback	0.00972222	TZ	Diatou	f	0	-1.3896830205798	-0.216182818752217	TZ	Diatou	1.08915027921616
aft	1	outgroup	playback	0.0111111	TZ	Diatou	f	0	-1.3896830205798	0.0139434342855585	TZ	Diatou	1.08915027921616
aft	1	outgroup	playback	0.0125	TZ	Diatou	f	0	-1.3896830205798	0.244069687323337	TZ	Diatou	1.08915027921616
aft	1	outgroup	playback	0.0138889	TZ	Diatou	f	1	-1.3896830205798	0.474195940361116	TZ	Diatou	1.08915027921616
aft	1	outgroup	playback	0.0152778	TZ	Diatou	f	1	-1.3896830205798	0.704322193398895	TZ	Diatou	1.08915027921616
aft	1	outgroup	playback	0.0166667	TZ	Diatou	f	0	-1.3896830205798	0.934448446436674	TZ	Diatou	1.08915027921616
aft	1	outgroup	playback	0.0194444	TZ	Diatou	f	0	-1.3896830205798	1.39470095251223	TZ	Diatou	1.08915027921616
aft	1	outgroup	playback	0.0208333	TZ	Diatou	f	0	-1.3896830205798	1.62482720554999	TZ	Diatou	1.08915027921616
aft	1	outgroup	playback	0.00138889	TZ	Malaika	f	1	-1.3896830205798	-1.59694033697888	TZ	Malaika	1.08915027921616
aft	1	outgroup	playback	0.00416667	TZ	Malaika	f	1	-1.3896830205798	-1.13668783090332	TZ	Malaika	1.08915027921616
aft	1	outgroup	playback	0.00555556	TZ	Malaika	f	1	-1.3896830205798	-0.906561577865546	TZ	Malaika	1.08915027921616
aft	1	outgroup	playback	0.00694444	TZ	Malaika	f	1	-1.3896830205798	-0.676435324827769	TZ	Malaika	1.08915027921616
aft	1	outgroup	playback	0.00833333	TZ	Malaika	f	1	-1.3896830205798	-0.446309071789994	TZ	Malaika	1.08915027921616
aft	1	outgroup	playback	0.0111111	TZ	Malaika	f	1	-1.3896830205798	0.0139434342855585	TZ	Malaika	1.08915027921616
aft	1	outgroup	playback	0.0152778	TZ	Malaika	f	1	-1.3896830205798	0.704322193398895	TZ	Malaika	1.08915027921616
aft	1	outgroup	playback	0.0180556	TZ	Malaika	f	1	-1.3896830205798	1.16457469947445	TZ	Malaika	1.08915027921616
aft	1	outgroup	playback	0.0194444	TZ	Malaika	f	1	-1.3896830205798	1.39470095251223	TZ	Malaika	1.08915027921616
aft	1	outgroup	playback	0.0208333	TZ	Malaika	f	1	-1.3896830205798	1.62482720554999	TZ	Malaika	1.08915027921616
aft	1	outgroup	playback	0.00416667	TZ	Cheka	f	1	-1.3896830205798	-1.13668783090332	TZ	Cheka	1.08915027921616
aft	1	outgroup	playback	0.00555556	TZ	Cheka	f	1	-1.3896830205798	-0.906561577865546	TZ	Cheka	1.08915027921616
aft	1	outgroup	playback	0.00694444	TZ	Cheka	f	1	-1.3896830205798	-0.676435324827769	TZ	Cheka	1.08915027921616
aft	1	outgroup	playback	0.00833333	TZ	Cheka	f	1	-1.3896830205798	-0.446309071789994	TZ	Cheka	1.08915027921616
aft	1	outgroup	playback	0.00972222	TZ	Cheka	f	1	-1.3896830205798	-0.216182818752217	TZ	Cheka	1.08915027921616
aft	1	outgroup	playback	0.0111111	TZ	Cheka	f	1	-1.3896830205798	0.0139434342855585	TZ	Cheka	1.08915027921616
aft	1	outgroup	playback	0.0138889	TZ	Cheka	f	1	-1.3896830205798	0.474195940361116	TZ	Cheka	1.08915027921616
aft	1	outgroup	playback	0.0208333	TZ	Cheka	f	1	-1.3896830205798	1.62482720554999	TZ	Cheka	1.08915027921616
aft	1	outgroup	playback	0.00972222	TZ	Likemba	f	1	-1.3896830205798	-0.216182818752217	TZ	Likemba	1.08915027921616
aft	1	outgroup	playback	0.0111111	TZ	Likemba	f	1	-1.3896830205798	0.0139434342855585	TZ	Likemba	1.08915027921616
aft	1	outgroup	playback	0.0138889	TZ	Likemba	f	1	-1.3896830205798	0.474195940361116	TZ	Likemba	1.08915027921616
aft	1	outgroup	playback	0.0152778	TZ	Likemba	f	1	-1.3896830205798	0.704322193398895	TZ	Likemba	1.08915027921616
aft	1	outgroup	playback	0.0166667	TZ	Likemba	f	1	-1.3896830205798	0.934448446436674	TZ	Likemba	1.08915027921616
aft	1	outgroup	playback	0.00694444	TZ	Lola	f	1	-1.3896830205798	-0.676435324827769	TZ	Lola	1.08915027921616
aft	1	outgroup	playback	0.00972222	TZ	Lola	f	1	-1.3896830205798	-0.216182818752217	TZ	Lola	1.08915027921616
aft	1	outgroup	playback	0.0111111	TZ	Lola	f	1	-1.3896830205798	0.0139434342855585	TZ	Lola	1.08915027921616
aft	1	outgroup	playback	0.0138889	TZ	Lola	f	1	-1.3896830205798	0.474195940361116	TZ	Lola	1.08915027921616
aft	1	outgroup	playback	0.0152778	TZ	Lola	f	1	-1.3896830205798	0.704322193398895	TZ	Lola	1.08915027921616
aft	1	outgroup	playback	0.0166667	TZ	Lola	f	1	-1.3896830205798	0.934448446436674	TZ	Lola	1.08915027921616
morn	2	outgroup	playback	0.0111111	TZ	Ndeko	m	1	-0.476003104767885	0.0139434342855585	TZ	Ndeko	1.08915027921616
morn	2	outgroup	playback	0.0125	TZ	Ndeko	m	1	-0.476003104767885	0.244069687323337	TZ	Ndeko	1.08915027921616
morn	2	outgroup	playback	0.0138889	TZ	Ndeko	m	1	-0.476003104767885	0.474195940361116	TZ	Ndeko	1.08915027921616
morn	2	outgroup	playback	0.0152778	TZ	Ndeko	m	0	-0.476003104767885	0.704322193398895	TZ	Ndeko	1.08915027921616
morn	2	outgroup	playback	0.0166667	TZ	Ndeko	m	0	-0.476003104767885	0.934448446436674	TZ	Ndeko	1.08915027921616
morn	2	outgroup	playback	0.0180556	TZ	Ndeko	m	0	-0.476003104767885	1.16457469947445	TZ	Ndeko	1.08915027921616
morn	2	outgroup	playback	0.0194444	TZ	Ndeko	m	0	-0.476003104767885	1.39470095251223	TZ	Ndeko	1.08915027921616
morn	2	outgroup	playback	0.0208333	TZ	Ndeko	m	1	-0.476003104767885	1.62482720554999	TZ	Ndeko	1.08915027921616
morn	2	outgroup	playback	0.00555556	TZ	Keke	m	1	-0.476003104767885	-0.906561577865546	TZ	Keke	1.08915027921616
morn	2	outgroup	playback	0.00694444	TZ	Keke	m	1	-0.476003104767885	-0.676435324827769	TZ	Keke	1.08915027921616
morn	2	outgroup	playback	0.00972222	TZ	Keke	m	1	-0.476003104767885	-0.216182818752217	TZ	Keke	1.08915027921616
morn	2	outgroup	playback	0.0111111	TZ	Keke	m	1	-0.476003104767885	0.0139434342855585	TZ	Keke	1.08915027921616
morn	2	outgroup	playback	0.0138889	TZ	Keke	m	0	-0.476003104767885	0.474195940361116	TZ	Keke	1.08915027921616
morn	2	outgroup	playback	0.0152778	TZ	Keke	m	0	-0.476003104767885	0.704322193398895	TZ	Keke	1.08915027921616
morn	2	outgroup	playback	0.0166667	TZ	Keke	m	0	-0.476003104767885	0.934448446436674	TZ	Keke	1.08915027921616
morn	2	outgroup	playback	0.0180556	TZ	Keke	m	0	-0.476003104767885	1.16457469947445	TZ	Keke	1.08915027921616
morn	2	outgroup	playback	0.0194444	TZ	Keke	m	0	-0.476003104767885	1.39470095251223	TZ	Keke	1.08915027921616
morn	2	outgroup	playback	0.0208333	TZ	Keke	m	0	-0.476003104767885	1.62482720554999	TZ	Keke	1.08915027921616
morn	2	outgroup	playback	0.00694444	TZ	Diatou	f	1	-0.476003104767885	-0.676435324827769	TZ	Diatou	1.08915027921616
morn	2	outgroup	playback	0.00972222	TZ	Diatou	f	0	-0.476003104767885	-0.216182818752217	TZ	Diatou	1.08915027921616
morn	2	outgroup	playback	0.0111111	TZ	Diatou	f	0	-0.476003104767885	0.0139434342855585	TZ	Diatou	1.08915027921616
morn	2	outgroup	playback	0.0125	TZ	Diatou	f	0	-0.476003104767885	0.244069687323337	TZ	Diatou	1.08915027921616
morn	2	outgroup	playback	0.0166667	TZ	Diatou	f	0	-0.476003104767885	0.934448446436674	TZ	Diatou	1.08915027921616
morn	2	outgroup	playback	0.0180556	TZ	Diatou	f	0	-0.476003104767885	1.16457469947445	TZ	Diatou	1.08915027921616
morn	2	outgroup	playback	0.0194444	TZ	Diatou	f	0	-0.476003104767885	1.39470095251223	TZ	Diatou	1.08915027921616
morn	2	outgroup	playback	0.00416667	TZ	Malaika	f	1	-0.476003104767885	-1.13668783090332	TZ	Malaika	1.08915027921616
morn	2	outgroup	playback	0.00555556	TZ	Malaika	f	1	-0.476003104767885	-0.906561577865546	TZ	Malaika	1.08915027921616
morn	2	outgroup	playback	0.00972222	TZ	Malaika	f	1	-0.476003104767885	-0.216182818752217	TZ	Malaika	1.08915027921616
morn	2	outgroup	playback	0.0111111	TZ	Malaika	f	1	-0.476003104767885	0.0139434342855585	TZ	Malaika	1.08915027921616
morn	2	outgroup	playback	0.0125	TZ	Malaika	f	1	-0.476003104767885	0.244069687323337	TZ	Malaika	1.08915027921616
morn	2	outgroup	playback	0.0166667	TZ	Malaika	f	0	-0.476003104767885	0.934448446436674	TZ	Malaika	1.08915027921616
morn	2	outgroup	playback	0.0180556	TZ	Malaika	f	0	-0.476003104767885	1.16457469947445	TZ	Malaika	1.08915027921616
morn	2	outgroup	playback	0.0194444	TZ	Malaika	f	0	-0.476003104767885	1.39470095251223	TZ	Malaika	1.08915027921616
morn	2	outgroup	playback	0.0208333	TZ	Malaika	f	0	-0.476003104767885	1.62482720554999	TZ	Malaika	1.08915027921616
morn	2	outgroup	playback	0.00138889	TZ	Cheka	f	0	-0.476003104767885	-1.59694033697888	TZ	Cheka	1.08915027921616
morn	2	outgroup	playback	0.00277778	TZ	Cheka	f	0	-0.476003104767885	-1.3668140839411	TZ	Cheka	1.08915027921616
morn	2	outgroup	playback	0.00555556	TZ	Cheka	f	1	-0.476003104767885	-0.906561577865546	TZ	Cheka	1.08915027921616
morn	2	outgroup	playback	0.00694444	TZ	Cheka	f	1	-0.476003104767885	-0.676435324827769	TZ	Cheka	1.08915027921616
morn	2	outgroup	playback	0.00972222	TZ	Cheka	f	1	-0.476003104767885	-0.216182818752217	TZ	Cheka	1.08915027921616
morn	2	outgroup	playback	0.0138889	TZ	Cheka	f	1	-0.476003104767885	0.474195940361116	TZ	Cheka	1.08915027921616
morn	2	outgroup	playback	0.0152778	TZ	Cheka	f	0	-0.476003104767885	0.704322193398895	TZ	Cheka	1.08915027921616
morn	2	outgroup	playback	0.0166667	TZ	Cheka	f	0	-0.476003104767885	0.934448446436674	TZ	Cheka	1.08915027921616
morn	2	outgroup	playback	0.00694444	TZ	Likemba	f	1	-0.476003104767885	-0.676435324827769	TZ	Likemba	1.08915027921616
morn	2	outgroup	playback	0.0138889	TZ	Likemba	f	1	-0.476003104767885	0.474195940361116	TZ	Likemba	1.08915027921616
morn	2	outgroup	playback	0.0152778	TZ	Likemba	f	1	-0.476003104767885	0.704322193398895	TZ	Likemba	1.08915027921616
morn	2	outgroup	playback	0.0194444	TZ	Likemba	f	1	-0.476003104767885	1.39470095251223	TZ	Likemba	1.08915027921616
morn	2	outgroup	playback	0.0208333	TZ	Likemba	f	0	-0.476003104767885	1.62482720554999	TZ	Likemba	1.08915027921616
morn	2	outgroup	playback	0.00277778	TZ	Lola	f	1	-0.476003104767885	-1.3668140839411	TZ	Lola	1.08915027921616
morn	2	outgroup	playback	0.00416667	TZ	Lola	f	1	-0.476003104767885	-1.13668783090332	TZ	Lola	1.08915027921616
morn	2	outgroup	playback	0.00555556	TZ	Lola	f	1	-0.476003104767885	-0.906561577865546	TZ	Lola	1.08915027921616
morn	2	outgroup	playback	0.0111111	TZ	Lola	f	1	-0.476003104767885	0.0139434342855585	TZ	Lola	1.08915027921616
morn	2	outgroup	playback	0.0138889	TZ	Lola	f	1	-0.476003104767885	0.474195940361116	TZ	Lola	1.08915027921616
morn	2	outgroup	playback	0.0152778	TZ	Lola	f	1	-0.476003104767885	0.704322193398895	TZ	Lola	1.08915027921616
morn	2	outgroup	playback	0.0166667	TZ	Lola	f	1	-0.476003104767885	0.934448446436674	TZ	Lola	1.08915027921616
morn	2	outgroup	playback	0.0180556	TZ	Lola	f	1	-0.476003104767885	1.16457469947445	TZ	Lola	1.08915027921616
morn	2	outgroup	playback	0.0194444	TZ	Lola	f	1	-0.476003104767885	1.39470095251223	TZ	Lola	1.08915027921616
morn	2	outgroup	playback	0.0208333	TZ	Lola	f	0	-0.476003104767885	1.62482720554999	TZ	Lola	1.08915027921616
morn	2	outgroup	playback	0.00138889	TZ	Lopori	f	1	-0.476003104767885	-1.59694033697888	TZ	Lopori	1.08915027921616
morn	2	outgroup	playback	0.00416667	TZ	Lopori	f	1	-0.476003104767885	-1.13668783090332	TZ	Lopori	1.08915027921616
morn	2	outgroup	playback	0.00972222	TZ	Lopori	f	0	-0.476003104767885	-0.216182818752216	TZ	Lopori	1.08915027921616
morn	2	outgroup	playback	0.0111111	TZ	Lopori	f	0	-0.476003104767885	0.0139434342855605	TZ	Lopori	1.08915027921616
morn	2	outgroup	playback	0.0125	TZ	Lopori	f	0	-0.476003104767885	0.244069687323337	TZ	Lopori	1.08915027921616
morn	2	outgroup	playback	0.0138889	TZ	Lopori	f	0	-0.476003104767885	0.474195940361114	TZ	Lopori	1.08915027921616
morn	2	outgroup	playback	0.0152778	TZ	Lopori	f	0	-0.476003104767885	0.704322193398891	TZ	Lopori	1.08915027921616
morn	2	outgroup	playback	0.0166667	TZ	Lopori	f	0	-0.476003104767885	0.934448446436668	TZ	Lopori	1.08915027921616
morn	2	outgroup	playback	0.0180556	TZ	Lopori	f	0	-0.476003104767885	1.16457469947445	TZ	Lopori	1.08915027921616
morn	2	outgroup	playback	0.0194444	TZ	Lopori	f	0	-0.476003104767885	1.39470095251222	TZ	Lopori	1.08915027921616
morn	2	outgroup	playback	0.0208333	TZ	Lopori	f	0	-0.476003104767885	1.62482720555	TZ	Lopori	1.08915027921616
aft	2	control	playback	0.00277778	TZ	Ndeko	m	1	-0.476003104767885	-1.3668140839411	TZ	Ndeko	-0.917671466171628
aft	2	control	playback	0.00416667	TZ	Ndeko	m	1	-0.476003104767885	-1.13668783090332	TZ	Ndeko	-0.917671466171628
aft	2	control	playback	0.00694444	TZ	Ndeko	m	1	-0.476003104767885	-0.676435324827769	TZ	Ndeko	-0.917671466171628
aft	2	control	playback	0.0138889	TZ	Ndeko	m	1	-0.476003104767885	0.474195940361116	TZ	Ndeko	-0.917671466171628
aft	2	control	playback	0.0166667	TZ	Ndeko	m	1	-0.476003104767885	0.934448446436674	TZ	Ndeko	-0.917671466171628
aft	2	control	playback	0.00138889	TZ	Keke	m	1	-0.476003104767885	-1.59694033697888	TZ	Keke	-0.917671466171628
aft	2	control	playback	0.00277778	TZ	Keke	m	1	-0.476003104767885	-1.3668140839411	TZ	Keke	-0.917671466171628
aft	2	control	playback	0.00416667	TZ	Keke	m	1	-0.476003104767885	-1.13668783090332	TZ	Keke	-0.917671466171628
aft	2	control	playback	0.00555556	TZ	Keke	m	1	-0.476003104767885	-0.906561577865546	TZ	Keke	-0.917671466171628
aft	2	control	playback	0.00694444	TZ	Keke	m	1	-0.476003104767885	-0.676435324827769	TZ	Keke	-0.917671466171628
aft	2	control	playback	0.00833333	TZ	Keke	m	1	-0.476003104767885	-0.446309071789994	TZ	Keke	-0.917671466171628
aft	2	control	playback	0.0111111	TZ	Keke	m	1	-0.476003104767885	0.0139434342855585	TZ	Keke	-0.917671466171628
aft	2	control	playback	0.0125	TZ	Keke	m	1	-0.476003104767885	0.244069687323337	TZ	Keke	-0.917671466171628
aft	2	control	playback	0.0138889	TZ	Keke	m	1	-0.476003104767885	0.474195940361116	TZ	Keke	-0.917671466171628
aft	2	control	playback	0.0152778	TZ	Keke	m	0	-0.476003104767885	0.704322193398895	TZ	Keke	-0.917671466171628
aft	2	control	playback	0.0166667	TZ	Keke	m	0	-0.476003104767885	0.934448446436674	TZ	Keke	-0.917671466171628
aft	2	control	playback	0.0180556	TZ	Keke	m	0	-0.476003104767885	1.16457469947445	TZ	Keke	-0.917671466171628
aft	2	control	playback	0.0194444	TZ	Keke	m	0	-0.476003104767885	1.39470095251223	TZ	Keke	-0.917671466171628
aft	2	control	playback	0.0208333	TZ	Keke	m	0	-0.476003104767885	1.62482720554999	TZ	Keke	-0.917671466171628
aft	2	control	playback	0.00277778	TZ	Diatou	f	1	-0.476003104767885	-1.3668140839411	TZ	Diatou	-0.917671466171628
aft	2	control	playback	0.00416667	TZ	Diatou	f	1	-0.476003104767885	-1.13668783090332	TZ	Diatou	-0.917671466171628
aft	2	control	playback	0.00555556	TZ	Diatou	f	1	-0.476003104767885	-0.906561577865546	TZ	Diatou	-0.917671466171628
aft	2	control	playback	0.00694444	TZ	Diatou	f	1	-0.476003104767885	-0.676435324827769	TZ	Diatou	-0.917671466171628
aft	2	control	playback	0.00833333	TZ	Diatou	f	1	-0.476003104767885	-0.446309071789994	TZ	Diatou	-0.917671466171628
aft	2	control	playback	0.00972222	TZ	Diatou	f	1	-0.476003104767885	-0.216182818752217	TZ	Diatou	-0.917671466171628
aft	2	control	playback	0.0166667	TZ	Diatou	f	0	-0.476003104767885	0.934448446436674	TZ	Diatou	-0.917671466171628
aft	2	control	playback	0.0180556	TZ	Diatou	f	0	-0.476003104767885	1.16457469947445	TZ	Diatou	-0.917671466171628
aft	2	control	playback	0.0194444	TZ	Diatou	f	0	-0.476003104767885	1.39470095251223	TZ	Diatou	-0.917671466171628
aft	2	control	playback	0.0208333	TZ	Diatou	f	0	-0.476003104767885	1.62482720554999	TZ	Diatou	-0.917671466171628
aft	2	control	playback	0.00138889	TZ	Malaika	f	1	-0.476003104767885	-1.59694033697888	TZ	Malaika	-0.917671466171628
aft	2	control	playback	0.00277778	TZ	Malaika	f	1	-0.476003104767885	-1.3668140839411	TZ	Malaika	-0.917671466171628
aft	2	control	playback	0.00694444	TZ	Malaika	f	1	-0.476003104767885	-0.676435324827769	TZ	Malaika	-0.917671466171628
aft	2	control	playback	0.0111111	TZ	Malaika	f	0	-0.476003104767885	0.0139434342855585	TZ	Malaika	-0.917671466171628
aft	2	control	playback	0.0125	TZ	Malaika	f	0	-0.476003104767885	0.244069687323337	TZ	Malaika	-0.917671466171628
aft	2	control	playback	0.0138889	TZ	Malaika	f	0	-0.476003104767885	0.474195940361116	TZ	Malaika	-0.917671466171628
aft	2	control	playback	0.0152778	TZ	Malaika	f	0	-0.476003104767885	0.704322193398895	TZ	Malaika	-0.917671466171628
aft	2	control	playback	0.0166667	TZ	Malaika	f	0	-0.476003104767885	0.934448446436674	TZ	Malaika	-0.917671466171628
aft	2	control	playback	0.0180556	TZ	Malaika	f	0	-0.476003104767885	1.16457469947445	TZ	Malaika	-0.917671466171628
aft	2	control	playback	0.0194444	TZ	Malaika	f	0	-0.476003104767885	1.39470095251223	TZ	Malaika	-0.917671466171628
aft	2	control	playback	0.0208333	TZ	Malaika	f	0	-0.476003104767885	1.62482720554999	TZ	Malaika	-0.917671466171628
aft	2	control	playback	0.00416667	TZ	Cheka	f	1	-0.476003104767885	-1.13668783090332	TZ	Cheka	-0.917671466171628
aft	2	control	playback	0.00972222	TZ	Cheka	f	0	-0.476003104767885	-0.216182818752217	TZ	Cheka	-0.917671466171628
aft	2	control	playback	0.0111111	TZ	Cheka	f	0	-0.476003104767885	0.0139434342855585	TZ	Cheka	-0.917671466171628
aft	2	control	playback	0.0125	TZ	Cheka	f	0	-0.476003104767885	0.244069687323337	TZ	Cheka	-0.917671466171628
aft	2	control	playback	0.0138889	TZ	Cheka	f	1	-0.476003104767885	0.474195940361116	TZ	Cheka	-0.917671466171628
aft	2	control	playback	0.0152778	TZ	Cheka	f	1	-0.476003104767885	0.704322193398895	TZ	Cheka	-0.917671466171628
aft	2	control	playback	0.0166667	TZ	Cheka	f	1	-0.476003104767885	0.934448446436674	TZ	Cheka	-0.917671466171628
aft	2	control	playback	0.00277778	TZ	Likemba	f	1	-0.476003104767885	-1.3668140839411	TZ	Likemba	-0.917671466171628
aft	2	control	playback	0.00416667	TZ	Likemba	f	1	-0.476003104767885	-1.13668783090332	TZ	Likemba	-0.917671466171628
aft	2	control	playback	0.00555556	TZ	Likemba	f	1	-0.476003104767885	-0.906561577865546	TZ	Likemba	-0.917671466171628
aft	2	control	playback	0.00694444	TZ	Likemba	f	1	-0.476003104767885	-0.676435324827769	TZ	Likemba	-0.917671466171628
aft	2	control	playback	0.00833333	TZ	Likemba	f	1	-0.476003104767885	-0.446309071789994	TZ	Likemba	-0.917671466171628
aft	2	control	playback	0.00972222	TZ	Likemba	f	0	-0.476003104767885	-0.216182818752217	TZ	Likemba	-0.917671466171628
aft	2	control	playback	0.0138889	TZ	Likemba	f	0	-0.476003104767885	0.474195940361116	TZ	Likemba	-0.917671466171628
aft	2	control	playback	0.0152778	TZ	Likemba	f	0	-0.476003104767885	0.704322193398895	TZ	Likemba	-0.917671466171628
aft	2	control	playback	0.0180556	TZ	Likemba	f	0	-0.476003104767885	1.16457469947445	TZ	Likemba	-0.917671466171628
aft	2	control	playback	0.0194444	TZ	Likemba	f	0	-0.476003104767885	1.39470095251223	TZ	Likemba	-0.917671466171628
aft	2	control	playback	0.0208333	TZ	Likemba	f	0	-0.476003104767885	1.62482720554999	TZ	Likemba	-0.917671466171628
aft	2	control	playback	0.00138889	TZ	Lola	f	1	-0.476003104767885	-1.59694033697888	TZ	Lola	-0.917671466171628
aft	2	control	playback	0.00277778	TZ	Lola	f	1	-0.476003104767885	-1.3668140839411	TZ	Lola	-0.917671466171628
aft	2	control	playback	0.00416667	TZ	Lola	f	1	-0.476003104767885	-1.13668783090332	TZ	Lola	-0.917671466171628
aft	2	control	playback	0.00555556	TZ	Lola	f	1	-0.476003104767885	-0.906561577865546	TZ	Lola	-0.917671466171628
aft	2	control	playback	0.00694444	TZ	Lola	f	1	-0.476003104767885	-0.676435324827769	TZ	Lola	-0.917671466171628
aft	2	control	playback	0.00972222	TZ	Lola	f	1	-0.476003104767885	-0.216182818752217	TZ	Lola	-0.917671466171628
aft	2	control	playback	0.0138889	TZ	Lola	f	1	-0.476003104767885	0.474195940361116	TZ	Lola	-0.917671466171628
aft	2	control	playback	0.0152778	TZ	Lola	f	1	-0.476003104767885	0.704322193398895	TZ	Lola	-0.917671466171628
aft	2	control	playback	0.0166667	TZ	Lola	f	0	-0.476003104767885	0.934448446436674	TZ	Lola	-0.917671466171628
aft	2	control	playback	0.0194444	TZ	Lola	f	0	-0.476003104767885	1.39470095251223	TZ	Lola	-0.917671466171628
aft	2	control	playback	0.0208333	TZ	Lola	f	0	-0.476003104767885	1.62482720554999	TZ	Lola	-0.917671466171628
aft	2	control	playback	0.00277778	TZ	Lopori	f	1	-0.476003104767885	-1.3668140839411	TZ	Lopori	-0.917671466171628
aft	2	control	playback	0.00555556	TZ	Lopori	f	1	-0.476003104767885	-0.906561577865547	TZ	Lopori	-0.917671466171628
aft	2	control	playback	0.00694444	TZ	Lopori	f	1	-0.476003104767885	-0.67643532482777	TZ	Lopori	-0.917671466171628
aft	2	control	playback	0.00833333	TZ	Lopori	f	1	-0.476003104767885	-0.446309071789993	TZ	Lopori	-0.917671466171628
aft	2	control	playback	0.00972222	TZ	Lopori	f	0	-0.476003104767885	-0.216182818752216	TZ	Lopori	-0.917671466171628
aft	2	control	playback	0.0111111	TZ	Lopori	f	0	-0.476003104767885	0.0139434342855605	TZ	Lopori	-0.917671466171628
aft	2	control	playback	0.0125	TZ	Lopori	f	0	-0.476003104767885	0.244069687323337	TZ	Lopori	-0.917671466171628
aft	2	control	playback	0.0138889	TZ	Lopori	f	0	-0.476003104767885	0.474195940361114	TZ	Lopori	-0.917671466171628
aft	2	control	playback	0.0152778	TZ	Lopori	f	0	-0.476003104767885	0.704322193398891	TZ	Lopori	-0.917671466171628
aft	2	control	playback	0.0180556	TZ	Lopori	f	0	-0.476003104767885	1.16457469947445	TZ	Lopori	-0.917671466171628
aft	2	control	playback	0.0194444	TZ	Lopori	f	0	-0.476003104767885	1.39470095251222	TZ	Lopori	-0.917671466171628
morn	3	control	playback	0.00138889	TZ	Ndeko	m	0	0.437676811044029	-1.59694033697888	TZ	Ndeko	-0.917671466171628
morn	3	control	playback	0.00277778	TZ	Ndeko	m	0	0.437676811044029	-1.3668140839411	TZ	Ndeko	-0.917671466171628
morn	3	control	playback	0.00416667	TZ	Ndeko	m	0	0.437676811044029	-1.13668783090332	TZ	Ndeko	-0.917671466171628
morn	3	control	playback	0.00555556	TZ	Ndeko	m	0	0.437676811044029	-0.906561577865546	TZ	Ndeko	-0.917671466171628
morn	3	control	playback	0.00694444	TZ	Ndeko	m	0	0.437676811044029	-0.676435324827769	TZ	Ndeko	-0.917671466171628
morn	3	control	playback	0.00138889	TZ	Keke	m	0	0.437676811044029	-1.59694033697888	TZ	Keke	-0.917671466171628
morn	3	control	playback	0.00277778	TZ	Keke	m	0	0.437676811044029	-1.3668140839411	TZ	Keke	-0.917671466171628
morn	3	control	playback	0.00416667	TZ	Keke	m	0	0.437676811044029	-1.13668783090332	TZ	Keke	-0.917671466171628
morn	3	control	playback	0.00555556	TZ	Keke	m	0	0.437676811044029	-0.906561577865546	TZ	Keke	-0.917671466171628
morn	3	control	playback	0.00694444	TZ	Keke	m	0	0.437676811044029	-0.676435324827769	TZ	Keke	-0.917671466171628
morn	3	control	playback	0.00833333	TZ	Keke	m	0	0.437676811044029	-0.446309071789994	TZ	Keke	-0.917671466171628
morn	3	control	playback	0.00972222	TZ	Keke	m	0	0.437676811044029	-0.216182818752217	TZ	Keke	-0.917671466171628
morn	3	control	playback	0.0111111	TZ	Keke	m	0	0.437676811044029	0.0139434342855585	TZ	Keke	-0.917671466171628
morn	3	control	playback	0.0125	TZ	Keke	m	0	0.437676811044029	0.244069687323337	TZ	Keke	-0.917671466171628
morn	3	control	playback	0.0138889	TZ	Keke	m	0	0.437676811044029	0.474195940361116	TZ	Keke	-0.917671466171628
morn	3	control	playback	0.0152778	TZ	Keke	m	1	0.437676811044029	0.704322193398895	TZ	Keke	-0.917671466171628
morn	3	control	playback	0.0166667	TZ	Keke	m	1	0.437676811044029	0.934448446436674	TZ	Keke	-0.917671466171628
morn	3	control	playback	0.0180556	TZ	Keke	m	1	0.437676811044029	1.16457469947445	TZ	Keke	-0.917671466171628
morn	3	control	playback	0.0194444	TZ	Keke	m	1	0.437676811044029	1.39470095251223	TZ	Keke	-0.917671466171628
morn	3	control	playback	0.00138889	TZ	Diatou	f	0	0.437676811044029	-1.59694033697888	TZ	Diatou	-0.917671466171628
morn	3	control	playback	0.00277778	TZ	Diatou	f	0	0.437676811044029	-1.3668140839411	TZ	Diatou	-0.917671466171628
morn	3	control	playback	0.00416667	TZ	Diatou	f	0	0.437676811044029	-1.13668783090332	TZ	Diatou	-0.917671466171628
morn	3	control	playback	0.00555556	TZ	Diatou	f	0	0.437676811044029	-0.906561577865546	TZ	Diatou	-0.917671466171628
morn	3	control	playback	0.00694444	TZ	Diatou	f	0	0.437676811044029	-0.676435324827769	TZ	Diatou	-0.917671466171628
morn	3	control	playback	0.00833333	TZ	Diatou	f	0	0.437676811044029	-0.446309071789994	TZ	Diatou	-0.917671466171628
morn	3	control	playback	0.00972222	TZ	Diatou	f	0	0.437676811044029	-0.216182818752217	TZ	Diatou	-0.917671466171628
morn	3	control	playback	0.0111111	TZ	Diatou	f	0	0.437676811044029	0.0139434342855585	TZ	Diatou	-0.917671466171628
morn	3	control	playback	0.0125	TZ	Diatou	f	0	0.437676811044029	0.244069687323337	TZ	Diatou	-0.917671466171628
morn	3	control	playback	0.0194444	TZ	Diatou	f	1	0.437676811044029	1.39470095251223	TZ	Diatou	-0.917671466171628
morn	3	control	playback	0.0208333	TZ	Diatou	f	1	0.437676811044029	1.62482720554999	TZ	Diatou	-0.917671466171628
morn	3	control	playback	0.00138889	TZ	Malaika	f	0	0.437676811044029	-1.59694033697888	TZ	Malaika	-0.917671466171628
morn	3	control	playback	0.00277778	TZ	Malaika	f	0	0.437676811044029	-1.3668140839411	TZ	Malaika	-0.917671466171628
morn	3	control	playback	0.00416667	TZ	Malaika	f	0	0.437676811044029	-1.13668783090332	TZ	Malaika	-0.917671466171628
morn	3	control	playback	0.00555556	TZ	Malaika	f	0	0.437676811044029	-0.906561577865546	TZ	Malaika	-0.917671466171628
morn	3	control	playback	0.00694444	TZ	Malaika	f	0	0.437676811044029	-0.676435324827769	TZ	Malaika	-0.917671466171628
morn	3	control	playback	0.00833333	TZ	Malaika	f	0	0.437676811044029	-0.446309071789994	TZ	Malaika	-0.917671466171628
morn	3	control	playback	0.00972222	TZ	Malaika	f	0	0.437676811044029	-0.216182818752217	TZ	Malaika	-0.917671466171628
morn	3	control	playback	0.0111111	TZ	Malaika	f	0	0.437676811044029	0.0139434342855585	TZ	Malaika	-0.917671466171628
morn	3	control	playback	0.0125	TZ	Malaika	f	0	0.437676811044029	0.244069687323337	TZ	Malaika	-0.917671466171628
morn	3	control	playback	0.0138889	TZ	Malaika	f	0	0.437676811044029	0.474195940361116	TZ	Malaika	-0.917671466171628
morn	3	control	playback	0.0152778	TZ	Malaika	f	0	0.437676811044029	0.704322193398895	TZ	Malaika	-0.917671466171628
morn	3	control	playback	0.0180556	TZ	Malaika	f	1	0.437676811044029	1.16457469947445	TZ	Malaika	-0.917671466171628
morn	3	control	playback	0.00138889	TZ	Cheka	f	0	0.437676811044029	-1.59694033697888	TZ	Cheka	-0.917671466171628
morn	3	control	playback	0.00277778	TZ	Cheka	f	0	0.437676811044029	-1.3668140839411	TZ	Cheka	-0.917671466171628
morn	3	control	playback	0.00416667	TZ	Cheka	f	0	0.437676811044029	-1.13668783090332	TZ	Cheka	-0.917671466171628
morn	3	control	playback	0.00555556	TZ	Cheka	f	0	0.437676811044029	-0.906561577865546	TZ	Cheka	-0.917671466171628
morn	3	control	playback	0.00694444	TZ	Cheka	f	0	0.437676811044029	-0.676435324827769	TZ	Cheka	-0.917671466171628
morn	3	control	playback	0.00833333	TZ	Cheka	f	0	0.437676811044029	-0.446309071789994	TZ	Cheka	-0.917671466171628
morn	3	control	playback	0.00972222	TZ	Cheka	f	0	0.437676811044029	-0.216182818752217	TZ	Cheka	-0.917671466171628
morn	3	control	playback	0.0111111	TZ	Cheka	f	0	0.437676811044029	0.0139434342855585	TZ	Cheka	-0.917671466171628
morn	3	control	playback	0.0125	TZ	Cheka	f	0	0.437676811044029	0.244069687323337	TZ	Cheka	-0.917671466171628
morn	3	control	playback	0.0138889	TZ	Cheka	f	0	0.437676811044029	0.474195940361116	TZ	Cheka	-0.917671466171628
morn	3	control	playback	0.0152778	TZ	Cheka	f	0	0.437676811044029	0.704322193398895	TZ	Cheka	-0.917671466171628
morn	3	control	playback	0.0166667	TZ	Cheka	f	0	0.437676811044029	0.934448446436674	TZ	Cheka	-0.917671466171628
morn	3	control	playback	0.0180556	TZ	Cheka	f	0	0.437676811044029	1.16457469947445	TZ	Cheka	-0.917671466171628
morn	3	control	playback	0.0194444	TZ	Cheka	f	0	0.437676811044029	1.39470095251223	TZ	Cheka	-0.917671466171628
morn	3	control	playback	0.0208333	TZ	Cheka	f	0	0.437676811044029	1.62482720554999	TZ	Cheka	-0.917671466171628
morn	3	control	playback	0.00138889	TZ	Likemba	f	0	0.437676811044029	-1.59694033697888	TZ	Likemba	-0.917671466171628
morn	3	control	playback	0.00277778	TZ	Likemba	f	0	0.437676811044029	-1.3668140839411	TZ	Likemba	-0.917671466171628
morn	3	control	playback	0.00416667	TZ	Likemba	f	0	0.437676811044029	-1.13668783090332	TZ	Likemba	-0.917671466171628
morn	3	control	playback	0.00555556	TZ	Likemba	f	0	0.437676811044029	-0.906561577865546	TZ	Likemba	-0.917671466171628
morn	3	control	playback	0.00694444	TZ	Likemba	f	0	0.437676811044029	-0.676435324827769	TZ	Likemba	-0.917671466171628
morn	3	control	playback	0.00833333	TZ	Likemba	f	1	0.437676811044029	-0.446309071789994	TZ	Likemba	-0.917671466171628
morn	3	control	playback	0.0152778	TZ	Likemba	f	1	0.437676811044029	0.704322193398895	TZ	Likemba	-0.917671466171628
morn	3	control	playback	0.00138889	TZ	Lola	f	0	0.437676811044029	-1.59694033697888	TZ	Lola	-0.917671466171628
morn	3	control	playback	0.00277778	TZ	Lola	f	0	0.437676811044029	-1.3668140839411	TZ	Lola	-0.917671466171628
morn	3	control	playback	0.00416667	TZ	Lola	f	0	0.437676811044029	-1.13668783090332	TZ	Lola	-0.917671466171628
morn	3	control	playback	0.00555556	TZ	Lola	f	0	0.437676811044029	-0.906561577865546	TZ	Lola	-0.917671466171628
morn	3	control	playback	0.00694444	TZ	Lola	f	0	0.437676811044029	-0.676435324827769	TZ	Lola	-0.917671466171628
morn	3	control	playback	0.00833333	TZ	Lola	f	1	0.437676811044029	-0.446309071789994	TZ	Lola	-0.917671466171628
morn	3	control	playback	0.0138889	TZ	Lola	f	1	0.437676811044029	0.474195940361116	TZ	Lola	-0.917671466171628
morn	3	control	playback	0.0152778	TZ	Lola	f	1	0.437676811044029	0.704322193398895	TZ	Lola	-0.917671466171628
aft	3	outgroup	playback	0.00972222	TZ	Keke	m	1	0.437676811044029	-0.216182818752217	TZ	Keke	1.08915027921616
aft	3	outgroup	playback	0.0152778	TZ	Keke	m	1	0.437676811044029	0.704322193398895	TZ	Keke	1.08915027921616
aft	3	outgroup	playback	0.0166667	TZ	Keke	m	1	0.437676811044029	0.934448446436674	TZ	Keke	1.08915027921616
aft	3	outgroup	playback	0.0180556	TZ	Keke	m	1	0.437676811044029	1.16457469947445	TZ	Keke	1.08915027921616
aft	3	outgroup	playback	0.0194444	TZ	Keke	m	1	0.437676811044029	1.39470095251223	TZ	Keke	1.08915027921616
aft	3	outgroup	playback	0.00972222	TZ	Diatou	f	1	0.437676811044029	-0.216182818752217	TZ	Diatou	1.08915027921616
aft	3	outgroup	playback	0.0152778	TZ	Diatou	f	1	0.437676811044029	0.704322193398895	TZ	Diatou	1.08915027921616
aft	3	outgroup	playback	0.0166667	TZ	Diatou	f	1	0.437676811044029	0.934448446436674	TZ	Diatou	1.08915027921616
aft	3	outgroup	playback	0.0180556	TZ	Diatou	f	0	0.437676811044029	1.16457469947445	TZ	Diatou	1.08915027921616
aft	3	outgroup	playback	0.0152778	TZ	Malaika	f	1	0.437676811044029	0.704322193398895	TZ	Malaika	1.08915027921616
aft	3	outgroup	playback	0.0166667	TZ	Likemba	f	1	0.437676811044029	0.934448446436674	TZ	Likemba	1.08915027921616
aft	3	outgroup	playback	0.0208333	TZ	Likemba	f	1	0.437676811044029	1.62482720554999	TZ	Likemba	1.08915027921616
aft	3	outgroup	playback	0.00694444	TZ	Lola	f	1	0.437676811044029	-0.676435324827769	TZ	Lola	1.08915027921616
aft	3	outgroup	playback	0.00833333	TZ	Lola	f	1	0.437676811044029	-0.446309071789994	TZ	Lola	1.08915027921616
aft	3	outgroup	playback	0.00972222	TZ	Lola	f	1	0.437676811044029	-0.216182818752217	TZ	Lola	1.08915027921616
aft	3	outgroup	playback	0.0125	TZ	Lola	f	1	0.437676811044029	0.244069687323337	TZ	Lola	1.08915027921616
aft	3	outgroup	playback	0.0152778	TZ	Lola	f	1	0.437676811044029	0.704322193398895	TZ	Lola	1.08915027921616
morn	4	outgroup	playback	0.00138889	TZ	Ndeko	m	0	1.35135672685594	-1.59694033697888	TZ	Ndeko	1.08915027921616
morn	4	outgroup	playback	0.00277778	TZ	Ndeko	m	1	1.35135672685594	-1.3668140839411	TZ	Ndeko	1.08915027921616
morn	4	outgroup	playback	0.00416667	TZ	Ndeko	m	1	1.35135672685594	-1.13668783090332	TZ	Ndeko	1.08915027921616
morn	4	outgroup	playback	0.00555556	TZ	Ndeko	m	1	1.35135672685594	-0.906561577865546	TZ	Ndeko	1.08915027921616
morn	4	outgroup	playback	0.00694444	TZ	Ndeko	m	1	1.35135672685594	-0.676435324827769	TZ	Ndeko	1.08915027921616
morn	4	outgroup	playback	0.00833333	TZ	Ndeko	m	1	1.35135672685594	-0.446309071789994	TZ	Ndeko	1.08915027921616
morn	4	outgroup	playback	0.0125	TZ	Ndeko	m	1	1.35135672685594	0.244069687323337	TZ	Ndeko	1.08915027921616
morn	4	outgroup	playback	0.0138889	TZ	Ndeko	m	0	1.35135672685594	0.474195940361116	TZ	Ndeko	1.08915027921616
morn	4	outgroup	playback	0.0166667	TZ	Ndeko	m	1	1.35135672685594	0.934448446436674	TZ	Ndeko	1.08915027921616
morn	4	outgroup	playback	0.0180556	TZ	Ndeko	m	1	1.35135672685594	1.16457469947445	TZ	Ndeko	1.08915027921616
morn	4	outgroup	playback	0.0194444	TZ	Ndeko	m	0	1.35135672685594	1.39470095251223	TZ	Ndeko	1.08915027921616
morn	4	outgroup	playback	0.0208333	TZ	Ndeko	m	0	1.35135672685594	1.62482720554999	TZ	Ndeko	1.08915027921616
morn	4	outgroup	playback	0.00138889	TZ	Keke	m	0	1.35135672685594	-1.59694033697888	TZ	Keke	1.08915027921616
morn	4	outgroup	playback	0.00277778	TZ	Keke	m	0	1.35135672685594	-1.3668140839411	TZ	Keke	1.08915027921616
morn	4	outgroup	playback	0.00416667	TZ	Keke	m	0	1.35135672685594	-1.13668783090332	TZ	Keke	1.08915027921616
morn	4	outgroup	playback	0.00555556	TZ	Keke	m	0	1.35135672685594	-0.906561577865546	TZ	Keke	1.08915027921616
morn	4	outgroup	playback	0.00694444	TZ	Keke	m	0	1.35135672685594	-0.676435324827769	TZ	Keke	1.08915027921616
morn	4	outgroup	playback	0.00833333	TZ	Keke	m	0	1.35135672685594	-0.446309071789994	TZ	Keke	1.08915027921616
morn	4	outgroup	playback	0.00972222	TZ	Keke	m	0	1.35135672685594	-0.216182818752217	TZ	Keke	1.08915027921616
morn	4	outgroup	playback	0.0111111	TZ	Keke	m	0	1.35135672685594	0.0139434342855585	TZ	Keke	1.08915027921616
morn	4	outgroup	playback	0.0125	TZ	Keke	m	0	1.35135672685594	0.244069687323337	TZ	Keke	1.08915027921616
morn	4	outgroup	playback	0.0138889	TZ	Keke	m	1	1.35135672685594	0.474195940361116	TZ	Keke	1.08915027921616
morn	4	outgroup	playback	0.0152778	TZ	Keke	m	0	1.35135672685594	0.704322193398895	TZ	Keke	1.08915027921616
morn	4	outgroup	playback	0.0180556	TZ	Keke	m	1	1.35135672685594	1.16457469947445	TZ	Keke	1.08915027921616
morn	4	outgroup	playback	0.0194444	TZ	Keke	m	1	1.35135672685594	1.39470095251223	TZ	Keke	1.08915027921616
morn	4	outgroup	playback	0.0208333	TZ	Keke	m	0	1.35135672685594	1.62482720554999	TZ	Keke	1.08915027921616
morn	4	outgroup	playback	0.00138889	TZ	Diatou	f	0	1.35135672685594	-1.59694033697888	TZ	Diatou	1.08915027921616
morn	4	outgroup	playback	0.00277778	TZ	Diatou	f	0	1.35135672685594	-1.3668140839411	TZ	Diatou	1.08915027921616
morn	4	outgroup	playback	0.00416667	TZ	Diatou	f	0	1.35135672685594	-1.13668783090332	TZ	Diatou	1.08915027921616
morn	4	outgroup	playback	0.00555556	TZ	Diatou	f	0	1.35135672685594	-0.906561577865546	TZ	Diatou	1.08915027921616
morn	4	outgroup	playback	0.00694444	TZ	Diatou	f	0	1.35135672685594	-0.676435324827769	TZ	Diatou	1.08915027921616
morn	4	outgroup	playback	0.00833333	TZ	Diatou	f	0	1.35135672685594	-0.446309071789994	TZ	Diatou	1.08915027921616
morn	4	outgroup	playback	0.00972222	TZ	Diatou	f	0	1.35135672685594	-0.216182818752217	TZ	Diatou	1.08915027921616
morn	4	outgroup	playback	0.0111111	TZ	Diatou	f	0	1.35135672685594	0.0139434342855585	TZ	Diatou	1.08915027921616
morn	4	outgroup	playback	0.0125	TZ	Diatou	f	0	1.35135672685594	0.244069687323337	TZ	Diatou	1.08915027921616
morn	4	outgroup	playback	0.0138889	TZ	Diatou	f	0	1.35135672685594	0.474195940361116	TZ	Diatou	1.08915027921616
morn	4	outgroup	playback	0.0152778	TZ	Diatou	f	0	1.35135672685594	0.704322193398895	TZ	Diatou	1.08915027921616
morn	4	outgroup	playback	0.0166667	TZ	Diatou	f	1	1.35135672685594	0.934448446436674	TZ	Diatou	1.08915027921616
morn	4	outgroup	playback	0.0180556	TZ	Diatou	f	1	1.35135672685594	1.16457469947445	TZ	Diatou	1.08915027921616
morn	4	outgroup	playback	0.0194444	TZ	Diatou	f	1	1.35135672685594	1.39470095251223	TZ	Diatou	1.08915027921616
morn	4	outgroup	playback	0.0208333	TZ	Diatou	f	1	1.35135672685594	1.62482720554999	TZ	Diatou	1.08915027921616
morn	4	outgroup	playback	0.00138889	TZ	Malaika	f	0	1.35135672685594	-1.59694033697888	TZ	Malaika	1.08915027921616
morn	4	outgroup	playback	0.00416667	TZ	Malaika	f	0	1.35135672685594	-1.13668783090332	TZ	Malaika	1.08915027921616
morn	4	outgroup	playback	0.00555556	TZ	Malaika	f	0	1.35135672685594	-0.906561577865546	TZ	Malaika	1.08915027921616
morn	4	outgroup	playback	0.00972222	TZ	Malaika	f	0	1.35135672685594	-0.216182818752217	TZ	Malaika	1.08915027921616
morn	4	outgroup	playback	0.0111111	TZ	Malaika	f	0	1.35135672685594	0.0139434342855585	TZ	Malaika	1.08915027921616
morn	4	outgroup	playback	0.0125	TZ	Malaika	f	0	1.35135672685594	0.244069687323337	TZ	Malaika	1.08915027921616
morn	4	outgroup	playback	0.0180556	TZ	Malaika	f	1	1.35135672685594	1.16457469947445	TZ	Malaika	1.08915027921616
morn	4	outgroup	playback	0.0194444	TZ	Malaika	f	1	1.35135672685594	1.39470095251223	TZ	Malaika	1.08915027921616
morn	4	outgroup	playback	0.0208333	TZ	Malaika	f	1	1.35135672685594	1.62482720554999	TZ	Malaika	1.08915027921616
morn	4	outgroup	playback	0.00138889	TZ	Cheka	f	0	1.35135672685594	-1.59694033697888	TZ	Cheka	1.08915027921616
morn	4	outgroup	playback	0.00416667	TZ	Cheka	f	0	1.35135672685594	-1.13668783090332	TZ	Cheka	1.08915027921616
morn	4	outgroup	playback	0.00555556	TZ	Cheka	f	1	1.35135672685594	-0.906561577865546	TZ	Cheka	1.08915027921616
morn	4	outgroup	playback	0.00694444	TZ	Cheka	f	0	1.35135672685594	-0.676435324827769	TZ	Cheka	1.08915027921616
morn	4	outgroup	playback	0.00833333	TZ	Cheka	f	0	1.35135672685594	-0.446309071789994	TZ	Cheka	1.08915027921616
morn	4	outgroup	playback	0.00972222	TZ	Cheka	f	0	1.35135672685594	-0.216182818752217	TZ	Cheka	1.08915027921616
morn	4	outgroup	playback	0.0111111	TZ	Cheka	f	0	1.35135672685594	0.0139434342855585	TZ	Cheka	1.08915027921616
morn	4	outgroup	playback	0.0125	TZ	Cheka	f	0	1.35135672685594	0.244069687323337	TZ	Cheka	1.08915027921616
morn	4	outgroup	playback	0.0138889	TZ	Cheka	f	0	1.35135672685594	0.474195940361116	TZ	Cheka	1.08915027921616
morn	4	outgroup	playback	0.0152778	TZ	Cheka	f	1	1.35135672685594	0.704322193398895	TZ	Cheka	1.08915027921616
morn	4	outgroup	playback	0.0166667	TZ	Cheka	f	1	1.35135672685594	0.934448446436674	TZ	Cheka	1.08915027921616
morn	4	outgroup	playback	0.0180556	TZ	Cheka	f	1	1.35135672685594	1.16457469947445	TZ	Cheka	1.08915027921616
morn	4	outgroup	playback	0.0194444	TZ	Cheka	f	1	1.35135672685594	1.39470095251223	TZ	Cheka	1.08915027921616
morn	4	outgroup	playback	0.0208333	TZ	Cheka	f	1	1.35135672685594	1.62482720554999	TZ	Cheka	1.08915027921616
morn	4	outgroup	playback	0.00138889	TZ	Likemba	f	0	1.35135672685594	-1.59694033697888	TZ	Likemba	1.08915027921616
morn	4	outgroup	playback	0.00277778	TZ	Likemba	f	1	1.35135672685594	-1.3668140839411	TZ	Likemba	1.08915027921616
morn	4	outgroup	playback	0.00416667	TZ	Likemba	f	1	1.35135672685594	-1.13668783090332	TZ	Likemba	1.08915027921616
morn	4	outgroup	playback	0.00555556	TZ	Likemba	f	1	1.35135672685594	-0.906561577865546	TZ	Likemba	1.08915027921616
morn	4	outgroup	playback	0.00694444	TZ	Likemba	f	1	1.35135672685594	-0.676435324827769	TZ	Likemba	1.08915027921616
morn	4	outgroup	playback	0.0111111	TZ	Likemba	f	0	1.35135672685594	0.0139434342855585	TZ	Likemba	1.08915027921616
morn	4	outgroup	playback	0.0125	TZ	Likemba	f	0	1.35135672685594	0.244069687323337	TZ	Likemba	1.08915027921616
morn	4	outgroup	playback	0.0138889	TZ	Likemba	f	0	1.35135672685594	0.474195940361116	TZ	Likemba	1.08915027921616
morn	4	outgroup	playback	0.0152778	TZ	Likemba	f	0	1.35135672685594	0.704322193398895	TZ	Likemba	1.08915027921616
morn	4	outgroup	playback	0.0166667	TZ	Likemba	f	1	1.35135672685594	0.934448446436674	TZ	Likemba	1.08915027921616
morn	4	outgroup	playback	0.0208333	TZ	Likemba	f	1	1.35135672685594	1.62482720554999	TZ	Likemba	1.08915027921616
morn	4	outgroup	playback	0.00138889	TZ	Lola	f	0	1.35135672685594	-1.59694033697888	TZ	Lola	1.08915027921616
morn	4	outgroup	playback	0.00555556	TZ	Lola	f	0	1.35135672685594	-0.906561577865546	TZ	Lola	1.08915027921616
morn	4	outgroup	playback	0.00694444	TZ	Lola	f	1	1.35135672685594	-0.676435324827769	TZ	Lola	1.08915027921616
morn	4	outgroup	playback	0.00833333	TZ	Lola	f	1	1.35135672685594	-0.446309071789994	TZ	Lola	1.08915027921616
morn	4	outgroup	playback	0.0111111	TZ	Lola	f	0	1.35135672685594	0.0139434342855585	TZ	Lola	1.08915027921616
morn	4	outgroup	playback	0.0125	TZ	Lola	f	0	1.35135672685594	0.244069687323337	TZ	Lola	1.08915027921616
morn	4	outgroup	playback	0.0138889	TZ	Lola	f	0	1.35135672685594	0.474195940361116	TZ	Lola	1.08915027921616
morn	4	outgroup	playback	0.0152778	TZ	Lola	f	0	1.35135672685594	0.704322193398895	TZ	Lola	1.08915027921616
morn	4	outgroup	playback	0.0166667	TZ	Lola	f	1	1.35135672685594	0.934448446436674	TZ	Lola	1.08915027921616
morn	4	outgroup	playback	0.0180556	TZ	Lola	f	0	1.35135672685594	1.16457469947445	TZ	Lola	1.08915027921616
morn	4	outgroup	playback	0.0208333	TZ	Lola	f	1	1.35135672685594	1.62482720554999	TZ	Lola	1.08915027921616
aft	4	control	playback	0.00972222	TZ	Ndeko	m	0	1.35135672685594	-0.216182818752217	TZ	Ndeko	-0.917671466171628
aft	4	control	playback	0.00277778	TZ	Keke	m	1	1.35135672685594	-1.3668140839411	TZ	Keke	-0.917671466171628
aft	4	control	playback	0.00416667	TZ	Keke	m	1	1.35135672685594	-1.13668783090332	TZ	Keke	-0.917671466171628
aft	4	control	playback	0.00555556	TZ	Keke	m	1	1.35135672685594	-0.906561577865546	TZ	Keke	-0.917671466171628
aft	4	control	playback	0.00694444	TZ	Keke	m	0	1.35135672685594	-0.676435324827769	TZ	Keke	-0.917671466171628
aft	4	control	playback	0.00833333	TZ	Keke	m	0	1.35135672685594	-0.446309071789994	TZ	Keke	-0.917671466171628
aft	4	control	playback	0.00972222	TZ	Keke	m	0	1.35135672685594	-0.216182818752217	TZ	Keke	-0.917671466171628
aft	4	control	playback	0.0111111	TZ	Keke	m	0	1.35135672685594	0.0139434342855585	TZ	Keke	-0.917671466171628
aft	4	control	playback	0.0125	TZ	Keke	m	0	1.35135672685594	0.244069687323337	TZ	Keke	-0.917671466171628
aft	4	control	playback	0.0138889	TZ	Keke	m	0	1.35135672685594	0.474195940361116	TZ	Keke	-0.917671466171628
aft	4	control	playback	0.0152778	TZ	Keke	m	0	1.35135672685594	0.704322193398895	TZ	Keke	-0.917671466171628
aft	4	control	playback	0.0166667	TZ	Keke	m	0	1.35135672685594	0.934448446436674	TZ	Keke	-0.917671466171628
aft	4	control	playback	0.0180556	TZ	Keke	m	0	1.35135672685594	1.16457469947445	TZ	Keke	-0.917671466171628
aft	4	control	playback	0.0194444	TZ	Keke	m	0	1.35135672685594	1.39470095251223	TZ	Keke	-0.917671466171628
aft	4	control	playback	0.0208333	TZ	Keke	m	0	1.35135672685594	1.62482720554999	TZ	Keke	-0.917671466171628
aft	4	control	playback	0.00138889	TZ	Diatou	f	1	1.35135672685594	-1.59694033697888	TZ	Diatou	-0.917671466171628
aft	4	control	playback	0.00277778	TZ	Diatou	f	0	1.35135672685594	-1.3668140839411	TZ	Diatou	-0.917671466171628
aft	4	control	playback	0.00416667	TZ	Diatou	f	0	1.35135672685594	-1.13668783090332	TZ	Diatou	-0.917671466171628
aft	4	control	playback	0.00555556	TZ	Diatou	f	0	1.35135672685594	-0.906561577865546	TZ	Diatou	-0.917671466171628
aft	4	control	playback	0.00694444	TZ	Diatou	f	0	1.35135672685594	-0.676435324827769	TZ	Diatou	-0.917671466171628
aft	4	control	playback	0.00833333	TZ	Diatou	f	0	1.35135672685594	-0.446309071789994	TZ	Diatou	-0.917671466171628
aft	4	control	playback	0.00972222	TZ	Diatou	f	0	1.35135672685594	-0.216182818752217	TZ	Diatou	-0.917671466171628
aft	4	control	playback	0.0111111	TZ	Diatou	f	0	1.35135672685594	0.0139434342855585	TZ	Diatou	-0.917671466171628
aft	4	control	playback	0.0125	TZ	Diatou	f	0	1.35135672685594	0.244069687323337	TZ	Diatou	-0.917671466171628
aft	4	control	playback	0.0138889	TZ	Diatou	f	0	1.35135672685594	0.474195940361116	TZ	Diatou	-0.917671466171628
aft	4	control	playback	0.0152778	TZ	Diatou	f	0	1.35135672685594	0.704322193398895	TZ	Diatou	-0.917671466171628
aft	4	control	playback	0.0166667	TZ	Diatou	f	0	1.35135672685594	0.934448446436674	TZ	Diatou	-0.917671466171628
aft	4	control	playback	0.0180556	TZ	Diatou	f	0	1.35135672685594	1.16457469947445	TZ	Diatou	-0.917671466171628
aft	4	control	playback	0.0194444	TZ	Diatou	f	0	1.35135672685594	1.39470095251223	TZ	Diatou	-0.917671466171628
aft	4	control	playback	0.0208333	TZ	Diatou	f	0	1.35135672685594	1.62482720554999	TZ	Diatou	-0.917671466171628
aft	4	control	playback	0.00138889	TZ	Malaika	f	0	1.35135672685594	-1.59694033697888	TZ	Malaika	-0.917671466171628
aft	4	control	playback	0.00277778	TZ	Malaika	f	0	1.35135672685594	-1.3668140839411	TZ	Malaika	-0.917671466171628
aft	4	control	playback	0.00416667	TZ	Malaika	f	0	1.35135672685594	-1.13668783090332	TZ	Malaika	-0.917671466171628
aft	4	control	playback	0.00555556	TZ	Malaika	f	0	1.35135672685594	-0.906561577865546	TZ	Malaika	-0.917671466171628
aft	4	control	playback	0.00694444	TZ	Malaika	f	0	1.35135672685594	-0.676435324827769	TZ	Malaika	-0.917671466171628
aft	4	control	playback	0.00833333	TZ	Malaika	f	0	1.35135672685594	-0.446309071789994	TZ	Malaika	-0.917671466171628
aft	4	control	playback	0.00972222	TZ	Malaika	f	0	1.35135672685594	-0.216182818752217	TZ	Malaika	-0.917671466171628
aft	4	control	playback	0.0111111	TZ	Malaika	f	0	1.35135672685594	0.0139434342855585	TZ	Malaika	-0.917671466171628
aft	4	control	playback	0.0125	TZ	Malaika	f	0	1.35135672685594	0.244069687323337	TZ	Malaika	-0.917671466171628
aft	4	control	playback	0.0138889	TZ	Malaika	f	0	1.35135672685594	0.474195940361116	TZ	Malaika	-0.917671466171628
aft	4	control	playback	0.0152778	TZ	Malaika	f	0	1.35135672685594	0.704322193398895	TZ	Malaika	-0.917671466171628
aft	4	control	playback	0.0166667	TZ	Malaika	f	0	1.35135672685594	0.934448446436674	TZ	Malaika	-0.917671466171628
aft	4	control	playback	0.0180556	TZ	Malaika	f	0	1.35135672685594	1.16457469947445	TZ	Malaika	-0.917671466171628
aft	4	control	playback	0.0194444	TZ	Malaika	f	0	1.35135672685594	1.39470095251223	TZ	Malaika	-0.917671466171628
aft	4	control	playback	0.0208333	TZ	Malaika	f	0	1.35135672685594	1.62482720554999	TZ	Malaika	-0.917671466171628
aft	4	control	playback	0.00138889	TZ	Cheka	f	1	1.35135672685594	-1.59694033697888	TZ	Cheka	-0.917671466171628
aft	4	control	playback	0.00277778	TZ	Cheka	f	0	1.35135672685594	-1.3668140839411	TZ	Cheka	-0.917671466171628
aft	4	control	playback	0.00555556	TZ	Cheka	f	0	1.35135672685594	-0.906561577865546	TZ	Cheka	-0.917671466171628
aft	4	control	playback	0.00694444	TZ	Cheka	f	1	1.35135672685594	-0.676435324827769	TZ	Cheka	-0.917671466171628
aft	4	control	playback	0.00833333	TZ	Cheka	f	1	1.35135672685594	-0.446309071789994	TZ	Cheka	-0.917671466171628
aft	4	control	playback	0.00972222	TZ	Cheka	f	1	1.35135672685594	-0.216182818752217	TZ	Cheka	-0.917671466171628
aft	4	control	playback	0.0111111	TZ	Cheka	f	1	1.35135672685594	0.0139434342855585	TZ	Cheka	-0.917671466171628
aft	4	control	playback	0.0125	TZ	Cheka	f	1	1.35135672685594	0.244069687323337	TZ	Cheka	-0.917671466171628
aft	4	control	playback	0.0138889	TZ	Cheka	f	0	1.35135672685594	0.474195940361116	TZ	Cheka	-0.917671466171628
aft	4	control	playback	0.0152778	TZ	Cheka	f	0	1.35135672685594	0.704322193398895	TZ	Cheka	-0.917671466171628
aft	4	control	playback	0.0166667	TZ	Cheka	f	0	1.35135672685594	0.934448446436674	TZ	Cheka	-0.917671466171628
aft	4	control	playback	0.0180556	TZ	Cheka	f	0	1.35135672685594	1.16457469947445	TZ	Cheka	-0.917671466171628
aft	4	control	playback	0.0194444	TZ	Cheka	f	0	1.35135672685594	1.39470095251223	TZ	Cheka	-0.917671466171628
aft	4	control	playback	0.0208333	TZ	Cheka	f	0	1.35135672685594	1.62482720554999	TZ	Cheka	-0.917671466171628
aft	4	control	playback	0.00138889	TZ	Likemba	f	1	1.35135672685594	-1.59694033697888	TZ	Likemba	-0.917671466171628
aft	4	control	playback	0.00277778	TZ	Likemba	f	0	1.35135672685594	-1.3668140839411	TZ	Likemba	-0.917671466171628
aft	4	control	playback	0.00416667	TZ	Likemba	f	0	1.35135672685594	-1.13668783090332	TZ	Likemba	-0.917671466171628
aft	4	control	playback	0.00555556	TZ	Likemba	f	0	1.35135672685594	-0.906561577865546	TZ	Likemba	-0.917671466171628
aft	4	control	playback	0.00694444	TZ	Likemba	f	0	1.35135672685594	-0.676435324827769	TZ	Likemba	-0.917671466171628
aft	4	control	playback	0.00833333	TZ	Likemba	f	0	1.35135672685594	-0.446309071789994	TZ	Likemba	-0.917671466171628
aft	4	control	playback	0.00972222	TZ	Likemba	f	0	1.35135672685594	-0.216182818752217	TZ	Likemba	-0.917671466171628
aft	4	control	playback	0.0111111	TZ	Likemba	f	0	1.35135672685594	0.0139434342855585	TZ	Likemba	-0.917671466171628
aft	4	control	playback	0.0125	TZ	Likemba	f	0	1.35135672685594	0.244069687323337	TZ	Likemba	-0.917671466171628
aft	4	control	playback	0.0138889	TZ	Likemba	f	0	1.35135672685594	0.474195940361116	TZ	Likemba	-0.917671466171628
aft	4	control	playback	0.0152778	TZ	Likemba	f	0	1.35135672685594	0.704322193398895	TZ	Likemba	-0.917671466171628
aft	4	control	playback	0.0166667	TZ	Likemba	f	0	1.35135672685594	0.934448446436674	TZ	Likemba	-0.917671466171628
aft	4	control	playback	0.0180556	TZ	Likemba	f	0	1.35135672685594	1.16457469947445	TZ	Likemba	-0.917671466171628
aft	4	control	playback	0.0194444	TZ	Likemba	f	0	1.35135672685594	1.39470095251223	TZ	Likemba	-0.917671466171628
aft	4	control	playback	0.0208333	TZ	Likemba	f	0	1.35135672685594	1.62482720554999	TZ	Likemba	-0.917671466171628
aft	4	control	playback	0.00138889	TZ	Lola	f	1	1.35135672685594	-1.59694033697888	TZ	Lola	-0.917671466171628
aft	4	control	playback	0.0194444	TZ	Lola	f	0	1.35135672685594	1.39470095251223	TZ	Lola	-0.917671466171628
aft	4	control	playback	0.0208333	TZ	Lola	f	0	1.35135672685594	1.62482720554999	TZ	Lola	-0.917671466171628
morn	1	outgroup	playback	0.00138889	AI1	NyotaAI	m	1	-1.3896830205798	-1.59694033697888	AI1	NyotaAI	1.08915027921616
morn	1	outgroup	playback	0.00555556	AI1	NyotaAI	m	1	-1.3896830205798	-0.906561577865546	AI1	NyotaAI	1.08915027921616
morn	1	outgroup	playback	0.00694444	AI1	NyotaAI	m	1	-1.3896830205798	-0.676435324827769	AI1	NyotaAI	1.08915027921616
morn	1	outgroup	playback	0.00833333	AI1	NyotaAI	m	1	-1.3896830205798	-0.446309071789994	AI1	NyotaAI	1.08915027921616
morn	1	outgroup	playback	0.00972222	AI1	NyotaAI	m	1	-1.3896830205798	-0.216182818752217	AI1	NyotaAI	1.08915027921616
morn	1	outgroup	playback	0.0111111	AI1	NyotaAI	m	1	-1.3896830205798	0.0139434342855585	AI1	NyotaAI	1.08915027921616
morn	1	outgroup	playback	0.0125	AI1	NyotaAI	m	1	-1.3896830205798	0.244069687323337	AI1	NyotaAI	1.08915027921616
morn	1	outgroup	playback	0.0152778	AI1	NyotaAI	m	1	-1.3896830205798	0.704322193398895	AI1	NyotaAI	1.08915027921616
morn	1	outgroup	playback	0.0166667	AI1	NyotaAI	m	0	-1.3896830205798	0.934448446436674	AI1	NyotaAI	1.08915027921616
morn	1	outgroup	playback	0.0180556	AI1	NyotaAI	m	0	-1.3896830205798	1.16457469947445	AI1	NyotaAI	1.08915027921616
morn	1	outgroup	playback	0.0194444	AI1	NyotaAI	m	0	-1.3896830205798	1.39470095251223	AI1	NyotaAI	1.08915027921616
morn	1	outgroup	playback	0.0208333	AI1	NyotaAI	m	0	-1.3896830205798	1.62482720554999	AI1	NyotaAI	1.08915027921616
morn	1	outgroup	playback	0.00138889	AI1	Teco	m	1	-1.3896830205798	-1.59694033697888	AI1	Teco	1.08915027921616
morn	1	outgroup	playback	0.00555556	AI1	Teco	m	1	-1.3896830205798	-0.906561577865546	AI1	Teco	1.08915027921616
morn	1	outgroup	playback	0.0111111	AI1	Teco	m	0	-1.3896830205798	0.0139434342855585	AI1	Teco	1.08915027921616
morn	1	outgroup	playback	0.0125	AI1	Teco	m	1	-1.3896830205798	0.244069687323337	AI1	Teco	1.08915027921616
morn	1	outgroup	playback	0.0166667	AI1	Teco	m	0	-1.3896830205798	0.934448446436674	AI1	Teco	1.08915027921616
morn	1	outgroup	playback	0.0180556	AI1	Teco	m	0	-1.3896830205798	1.16457469947445	AI1	Teco	1.08915027921616
morn	1	outgroup	playback	0.0194444	AI1	Teco	m	0	-1.3896830205798	1.39470095251223	AI1	Teco	1.08915027921616
morn	1	outgroup	playback	0.0208333	AI1	Teco	m	0	-1.3896830205798	1.62482720554999	AI1	Teco	1.08915027921616
morn	1	outgroup	playback	0.00138889	AI1	Elikya	f	1	-1.3896830205798	-1.59694033697888	AI1	Elikya	1.08915027921616
morn	1	outgroup	playback	0.00277778	AI1	Elikya	f	1	-1.3896830205798	-1.3668140839411	AI1	Elikya	1.08915027921616
morn	1	outgroup	playback	0.00416667	AI1	Elikya	f	1	-1.3896830205798	-1.13668783090332	AI1	Elikya	1.08915027921616
morn	1	outgroup	playback	0.00555556	AI1	Elikya	f	1	-1.3896830205798	-0.906561577865546	AI1	Elikya	1.08915027921616
morn	1	outgroup	playback	0.00694444	AI1	Elikya	f	1	-1.3896830205798	-0.676435324827769	AI1	Elikya	1.08915027921616
morn	1	outgroup	playback	0.00833333	AI1	Elikya	f	1	-1.3896830205798	-0.446309071789994	AI1	Elikya	1.08915027921616
morn	1	outgroup	playback	0.00972222	AI1	Elikya	f	1	-1.3896830205798	-0.216182818752217	AI1	Elikya	1.08915027921616
morn	1	outgroup	playback	0.0111111	AI1	Elikya	f	0	-1.3896830205798	0.0139434342855585	AI1	Elikya	1.08915027921616
morn	1	outgroup	playback	0.0125	AI1	Elikya	f	0	-1.3896830205798	0.244069687323337	AI1	Elikya	1.08915027921616
morn	1	outgroup	playback	0.0138889	AI1	Elikya	f	0	-1.3896830205798	0.474195940361116	AI1	Elikya	1.08915027921616
morn	1	outgroup	playback	0.0152778	AI1	Elikya	f	0	-1.3896830205798	0.704322193398895	AI1	Elikya	1.08915027921616
morn	1	outgroup	playback	0.0166667	AI1	Elikya	f	0	-1.3896830205798	0.934448446436674	AI1	Elikya	1.08915027921616
morn	1	outgroup	playback	0.0180556	AI1	Elikya	f	0	-1.3896830205798	1.16457469947445	AI1	Elikya	1.08915027921616
morn	1	outgroup	playback	0.0194444	AI1	Elikya	f	0	-1.3896830205798	1.39470095251223	AI1	Elikya	1.08915027921616
morn	1	outgroup	playback	0.0208333	AI1	Elikya	f	0	-1.3896830205798	1.62482720554999	AI1	Elikya	1.08915027921616
morn	1	outgroup	playback	0.00555556	AI2	Kanzi	m	1	-1.3896830205798	-0.906561577865546	AI2	Kanzi	1.08915027921616
morn	1	outgroup	playback	0.00694444	AI2	Kanzi	m	1	-1.3896830205798	-0.676435324827769	AI2	Kanzi	1.08915027921616
morn	1	outgroup	playback	0.00833333	AI2	Kanzi	m	1	-1.3896830205798	-0.446309071789994	AI2	Kanzi	1.08915027921616
morn	1	outgroup	playback	0.00972222	AI2	Kanzi	m	1	-1.3896830205798	-0.216182818752217	AI2	Kanzi	1.08915027921616
morn	1	outgroup	playback	0.0125	AI2	Kanzi	m	1	-1.3896830205798	0.244069687323337	AI2	Kanzi	1.08915027921616
morn	1	outgroup	playback	0.0138889	AI2	Kanzi	m	1	-1.3896830205798	0.474195940361116	AI2	Kanzi	1.08915027921616
morn	1	outgroup	playback	0.0152778	AI2	Kanzi	m	1	-1.3896830205798	0.704322193398895	AI2	Kanzi	1.08915027921616
morn	1	outgroup	playback	0.0166667	AI2	Kanzi	m	1	-1.3896830205798	0.934448446436674	AI2	Kanzi	1.08915027921616
morn	1	outgroup	playback	0.0180556	AI2	Kanzi	m	1	-1.3896830205798	1.16457469947445	AI2	Kanzi	1.08915027921616
morn	1	outgroup	playback	0.0194444	AI2	Kanzi	m	1	-1.3896830205798	1.39470095251223	AI2	Kanzi	1.08915027921616
morn	1	outgroup	playback	0.0208333	AI2	Kanzi	m	1	-1.3896830205798	1.62482720554999	AI2	Kanzi	1.08915027921616
morn	1	outgroup	playback	0.00277778	AI2	Maisha	m	1	-1.3896830205798	-1.3668140839411	AI2	Maisha	1.08915027921616
morn	1	outgroup	playback	0.00416667	AI2	Maisha	m	1	-1.3896830205798	-1.13668783090332	AI2	Maisha	1.08915027921616
morn	1	outgroup	playback	0.00555556	AI2	Maisha	m	1	-1.3896830205798	-0.906561577865546	AI2	Maisha	1.08915027921616
morn	1	outgroup	playback	0.00694444	AI2	Maisha	m	1	-1.3896830205798	-0.676435324827769	AI2	Maisha	1.08915027921616
morn	1	outgroup	playback	0.00833333	AI2	Maisha	m	0	-1.3896830205798	-0.446309071789994	AI2	Maisha	1.08915027921616
morn	1	outgroup	playback	0.00972222	AI2	Maisha	m	0	-1.3896830205798	-0.216182818752217	AI2	Maisha	1.08915027921616
morn	1	outgroup	playback	0.0111111	AI2	Maisha	m	0	-1.3896830205798	0.0139434342855585	AI2	Maisha	1.08915027921616
morn	1	outgroup	playback	0.0125	AI2	Maisha	m	0	-1.3896830205798	0.244069687323337	AI2	Maisha	1.08915027921616
morn	1	outgroup	playback	0.0138889	AI2	Maisha	m	1	-1.3896830205798	0.474195940361116	AI2	Maisha	1.08915027921616
morn	1	outgroup	playback	0.0152778	AI2	Maisha	m	1	-1.3896830205798	0.704322193398895	AI2	Maisha	1.08915027921616
morn	1	outgroup	playback	0.0166667	AI2	Maisha	m	0	-1.3896830205798	0.934448446436674	AI2	Maisha	1.08915027921616
morn	1	outgroup	playback	0.0180556	AI2	Maisha	m	0	-1.3896830205798	1.16457469947445	AI2	Maisha	1.08915027921616
morn	1	outgroup	playback	0.0194444	AI2	Maisha	m	0	-1.3896830205798	1.39470095251223	AI2	Maisha	1.08915027921616
morn	1	outgroup	playback	0.0208333	AI2	Maisha	m	0	-1.3896830205798	1.62482720554999	AI2	Maisha	1.08915027921616
morn	1	outgroup	playback	0.00277778	AI2	Mali	f	1	-1.3896830205798	-1.3668140839411	AI2	Mali	1.08915027921616
morn	1	outgroup	playback	0.00416667	AI2	Mali	f	1	-1.3896830205798	-1.13668783090332	AI2	Mali	1.08915027921616
morn	1	outgroup	playback	0.00555556	AI2	Mali	f	1	-1.3896830205798	-0.906561577865546	AI2	Mali	1.08915027921616
morn	1	outgroup	playback	0.00694444	AI2	Mali	f	1	-1.3896830205798	-0.676435324827769	AI2	Mali	1.08915027921616
morn	1	outgroup	playback	0.00833333	AI2	Mali	f	1	-1.3896830205798	-0.446309071789994	AI2	Mali	1.08915027921616
morn	1	outgroup	playback	0.00972222	AI2	Mali	f	1	-1.3896830205798	-0.216182818752217	AI2	Mali	1.08915027921616
morn	1	outgroup	playback	0.0111111	AI2	Mali	f	1	-1.3896830205798	0.0139434342855585	AI2	Mali	1.08915027921616
morn	1	outgroup	playback	0.0138889	AI2	Mali	f	1	-1.3896830205798	0.474195940361116	AI2	Mali	1.08915027921616
morn	1	outgroup	playback	0.0166667	AI2	Mali	f	0	-1.3896830205798	0.934448446436674	AI2	Mali	1.08915027921616
morn	1	outgroup	playback	0.0180556	AI2	Mali	f	0	-1.3896830205798	1.16457469947445	AI2	Mali	1.08915027921616
morn	1	outgroup	playback	0.0194444	AI2	Mali	f	0	-1.3896830205798	1.39470095251223	AI2	Mali	1.08915027921616
morn	1	outgroup	playback	0.0208333	AI2	Mali	f	0	-1.3896830205798	1.62482720554999	AI2	Mali	1.08915027921616
morn	1	outgroup	playback	0.00138889	AI2	Clara	f	1	-1.3896830205798	-1.59694033697888	AI2	Clara	1.08915027921616
morn	1	outgroup	playback	0.00277778	AI2	Clara	f	1	-1.3896830205798	-1.3668140839411	AI2	Clara	1.08915027921616
morn	1	outgroup	playback	0.00555556	AI2	Clara	f	1	-1.3896830205798	-0.906561577865546	AI2	Clara	1.08915027921616
morn	1	outgroup	playback	0.00972222	AI2	Clara	f	1	-1.3896830205798	-0.216182818752217	AI2	Clara	1.08915027921616
morn	1	outgroup	playback	0.0111111	AI2	Clara	f	1	-1.3896830205798	0.0139434342855585	AI2	Clara	1.08915027921616
morn	1	outgroup	playback	0.0125	AI2	Clara	f	1	-1.3896830205798	0.244069687323337	AI2	Clara	1.08915027921616
morn	1	outgroup	playback	0.0138889	AI2	Clara	f	0	-1.3896830205798	0.474195940361116	AI2	Clara	1.08915027921616
morn	1	outgroup	playback	0.0152778	AI2	Clara	f	1	-1.3896830205798	0.704322193398895	AI2	Clara	1.08915027921616
morn	1	outgroup	playback	0.0166667	AI2	Clara	f	0	-1.3896830205798	0.934448446436674	AI2	Clara	1.08915027921616
morn	1	outgroup	playback	0.0180556	AI2	Clara	f	0	-1.3896830205798	1.16457469947445	AI2	Clara	1.08915027921616
morn	1	outgroup	playback	0.0194444	AI2	Clara	f	0	-1.3896830205798	1.39470095251223	AI2	Clara	1.08915027921616
morn	1	outgroup	playback	0.0208333	AI2	Clara	f	0	-1.3896830205798	1.62482720554999	AI2	Clara	1.08915027921616
aft	1	control	playback	0.00138889	AI1	NyotaAI	m	1	-1.3896830205798	-1.59694033697888	AI1	NyotaAI	-0.917671466171628
aft	1	control	playback	0.00277778	AI1	NyotaAI	m	1	-1.3896830205798	-1.3668140839411	AI1	NyotaAI	-0.917671466171628
aft	1	control	playback	0.00416667	AI1	NyotaAI	m	1	-1.3896830205798	-1.13668783090332	AI1	NyotaAI	-0.917671466171628
aft	1	control	playback	0.00555556	AI1	NyotaAI	m	1	-1.3896830205798	-0.906561577865546	AI1	NyotaAI	-0.917671466171628
aft	1	control	playback	0.00694444	AI1	NyotaAI	m	1	-1.3896830205798	-0.676435324827769	AI1	NyotaAI	-0.917671466171628
aft	1	control	playback	0.00833333	AI1	NyotaAI	m	1	-1.3896830205798	-0.446309071789994	AI1	NyotaAI	-0.917671466171628
aft	1	control	playback	0.00972222	AI1	NyotaAI	m	1	-1.3896830205798	-0.216182818752217	AI1	NyotaAI	-0.917671466171628
aft	1	control	playback	0.0111111	AI1	NyotaAI	m	1	-1.3896830205798	0.0139434342855585	AI1	NyotaAI	-0.917671466171628
aft	1	control	playback	0.0125	AI1	NyotaAI	m	1	-1.3896830205798	0.244069687323337	AI1	NyotaAI	-0.917671466171628
aft	1	control	playback	0.0138889	AI1	NyotaAI	m	1	-1.3896830205798	0.474195940361116	AI1	NyotaAI	-0.917671466171628
aft	1	control	playback	0.0152778	AI1	NyotaAI	m	1	-1.3896830205798	0.704322193398895	AI1	NyotaAI	-0.917671466171628
aft	1	control	playback	0.0166667	AI1	NyotaAI	m	1	-1.3896830205798	0.934448446436674	AI1	NyotaAI	-0.917671466171628
aft	1	control	playback	0.0194444	AI1	NyotaAI	m	0	-1.3896830205798	1.39470095251223	AI1	NyotaAI	-0.917671466171628
aft	1	control	playback	0.0208333	AI1	NyotaAI	m	0	-1.3896830205798	1.62482720554999	AI1	NyotaAI	-0.917671466171628
aft	1	control	playback	0.0111111	AI1	Teco	m	1	-1.3896830205798	0.0139434342855585	AI1	Teco	-0.917671466171628
aft	1	control	playback	0.0138889	AI1	Teco	m	1	-1.3896830205798	0.474195940361116	AI1	Teco	-0.917671466171628
aft	1	control	playback	0.0166667	AI1	Teco	m	1	-1.3896830205798	0.934448446436674	AI1	Teco	-0.917671466171628
aft	1	control	playback	0.0180556	AI1	Teco	m	1	-1.3896830205798	1.16457469947445	AI1	Teco	-0.917671466171628
aft	1	control	playback	0.0194444	AI1	Teco	m	1	-1.3896830205798	1.39470095251223	AI1	Teco	-0.917671466171628
aft	1	control	playback	0.00277778	AI1	Elikya	f	1	-1.3896830205798	-1.3668140839411	AI1	Elikya	-0.917671466171628
aft	1	control	playback	0.00416667	AI1	Elikya	f	1	-1.3896830205798	-1.13668783090332	AI1	Elikya	-0.917671466171628
aft	1	control	playback	0.00555556	AI1	Elikya	f	1	-1.3896830205798	-0.906561577865546	AI1	Elikya	-0.917671466171628
aft	1	control	playback	0.00694444	AI1	Elikya	f	1	-1.3896830205798	-0.676435324827769	AI1	Elikya	-0.917671466171628
aft	1	control	playback	0.00833333	AI1	Elikya	f	1	-1.3896830205798	-0.446309071789994	AI1	Elikya	-0.917671466171628
aft	1	control	playback	0.00972222	AI1	Elikya	f	1	-1.3896830205798	-0.216182818752217	AI1	Elikya	-0.917671466171628
aft	1	control	playback	0.0111111	AI1	Elikya	f	1	-1.3896830205798	0.0139434342855585	AI1	Elikya	-0.917671466171628
aft	1	control	playback	0.0166667	AI1	Elikya	f	1	-1.3896830205798	0.934448446436674	AI1	Elikya	-0.917671466171628
aft	1	control	playback	0.00138889	AI2	Kanzi	m	1	-1.3896830205798	-1.59694033697888	AI2	Kanzi	-0.917671466171628
aft	1	control	playback	0.00277778	AI2	Kanzi	m	1	-1.3896830205798	-1.3668140839411	AI2	Kanzi	-0.917671466171628
aft	1	control	playback	0.00416667	AI2	Kanzi	m	1	-1.3896830205798	-1.13668783090332	AI2	Kanzi	-0.917671466171628
aft	1	control	playback	0.00555556	AI2	Kanzi	m	1	-1.3896830205798	-0.906561577865546	AI2	Kanzi	-0.917671466171628
aft	1	control	playback	0.00694444	AI2	Kanzi	m	1	-1.3896830205798	-0.676435324827769	AI2	Kanzi	-0.917671466171628
aft	1	control	playback	0.00833333	AI2	Kanzi	m	1	-1.3896830205798	-0.446309071789994	AI2	Kanzi	-0.917671466171628
aft	1	control	playback	0.00972222	AI2	Kanzi	m	1	-1.3896830205798	-0.216182818752217	AI2	Kanzi	-0.917671466171628
aft	1	control	playback	0.0111111	AI2	Kanzi	m	0	-1.3896830205798	0.0139434342855585	AI2	Kanzi	-0.917671466171628
aft	1	control	playback	0.0125	AI2	Kanzi	m	0	-1.3896830205798	0.244069687323337	AI2	Kanzi	-0.917671466171628
aft	1	control	playback	0.0138889	AI2	Kanzi	m	0	-1.3896830205798	0.474195940361116	AI2	Kanzi	-0.917671466171628
aft	1	control	playback	0.0152778	AI2	Kanzi	m	0	-1.3896830205798	0.704322193398895	AI2	Kanzi	-0.917671466171628
aft	1	control	playback	0.0166667	AI2	Kanzi	m	0	-1.3896830205798	0.934448446436674	AI2	Kanzi	-0.917671466171628
aft	1	control	playback	0.0180556	AI2	Kanzi	m	0	-1.3896830205798	1.16457469947445	AI2	Kanzi	-0.917671466171628
aft	1	control	playback	0.0194444	AI2	Kanzi	m	0	-1.3896830205798	1.39470095251223	AI2	Kanzi	-0.917671466171628
aft	1	control	playback	0.0208333	AI2	Kanzi	m	0	-1.3896830205798	1.62482720554999	AI2	Kanzi	-0.917671466171628
aft	1	control	playback	0.00138889	AI2	Maisha	m	1	-1.3896830205798	-1.59694033697888	AI2	Maisha	-0.917671466171628
aft	1	control	playback	0.00277778	AI2	Maisha	m	1	-1.3896830205798	-1.3668140839411	AI2	Maisha	-0.917671466171628
aft	1	control	playback	0.00416667	AI2	Maisha	m	0	-1.3896830205798	-1.13668783090332	AI2	Maisha	-0.917671466171628
aft	1	control	playback	0.00555556	AI2	Maisha	m	0	-1.3896830205798	-0.906561577865546	AI2	Maisha	-0.917671466171628
aft	1	control	playback	0.00694444	AI2	Maisha	m	0	-1.3896830205798	-0.676435324827769	AI2	Maisha	-0.917671466171628
aft	1	control	playback	0.00833333	AI2	Maisha	m	0	-1.3896830205798	-0.446309071789994	AI2	Maisha	-0.917671466171628
aft	1	control	playback	0.00972222	AI2	Maisha	m	0	-1.3896830205798	-0.216182818752217	AI2	Maisha	-0.917671466171628
aft	1	control	playback	0.0111111	AI2	Maisha	m	0	-1.3896830205798	0.0139434342855585	AI2	Maisha	-0.917671466171628
aft	1	control	playback	0.0125	AI2	Maisha	m	0	-1.3896830205798	0.244069687323337	AI2	Maisha	-0.917671466171628
aft	1	control	playback	0.0138889	AI2	Maisha	m	0	-1.3896830205798	0.474195940361116	AI2	Maisha	-0.917671466171628
aft	1	control	playback	0.0152778	AI2	Maisha	m	1	-1.3896830205798	0.704322193398895	AI2	Maisha	-0.917671466171628
aft	1	control	playback	0.00138889	AI2	Mali	f	1	-1.3896830205798	-1.59694033697888	AI2	Mali	-0.917671466171628
aft	1	control	playback	0.00277778	AI2	Mali	f	1	-1.3896830205798	-1.3668140839411	AI2	Mali	-0.917671466171628
aft	1	control	playback	0.00416667	AI2	Mali	f	1	-1.3896830205798	-1.13668783090332	AI2	Mali	-0.917671466171628
aft	1	control	playback	0.00555556	AI2	Mali	f	1	-1.3896830205798	-0.906561577865546	AI2	Mali	-0.917671466171628
aft	1	control	playback	0.00694444	AI2	Mali	f	1	-1.3896830205798	-0.676435324827769	AI2	Mali	-0.917671466171628
aft	1	control	playback	0.00833333	AI2	Mali	f	1	-1.3896830205798	-0.446309071789994	AI2	Mali	-0.917671466171628
aft	1	control	playback	0.00972222	AI2	Mali	f	1	-1.3896830205798	-0.216182818752217	AI2	Mali	-0.917671466171628
aft	1	control	playback	0.0125	AI2	Mali	f	1	-1.3896830205798	0.244069687323337	AI2	Mali	-0.917671466171628
aft	1	control	playback	0.0138889	AI2	Mali	f	1	-1.3896830205798	0.474195940361116	AI2	Mali	-0.917671466171628
aft	1	control	playback	0.00555556	AI2	Clara	f	0	-1.3896830205798	-0.906561577865546	AI2	Clara	-0.917671466171628
aft	1	control	playback	0.00694444	AI2	Clara	f	0	-1.3896830205798	-0.676435324827769	AI2	Clara	-0.917671466171628
aft	1	control	playback	0.0111111	AI2	Clara	f	1	-1.3896830205798	0.0139434342855585	AI2	Clara	-0.917671466171628
aft	1	control	playback	0.0125	AI2	Clara	f	1	-1.3896830205798	0.244069687323337	AI2	Clara	-0.917671466171628
aft	1	control	playback	0.0138889	AI2	Clara	f	1	-1.3896830205798	0.474195940361116	AI2	Clara	-0.917671466171628
aft	1	control	playback	0.0180556	AI2	Clara	f	1	-1.3896830205798	1.16457469947445	AI2	Clara	-0.917671466171628
aft	1	control	playback	0.0194444	AI2	Clara	f	0	-1.3896830205798	1.39470095251223	AI2	Clara	-0.917671466171628
morn	2	control	playback	0.00138889	AI1	NyotaAI	m	0	-0.476003104767885	-1.59694033697888	AI1	NyotaAI	-0.917671466171628
morn	2	control	playback	0.00277778	AI1	NyotaAI	m	0	-0.476003104767885	-1.3668140839411	AI1	NyotaAI	-0.917671466171628
morn	2	control	playback	0.00416667	AI1	NyotaAI	m	0	-0.476003104767885	-1.13668783090332	AI1	NyotaAI	-0.917671466171628
morn	2	control	playback	0.00555556	AI1	NyotaAI	m	0	-0.476003104767885	-0.906561577865546	AI1	NyotaAI	-0.917671466171628
morn	2	control	playback	0.00694444	AI1	NyotaAI	m	0	-0.476003104767885	-0.676435324827769	AI1	NyotaAI	-0.917671466171628
morn	2	control	playback	0.00833333	AI1	NyotaAI	m	0	-0.476003104767885	-0.446309071789994	AI1	NyotaAI	-0.917671466171628
morn	2	control	playback	0.00972222	AI1	NyotaAI	m	0	-0.476003104767885	-0.216182818752217	AI1	NyotaAI	-0.917671466171628
morn	2	control	playback	0.0111111	AI1	NyotaAI	m	0	-0.476003104767885	0.0139434342855585	AI1	NyotaAI	-0.917671466171628
morn	2	control	playback	0.0125	AI1	NyotaAI	m	0	-0.476003104767885	0.244069687323337	AI1	NyotaAI	-0.917671466171628
morn	2	control	playback	0.0138889	AI1	NyotaAI	m	1	-0.476003104767885	0.474195940361116	AI1	NyotaAI	-0.917671466171628
morn	2	control	playback	0.0152778	AI1	NyotaAI	m	0	-0.476003104767885	0.704322193398895	AI1	NyotaAI	-0.917671466171628
morn	2	control	playback	0.0166667	AI1	NyotaAI	m	0	-0.476003104767885	0.934448446436674	AI1	NyotaAI	-0.917671466171628
morn	2	control	playback	0.0180556	AI1	NyotaAI	m	0	-0.476003104767885	1.16457469947445	AI1	NyotaAI	-0.917671466171628
morn	2	control	playback	0.0194444	AI1	NyotaAI	m	0	-0.476003104767885	1.39470095251223	AI1	NyotaAI	-0.917671466171628
morn	2	control	playback	0.0208333	AI1	NyotaAI	m	0	-0.476003104767885	1.62482720554999	AI1	NyotaAI	-0.917671466171628
morn	2	control	playback	0.00138889	AI1	Teco	m	0	-0.476003104767885	-1.59694033697888	AI1	Teco	-0.917671466171628
morn	2	control	playback	0.00277778	AI1	Teco	m	0	-0.476003104767885	-1.3668140839411	AI1	Teco	-0.917671466171628
morn	2	control	playback	0.00416667	AI1	Teco	m	1	-0.476003104767885	-1.13668783090332	AI1	Teco	-0.917671466171628
morn	2	control	playback	0.00555556	AI1	Teco	m	1	-0.476003104767885	-0.906561577865546	AI1	Teco	-0.917671466171628
morn	2	control	playback	0.00694444	AI1	Teco	m	0	-0.476003104767885	-0.676435324827769	AI1	Teco	-0.917671466171628
morn	2	control	playback	0.00833333	AI1	Teco	m	0	-0.476003104767885	-0.446309071789994	AI1	Teco	-0.917671466171628
morn	2	control	playback	0.00972222	AI1	Teco	m	0	-0.476003104767885	-0.216182818752217	AI1	Teco	-0.917671466171628
morn	2	control	playback	0.0111111	AI1	Teco	m	0	-0.476003104767885	0.0139434342855585	AI1	Teco	-0.917671466171628
morn	2	control	playback	0.0125	AI1	Teco	m	0	-0.476003104767885	0.244069687323337	AI1	Teco	-0.917671466171628
morn	2	control	playback	0.0138889	AI1	Teco	m	0	-0.476003104767885	0.474195940361116	AI1	Teco	-0.917671466171628
morn	2	control	playback	0.0152778	AI1	Teco	m	0	-0.476003104767885	0.704322193398895	AI1	Teco	-0.917671466171628
morn	2	control	playback	0.0166667	AI1	Teco	m	0	-0.476003104767885	0.934448446436674	AI1	Teco	-0.917671466171628
morn	2	control	playback	0.0180556	AI1	Teco	m	0	-0.476003104767885	1.16457469947445	AI1	Teco	-0.917671466171628
morn	2	control	playback	0.0194444	AI1	Teco	m	0	-0.476003104767885	1.39470095251223	AI1	Teco	-0.917671466171628
morn	2	control	playback	0.0208333	AI1	Teco	m	0	-0.476003104767885	1.62482720554999	AI1	Teco	-0.917671466171628
morn	2	control	playback	0.00138889	AI1	Elikya	f	0	-0.476003104767885	-1.59694033697888	AI1	Elikya	-0.917671466171628
morn	2	control	playback	0.00277778	AI1	Elikya	f	0	-0.476003104767885	-1.3668140839411	AI1	Elikya	-0.917671466171628
morn	2	control	playback	0.00416667	AI1	Elikya	f	0	-0.476003104767885	-1.13668783090332	AI1	Elikya	-0.917671466171628
morn	2	control	playback	0.00555556	AI1	Elikya	f	0	-0.476003104767885	-0.906561577865546	AI1	Elikya	-0.917671466171628
morn	2	control	playback	0.00694444	AI1	Elikya	f	0	-0.476003104767885	-0.676435324827769	AI1	Elikya	-0.917671466171628
morn	2	control	playback	0.00833333	AI1	Elikya	f	0	-0.476003104767885	-0.446309071789994	AI1	Elikya	-0.917671466171628
morn	2	control	playback	0.00972222	AI1	Elikya	f	0	-0.476003104767885	-0.216182818752217	AI1	Elikya	-0.917671466171628
morn	2	control	playback	0.0111111	AI1	Elikya	f	0	-0.476003104767885	0.0139434342855585	AI1	Elikya	-0.917671466171628
morn	2	control	playback	0.0125	AI1	Elikya	f	0	-0.476003104767885	0.244069687323337	AI1	Elikya	-0.917671466171628
morn	2	control	playback	0.0138889	AI1	Elikya	f	0	-0.476003104767885	0.474195940361116	AI1	Elikya	-0.917671466171628
morn	2	control	playback	0.0152778	AI1	Elikya	f	0	-0.476003104767885	0.704322193398895	AI1	Elikya	-0.917671466171628
morn	2	control	playback	0.0166667	AI1	Elikya	f	0	-0.476003104767885	0.934448446436674	AI1	Elikya	-0.917671466171628
morn	2	control	playback	0.0180556	AI1	Elikya	f	0	-0.476003104767885	1.16457469947445	AI1	Elikya	-0.917671466171628
morn	2	control	playback	0.0194444	AI1	Elikya	f	0	-0.476003104767885	1.39470095251223	AI1	Elikya	-0.917671466171628
morn	2	control	playback	0.0208333	AI1	Elikya	f	0	-0.476003104767885	1.62482720554999	AI1	Elikya	-0.917671466171628
morn	2	control	playback	0.00138889	AI2	Kanzi	m	0	-0.476003104767885	-1.59694033697888	AI2	Kanzi	-0.917671466171628
morn	2	control	playback	0.00277778	AI2	Kanzi	m	0	-0.476003104767885	-1.3668140839411	AI2	Kanzi	-0.917671466171628
morn	2	control	playback	0.00416667	AI2	Kanzi	m	0	-0.476003104767885	-1.13668783090332	AI2	Kanzi	-0.917671466171628
morn	2	control	playback	0.00555556	AI2	Kanzi	m	0	-0.476003104767885	-0.906561577865546	AI2	Kanzi	-0.917671466171628
morn	2	control	playback	0.00694444	AI2	Kanzi	m	0	-0.476003104767885	-0.676435324827769	AI2	Kanzi	-0.917671466171628
morn	2	control	playback	0.00833333	AI2	Kanzi	m	0	-0.476003104767885	-0.446309071789994	AI2	Kanzi	-0.917671466171628
morn	2	control	playback	0.00972222	AI2	Kanzi	m	0	-0.476003104767885	-0.216182818752217	AI2	Kanzi	-0.917671466171628
morn	2	control	playback	0.0111111	AI2	Kanzi	m	0	-0.476003104767885	0.0139434342855585	AI2	Kanzi	-0.917671466171628
morn	2	control	playback	0.0125	AI2	Kanzi	m	0	-0.476003104767885	0.244069687323337	AI2	Kanzi	-0.917671466171628
morn	2	control	playback	0.0138889	AI2	Kanzi	m	0	-0.476003104767885	0.474195940361116	AI2	Kanzi	-0.917671466171628
morn	2	control	playback	0.0152778	AI2	Kanzi	m	0	-0.476003104767885	0.704322193398895	AI2	Kanzi	-0.917671466171628
morn	2	control	playback	0.0194444	AI2	Kanzi	m	0	-0.476003104767885	1.39470095251223	AI2	Kanzi	-0.917671466171628
morn	2	control	playback	0.0208333	AI2	Kanzi	m	0	-0.476003104767885	1.62482720554999	AI2	Kanzi	-0.917671466171628
morn	2	control	playback	0.00138889	AI2	Maisha	m	1	-0.476003104767885	-1.59694033697888	AI2	Maisha	-0.917671466171628
morn	2	control	playback	0.00277778	AI2	Maisha	m	1	-0.476003104767885	-1.3668140839411	AI2	Maisha	-0.917671466171628
morn	2	control	playback	0.00416667	AI2	Maisha	m	0	-0.476003104767885	-1.13668783090332	AI2	Maisha	-0.917671466171628
morn	2	control	playback	0.00555556	AI2	Maisha	m	0	-0.476003104767885	-0.906561577865546	AI2	Maisha	-0.917671466171628
morn	2	control	playback	0.00694444	AI2	Maisha	m	0	-0.476003104767885	-0.676435324827769	AI2	Maisha	-0.917671466171628
morn	2	control	playback	0.00833333	AI2	Maisha	m	0	-0.476003104767885	-0.446309071789994	AI2	Maisha	-0.917671466171628
morn	2	control	playback	0.00972222	AI2	Maisha	m	0	-0.476003104767885	-0.216182818752217	AI2	Maisha	-0.917671466171628
morn	2	control	playback	0.0111111	AI2	Maisha	m	0	-0.476003104767885	0.0139434342855585	AI2	Maisha	-0.917671466171628
morn	2	control	playback	0.0125	AI2	Maisha	m	0	-0.476003104767885	0.244069687323337	AI2	Maisha	-0.917671466171628
morn	2	control	playback	0.0138889	AI2	Maisha	m	0	-0.476003104767885	0.474195940361116	AI2	Maisha	-0.917671466171628
morn	2	control	playback	0.0152778	AI2	Maisha	m	0	-0.476003104767885	0.704322193398895	AI2	Maisha	-0.917671466171628
morn	2	control	playback	0.0166667	AI2	Maisha	m	0	-0.476003104767885	0.934448446436674	AI2	Maisha	-0.917671466171628
morn	2	control	playback	0.0180556	AI2	Maisha	m	0	-0.476003104767885	1.16457469947445	AI2	Maisha	-0.917671466171628
morn	2	control	playback	0.0194444	AI2	Maisha	m	1	-0.476003104767885	1.39470095251223	AI2	Maisha	-0.917671466171628
morn	2	control	playback	0.0208333	AI2	Maisha	m	0	-0.476003104767885	1.62482720554999	AI2	Maisha	-0.917671466171628
morn	2	control	playback	0.00138889	AI2	Mali	f	1	-0.476003104767885	-1.59694033697888	AI2	Mali	-0.917671466171628
morn	2	control	playback	0.00277778	AI2	Mali	f	1	-0.476003104767885	-1.3668140839411	AI2	Mali	-0.917671466171628
morn	2	control	playback	0.00416667	AI2	Mali	f	1	-0.476003104767885	-1.13668783090332	AI2	Mali	-0.917671466171628
morn	2	control	playback	0.00555556	AI2	Mali	f	1	-0.476003104767885	-0.906561577865546	AI2	Mali	-0.917671466171628
morn	2	control	playback	0.00833333	AI2	Mali	f	0	-0.476003104767885	-0.446309071789994	AI2	Mali	-0.917671466171628
morn	2	control	playback	0.00972222	AI2	Mali	f	1	-0.476003104767885	-0.216182818752217	AI2	Mali	-0.917671466171628
morn	2	control	playback	0.0125	AI2	Mali	f	1	-0.476003104767885	0.244069687323337	AI2	Mali	-0.917671466171628
morn	2	control	playback	0.0138889	AI2	Mali	f	1	-0.476003104767885	0.474195940361116	AI2	Mali	-0.917671466171628
morn	2	control	playback	0.0152778	AI2	Mali	f	1	-0.476003104767885	0.704322193398895	AI2	Mali	-0.917671466171628
morn	2	control	playback	0.0180556	AI2	Mali	f	1	-0.476003104767885	1.16457469947445	AI2	Mali	-0.917671466171628
morn	2	control	playback	0.00138889	AI2	Clara	f	1	-0.476003104767885	-1.59694033697888	AI2	Clara	-0.917671466171628
morn	2	control	playback	0.00277778	AI2	Clara	f	1	-0.476003104767885	-1.3668140839411	AI2	Clara	-0.917671466171628
morn	2	control	playback	0.00833333	AI2	Clara	f	1	-0.476003104767885	-0.446309071789994	AI2	Clara	-0.917671466171628
morn	2	control	playback	0.00972222	AI2	Clara	f	1	-0.476003104767885	-0.216182818752217	AI2	Clara	-0.917671466171628
morn	2	control	playback	0.0111111	AI2	Clara	f	1	-0.476003104767885	0.0139434342855585	AI2	Clara	-0.917671466171628
morn	2	control	playback	0.0125	AI2	Clara	f	1	-0.476003104767885	0.244069687323337	AI2	Clara	-0.917671466171628
morn	2	control	playback	0.0152778	AI2	Clara	f	1	-0.476003104767885	0.704322193398895	AI2	Clara	-0.917671466171628
morn	2	control	playback	0.0166667	AI2	Clara	f	1	-0.476003104767885	0.934448446436674	AI2	Clara	-0.917671466171628
aft	2	outgroup	playback	0.00138889	AI1	NyotaAI	m	0	-0.476003104767885	-1.59694033697888	AI1	NyotaAI	1.08915027921616
aft	2	outgroup	playback	0.00277778	AI1	NyotaAI	m	1	-0.476003104767885	-1.3668140839411	AI1	NyotaAI	1.08915027921616
aft	2	outgroup	playback	0.00416667	AI1	NyotaAI	m	1	-0.476003104767885	-1.13668783090332	AI1	NyotaAI	1.08915027921616
aft	2	outgroup	playback	0.00555556	AI1	NyotaAI	m	0	-0.476003104767885	-0.906561577865546	AI1	NyotaAI	1.08915027921616
aft	2	outgroup	playback	0.00694444	AI1	NyotaAI	m	0	-0.476003104767885	-0.676435324827769	AI1	NyotaAI	1.08915027921616
aft	2	outgroup	playback	0.00833333	AI1	NyotaAI	m	0	-0.476003104767885	-0.446309071789994	AI1	NyotaAI	1.08915027921616
aft	2	outgroup	playback	0.00972222	AI1	NyotaAI	m	0	-0.476003104767885	-0.216182818752217	AI1	NyotaAI	1.08915027921616
aft	2	outgroup	playback	0.0111111	AI1	NyotaAI	m	1	-0.476003104767885	0.0139434342855585	AI1	NyotaAI	1.08915027921616
aft	2	outgroup	playback	0.0125	AI1	NyotaAI	m	1	-0.476003104767885	0.244069687323337	AI1	NyotaAI	1.08915027921616
aft	2	outgroup	playback	0.0138889	AI1	NyotaAI	m	1	-0.476003104767885	0.474195940361116	AI1	NyotaAI	1.08915027921616
aft	2	outgroup	playback	0.0166667	AI1	NyotaAI	m	1	-0.476003104767885	0.934448446436674	AI1	NyotaAI	1.08915027921616
aft	2	outgroup	playback	0.0180556	AI1	NyotaAI	m	1	-0.476003104767885	1.16457469947445	AI1	NyotaAI	1.08915027921616
aft	2	outgroup	playback	0.0194444	AI1	NyotaAI	m	1	-0.476003104767885	1.39470095251223	AI1	NyotaAI	1.08915027921616
aft	2	outgroup	playback	0.0208333	AI1	NyotaAI	m	1	-0.476003104767885	1.62482720554999	AI1	NyotaAI	1.08915027921616
aft	2	outgroup	playback	0.00138889	AI1	Teco	m	1	-0.476003104767885	-1.59694033697888	AI1	Teco	1.08915027921616
aft	2	outgroup	playback	0.00277778	AI1	Teco	m	1	-0.476003104767885	-1.3668140839411	AI1	Teco	1.08915027921616
aft	2	outgroup	playback	0.00416667	AI1	Teco	m	0	-0.476003104767885	-1.13668783090332	AI1	Teco	1.08915027921616
aft	2	outgroup	playback	0.00555556	AI1	Teco	m	0	-0.476003104767885	-0.906561577865546	AI1	Teco	1.08915027921616
aft	2	outgroup	playback	0.00694444	AI1	Teco	m	0	-0.476003104767885	-0.676435324827769	AI1	Teco	1.08915027921616
aft	2	outgroup	playback	0.00833333	AI1	Teco	m	0	-0.476003104767885	-0.446309071789994	AI1	Teco	1.08915027921616
aft	2	outgroup	playback	0.00972222	AI1	Teco	m	0	-0.476003104767885	-0.216182818752217	AI1	Teco	1.08915027921616
aft	2	outgroup	playback	0.0111111	AI1	Teco	m	1	-0.476003104767885	0.0139434342855585	AI1	Teco	1.08915027921616
aft	2	outgroup	playback	0.0125	AI1	Teco	m	1	-0.476003104767885	0.244069687323337	AI1	Teco	1.08915027921616
aft	2	outgroup	playback	0.0138889	AI1	Teco	m	1	-0.476003104767885	0.474195940361116	AI1	Teco	1.08915027921616
aft	2	outgroup	playback	0.0180556	AI1	Teco	m	0	-0.476003104767885	1.16457469947445	AI1	Teco	1.08915027921616
aft	2	outgroup	playback	0.0194444	AI1	Teco	m	0	-0.476003104767885	1.39470095251223	AI1	Teco	1.08915027921616
aft	2	outgroup	playback	0.0208333	AI1	Teco	m	0	-0.476003104767885	1.62482720554999	AI1	Teco	1.08915027921616
aft	2	outgroup	playback	0.00138889	AI1	Elikya	f	1	-0.476003104767885	-1.59694033697888	AI1	Elikya	1.08915027921616
aft	2	outgroup	playback	0.00416667	AI1	Elikya	f	0	-0.476003104767885	-1.13668783090332	AI1	Elikya	1.08915027921616
aft	2	outgroup	playback	0.00555556	AI1	Elikya	f	0	-0.476003104767885	-0.906561577865546	AI1	Elikya	1.08915027921616
aft	2	outgroup	playback	0.00694444	AI1	Elikya	f	0	-0.476003104767885	-0.676435324827769	AI1	Elikya	1.08915027921616
aft	2	outgroup	playback	0.00833333	AI1	Elikya	f	0	-0.476003104767885	-0.446309071789994	AI1	Elikya	1.08915027921616
aft	2	outgroup	playback	0.00972222	AI1	Elikya	f	0	-0.476003104767885	-0.216182818752217	AI1	Elikya	1.08915027921616
aft	2	outgroup	playback	0.0152778	AI1	Elikya	f	0	-0.476003104767885	0.704322193398895	AI1	Elikya	1.08915027921616
aft	2	outgroup	playback	0.0166667	AI1	Elikya	f	0	-0.476003104767885	0.934448446436674	AI1	Elikya	1.08915027921616
aft	2	outgroup	playback	0.0194444	AI1	Elikya	f	0	-0.476003104767885	1.39470095251223	AI1	Elikya	1.08915027921616
aft	2	outgroup	playback	0.0208333	AI1	Elikya	f	0	-0.476003104767885	1.62482720554999	AI1	Elikya	1.08915027921616
aft	2	outgroup	playback	0.00138889	AI2	Kanzi	m	0	-0.476003104767885	-1.59694033697888	AI2	Kanzi	1.08915027921616
aft	2	outgroup	playback	0.00277778	AI2	Kanzi	m	0	-0.476003104767885	-1.3668140839411	AI2	Kanzi	1.08915027921616
aft	2	outgroup	playback	0.00416667	AI2	Kanzi	m	0	-0.476003104767885	-1.13668783090332	AI2	Kanzi	1.08915027921616
aft	2	outgroup	playback	0.00555556	AI2	Kanzi	m	0	-0.476003104767885	-0.906561577865546	AI2	Kanzi	1.08915027921616
aft	2	outgroup	playback	0.00694444	AI2	Kanzi	m	0	-0.476003104767885	-0.676435324827769	AI2	Kanzi	1.08915027921616
aft	2	outgroup	playback	0.00833333	AI2	Kanzi	m	0	-0.476003104767885	-0.446309071789994	AI2	Kanzi	1.08915027921616
aft	2	outgroup	playback	0.00972222	AI2	Kanzi	m	0	-0.476003104767885	-0.216182818752217	AI2	Kanzi	1.08915027921616
aft	2	outgroup	playback	0.0111111	AI2	Kanzi	m	0	-0.476003104767885	0.0139434342855585	AI2	Kanzi	1.08915027921616
aft	2	outgroup	playback	0.0125	AI2	Kanzi	m	0	-0.476003104767885	0.244069687323337	AI2	Kanzi	1.08915027921616
aft	2	outgroup	playback	0.0138889	AI2	Kanzi	m	0	-0.476003104767885	0.474195940361116	AI2	Kanzi	1.08915027921616
aft	2	outgroup	playback	0.0152778	AI2	Kanzi	m	0	-0.476003104767885	0.704322193398895	AI2	Kanzi	1.08915027921616
aft	2	outgroup	playback	0.0166667	AI2	Kanzi	m	0	-0.476003104767885	0.934448446436674	AI2	Kanzi	1.08915027921616
aft	2	outgroup	playback	0.0180556	AI2	Kanzi	m	0	-0.476003104767885	1.16457469947445	AI2	Kanzi	1.08915027921616
aft	2	outgroup	playback	0.0194444	AI2	Kanzi	m	0	-0.476003104767885	1.39470095251223	AI2	Kanzi	1.08915027921616
aft	2	outgroup	playback	0.0208333	AI2	Kanzi	m	0	-0.476003104767885	1.62482720554999	AI2	Kanzi	1.08915027921616
aft	2	outgroup	playback	0.00138889	AI2	Clara	f	0	-0.476003104767885	-1.59694033697888	AI2	Clara	1.08915027921616
aft	2	outgroup	playback	0.00277778	AI2	Clara	f	1	-0.476003104767885	-1.3668140839411	AI2	Clara	1.08915027921616
aft	2	outgroup	playback	0.00416667	AI2	Clara	f	1	-0.476003104767885	-1.13668783090332	AI2	Clara	1.08915027921616
aft	2	outgroup	playback	0.00555556	AI2	Clara	f	0	-0.476003104767885	-0.906561577865546	AI2	Clara	1.08915027921616
aft	2	outgroup	playback	0.00694444	AI2	Clara	f	0	-0.476003104767885	-0.676435324827769	AI2	Clara	1.08915027921616
aft	2	outgroup	playback	0.00833333	AI2	Clara	f	0	-0.476003104767885	-0.446309071789994	AI2	Clara	1.08915027921616
aft	2	outgroup	playback	0.00972222	AI2	Clara	f	0	-0.476003104767885	-0.216182818752217	AI2	Clara	1.08915027921616
aft	2	outgroup	playback	0.0111111	AI2	Clara	f	1	-0.476003104767885	0.0139434342855585	AI2	Clara	1.08915027921616
aft	2	outgroup	playback	0.0125	AI2	Clara	f	1	-0.476003104767885	0.244069687323337	AI2	Clara	1.08915027921616
aft	2	outgroup	playback	0.0166667	AI2	Clara	f	1	-0.476003104767885	0.934448446436674	AI2	Clara	1.08915027921616
aft	2	outgroup	playback	0.0194444	AI2	Clara	f	1	-0.476003104767885	1.39470095251223	AI2	Clara	1.08915027921616
aft	2	outgroup	playback	0.0208333	AI2	Clara	f	1	-0.476003104767885	1.62482720554999	AI2	Clara	1.08915027921616
morn	3	control	playback	0.00138889	AI1	NyotaAI	m	1	0.437676811044029	-1.59694033697888	AI1	NyotaAI	-0.917671466171628
morn	3	control	playback	0.00277778	AI1	NyotaAI	m	1	0.437676811044029	-1.3668140839411	AI1	NyotaAI	-0.917671466171628
morn	3	control	playback	0.00555556	AI1	NyotaAI	m	1	0.437676811044029	-0.906561577865546	AI1	NyotaAI	-0.917671466171628
morn	3	control	playback	0.00694444	AI1	NyotaAI	m	0	0.437676811044029	-0.676435324827769	AI1	NyotaAI	-0.917671466171628
morn	3	control	playback	0.00833333	AI1	NyotaAI	m	0	0.437676811044029	-0.446309071789994	AI1	NyotaAI	-0.917671466171628
morn	3	control	playback	0.00972222	AI1	NyotaAI	m	0	0.437676811044029	-0.216182818752217	AI1	NyotaAI	-0.917671466171628
morn	3	control	playback	0.0111111	AI1	NyotaAI	m	0	0.437676811044029	0.0139434342855585	AI1	NyotaAI	-0.917671466171628
morn	3	control	playback	0.0125	AI1	NyotaAI	m	0	0.437676811044029	0.244069687323337	AI1	NyotaAI	-0.917671466171628
morn	3	control	playback	0.0138889	AI1	NyotaAI	m	0	0.437676811044029	0.474195940361116	AI1	NyotaAI	-0.917671466171628
morn	3	control	playback	0.0152778	AI1	NyotaAI	m	0	0.437676811044029	0.704322193398895	AI1	NyotaAI	-0.917671466171628
morn	3	control	playback	0.0166667	AI1	NyotaAI	m	0	0.437676811044029	0.934448446436674	AI1	NyotaAI	-0.917671466171628
morn	3	control	playback	0.0180556	AI1	NyotaAI	m	0	0.437676811044029	1.16457469947445	AI1	NyotaAI	-0.917671466171628
morn	3	control	playback	0.0194444	AI1	NyotaAI	m	1	0.437676811044029	1.39470095251223	AI1	NyotaAI	-0.917671466171628
morn	3	control	playback	0.0208333	AI1	NyotaAI	m	1	0.437676811044029	1.62482720554999	AI1	NyotaAI	-0.917671466171628
morn	3	control	playback	0.00138889	AI1	Teco	m	1	0.437676811044029	-1.59694033697888	AI1	Teco	-0.917671466171628
morn	3	control	playback	0.00416667	AI1	Teco	m	1	0.437676811044029	-1.13668783090332	AI1	Teco	-0.917671466171628
morn	3	control	playback	0.00555556	AI1	Teco	m	1	0.437676811044029	-0.906561577865546	AI1	Teco	-0.917671466171628
morn	3	control	playback	0.00694444	AI1	Teco	m	1	0.437676811044029	-0.676435324827769	AI1	Teco	-0.917671466171628
morn	3	control	playback	0.00833333	AI1	Teco	m	0	0.437676811044029	-0.446309071789994	AI1	Teco	-0.917671466171628
morn	3	control	playback	0.00972222	AI1	Teco	m	0	0.437676811044029	-0.216182818752217	AI1	Teco	-0.917671466171628
morn	3	control	playback	0.0111111	AI1	Teco	m	0	0.437676811044029	0.0139434342855585	AI1	Teco	-0.917671466171628
morn	3	control	playback	0.0125	AI1	Teco	m	0	0.437676811044029	0.244069687323337	AI1	Teco	-0.917671466171628
morn	3	control	playback	0.0138889	AI1	Teco	m	0	0.437676811044029	0.474195940361116	AI1	Teco	-0.917671466171628
morn	3	control	playback	0.0152778	AI1	Teco	m	0	0.437676811044029	0.704322193398895	AI1	Teco	-0.917671466171628
morn	3	control	playback	0.0208333	AI1	Teco	m	1	0.437676811044029	1.62482720554999	AI1	Teco	-0.917671466171628
morn	3	control	playback	0.00138889	AI1	Elikya	f	0	0.437676811044029	-1.59694033697888	AI1	Elikya	-0.917671466171628
morn	3	control	playback	0.00277778	AI1	Elikya	f	0	0.437676811044029	-1.3668140839411	AI1	Elikya	-0.917671466171628
morn	3	control	playback	0.00416667	AI1	Elikya	f	0	0.437676811044029	-1.13668783090332	AI1	Elikya	-0.917671466171628
morn	3	control	playback	0.00555556	AI1	Elikya	f	0	0.437676811044029	-0.906561577865546	AI1	Elikya	-0.917671466171628
morn	3	control	playback	0.00694444	AI1	Elikya	f	0	0.437676811044029	-0.676435324827769	AI1	Elikya	-0.917671466171628
morn	3	control	playback	0.00833333	AI1	Elikya	f	0	0.437676811044029	-0.446309071789994	AI1	Elikya	-0.917671466171628
morn	3	control	playback	0.00972222	AI1	Elikya	f	0	0.437676811044029	-0.216182818752217	AI1	Elikya	-0.917671466171628
morn	3	control	playback	0.0111111	AI1	Elikya	f	0	0.437676811044029	0.0139434342855585	AI1	Elikya	-0.917671466171628
morn	3	control	playback	0.0125	AI1	Elikya	f	0	0.437676811044029	0.244069687323337	AI1	Elikya	-0.917671466171628
morn	3	control	playback	0.0138889	AI1	Elikya	f	0	0.437676811044029	0.474195940361116	AI1	Elikya	-0.917671466171628
morn	3	control	playback	0.0152778	AI1	Elikya	f	0	0.437676811044029	0.704322193398895	AI1	Elikya	-0.917671466171628
morn	3	control	playback	0.0166667	AI1	Elikya	f	1	0.437676811044029	0.934448446436674	AI1	Elikya	-0.917671466171628
morn	3	control	playback	0.0180556	AI1	Elikya	f	0	0.437676811044029	1.16457469947445	AI1	Elikya	-0.917671466171628
morn	3	control	playback	0.0194444	AI1	Elikya	f	0	0.437676811044029	1.39470095251223	AI1	Elikya	-0.917671466171628
morn	3	control	playback	0.0208333	AI1	Elikya	f	0	0.437676811044029	1.62482720554999	AI1	Elikya	-0.917671466171628
morn	3	control	playback	0.00277778	AI2	Kanzi	m	1	0.437676811044029	-1.3668140839411	AI2	Kanzi	-0.917671466171628
morn	3	control	playback	0.00972222	AI2	Kanzi	m	1	0.437676811044029	-0.216182818752217	AI2	Kanzi	-0.917671466171628
morn	3	control	playback	0.0138889	AI2	Kanzi	m	1	0.437676811044029	0.474195940361116	AI2	Kanzi	-0.917671466171628
morn	3	control	playback	0.0152778	AI2	Kanzi	m	0	0.437676811044029	0.704322193398895	AI2	Kanzi	-0.917671466171628
morn	3	control	playback	0.0166667	AI2	Kanzi	m	0	0.437676811044029	0.934448446436674	AI2	Kanzi	-0.917671466171628
morn	3	control	playback	0.0180556	AI2	Kanzi	m	0	0.437676811044029	1.16457469947445	AI2	Kanzi	-0.917671466171628
morn	3	control	playback	0.0194444	AI2	Kanzi	m	0	0.437676811044029	1.39470095251223	AI2	Kanzi	-0.917671466171628
morn	3	control	playback	0.0208333	AI2	Kanzi	m	0	0.437676811044029	1.62482720554999	AI2	Kanzi	-0.917671466171628
morn	3	control	playback	0.00277778	AI2	Maisha	m	0	0.437676811044029	-1.3668140839411	AI2	Maisha	-0.917671466171628
morn	3	control	playback	0.00555556	AI2	Maisha	m	1	0.437676811044029	-0.906561577865546	AI2	Maisha	-0.917671466171628
morn	3	control	playback	0.00694444	AI2	Maisha	m	1	0.437676811044029	-0.676435324827769	AI2	Maisha	-0.917671466171628
morn	3	control	playback	0.00833333	AI2	Maisha	m	1	0.437676811044029	-0.446309071789994	AI2	Maisha	-0.917671466171628
morn	3	control	playback	0.00972222	AI2	Maisha	m	0	0.437676811044029	-0.216182818752217	AI2	Maisha	-0.917671466171628
morn	3	control	playback	0.0125	AI2	Maisha	m	0	0.437676811044029	0.244069687323337	AI2	Maisha	-0.917671466171628
morn	3	control	playback	0.0138889	AI2	Maisha	m	0	0.437676811044029	0.474195940361116	AI2	Maisha	-0.917671466171628
morn	3	control	playback	0.0152778	AI2	Maisha	m	0	0.437676811044029	0.704322193398895	AI2	Maisha	-0.917671466171628
morn	3	control	playback	0.0166667	AI2	Maisha	m	0	0.437676811044029	0.934448446436674	AI2	Maisha	-0.917671466171628
morn	3	control	playback	0.0180556	AI2	Maisha	m	0	0.437676811044029	1.16457469947445	AI2	Maisha	-0.917671466171628
morn	3	control	playback	0.0194444	AI2	Maisha	m	0	0.437676811044029	1.39470095251223	AI2	Maisha	-0.917671466171628
morn	3	control	playback	0.0208333	AI2	Maisha	m	0	0.437676811044029	1.62482720554999	AI2	Maisha	-0.917671466171628
morn	3	control	playback	0.00277778	AI2	Mali	f	1	0.437676811044029	-1.3668140839411	AI2	Mali	-0.917671466171628
morn	3	control	playback	0.00416667	AI2	Mali	f	1	0.437676811044029	-1.13668783090332	AI2	Mali	-0.917671466171628
morn	3	control	playback	0.00555556	AI2	Mali	f	1	0.437676811044029	-0.906561577865546	AI2	Mali	-0.917671466171628
morn	3	control	playback	0.00694444	AI2	Mali	f	1	0.437676811044029	-0.676435324827769	AI2	Mali	-0.917671466171628
morn	3	control	playback	0.00833333	AI2	Mali	f	1	0.437676811044029	-0.446309071789994	AI2	Mali	-0.917671466171628
morn	3	control	playback	0.00972222	AI2	Mali	f	0	0.437676811044029	-0.216182818752217	AI2	Mali	-0.917671466171628
morn	3	control	playback	0.0111111	AI2	Mali	f	0	0.437676811044029	0.0139434342855585	AI2	Mali	-0.917671466171628
morn	3	control	playback	0.0125	AI2	Mali	f	1	0.437676811044029	0.244069687323337	AI2	Mali	-0.917671466171628
morn	3	control	playback	0.0138889	AI2	Mali	f	0	0.437676811044029	0.474195940361116	AI2	Mali	-0.917671466171628
morn	3	control	playback	0.0166667	AI2	Mali	f	0	0.437676811044029	0.934448446436674	AI2	Mali	-0.917671466171628
morn	3	control	playback	0.0180556	AI2	Mali	f	0	0.437676811044029	1.16457469947445	AI2	Mali	-0.917671466171628
morn	3	control	playback	0.0208333	AI2	Mali	f	0	0.437676811044029	1.62482720554999	AI2	Mali	-0.917671466171628
morn	3	control	playback	0.00138889	AI2	Clara	f	1	0.437676811044029	-1.59694033697888	AI2	Clara	-0.917671466171628
morn	3	control	playback	0.00416667	AI2	Clara	f	1	0.437676811044029	-1.13668783090332	AI2	Clara	-0.917671466171628
morn	3	control	playback	0.00694444	AI2	Clara	f	1	0.437676811044029	-0.676435324827769	AI2	Clara	-0.917671466171628
morn	3	control	playback	0.00833333	AI2	Clara	f	0	0.437676811044029	-0.446309071789994	AI2	Clara	-0.917671466171628
morn	3	control	playback	0.0111111	AI2	Clara	f	0	0.437676811044029	0.0139434342855585	AI2	Clara	-0.917671466171628
morn	3	control	playback	0.0125	AI2	Clara	f	0	0.437676811044029	0.244069687323337	AI2	Clara	-0.917671466171628
morn	3	control	playback	0.0138889	AI2	Clara	f	0	0.437676811044029	0.474195940361116	AI2	Clara	-0.917671466171628
morn	3	control	playback	0.0152778	AI2	Clara	f	0	0.437676811044029	0.704322193398895	AI2	Clara	-0.917671466171628
morn	3	control	playback	0.0166667	AI2	Clara	f	0	0.437676811044029	0.934448446436674	AI2	Clara	-0.917671466171628
morn	3	control	playback	0.0180556	AI2	Clara	f	0	0.437676811044029	1.16457469947445	AI2	Clara	-0.917671466171628
morn	3	control	playback	0.0194444	AI2	Clara	f	0	0.437676811044029	1.39470095251223	AI2	Clara	-0.917671466171628
morn	3	control	playback	0.0208333	AI2	Clara	f	0	0.437676811044029	1.62482720554999	AI2	Clara	-0.917671466171628
aft	3	outgroup	playback	0.00138889	AI1	NyotaAI	m	1	0.437676811044029	-1.59694033697888	AI1	NyotaAI	1.08915027921616
aft	3	outgroup	playback	0.00555556	AI1	NyotaAI	m	1	0.437676811044029	-0.906561577865546	AI1	NyotaAI	1.08915027921616
aft	3	outgroup	playback	0.00694444	AI1	NyotaAI	m	0	0.437676811044029	-0.676435324827769	AI1	NyotaAI	1.08915027921616
aft	3	outgroup	playback	0.00833333	AI1	NyotaAI	m	0	0.437676811044029	-0.446309071789994	AI1	NyotaAI	1.08915027921616
aft	3	outgroup	playback	0.0125	AI1	NyotaAI	m	0	0.437676811044029	0.244069687323337	AI1	NyotaAI	1.08915027921616
aft	3	outgroup	playback	0.0138889	AI1	NyotaAI	m	0	0.437676811044029	0.474195940361116	AI1	NyotaAI	1.08915027921616
aft	3	outgroup	playback	0.0180556	AI1	NyotaAI	m	1	0.437676811044029	1.16457469947445	AI1	NyotaAI	1.08915027921616
aft	3	outgroup	playback	0.00138889	AI1	Teco	m	1	0.437676811044029	-1.59694033697888	AI1	Teco	1.08915027921616
aft	3	outgroup	playback	0.00416667	AI1	Teco	m	1	0.437676811044029	-1.13668783090332	AI1	Teco	1.08915027921616
aft	3	outgroup	playback	0.00555556	AI1	Teco	m	0	0.437676811044029	-0.906561577865546	AI1	Teco	1.08915027921616
aft	3	outgroup	playback	0.00694444	AI1	Teco	m	0	0.437676811044029	-0.676435324827769	AI1	Teco	1.08915027921616
aft	3	outgroup	playback	0.00833333	AI1	Teco	m	0	0.437676811044029	-0.446309071789994	AI1	Teco	1.08915027921616
aft	3	outgroup	playback	0.00972222	AI1	Teco	m	0	0.437676811044029	-0.216182818752217	AI1	Teco	1.08915027921616
aft	3	outgroup	playback	0.0111111	AI1	Teco	m	1	0.437676811044029	0.0139434342855585	AI1	Teco	1.08915027921616
aft	3	outgroup	playback	0.0125	AI1	Teco	m	0	0.437676811044029	0.244069687323337	AI1	Teco	1.08915027921616
aft	3	outgroup	playback	0.0138889	AI1	Teco	m	0	0.437676811044029	0.474195940361116	AI1	Teco	1.08915027921616
aft	3	outgroup	playback	0.0152778	AI1	Teco	m	1	0.437676811044029	0.704322193398895	AI1	Teco	1.08915027921616
aft	3	outgroup	playback	0.0208333	AI1	Teco	m	1	0.437676811044029	1.62482720554999	AI1	Teco	1.08915027921616
aft	3	outgroup	playback	0.00138889	AI1	Elikya	f	0	0.437676811044029	-1.59694033697888	AI1	Elikya	1.08915027921616
aft	3	outgroup	playback	0.00416667	AI1	Elikya	f	0	0.437676811044029	-1.13668783090332	AI1	Elikya	1.08915027921616
aft	3	outgroup	playback	0.00555556	AI1	Elikya	f	0	0.437676811044029	-0.906561577865546	AI1	Elikya	1.08915027921616
aft	3	outgroup	playback	0.00694444	AI1	Elikya	f	0	0.437676811044029	-0.676435324827769	AI1	Elikya	1.08915027921616
aft	3	outgroup	playback	0.00833333	AI1	Elikya	f	0	0.437676811044029	-0.446309071789994	AI1	Elikya	1.08915027921616
aft	3	outgroup	playback	0.00972222	AI1	Elikya	f	0	0.437676811044029	-0.216182818752217	AI1	Elikya	1.08915027921616
aft	3	outgroup	playback	0.0111111	AI1	Elikya	f	0	0.437676811044029	0.0139434342855585	AI1	Elikya	1.08915027921616
aft	3	outgroup	playback	0.0125	AI1	Elikya	f	0	0.437676811044029	0.244069687323337	AI1	Elikya	1.08915027921616
aft	3	outgroup	playback	0.0138889	AI1	Elikya	f	0	0.437676811044029	0.474195940361116	AI1	Elikya	1.08915027921616
aft	3	outgroup	playback	0.0152778	AI1	Elikya	f	0	0.437676811044029	0.704322193398895	AI1	Elikya	1.08915027921616
aft	3	outgroup	playback	0.0180556	AI1	Elikya	f	1	0.437676811044029	1.16457469947445	AI1	Elikya	1.08915027921616
aft	3	outgroup	playback	0.0208333	AI1	Elikya	f	1	0.437676811044029	1.62482720554999	AI1	Elikya	1.08915027921616
aft	3	outgroup	playback	0.00555556	AI2	Kanzi	m	1	0.437676811044029	-0.906561577865546	AI2	Kanzi	1.08915027921616
aft	3	outgroup	playback	0.00694444	AI2	Kanzi	m	1	0.437676811044029	-0.676435324827769	AI2	Kanzi	1.08915027921616
aft	3	outgroup	playback	0.00833333	AI2	Kanzi	m	1	0.437676811044029	-0.446309071789994	AI2	Kanzi	1.08915027921616
aft	3	outgroup	playback	0.00972222	AI2	Kanzi	m	1	0.437676811044029	-0.216182818752217	AI2	Kanzi	1.08915027921616
aft	3	outgroup	playback	0.0111111	AI2	Kanzi	m	1	0.437676811044029	0.0139434342855585	AI2	Kanzi	1.08915027921616
aft	3	outgroup	playback	0.0125	AI2	Kanzi	m	0	0.437676811044029	0.244069687323337	AI2	Kanzi	1.08915027921616
aft	3	outgroup	playback	0.0138889	AI2	Kanzi	m	0	0.437676811044029	0.474195940361116	AI2	Kanzi	1.08915027921616
aft	3	outgroup	playback	0.0152778	AI2	Kanzi	m	0	0.437676811044029	0.704322193398895	AI2	Kanzi	1.08915027921616
aft	3	outgroup	playback	0.0166667	AI2	Kanzi	m	0	0.437676811044029	0.934448446436674	AI2	Kanzi	1.08915027921616
aft	3	outgroup	playback	0.0180556	AI2	Kanzi	m	0	0.437676811044029	1.16457469947445	AI2	Kanzi	1.08915027921616
aft	3	outgroup	playback	0.0194444	AI2	Kanzi	m	0	0.437676811044029	1.39470095251223	AI2	Kanzi	1.08915027921616
aft	3	outgroup	playback	0.0208333	AI2	Kanzi	m	0	0.437676811044029	1.62482720554999	AI2	Kanzi	1.08915027921616
aft	3	outgroup	playback	0.00138889	AI2	Maisha	m	1	0.437676811044029	-1.59694033697888	AI2	Maisha	1.08915027921616
aft	3	outgroup	playback	0.00277778	AI2	Maisha	m	1	0.437676811044029	-1.3668140839411	AI2	Maisha	1.08915027921616
aft	3	outgroup	playback	0.00416667	AI2	Maisha	m	1	0.437676811044029	-1.13668783090332	AI2	Maisha	1.08915027921616
aft	3	outgroup	playback	0.00555556	AI2	Maisha	m	1	0.437676811044029	-0.906561577865546	AI2	Maisha	1.08915027921616
aft	3	outgroup	playback	0.00694444	AI2	Maisha	m	0	0.437676811044029	-0.676435324827769	AI2	Maisha	1.08915027921616
aft	3	outgroup	playback	0.00833333	AI2	Maisha	m	1	0.437676811044029	-0.446309071789994	AI2	Maisha	1.08915027921616
aft	3	outgroup	playback	0.0111111	AI2	Maisha	m	1	0.437676811044029	0.0139434342855585	AI2	Maisha	1.08915027921616
aft	3	outgroup	playback	0.0125	AI2	Maisha	m	1	0.437676811044029	0.244069687323337	AI2	Maisha	1.08915027921616
aft	3	outgroup	playback	0.0138889	AI2	Maisha	m	1	0.437676811044029	0.474195940361116	AI2	Maisha	1.08915027921616
aft	3	outgroup	playback	0.0152778	AI2	Maisha	m	1	0.437676811044029	0.704322193398895	AI2	Maisha	1.08915027921616
aft	3	outgroup	playback	0.0166667	AI2	Maisha	m	1	0.437676811044029	0.934448446436674	AI2	Maisha	1.08915027921616
aft	3	outgroup	playback	0.00138889	AI2	Mali	f	0	0.437676811044029	-1.59694033697888	AI2	Mali	1.08915027921616
aft	3	outgroup	playback	0.00277778	AI2	Mali	f	0	0.437676811044029	-1.3668140839411	AI2	Mali	1.08915027921616
aft	3	outgroup	playback	0.00555556	AI2	Mali	f	0	0.437676811044029	-0.906561577865546	AI2	Mali	1.08915027921616
aft	3	outgroup	playback	0.00694444	AI2	Mali	f	1	0.437676811044029	-0.676435324827769	AI2	Mali	1.08915027921616
aft	3	outgroup	playback	0.0111111	AI2	Mali	f	1	0.437676811044029	0.0139434342855585	AI2	Mali	1.08915027921616
aft	3	outgroup	playback	0.0180556	AI2	Mali	f	1	0.437676811044029	1.16457469947445	AI2	Mali	1.08915027921616
aft	3	outgroup	playback	0.00138889	AI2	Clara	f	1	0.437676811044029	-1.59694033697888	AI2	Clara	1.08915027921616
aft	3	outgroup	playback	0.00416667	AI2	Clara	f	1	0.437676811044029	-1.13668783090332	AI2	Clara	1.08915027921616
aft	3	outgroup	playback	0.00555556	AI2	Clara	f	1	0.437676811044029	-0.906561577865546	AI2	Clara	1.08915027921616
aft	3	outgroup	playback	0.0194444	AI2	Clara	f	1	0.437676811044029	1.39470095251223	AI2	Clara	1.08915027921616
aft	3	outgroup	playback	0.0208333	AI2	Clara	f	1	0.437676811044029	1.62482720554999	AI2	Clara	1.08915027921616
morn	4	outgroup	playback	0.0125	AI1	NyotaAI	m	1	1.35135672685594	0.244069687323337	AI1	NyotaAI	1.08915027921616
morn	4	outgroup	playback	0.0138889	AI1	NyotaAI	m	1	1.35135672685594	0.474195940361116	AI1	NyotaAI	1.08915027921616
morn	4	outgroup	playback	0.0166667	AI1	NyotaAI	m	1	1.35135672685594	0.934448446436674	AI1	NyotaAI	1.08915027921616
morn	4	outgroup	playback	0.0208333	AI1	NyotaAI	m	1	1.35135672685594	1.62482720554999	AI1	NyotaAI	1.08915027921616
morn	4	outgroup	playback	0.00972222	AI1	Teco	m	0	1.35135672685594	-0.216182818752217	AI1	Teco	1.08915027921616
morn	4	outgroup	playback	0.0125	AI1	Teco	m	1	1.35135672685594	0.244069687323337	AI1	Teco	1.08915027921616
morn	4	outgroup	playback	0.0166667	AI1	Teco	m	1	1.35135672685594	0.934448446436674	AI1	Teco	1.08915027921616
morn	4	outgroup	playback	0.00138889	AI1	Elikya	f	0	1.35135672685594	-1.59694033697888	AI1	Elikya	1.08915027921616
morn	4	outgroup	playback	0.00277778	AI1	Elikya	f	0	1.35135672685594	-1.3668140839411	AI1	Elikya	1.08915027921616
morn	4	outgroup	playback	0.00416667	AI1	Elikya	f	0	1.35135672685594	-1.13668783090332	AI1	Elikya	1.08915027921616
morn	4	outgroup	playback	0.00555556	AI1	Elikya	f	0	1.35135672685594	-0.906561577865546	AI1	Elikya	1.08915027921616
morn	4	outgroup	playback	0.00694444	AI1	Elikya	f	0	1.35135672685594	-0.676435324827769	AI1	Elikya	1.08915027921616
morn	4	outgroup	playback	0.00833333	AI1	Elikya	f	0	1.35135672685594	-0.446309071789994	AI1	Elikya	1.08915027921616
morn	4	outgroup	playback	0.00972222	AI1	Elikya	f	0	1.35135672685594	-0.216182818752217	AI1	Elikya	1.08915027921616
morn	4	outgroup	playback	0.0111111	AI1	Elikya	f	0	1.35135672685594	0.0139434342855585	AI1	Elikya	1.08915027921616
morn	4	outgroup	playback	0.0125	AI1	Elikya	f	1	1.35135672685594	0.244069687323337	AI1	Elikya	1.08915027921616
morn	4	outgroup	playback	0.0138889	AI1	Elikya	f	1	1.35135672685594	0.474195940361116	AI1	Elikya	1.08915027921616
morn	4	outgroup	playback	0.00555556	AI2	Kanzi	m	1	1.35135672685594	-0.906561577865546	AI2	Kanzi	1.08915027921616
morn	4	outgroup	playback	0.00694444	AI2	Kanzi	m	1	1.35135672685594	-0.676435324827769	AI2	Kanzi	1.08915027921616
morn	4	outgroup	playback	0.00833333	AI2	Kanzi	m	1	1.35135672685594	-0.446309071789994	AI2	Kanzi	1.08915027921616
morn	4	outgroup	playback	0.00972222	AI2	Kanzi	m	1	1.35135672685594	-0.216182818752217	AI2	Kanzi	1.08915027921616
morn	4	outgroup	playback	0.0111111	AI2	Kanzi	m	0	1.35135672685594	0.0139434342855585	AI2	Kanzi	1.08915027921616
morn	4	outgroup	playback	0.0125	AI2	Kanzi	m	0	1.35135672685594	0.244069687323337	AI2	Kanzi	1.08915027921616
morn	4	outgroup	playback	0.0138889	AI2	Kanzi	m	1	1.35135672685594	0.474195940361116	AI2	Kanzi	1.08915027921616
morn	4	outgroup	playback	0.0152778	AI2	Kanzi	m	0	1.35135672685594	0.704322193398895	AI2	Kanzi	1.08915027921616
morn	4	outgroup	playback	0.0166667	AI2	Kanzi	m	0	1.35135672685594	0.934448446436674	AI2	Kanzi	1.08915027921616
morn	4	outgroup	playback	0.0180556	AI2	Kanzi	m	0	1.35135672685594	1.16457469947445	AI2	Kanzi	1.08915027921616
morn	4	outgroup	playback	0.0194444	AI2	Kanzi	m	0	1.35135672685594	1.39470095251223	AI2	Kanzi	1.08915027921616
morn	4	outgroup	playback	0.0208333	AI2	Kanzi	m	0	1.35135672685594	1.62482720554999	AI2	Kanzi	1.08915027921616
morn	4	outgroup	playback	0.00138889	AI2	Maisha	m	0	1.35135672685594	-1.59694033697888	AI2	Maisha	1.08915027921616
morn	4	outgroup	playback	0.00277778	AI2	Maisha	m	1	1.35135672685594	-1.3668140839411	AI2	Maisha	1.08915027921616
morn	4	outgroup	playback	0.00416667	AI2	Maisha	m	1	1.35135672685594	-1.13668783090332	AI2	Maisha	1.08915027921616
morn	4	outgroup	playback	0.00694444	AI2	Maisha	m	1	1.35135672685594	-0.676435324827769	AI2	Maisha	1.08915027921616
morn	4	outgroup	playback	0.0111111	AI2	Maisha	m	0	1.35135672685594	0.0139434342855585	AI2	Maisha	1.08915027921616
morn	4	outgroup	playback	0.0125	AI2	Maisha	m	0	1.35135672685594	0.244069687323337	AI2	Maisha	1.08915027921616
morn	4	outgroup	playback	0.0138889	AI2	Maisha	m	1	1.35135672685594	0.474195940361116	AI2	Maisha	1.08915027921616
morn	4	outgroup	playback	0.0152778	AI2	Maisha	m	1	1.35135672685594	0.704322193398895	AI2	Maisha	1.08915027921616
morn	4	outgroup	playback	0.0166667	AI2	Maisha	m	1	1.35135672685594	0.934448446436674	AI2	Maisha	1.08915027921616
morn	4	outgroup	playback	0.0180556	AI2	Maisha	m	1	1.35135672685594	1.16457469947445	AI2	Maisha	1.08915027921616
morn	4	outgroup	playback	0.0194444	AI2	Maisha	m	1	1.35135672685594	1.39470095251223	AI2	Maisha	1.08915027921616
morn	4	outgroup	playback	0.0208333	AI2	Maisha	m	0	1.35135672685594	1.62482720554999	AI2	Maisha	1.08915027921616
morn	4	outgroup	playback	0.00277778	AI2	Mali	f	1	1.35135672685594	-1.3668140839411	AI2	Mali	1.08915027921616
morn	4	outgroup	playback	0.00416667	AI2	Mali	f	1	1.35135672685594	-1.13668783090332	AI2	Mali	1.08915027921616
morn	4	outgroup	playback	0.00555556	AI2	Mali	f	1	1.35135672685594	-0.906561577865546	AI2	Mali	1.08915027921616
morn	4	outgroup	playback	0.00694444	AI2	Mali	f	1	1.35135672685594	-0.676435324827769	AI2	Mali	1.08915027921616
morn	4	outgroup	playback	0.00833333	AI2	Mali	f	1	1.35135672685594	-0.446309071789994	AI2	Mali	1.08915027921616
morn	4	outgroup	playback	0.00972222	AI2	Mali	f	1	1.35135672685594	-0.216182818752217	AI2	Mali	1.08915027921616
morn	4	outgroup	playback	0.0111111	AI2	Mali	f	0	1.35135672685594	0.0139434342855585	AI2	Mali	1.08915027921616
morn	4	outgroup	playback	0.0125	AI2	Mali	f	0	1.35135672685594	0.244069687323337	AI2	Mali	1.08915027921616
morn	4	outgroup	playback	0.0138889	AI2	Mali	f	1	1.35135672685594	0.474195940361116	AI2	Mali	1.08915027921616
morn	4	outgroup	playback	0.0166667	AI2	Mali	f	1	1.35135672685594	0.934448446436674	AI2	Mali	1.08915027921616
morn	4	outgroup	playback	0.0180556	AI2	Mali	f	1	1.35135672685594	1.16457469947445	AI2	Mali	1.08915027921616
morn	4	outgroup	playback	0.00277778	AI2	Clara	f	1	1.35135672685594	-1.3668140839411	AI2	Clara	1.08915027921616
morn	4	outgroup	playback	0.00972222	AI2	Clara	f	1	1.35135672685594	-0.216182818752217	AI2	Clara	1.08915027921616
morn	4	outgroup	playback	0.0111111	AI2	Clara	f	0	1.35135672685594	0.0139434342855585	AI2	Clara	1.08915027921616
morn	4	outgroup	playback	0.0125	AI2	Clara	f	0	1.35135672685594	0.244069687323337	AI2	Clara	1.08915027921616
morn	4	outgroup	playback	0.0180556	AI2	Clara	f	1	1.35135672685594	1.16457469947445	AI2	Clara	1.08915027921616
aft	4	control	playback	0.00138889	AI1	Teco	m	0	1.35135672685594	-1.59694033697888	AI1	Teco	-0.917671466171628
aft	4	control	playback	0.00277778	AI1	Teco	m	1	1.35135672685594	-1.3668140839411	AI1	Teco	-0.917671466171628
aft	4	control	playback	0.00694444	AI1	Teco	m	1	1.35135672685594	-0.676435324827769	AI1	Teco	-0.917671466171628
aft	4	control	playback	0.00972222	AI1	Teco	m	1	1.35135672685594	-0.216182818752217	AI1	Teco	-0.917671466171628
aft	4	control	playback	0.0111111	AI1	Teco	m	1	1.35135672685594	0.0139434342855585	AI1	Teco	-0.917671466171628
aft	4	control	playback	0.0125	AI1	Teco	m	0	1.35135672685594	0.244069687323337	AI1	Teco	-0.917671466171628
aft	4	control	playback	0.0138889	AI1	Teco	m	0	1.35135672685594	0.474195940361116	AI1	Teco	-0.917671466171628
aft	4	control	playback	0.0152778	AI1	Teco	m	0	1.35135672685594	0.704322193398895	AI1	Teco	-0.917671466171628
aft	4	control	playback	0.0166667	AI1	Teco	m	0	1.35135672685594	0.934448446436674	AI1	Teco	-0.917671466171628
aft	4	control	playback	0.0180556	AI1	Teco	m	0	1.35135672685594	1.16457469947445	AI1	Teco	-0.917671466171628
aft	4	control	playback	0.00138889	AI2	Kanzi	m	0	1.35135672685594	-1.59694033697888	AI2	Kanzi	-0.917671466171628
aft	4	control	playback	0.00277778	AI2	Kanzi	m	0	1.35135672685594	-1.3668140839411	AI2	Kanzi	-0.917671466171628
aft	4	control	playback	0.00416667	AI2	Kanzi	m	0	1.35135672685594	-1.13668783090332	AI2	Kanzi	-0.917671466171628
aft	4	control	playback	0.00555556	AI2	Kanzi	m	0	1.35135672685594	-0.906561577865546	AI2	Kanzi	-0.917671466171628
aft	4	control	playback	0.00694444	AI2	Kanzi	m	0	1.35135672685594	-0.676435324827769	AI2	Kanzi	-0.917671466171628
aft	4	control	playback	0.00833333	AI2	Kanzi	m	0	1.35135672685594	-0.446309071789994	AI2	Kanzi	-0.917671466171628
aft	4	control	playback	0.00972222	AI2	Kanzi	m	0	1.35135672685594	-0.216182818752217	AI2	Kanzi	-0.917671466171628
aft	4	control	playback	0.0111111	AI2	Kanzi	m	0	1.35135672685594	0.0139434342855585	AI2	Kanzi	-0.917671466171628
aft	4	control	playback	0.0125	AI2	Kanzi	m	0	1.35135672685594	0.244069687323337	AI2	Kanzi	-0.917671466171628
aft	4	control	playback	0.0138889	AI2	Kanzi	m	1	1.35135672685594	0.474195940361116	AI2	Kanzi	-0.917671466171628
aft	4	control	playback	0.0194444	AI2	Kanzi	m	1	1.35135672685594	1.39470095251223	AI2	Kanzi	-0.917671466171628
aft	4	control	playback	0.0208333	AI2	Kanzi	m	1	1.35135672685594	1.62482720554999	AI2	Kanzi	-0.917671466171628
aft	4	control	playback	0.00138889	AI2	Maisha	m	0	1.35135672685594	-1.59694033697888	AI2	Maisha	-0.917671466171628
aft	4	control	playback	0.00277778	AI2	Maisha	m	0	1.35135672685594	-1.3668140839411	AI2	Maisha	-0.917671466171628
aft	4	control	playback	0.00416667	AI2	Maisha	m	0	1.35135672685594	-1.13668783090332	AI2	Maisha	-0.917671466171628
aft	4	control	playback	0.00555556	AI2	Maisha	m	0	1.35135672685594	-0.906561577865546	AI2	Maisha	-0.917671466171628
aft	4	control	playback	0.00833333	AI2	Maisha	m	0	1.35135672685594	-0.446309071789994	AI2	Maisha	-0.917671466171628
aft	4	control	playback	0.00972222	AI2	Maisha	m	0	1.35135672685594	-0.216182818752217	AI2	Maisha	-0.917671466171628
aft	4	control	playback	0.0111111	AI2	Maisha	m	0	1.35135672685594	0.0139434342855585	AI2	Maisha	-0.917671466171628
aft	4	control	playback	0.0125	AI2	Maisha	m	0	1.35135672685594	0.244069687323337	AI2	Maisha	-0.917671466171628
aft	4	control	playback	0.0138889	AI2	Maisha	m	1	1.35135672685594	0.474195940361116	AI2	Maisha	-0.917671466171628
aft	4	control	playback	0.0152778	AI2	Maisha	m	1	1.35135672685594	0.704322193398895	AI2	Maisha	-0.917671466171628
aft	4	control	playback	0.0166667	AI2	Maisha	m	1	1.35135672685594	0.934448446436674	AI2	Maisha	-0.917671466171628
aft	4	control	playback	0.0180556	AI2	Maisha	m	1	1.35135672685594	1.16457469947445	AI2	Maisha	-0.917671466171628
aft	4	control	playback	0.0194444	AI2	Maisha	m	1	1.35135672685594	1.39470095251223	AI2	Maisha	-0.917671466171628
aft	4	control	playback	0.0208333	AI2	Maisha	m	1	1.35135672685594	1.62482720554999	AI2	Maisha	-0.917671466171628
aft	4	control	playback	0.00138889	AI2	Mali	f	1	1.35135672685594	-1.59694033697888	AI2	Mali	-0.917671466171628
aft	4	control	playback	0.00277778	AI2	Mali	f	1	1.35135672685594	-1.3668140839411	AI2	Mali	-0.917671466171628
aft	4	control	playback	0.00416667	AI2	Mali	f	0	1.35135672685594	-1.13668783090332	AI2	Mali	-0.917671466171628
aft	4	control	playback	0.00555556	AI2	Mali	f	0	1.35135672685594	-0.906561577865546	AI2	Mali	-0.917671466171628
aft	4	control	playback	0.00694444	AI2	Mali	f	0	1.35135672685594	-0.676435324827769	AI2	Mali	-0.917671466171628
aft	4	control	playback	0.00833333	AI2	Mali	f	1	1.35135672685594	-0.446309071789994	AI2	Mali	-0.917671466171628
aft	4	control	playback	0.00972222	AI2	Mali	f	1	1.35135672685594	-0.216182818752217	AI2	Mali	-0.917671466171628
aft	4	control	playback	0.0111111	AI2	Mali	f	1	1.35135672685594	0.0139434342855585	AI2	Mali	-0.917671466171628
aft	4	control	playback	0.0138889	AI2	Mali	f	0	1.35135672685594	0.474195940361116	AI2	Mali	-0.917671466171628
aft	4	control	playback	0.0152778	AI2	Mali	f	0	1.35135672685594	0.704322193398895	AI2	Mali	-0.917671466171628
aft	4	control	playback	0.0166667	AI2	Mali	f	1	1.35135672685594	0.934448446436674	AI2	Mali	-0.917671466171628
aft	4	control	playback	0.0194444	AI2	Mali	f	0	1.35135672685594	1.39470095251223	AI2	Mali	-0.917671466171628
aft	4	control	playback	0.0208333	AI2	Mali	f	1	1.35135672685594	1.62482720554999	AI2	Mali	-0.917671466171628
aft	4	control	playback	0.00138889	AI2	Clara	f	0	1.35135672685594	-1.59694033697888	AI2	Clara	-0.917671466171628
aft	4	control	playback	0.00277778	AI2	Clara	f	0	1.35135672685594	-1.3668140839411	AI2	Clara	-0.917671466171628
aft	4	control	playback	0.00416667	AI2	Clara	f	1	1.35135672685594	-1.13668783090332	AI2	Clara	-0.917671466171628
aft	4	control	playback	0.00555556	AI2	Clara	f	0	1.35135672685594	-0.906561577865546	AI2	Clara	-0.917671466171628
aft	4	control	playback	0.0138889	AI2	Clara	f	1	1.35135672685594	0.474195940361116	AI2	Clara	-0.917671466171628
aft	4	control	playback	0.0194444	AI2	Clara	f	0	1.35135672685594	1.39470095251223	AI2	Clara	-0.917671466171628
aft	4	control	playback	0.0208333	AI2	Clara	f	0	1.35135672685594	1.62482720554999	AI2	Clara	-0.917671466171628
morn	1	outgroup	playback	0.00138889	KS1	Ikela	f	0	-1.3896830205798	-1.59694033697888	KS1	Ikela	1.08915027921616
morn	1	outgroup	playback	0.00277778	KS1	Ikela	f	0	-1.3896830205798	-1.3668140839411	KS1	Ikela	1.08915027921616
morn	1	outgroup	playback	0.00416667	KS1	Ikela	f	0	-1.3896830205798	-1.13668783090332	KS1	Ikela	1.08915027921616
morn	1	outgroup	playback	0.00138889	KS1	Lenore	f	1	-1.3896830205798	-1.59694033697888	KS1	Lenore	1.08915027921616
morn	1	outgroup	playback	0.00277778	KS1	Lenore	f	1	-1.3896830205798	-1.3668140839411	KS1	Lenore	1.08915027921616
morn	1	outgroup	playback	0.00416667	KS1	Lenore	f	1	-1.3896830205798	-1.13668783090332	KS1	Lenore	1.08915027921616
morn	1	outgroup	playback	0.00138889	KS1	Lolita	f	1	-1.3896830205798	-1.59694033697888	KS1	Lolita	1.08915027921616
morn	1	outgroup	playback	0.00277778	KS1	Lolita	f	1	-1.3896830205798	-1.3668140839411	KS1	Lolita	1.08915027921616
aft	1	control	playback	0.0208333	KS1	Ikela	f	0	-1.3896830205798	1.62482720554999	KS1	Ikela	-0.917671466171628
aft	1	control	playback	0.0208333	KS1	Lenore	f	1	-1.3896830205798	1.62482720554999	KS1	Lenore	-0.917671466171628
aft	1	control	playback	0.00138889	KS1	Lolita	f	1	-1.3896830205798	-1.59694033697888	KS1	Lolita	-0.917671466171628
aft	1	control	playback	0.00277778	KS1	Lolita	f	1	-1.3896830205798	-1.3668140839411	KS1	Lolita	-0.917671466171628
aft	1	control	playback	0.0125	KS1	Lolita	f	0	-1.3896830205798	0.244069687323337	KS1	Lolita	-0.917671466171628
aft	1	control	playback	0.0138889	KS1	Lolita	f	0	-1.3896830205798	0.474195940361116	KS1	Lolita	-0.917671466171628
aft	1	control	playback	0.0152778	KS1	Lolita	f	0	-1.3896830205798	0.704322193398895	KS1	Lolita	-0.917671466171628
aft	1	control	playback	0.0166667	KS1	Lolita	f	0	-1.3896830205798	0.934448446436674	KS1	Lolita	-0.917671466171628
aft	1	control	playback	0.0180556	KS1	Lolita	f	0	-1.3896830205798	1.16457469947445	KS1	Lolita	-0.917671466171628
aft	1	control	playback	0.0194444	KS1	Lolita	f	0	-1.3896830205798	1.39470095251223	KS1	Lolita	-0.917671466171628
aft	1	control	playback	0.0208333	KS1	Lolita	f	0	-1.3896830205798	1.62482720554999	KS1	Lolita	-0.917671466171628
morn	1	outgroup	playback	0.00138889	KS2	Junior	m	1	-1.3896830205798	-1.59694033697888	KS2	Junior	1.08915027921616
morn	1	outgroup	playback	0.00277778	KS2	Junior	m	1	-1.3896830205798	-1.3668140839411	KS2	Junior	1.08915027921616
morn	1	outgroup	playback	0.00138889	KS2	Louise	f	0	-1.3896830205798	-1.59694033697888	KS2	Louise	1.08915027921616
morn	1	outgroup	playback	0.00277778	KS2	Louise	f	1	-1.3896830205798	-1.3668140839411	KS2	Louise	1.08915027921616
morn	1	outgroup	playback	0.0194444	KS2	Vijay	m	1	-1.3896830205798	1.39470095251223	KS2	Vijay	1.08915027921616
morn	1	outgroup	playback	0.0208333	KS2	Vijay	m	1	-1.3896830205798	1.62482720554999	KS2	Vijay	1.08915027921616
aft	1	control	playback	0.00138889	KS2	Vijay	m	1	-1.3896830205798	-1.59694033697888	KS2	Vijay	-0.917671466171628
aft	1	control	playback	0.00277778	KS2	Vijay	m	1	-1.3896830205798	-1.3668140839411	KS2	Vijay	-0.917671466171628
morn	2	control	playback	0.00277778	KS1	Ikela	f	0	-0.476003104767885	-1.3668140839411	KS1	Ikela	-0.917671466171628
morn	2	control	playback	0.00416667	KS1	Ikela	f	0	-0.476003104767885	-1.13668783090332	KS1	Ikela	-0.917671466171628
morn	2	control	playback	0.00555556	KS1	Ikela	f	0	-0.476003104767885	-0.906561577865546	KS1	Ikela	-0.917671466171628
morn	2	control	playback	0.00416667	KS1	Lenore	f	1	-0.476003104767885	-1.13668783090332	KS1	Lenore	-0.917671466171628
morn	2	control	playback	0.00555556	KS1	Lenore	f	1	-0.476003104767885	-0.906561577865546	KS1	Lenore	-0.917671466171628
morn	2	control	playback	0.0138889	KS1	Lenore	f	1	-0.476003104767885	0.474195940361116	KS1	Lenore	-0.917671466171628
morn	2	control	playback	0.00138889	KS1	Lolita	f	0	-0.476003104767885	-1.59694033697888	KS1	Lolita	-0.917671466171628
morn	2	control	playback	0.00277778	KS1	Lolita	f	0	-0.476003104767885	-1.3668140839411	KS1	Lolita	-0.917671466171628
morn	2	control	playback	0.00416667	KS1	Lolita	f	0	-0.476003104767885	-1.13668783090332	KS1	Lolita	-0.917671466171628
morn	2	control	playback	0.00555556	KS1	Lolita	f	0	-0.476003104767885	-0.906561577865546	KS1	Lolita	-0.917671466171628
aft	2	outgroup	playback	0.00416667	KS1	Ikela	f	1	-0.476003104767885	-1.13668783090332	KS1	Ikela	1.08915027921616
aft	2	outgroup	playback	0.00416667	KS1	Lenore	f	1	-0.476003104767885	-1.13668783090332	KS1	Lenore	1.08915027921616
aft	2	outgroup	playback	0.00416667	KS1	Lolita	f	1	-0.476003104767885	-1.13668783090332	KS1	Lolita	1.08915027921616
aft	2	outgroup	playback	0.00972222	KS1	Lolita	f	0	-0.476003104767885	-0.216182818752217	KS1	Lolita	1.08915027921616
aft	2	outgroup	playback	0.0125	KS1	Lolita	f	0	-0.476003104767885	0.244069687323337	KS1	Lolita	1.08915027921616
aft	2	outgroup	playback	0.0138889	KS1	Lolita	f	0	-0.476003104767885	0.474195940361116	KS1	Lolita	1.08915027921616
aft	2	outgroup	playback	0.0152778	KS1	Lolita	f	0	-0.476003104767885	0.704322193398895	KS1	Lolita	1.08915027921616
aft	2	outgroup	playback	0.0166667	KS1	Lolita	f	0	-0.476003104767885	0.934448446436674	KS1	Lolita	1.08915027921616
aft	2	outgroup	playback	0.0180556	KS1	Lolita	f	0	-0.476003104767885	1.16457469947445	KS1	Lolita	1.08915027921616
morn	2	control	playback	0.0208333	KS2	Junior	m	1	-0.476003104767885	1.62482720554999	KS2	Junior	-0.917671466171628
morn	2	control	playback	0.0208333	KS2	Louise	f	1	-0.476003104767885	1.62482720554999	KS2	Louise	-0.917671466171628
morn	2	control	playback	0.00138889	KS2	Vijay	m	1	-0.476003104767885	-1.59694033697888	KS2	Vijay	-0.917671466171628
morn	2	control	playback	0.00277778	KS2	Vijay	m	1	-0.476003104767885	-1.3668140839411	KS2	Vijay	-0.917671466171628
morn	2	control	playback	0.00416667	KS2	Vijay	m	1	-0.476003104767885	-1.13668783090332	KS2	Vijay	-0.917671466171628
morn	2	control	playback	0.00555556	KS2	Vijay	m	1	-0.476003104767885	-0.906561577865546	KS2	Vijay	-0.917671466171628
morn	2	control	playback	0.00694444	KS2	Vijay	m	1	-0.476003104767885	-0.676435324827769	KS2	Vijay	-0.917671466171628
morn	2	control	playback	0.00972222	KS2	Vijay	m	1	-0.476003104767885	-0.216182818752217	KS2	Vijay	-0.917671466171628
morn	2	control	playback	0.0138889	KS2	Vijay	m	1	-0.476003104767885	0.474195940361116	KS2	Vijay	-0.917671466171628
morn	2	control	playback	0.0194444	KS2	Vijay	m	1	-0.476003104767885	1.39470095251223	KS2	Vijay	-0.917671466171628
morn	2	control	playback	0.0208333	KS2	Vijay	m	1	-0.476003104767885	1.62482720554999	KS2	Vijay	-0.917671466171628
aft	2	outgroup	playback	0.00138889	KS2	Junior	m	1	-0.476003104767885	-1.59694033697888	KS2	Junior	1.08915027921616
aft	2	outgroup	playback	0.0194444	KS2	Junior	m	1	-0.476003104767885	1.39470095251223	KS2	Junior	1.08915027921616
aft	2	outgroup	playback	0.0208333	KS2	Junior	m	1	-0.476003104767885	1.62482720554999	KS2	Junior	1.08915027921616
aft	2	outgroup	playback	0.0194444	KS2	Louise	f	1	-0.476003104767885	1.39470095251223	KS2	Louise	1.08915027921616
aft	2	outgroup	playback	0.0208333	KS2	Louise	f	1	-0.476003104767885	1.62482720554999	KS2	Louise	1.08915027921616
aft	2	outgroup	playback	0.00555556	KS2	Vijay	m	1	-0.476003104767885	-0.906561577865546	KS2	Vijay	1.08915027921616
aft	2	outgroup	playback	0.0208333	KS2	Vijay	m	1	-0.476003104767885	1.62482720554999	KS2	Vijay	1.08915027921616
morn	3	control	playback	0.00277778	KS1	Ikela	f	1	0.437676811044029	-1.3668140839411	KS1	Ikela	-0.917671466171628
morn	3	control	playback	0.00416667	KS1	Ikela	f	0	0.437676811044029	-1.13668783090332	KS1	Ikela	-0.917671466171628
morn	3	control	playback	0.00555556	KS1	Ikela	f	0	0.437676811044029	-0.906561577865546	KS1	Ikela	-0.917671466171628
morn	3	control	playback	0.00694444	KS1	Ikela	f	0	0.437676811044029	-0.676435324827769	KS1	Ikela	-0.917671466171628
morn	3	control	playback	0.00833333	KS1	Ikela	f	0	0.437676811044029	-0.446309071789994	KS1	Ikela	-0.917671466171628
morn	3	control	playback	0.00972222	KS1	Ikela	f	0	0.437676811044029	-0.216182818752217	KS1	Ikela	-0.917671466171628
morn	3	control	playback	0.0111111	KS1	Ikela	f	0	0.437676811044029	0.0139434342855585	KS1	Ikela	-0.917671466171628
morn	3	control	playback	0.0125	KS1	Ikela	f	0	0.437676811044029	0.244069687323337	KS1	Ikela	-0.917671466171628
morn	3	control	playback	0.0138889	KS1	Ikela	f	0	0.437676811044029	0.474195940361116	KS1	Ikela	-0.917671466171628
morn	3	control	playback	0.0152778	KS1	Ikela	f	0	0.437676811044029	0.704322193398895	KS1	Ikela	-0.917671466171628
morn	3	control	playback	0.0166667	KS1	Ikela	f	0	0.437676811044029	0.934448446436674	KS1	Ikela	-0.917671466171628
morn	3	control	playback	0.0180556	KS1	Ikela	f	0	0.437676811044029	1.16457469947445	KS1	Ikela	-0.917671466171628
morn	3	control	playback	0.0194444	KS1	Ikela	f	0	0.437676811044029	1.39470095251223	KS1	Ikela	-0.917671466171628
morn	3	control	playback	0.0208333	KS1	Ikela	f	0	0.437676811044029	1.62482720554999	KS1	Ikela	-0.917671466171628
morn	3	control	playback	0.00138889	KS1	Lenore	f	0	0.437676811044029	-1.59694033697888	KS1	Lenore	-0.917671466171628
morn	3	control	playback	0.00277778	KS1	Lenore	f	0	0.437676811044029	-1.3668140839411	KS1	Lenore	-0.917671466171628
morn	3	control	playback	0.00416667	KS1	Lenore	f	0	0.437676811044029	-1.13668783090332	KS1	Lenore	-0.917671466171628
morn	3	control	playback	0.00555556	KS1	Lenore	f	0	0.437676811044029	-0.906561577865546	KS1	Lenore	-0.917671466171628
morn	3	control	playback	0.00694444	KS1	Lenore	f	0	0.437676811044029	-0.676435324827769	KS1	Lenore	-0.917671466171628
morn	3	control	playback	0.00833333	KS1	Lenore	f	0	0.437676811044029	-0.446309071789994	KS1	Lenore	-0.917671466171628
morn	3	control	playback	0.00972222	KS1	Lenore	f	0	0.437676811044029	-0.216182818752217	KS1	Lenore	-0.917671466171628
morn	3	control	playback	0.0111111	KS1	Lenore	f	0	0.437676811044029	0.0139434342855585	KS1	Lenore	-0.917671466171628
morn	3	control	playback	0.0125	KS1	Lenore	f	0	0.437676811044029	0.244069687323337	KS1	Lenore	-0.917671466171628
morn	3	control	playback	0.0138889	KS1	Lenore	f	0	0.437676811044029	0.474195940361116	KS1	Lenore	-0.917671466171628
morn	3	control	playback	0.0166667	KS1	Lenore	f	0	0.437676811044029	0.934448446436674	KS1	Lenore	-0.917671466171628
morn	3	control	playback	0.0180556	KS1	Lenore	f	0	0.437676811044029	1.16457469947445	KS1	Lenore	-0.917671466171628
morn	3	control	playback	0.0194444	KS1	Lenore	f	0	0.437676811044029	1.39470095251223	KS1	Lenore	-0.917671466171628
morn	3	control	playback	0.0208333	KS1	Lenore	f	0	0.437676811044029	1.62482720554999	KS1	Lenore	-0.917671466171628
morn	3	control	playback	0.00138889	KS1	Lolita	f	1	0.437676811044029	-1.59694033697888	KS1	Lolita	-0.917671466171628
morn	3	control	playback	0.00277778	KS1	Lolita	f	1	0.437676811044029	-1.3668140839411	KS1	Lolita	-0.917671466171628
morn	3	control	playback	0.00416667	KS1	Lolita	f	1	0.437676811044029	-1.13668783090332	KS1	Lolita	-0.917671466171628
morn	3	control	playback	0.00555556	KS1	Lolita	f	1	0.437676811044029	-0.906561577865546	KS1	Lolita	-0.917671466171628
morn	3	control	playback	0.00694444	KS1	Lolita	f	0	0.437676811044029	-0.676435324827769	KS1	Lolita	-0.917671466171628
morn	3	control	playback	0.00833333	KS1	Lolita	f	0	0.437676811044029	-0.446309071789994	KS1	Lolita	-0.917671466171628
morn	3	control	playback	0.00972222	KS1	Lolita	f	0	0.437676811044029	-0.216182818752217	KS1	Lolita	-0.917671466171628
morn	3	control	playback	0.0111111	KS1	Lolita	f	0	0.437676811044029	0.0139434342855585	KS1	Lolita	-0.917671466171628
morn	3	control	playback	0.0125	KS1	Lolita	f	0	0.437676811044029	0.244069687323337	KS1	Lolita	-0.917671466171628
morn	3	control	playback	0.0138889	KS1	Lolita	f	0	0.437676811044029	0.474195940361116	KS1	Lolita	-0.917671466171628
morn	3	control	playback	0.0152778	KS1	Lolita	f	0	0.437676811044029	0.704322193398895	KS1	Lolita	-0.917671466171628
morn	3	control	playback	0.0166667	KS1	Lolita	f	0	0.437676811044029	0.934448446436674	KS1	Lolita	-0.917671466171628
morn	3	control	playback	0.0180556	KS1	Lolita	f	0	0.437676811044029	1.16457469947445	KS1	Lolita	-0.917671466171628
morn	3	control	playback	0.0194444	KS1	Lolita	f	0	0.437676811044029	1.39470095251223	KS1	Lolita	-0.917671466171628
morn	3	control	playback	0.0208333	KS1	Lolita	f	0	0.437676811044029	1.62482720554999	KS1	Lolita	-0.917671466171628
aft	3	outgroup	playback	0.00138889	KS1	Ikela	f	0	0.437676811044029	-1.59694033697888	KS1	Ikela	1.08915027921616
aft	3	outgroup	playback	0.00277778	KS1	Ikela	f	0	0.437676811044029	-1.3668140839411	KS1	Ikela	1.08915027921616
aft	3	outgroup	playback	0.00416667	KS1	Ikela	f	0	0.437676811044029	-1.13668783090332	KS1	Ikela	1.08915027921616
aft	3	outgroup	playback	0.00555556	KS1	Ikela	f	0	0.437676811044029	-0.906561577865546	KS1	Ikela	1.08915027921616
aft	3	outgroup	playback	0.00694444	KS1	Ikela	f	0	0.437676811044029	-0.676435324827769	KS1	Ikela	1.08915027921616
aft	3	outgroup	playback	0.00833333	KS1	Ikela	f	0	0.437676811044029	-0.446309071789994	KS1	Ikela	1.08915027921616
aft	3	outgroup	playback	0.00972222	KS1	Ikela	f	0	0.437676811044029	-0.216182818752217	KS1	Ikela	1.08915027921616
aft	3	outgroup	playback	0.0111111	KS1	Ikela	f	0	0.437676811044029	0.0139434342855585	KS1	Ikela	1.08915027921616
aft	3	outgroup	playback	0.0125	KS1	Ikela	f	0	0.437676811044029	0.244069687323337	KS1	Ikela	1.08915027921616
aft	3	outgroup	playback	0.0138889	KS1	Ikela	f	0	0.437676811044029	0.474195940361116	KS1	Ikela	1.08915027921616
aft	3	outgroup	playback	0.0152778	KS1	Ikela	f	0	0.437676811044029	0.704322193398895	KS1	Ikela	1.08915027921616
aft	3	outgroup	playback	0.0166667	KS1	Ikela	f	0	0.437676811044029	0.934448446436674	KS1	Ikela	1.08915027921616
aft	3	outgroup	playback	0.0180556	KS1	Ikela	f	0	0.437676811044029	1.16457469947445	KS1	Ikela	1.08915027921616
aft	3	outgroup	playback	0.0194444	KS1	Ikela	f	0	0.437676811044029	1.39470095251223	KS1	Ikela	1.08915027921616
aft	3	outgroup	playback	0.0208333	KS1	Ikela	f	0	0.437676811044029	1.62482720554999	KS1	Ikela	1.08915027921616
aft	3	outgroup	playback	0.00277778	KS1	Lenore	f	1	0.437676811044029	-1.3668140839411	KS1	Lenore	1.08915027921616
aft	3	outgroup	playback	0.00416667	KS1	Lenore	f	0	0.437676811044029	-1.13668783090332	KS1	Lenore	1.08915027921616
aft	3	outgroup	playback	0.00555556	KS1	Lenore	f	0	0.437676811044029	-0.906561577865546	KS1	Lenore	1.08915027921616
aft	3	outgroup	playback	0.00833333	KS1	Lenore	f	0	0.437676811044029	-0.446309071789994	KS1	Lenore	1.08915027921616
aft	3	outgroup	playback	0.00972222	KS1	Lenore	f	0	0.437676811044029	-0.216182818752217	KS1	Lenore	1.08915027921616
aft	3	outgroup	playback	0.0111111	KS1	Lenore	f	0	0.437676811044029	0.0139434342855585	KS1	Lenore	1.08915027921616
aft	3	outgroup	playback	0.0125	KS1	Lenore	f	0	0.437676811044029	0.244069687323337	KS1	Lenore	1.08915027921616
aft	3	outgroup	playback	0.0138889	KS1	Lenore	f	0	0.437676811044029	0.474195940361116	KS1	Lenore	1.08915027921616
aft	3	outgroup	playback	0.0152778	KS1	Lenore	f	0	0.437676811044029	0.704322193398895	KS1	Lenore	1.08915027921616
aft	3	outgroup	playback	0.0166667	KS1	Lenore	f	0	0.437676811044029	0.934448446436674	KS1	Lenore	1.08915027921616
aft	3	outgroup	playback	0.0180556	KS1	Lenore	f	0	0.437676811044029	1.16457469947445	KS1	Lenore	1.08915027921616
aft	3	outgroup	playback	0.0194444	KS1	Lenore	f	0	0.437676811044029	1.39470095251223	KS1	Lenore	1.08915027921616
aft	3	outgroup	playback	0.0208333	KS1	Lenore	f	1	0.437676811044029	1.62482720554999	KS1	Lenore	1.08915027921616
aft	3	outgroup	playback	0.00138889	KS1	Lolita	f	0	0.437676811044029	-1.59694033697888	KS1	Lolita	1.08915027921616
aft	3	outgroup	playback	0.00277778	KS1	Lolita	f	0	0.437676811044029	-1.3668140839411	KS1	Lolita	1.08915027921616
aft	3	outgroup	playback	0.00416667	KS1	Lolita	f	0	0.437676811044029	-1.13668783090332	KS1	Lolita	1.08915027921616
aft	3	outgroup	playback	0.00555556	KS1	Lolita	f	0	0.437676811044029	-0.906561577865546	KS1	Lolita	1.08915027921616
aft	3	outgroup	playback	0.00694444	KS1	Lolita	f	0	0.437676811044029	-0.676435324827769	KS1	Lolita	1.08915027921616
aft	3	outgroup	playback	0.00833333	KS1	Lolita	f	0	0.437676811044029	-0.446309071789994	KS1	Lolita	1.08915027921616
aft	3	outgroup	playback	0.00972222	KS1	Lolita	f	0	0.437676811044029	-0.216182818752217	KS1	Lolita	1.08915027921616
aft	3	outgroup	playback	0.0111111	KS1	Lolita	f	0	0.437676811044029	0.0139434342855585	KS1	Lolita	1.08915027921616
aft	3	outgroup	playback	0.0125	KS1	Lolita	f	0	0.437676811044029	0.244069687323337	KS1	Lolita	1.08915027921616
aft	3	outgroup	playback	0.0138889	KS1	Lolita	f	0	0.437676811044029	0.474195940361116	KS1	Lolita	1.08915027921616
aft	3	outgroup	playback	0.0152778	KS1	Lolita	f	0	0.437676811044029	0.704322193398895	KS1	Lolita	1.08915027921616
aft	3	outgroup	playback	0.0166667	KS1	Lolita	f	0	0.437676811044029	0.934448446436674	KS1	Lolita	1.08915027921616
aft	3	outgroup	playback	0.0180556	KS1	Lolita	f	0	0.437676811044029	1.16457469947445	KS1	Lolita	1.08915027921616
morn	3	control	playback	0.00138889	KS2	Junior	m	1	0.437676811044029	-1.59694033697888	KS2	Junior	-0.917671466171628
morn	3	control	playback	0.00277778	KS2	Junior	m	1	0.437676811044029	-1.3668140839411	KS2	Junior	-0.917671466171628
morn	3	control	playback	0.00416667	KS2	Junior	m	1	0.437676811044029	-1.13668783090332	KS2	Junior	-0.917671466171628
morn	3	control	playback	0.00555556	KS2	Junior	m	1	0.437676811044029	-0.906561577865546	KS2	Junior	-0.917671466171628
morn	3	control	playback	0.00972222	KS2	Junior	m	1	0.437676811044029	-0.216182818752217	KS2	Junior	-0.917671466171628
morn	3	control	playback	0.0111111	KS2	Junior	m	1	0.437676811044029	0.0139434342855585	KS2	Junior	-0.917671466171628
morn	3	control	playback	0.0125	KS2	Junior	m	0	0.437676811044029	0.244069687323337	KS2	Junior	-0.917671466171628
morn	3	control	playback	0.0194444	KS2	Junior	m	1	0.437676811044029	1.39470095251223	KS2	Junior	-0.917671466171628
morn	3	control	playback	0.0208333	KS2	Junior	m	1	0.437676811044029	1.62482720554999	KS2	Junior	-0.917671466171628
morn	3	control	playback	0.00138889	KS2	Louise	f	0	0.437676811044029	-1.59694033697888	KS2	Louise	-0.917671466171628
morn	3	control	playback	0.00277778	KS2	Louise	f	0	0.437676811044029	-1.3668140839411	KS2	Louise	-0.917671466171628
morn	3	control	playback	0.00416667	KS2	Louise	f	0	0.437676811044029	-1.13668783090332	KS2	Louise	-0.917671466171628
morn	3	control	playback	0.00555556	KS2	Louise	f	0	0.437676811044029	-0.906561577865546	KS2	Louise	-0.917671466171628
morn	3	control	playback	0.00694444	KS2	Louise	f	1	0.437676811044029	-0.676435324827769	KS2	Louise	-0.917671466171628
morn	3	control	playback	0.00833333	KS2	Louise	f	1	0.437676811044029	-0.446309071789994	KS2	Louise	-0.917671466171628
morn	3	control	playback	0.00972222	KS2	Louise	f	1	0.437676811044029	-0.216182818752217	KS2	Louise	-0.917671466171628
morn	3	control	playback	0.0111111	KS2	Louise	f	1	0.437676811044029	0.0139434342855585	KS2	Louise	-0.917671466171628
morn	3	control	playback	0.0125	KS2	Louise	f	0	0.437676811044029	0.244069687323337	KS2	Louise	-0.917671466171628
morn	3	control	playback	0.0138889	KS2	Louise	f	0	0.437676811044029	0.474195940361116	KS2	Louise	-0.917671466171628
morn	3	control	playback	0.0152778	KS2	Louise	f	0	0.437676811044029	0.704322193398895	KS2	Louise	-0.917671466171628
morn	3	control	playback	0.0166667	KS2	Louise	f	0	0.437676811044029	0.934448446436674	KS2	Louise	-0.917671466171628
morn	3	control	playback	0.0180556	KS2	Louise	f	0	0.437676811044029	1.16457469947445	KS2	Louise	-0.917671466171628
morn	3	control	playback	0.0194444	KS2	Louise	f	0	0.437676811044029	1.39470095251223	KS2	Louise	-0.917671466171628
morn	3	control	playback	0.0208333	KS2	Louise	f	1	0.437676811044029	1.62482720554999	KS2	Louise	-0.917671466171628
morn	3	control	playback	0.00416667	KS2	Vijay	m	1	0.437676811044029	-1.13668783090332	KS2	Vijay	-0.917671466171628
morn	3	control	playback	0.00555556	KS2	Vijay	m	1	0.437676811044029	-0.906561577865546	KS2	Vijay	-0.917671466171628
morn	3	control	playback	0.00694444	KS2	Vijay	m	1	0.437676811044029	-0.676435324827769	KS2	Vijay	-0.917671466171628
morn	3	control	playback	0.00833333	KS2	Vijay	m	1	0.437676811044029	-0.446309071789994	KS2	Vijay	-0.917671466171628
morn	3	control	playback	0.0111111	KS2	Vijay	m	1	0.437676811044029	0.0139434342855585	KS2	Vijay	-0.917671466171628
morn	3	control	playback	0.0125	KS2	Vijay	m	1	0.437676811044029	0.244069687323337	KS2	Vijay	-0.917671466171628
morn	3	control	playback	0.0138889	KS2	Vijay	m	1	0.437676811044029	0.474195940361116	KS2	Vijay	-0.917671466171628
morn	3	control	playback	0.0152778	KS2	Vijay	m	1	0.437676811044029	0.704322193398895	KS2	Vijay	-0.917671466171628
morn	3	control	playback	0.0166667	KS2	Vijay	m	1	0.437676811044029	0.934448446436674	KS2	Vijay	-0.917671466171628
morn	3	control	playback	0.0180556	KS2	Vijay	m	1	0.437676811044029	1.16457469947445	KS2	Vijay	-0.917671466171628
morn	3	control	playback	0.0194444	KS2	Vijay	m	1	0.437676811044029	1.39470095251223	KS2	Vijay	-0.917671466171628
morn	3	control	playback	0.0208333	KS2	Vijay	m	1	0.437676811044029	1.62482720554999	KS2	Vijay	-0.917671466171628
aft	3	outgroup	playback	0.00138889	KS2	Junior	m	0	0.437676811044029	-1.59694033697888	KS2	Junior	1.08915027921616
aft	3	outgroup	playback	0.00277778	KS2	Junior	m	0	0.437676811044029	-1.3668140839411	KS2	Junior	1.08915027921616
aft	3	outgroup	playback	0.00416667	KS2	Junior	m	0	0.437676811044029	-1.13668783090332	KS2	Junior	1.08915027921616
aft	3	outgroup	playback	0.00555556	KS2	Junior	m	0	0.437676811044029	-0.906561577865546	KS2	Junior	1.08915027921616
aft	3	outgroup	playback	0.00694444	KS2	Junior	m	0	0.437676811044029	-0.676435324827769	KS2	Junior	1.08915027921616
aft	3	outgroup	playback	0.00833333	KS2	Junior	m	0	0.437676811044029	-0.446309071789994	KS2	Junior	1.08915027921616
aft	3	outgroup	playback	0.00972222	KS2	Junior	m	0	0.437676811044029	-0.216182818752217	KS2	Junior	1.08915027921616
aft	3	outgroup	playback	0.0111111	KS2	Junior	m	0	0.437676811044029	0.0139434342855585	KS2	Junior	1.08915027921616
aft	3	outgroup	playback	0.0125	KS2	Junior	m	0	0.437676811044029	0.244069687323337	KS2	Junior	1.08915027921616
aft	3	outgroup	playback	0.0138889	KS2	Junior	m	0	0.437676811044029	0.474195940361116	KS2	Junior	1.08915027921616
aft	3	outgroup	playback	0.0152778	KS2	Junior	m	0	0.437676811044029	0.704322193398895	KS2	Junior	1.08915027921616
aft	3	outgroup	playback	0.0166667	KS2	Junior	m	0	0.437676811044029	0.934448446436674	KS2	Junior	1.08915027921616
aft	3	outgroup	playback	0.0180556	KS2	Junior	m	0	0.437676811044029	1.16457469947445	KS2	Junior	1.08915027921616
aft	3	outgroup	playback	0.0194444	KS2	Junior	m	0	0.437676811044029	1.39470095251223	KS2	Junior	1.08915027921616
aft	3	outgroup	playback	0.0208333	KS2	Junior	m	0	0.437676811044029	1.62482720554999	KS2	Junior	1.08915027921616
aft	3	outgroup	playback	0.00138889	KS2	Louise	f	0	0.437676811044029	-1.59694033697888	KS2	Louise	1.08915027921616
aft	3	outgroup	playback	0.00277778	KS2	Louise	f	0	0.437676811044029	-1.3668140839411	KS2	Louise	1.08915027921616
aft	3	outgroup	playback	0.00416667	KS2	Louise	f	0	0.437676811044029	-1.13668783090332	KS2	Louise	1.08915027921616
aft	3	outgroup	playback	0.00555556	KS2	Louise	f	0	0.437676811044029	-0.906561577865546	KS2	Louise	1.08915027921616
aft	3	outgroup	playback	0.00694444	KS2	Louise	f	0	0.437676811044029	-0.676435324827769	KS2	Louise	1.08915027921616
aft	3	outgroup	playback	0.00833333	KS2	Louise	f	0	0.437676811044029	-0.446309071789994	KS2	Louise	1.08915027921616
aft	3	outgroup	playback	0.00972222	KS2	Louise	f	0	0.437676811044029	-0.216182818752217	KS2	Louise	1.08915027921616
aft	3	outgroup	playback	0.0111111	KS2	Louise	f	0	0.437676811044029	0.0139434342855585	KS2	Louise	1.08915027921616
aft	3	outgroup	playback	0.0125	KS2	Louise	f	0	0.437676811044029	0.244069687323337	KS2	Louise	1.08915027921616
aft	3	outgroup	playback	0.0138889	KS2	Louise	f	0	0.437676811044029	0.474195940361116	KS2	Louise	1.08915027921616
aft	3	outgroup	playback	0.0152778	KS2	Louise	f	0	0.437676811044029	0.704322193398895	KS2	Louise	1.08915027921616
aft	3	outgroup	playback	0.0166667	KS2	Louise	f	0	0.437676811044029	0.934448446436674	KS2	Louise	1.08915027921616
aft	3	outgroup	playback	0.0180556	KS2	Louise	f	1	0.437676811044029	1.16457469947445	KS2	Louise	1.08915027921616
aft	3	outgroup	playback	0.0194444	KS2	Louise	f	0	0.437676811044029	1.39470095251223	KS2	Louise	1.08915027921616
aft	3	outgroup	playback	0.0208333	KS2	Louise	f	0	0.437676811044029	1.62482720554999	KS2	Louise	1.08915027921616
aft	3	outgroup	playback	0.00138889	KS2	Vijay	m	1	0.437676811044029	-1.59694033697888	KS2	Vijay	1.08915027921616
aft	3	outgroup	playback	0.00277778	KS2	Vijay	m	1	0.437676811044029	-1.3668140839411	KS2	Vijay	1.08915027921616
aft	3	outgroup	playback	0.00416667	KS2	Vijay	m	1	0.437676811044029	-1.13668783090332	KS2	Vijay	1.08915027921616
aft	3	outgroup	playback	0.00555556	KS2	Vijay	m	1	0.437676811044029	-0.906561577865546	KS2	Vijay	1.08915027921616
aft	3	outgroup	playback	0.00694444	KS2	Vijay	m	1	0.437676811044029	-0.676435324827769	KS2	Vijay	1.08915027921616
aft	3	outgroup	playback	0.00833333	KS2	Vijay	m	1	0.437676811044029	-0.446309071789994	KS2	Vijay	1.08915027921616
aft	3	outgroup	playback	0.00972222	KS2	Vijay	m	0	0.437676811044029	-0.216182818752217	KS2	Vijay	1.08915027921616
aft	3	outgroup	playback	0.0111111	KS2	Vijay	m	0	0.437676811044029	0.0139434342855585	KS2	Vijay	1.08915027921616
aft	3	outgroup	playback	0.0125	KS2	Vijay	m	0	0.437676811044029	0.244069687323337	KS2	Vijay	1.08915027921616
aft	3	outgroup	playback	0.0138889	KS2	Vijay	m	0	0.437676811044029	0.474195940361116	KS2	Vijay	1.08915027921616
aft	3	outgroup	playback	0.0152778	KS2	Vijay	m	0	0.437676811044029	0.704322193398895	KS2	Vijay	1.08915027921616
aft	3	outgroup	playback	0.0166667	KS2	Vijay	m	0	0.437676811044029	0.934448446436674	KS2	Vijay	1.08915027921616
aft	3	outgroup	playback	0.0180556	KS2	Vijay	m	0	0.437676811044029	1.16457469947445	KS2	Vijay	1.08915027921616
aft	3	outgroup	playback	0.0194444	KS2	Vijay	m	0	0.437676811044029	1.39470095251223	KS2	Vijay	1.08915027921616
aft	3	outgroup	playback	0.0208333	KS2	Vijay	m	0	0.437676811044029	1.62482720554999	KS2	Vijay	1.08915027921616
morn	4	outgroup	playback	0.0208333	KS1	Lenore	f	0	1.35135672685594	1.62482720554999	KS1	Lenore	1.08915027921616
aft	4	control	playback	0.0180556	KS1	Lenore	f	0	1.35135672685594	1.16457469947445	KS1	Lenore	-0.917671466171628
aft	4	control	playback	0.0208333	KS1	Lenore	f	1	1.35135672685594	1.62482720554999	KS1	Lenore	-0.917671466171628
aft	4	control	playback	0.00277778	KS1	Lolita	f	1	1.35135672685594	-1.3668140839411	KS1	Lolita	-0.917671466171628
aft	4	control	playback	0.00416667	KS1	Lolita	f	1	1.35135672685594	-1.13668783090332	KS1	Lolita	-0.917671466171628
aft	4	control	playback	0.00833333	KS1	Lolita	f	1	1.35135672685594	-0.446309071789994	KS1	Lolita	-0.917671466171628
aft	4	control	playback	0.0152778	KS1	Lolita	f	0	1.35135672685594	0.704322193398895	KS1	Lolita	-0.917671466171628
aft	4	control	playback	0.0166667	KS1	Lolita	f	0	1.35135672685594	0.934448446436674	KS1	Lolita	-0.917671466171628
aft	4	control	playback	0.0180556	KS1	Lolita	f	0	1.35135672685594	1.16457469947445	KS1	Lolita	-0.917671466171628
aft	4	control	playback	0.0194444	KS1	Lolita	f	0	1.35135672685594	1.39470095251223	KS1	Lolita	-0.917671466171628
aft	4	control	playback	0.0208333	KS1	Lolita	f	0	1.35135672685594	1.62482720554999	KS1	Lolita	-0.917671466171628
morn	4	outgroup	playback	0.00694444	KS2	Vijay	m	1	1.35135672685594	-0.676435324827769	KS2	Vijay	1.08915027921616
morn	4	outgroup	playback	0.00972222	KS2	Vijay	m	1	1.35135672685594	-0.216182818752217	KS2	Vijay	1.08915027921616
morn	4	outgroup	playback	0.0111111	KS2	Vijay	m	1	1.35135672685594	0.0139434342855585	KS2	Vijay	1.08915027921616
morn	4	outgroup	playback	0.0125	KS2	Vijay	m	1	1.35135672685594	0.244069687323337	KS2	Vijay	1.08915027921616
morn	4	outgroup	playback	0.0138889	KS2	Vijay	m	0	1.35135672685594	0.474195940361116	KS2	Vijay	1.08915027921616
morn	4	outgroup	playback	0.0152778	KS2	Vijay	m	0	1.35135672685594	0.704322193398895	KS2	Vijay	1.08915027921616
morn	4	outgroup	playback	0.0166667	KS2	Vijay	m	0	1.35135672685594	0.934448446436674	KS2	Vijay	1.08915027921616
morn	4	outgroup	playback	0.0180556	KS2	Vijay	m	0	1.35135672685594	1.16457469947445	KS2	Vijay	1.08915027921616
morn	4	outgroup	playback	0.0194444	KS2	Vijay	m	0	1.35135672685594	1.39470095251223	KS2	Vijay	1.08915027921616
morn	4	outgroup	playback	0.0208333	KS2	Vijay	m	0	1.35135672685594	1.62482720554999	KS2	Vijay	1.08915027921616
aft	4	control	playback	0.00138889	KS2	Junior	m	0	1.35135672685594	-1.59694033697888	KS2	Junior	-0.917671466171628
aft	4	control	playback	0.00277778	KS2	Junior	m	1	1.35135672685594	-1.3668140839411	KS2	Junior	-0.917671466171628
aft	4	control	playback	0.00416667	KS2	Junior	m	1	1.35135672685594	-1.13668783090332	KS2	Junior	-0.917671466171628
aft	4	control	playback	0.00555556	KS2	Junior	m	1	1.35135672685594	-0.906561577865546	KS2	Junior	-0.917671466171628
aft	4	control	playback	0.00694444	KS2	Junior	m	1	1.35135672685594	-0.676435324827769	KS2	Junior	-0.917671466171628
aft	4	control	playback	0.0180556	KS2	Junior	m	1	1.35135672685594	1.16457469947445	KS2	Junior	-0.917671466171628
aft	4	control	playback	0.0194444	KS2	Junior	m	1	1.35135672685594	1.39470095251223	KS2	Junior	-0.917671466171628
aft	4	control	playback	0.0208333	KS2	Junior	m	1	1.35135672685594	1.62482720554999	KS2	Junior	-0.917671466171628
aft	4	control	playback	0.00138889	KS2	Louise	f	0	1.35135672685594	-1.59694033697888	KS2	Louise	-0.917671466171628
aft	4	control	playback	0.00277778	KS2	Louise	f	0	1.35135672685594	-1.3668140839411	KS2	Louise	-0.917671466171628
aft	4	control	playback	0.00416667	KS2	Louise	f	0	1.35135672685594	-1.13668783090332	KS2	Louise	-0.917671466171628
aft	4	control	playback	0.00555556	KS2	Louise	f	0	1.35135672685594	-0.906561577865546	KS2	Louise	-0.917671466171628
aft	4	control	playback	0.00694444	KS2	Louise	f	0	1.35135672685594	-0.676435324827769	KS2	Louise	-0.917671466171628
aft	4	control	playback	0.00833333	KS2	Louise	f	0	1.35135672685594	-0.446309071789994	KS2	Louise	-0.917671466171628
aft	4	control	playback	0.00972222	KS2	Louise	f	0	1.35135672685594	-0.216182818752217	KS2	Louise	-0.917671466171628
aft	4	control	playback	0.0111111	KS2	Louise	f	0	1.35135672685594	0.0139434342855585	KS2	Louise	-0.917671466171628
aft	4	control	playback	0.0125	KS2	Louise	f	0	1.35135672685594	0.244069687323337	KS2	Louise	-0.917671466171628
aft	4	control	playback	0.0138889	KS2	Louise	f	0	1.35135672685594	0.474195940361116	KS2	Louise	-0.917671466171628
aft	4	control	playback	0.0152778	KS2	Louise	f	0	1.35135672685594	0.704322193398895	KS2	Louise	-0.917671466171628
aft	4	control	playback	0.0166667	KS2	Louise	f	0	1.35135672685594	0.934448446436674	KS2	Louise	-0.917671466171628
aft	4	control	playback	0.0180556	KS2	Louise	f	1	1.35135672685594	1.16457469947445	KS2	Louise	-0.917671466171628
aft	4	control	playback	0.0194444	KS2	Louise	f	1	1.35135672685594	1.39470095251223	KS2	Louise	-0.917671466171628
aft	4	control	playback	0.0208333	KS2	Louise	f	0	1.35135672685594	1.62482720554999	KS2	Louise	-0.917671466171628
aft	4	control	playback	0.00277778	KS2	Vijay	m	0	1.35135672685594	-1.3668140839411	KS2	Vijay	-0.917671466171628
aft	4	control	playback	0.00416667	KS2	Vijay	m	0	1.35135672685594	-1.13668783090332	KS2	Vijay	-0.917671466171628
aft	4	control	playback	0.00694444	KS2	Vijay	m	0	1.35135672685594	-0.676435324827769	KS2	Vijay	-0.917671466171628
aft	4	control	playback	0.0166667	KS2	Vijay	m	0	1.35135672685594	0.934448446436674	KS2	Vijay	-0.917671466171628
aft	4	control	playback	0.0180556	KS2	Vijay	m	1	1.35135672685594	1.16457469947445	KS2	Vijay	-0.917671466171628
aft	4	control	playback	0.0194444	KS2	Vijay	m	1	1.35135672685594	1.39470095251223	KS2	Vijay	-0.917671466171628
aft	4	control	playback	0.0208333	KS2	Vijay	m	1	1.35135672685594	1.62482720554999	KS2	Vijay	-0.917671466171628
afternoon	1	outgroup	playback	0.0152778	FZ2	Margarit	f	1	-1.3896830205798	0.704322193398895	FZ2	Margarit	1.08915027921616
afternoon	1	outgroup	playback	0.00138889	FZ2	Natalie	f	1	-1.3896830205798	-1.59694033697888	FZ2	Natalie	1.08915027921616
afternoon	1	outgroup	playback	0.00277778	FZ2	Natalie	f	1	-1.3896830205798	-1.3668140839411	FZ2	Natalie	1.08915027921616
afternoon	1	outgroup	playback	0.00416667	FZ2	Natalie	f	1	-1.3896830205798	-1.13668783090332	FZ2	Natalie	1.08915027921616
afternoon	1	outgroup	playback	0.00555556	FZ2	Natalie	f	1	-1.3896830205798	-0.906561577865546	FZ2	Natalie	1.08915027921616
afternoon	1	outgroup	playback	0.00833333	FZ2	Natalie	f	1	-1.3896830205798	-0.446309071789994	FZ2	Natalie	1.08915027921616
afternoon	1	outgroup	playback	0.0111111	FZ2	Natalie	f	1	-1.3896830205798	0.0139434342855585	FZ2	Natalie	1.08915027921616
afternoon	1	outgroup	playback	0.0125	FZ2	Natalie	f	1	-1.3896830205798	0.244069687323337	FZ2	Natalie	1.08915027921616
afternoon	1	outgroup	playback	0.0152778	FZ2	Natalie	f	1	-1.3896830205798	0.704322193398895	FZ2	Natalie	1.08915027921616
afternoon	1	outgroup	playback	0.00138889	FZ2	Hanna	f	1	-1.3896830205798	-1.59694033697888	FZ2	Hanna	1.08915027921616
afternoon	1	outgroup	playback	0.00277778	FZ2	Hanna	f	1	-1.3896830205798	-1.3668140839411	FZ2	Hanna	1.08915027921616
afternoon	1	outgroup	playback	0.00416667	FZ2	Hanna	f	1	-1.3896830205798	-1.13668783090332	FZ2	Hanna	1.08915027921616
afternoon	1	outgroup	playback	0.0138889	FZ2	Hanna	f	1	-1.3896830205798	0.474195940361116	FZ2	Hanna	1.08915027921616
afternoon	1	outgroup	playback	0.0180556	FZ2	Heri	m	0	-1.3896830205798	1.16457469947445	FZ2	Heri	1.08915027921616
afternoon	1	outgroup	playback	0.0194444	FZ2	Heri	m	0	-1.3896830205798	1.39470095251223	FZ2	Heri	1.08915027921616
afternoon	1	outgroup	playback	0.0208333	FZ2	Heri	m	0	-1.3896830205798	1.62482720554999	FZ2	Heri	1.08915027921616
afternoon	1	outgroup	playback	0.00138889	FZ2	Kamiti	f	1	-1.3896830205798	-1.59694033697888	FZ2	Kamiti	1.08915027921616
afternoon	1	outgroup	playback	0.00277778	FZ2	Kamiti	f	1	-1.3896830205798	-1.3668140839411	FZ2	Kamiti	1.08915027921616
afternoon	1	outgroup	playback	0.00694444	FZ2	Kamiti	f	1	-1.3896830205798	-0.676435324827769	FZ2	Kamiti	1.08915027921616
afternoon	1	outgroup	playback	0.0208333	FZ2	Kamiti	f	1	-1.3896830205798	1.62482720554999	FZ2	Kamiti	1.08915027921616
afternoon	1	outgroup	playback	0.00138889	FZ2	Nayoki	f	1	-1.3896830205798	-1.59694033697888	FZ2	Nayoki	1.08915027921616
afternoon	1	outgroup	playback	0.00277778	FZ2	Nayoki	f	1	-1.3896830205798	-1.3668140839411	FZ2	Nayoki	1.08915027921616
afternoon	1	outgroup	playback	0.0111111	FZ2	Nayoki	f	1	-1.3896830205798	0.0139434342855585	FZ2	Nayoki	1.08915027921616
afternoon	1	outgroup	playback	0.0125	FZ2	Nayoki	f	1	-1.3896830205798	0.244069687323337	FZ2	Nayoki	1.08915027921616
afternoon	1	outgroup	playback	0.0138889	FZ2	Nayoki	f	1	-1.3896830205798	0.474195940361116	FZ2	Nayoki	1.08915027921616
afternoon	1	outgroup	playback	0.0152778	FZ2	Nayoki	f	1	-1.3896830205798	0.704322193398895	FZ2	Nayoki	1.08915027921616
morn	2	outgroup	playback	0.00416667	FZ2	Margarit	f	1	-0.476003104767885	-1.13668783090332	FZ2	Margarit	1.08915027921616
morn	2	outgroup	playback	0.0152778	FZ2	Margarit	f	1	-0.476003104767885	0.704322193398895	FZ2	Margarit	1.08915027921616
morn	2	outgroup	playback	0.0166667	FZ2	Margarit	f	1	-0.476003104767885	0.934448446436674	FZ2	Margarit	1.08915027921616
morn	2	outgroup	playback	0.0194444	FZ2	Margarit	f	1	-0.476003104767885	1.39470095251223	FZ2	Margarit	1.08915027921616
morn	2	outgroup	playback	0.0208333	FZ2	Margarit	f	1	-0.476003104767885	1.62482720554999	FZ2	Margarit	1.08915027921616
morn	2	outgroup	playback	0.00277778	FZ2	Natalie	f	1	-0.476003104767885	-1.3668140839411	FZ2	Natalie	1.08915027921616
morn	2	outgroup	playback	0.00416667	FZ2	Natalie	f	1	-0.476003104767885	-1.13668783090332	FZ2	Natalie	1.08915027921616
morn	2	outgroup	playback	0.00555556	FZ2	Natalie	f	1	-0.476003104767885	-0.906561577865546	FZ2	Natalie	1.08915027921616
morn	2	outgroup	playback	0.00694444	FZ2	Natalie	f	1	-0.476003104767885	-0.676435324827769	FZ2	Natalie	1.08915027921616
morn	2	outgroup	playback	0.00833333	FZ2	Natalie	f	1	-0.476003104767885	-0.446309071789994	FZ2	Natalie	1.08915027921616
morn	2	outgroup	playback	0.00972222	FZ2	Natalie	f	1	-0.476003104767885	-0.216182818752217	FZ2	Natalie	1.08915027921616
morn	2	outgroup	playback	0.0111111	FZ2	Natalie	f	1	-0.476003104767885	0.0139434342855585	FZ2	Natalie	1.08915027921616
morn	2	outgroup	playback	0.0125	FZ2	Natalie	f	1	-0.476003104767885	0.244069687323337	FZ2	Natalie	1.08915027921616
morn	2	outgroup	playback	0.0138889	FZ2	Natalie	f	1	-0.476003104767885	0.474195940361116	FZ2	Natalie	1.08915027921616
morn	2	outgroup	playback	0.0152778	FZ2	Natalie	f	1	-0.476003104767885	0.704322193398895	FZ2	Natalie	1.08915027921616
morn	2	outgroup	playback	0.0166667	FZ2	Natalie	f	1	-0.476003104767885	0.934448446436674	FZ2	Natalie	1.08915027921616
morn	2	outgroup	playback	0.0180556	FZ2	Natalie	f	1	-0.476003104767885	1.16457469947445	FZ2	Natalie	1.08915027921616
morn	2	outgroup	playback	0.0194444	FZ2	Natalie	f	1	-0.476003104767885	1.39470095251223	FZ2	Natalie	1.08915027921616
morn	2	outgroup	playback	0.0208333	FZ2	Natalie	f	1	-0.476003104767885	1.62482720554999	FZ2	Natalie	1.08915027921616
morn	2	outgroup	playback	0.00138889	FZ2	Hanna	f	1	-0.476003104767885	-1.59694033697888	FZ2	Hanna	1.08915027921616
morn	2	outgroup	playback	0.00277778	FZ2	Hanna	f	1	-0.476003104767885	-1.3668140839411	FZ2	Hanna	1.08915027921616
morn	2	outgroup	playback	0.0138889	FZ2	Hanna	f	0	-0.476003104767885	0.474195940361116	FZ2	Hanna	1.08915027921616
morn	2	outgroup	playback	0.0152778	FZ2	Hanna	f	0	-0.476003104767885	0.704322193398895	FZ2	Hanna	1.08915027921616
morn	2	outgroup	playback	0.0166667	FZ2	Hanna	f	0	-0.476003104767885	0.934448446436674	FZ2	Hanna	1.08915027921616
morn	2	outgroup	playback	0.0180556	FZ2	Hanna	f	0	-0.476003104767885	1.16457469947445	FZ2	Hanna	1.08915027921616
morn	2	outgroup	playback	0.0194444	FZ2	Hanna	f	0	-0.476003104767885	1.39470095251223	FZ2	Hanna	1.08915027921616
morn	2	outgroup	playback	0.0208333	FZ2	Hanna	f	0	-0.476003104767885	1.62482720554999	FZ2	Hanna	1.08915027921616
morn	2	outgroup	playback	0.0180556	FZ2	Heri	m	1	-0.476003104767885	1.16457469947445	FZ2	Heri	1.08915027921616
morn	2	outgroup	playback	0.0194444	FZ2	Heri	m	1	-0.476003104767885	1.39470095251223	FZ2	Heri	1.08915027921616
morn	2	outgroup	playback	0.00277778	FZ2	Kamiti	f	1	-0.476003104767885	-1.3668140839411	FZ2	Kamiti	1.08915027921616
morn	2	outgroup	playback	0.00555556	FZ2	Kamiti	f	1	-0.476003104767885	-0.906561577865546	FZ2	Kamiti	1.08915027921616
morn	2	outgroup	playback	0.00694444	FZ2	Kamiti	f	1	-0.476003104767885	-0.676435324827769	FZ2	Kamiti	1.08915027921616
morn	2	outgroup	playback	0.0125	FZ2	Kamiti	f	1	-0.476003104767885	0.244069687323337	FZ2	Kamiti	1.08915027921616
morn	2	outgroup	playback	0.0138889	FZ2	Kamiti	f	1	-0.476003104767885	0.474195940361116	FZ2	Kamiti	1.08915027921616
morn	2	outgroup	playback	0.00138889	FZ2	Nayoki	f	1	-0.476003104767885	-1.59694033697888	FZ2	Nayoki	1.08915027921616
morn	2	outgroup	playback	0.00277778	FZ2	Nayoki	f	1	-0.476003104767885	-1.3668140839411	FZ2	Nayoki	1.08915027921616
morn	2	outgroup	playback	0.00694444	FZ2	Nayoki	f	1	-0.476003104767885	-0.676435324827769	FZ2	Nayoki	1.08915027921616
morn	2	outgroup	playback	0.00833333	FZ2	Nayoki	f	1	-0.476003104767885	-0.446309071789994	FZ2	Nayoki	1.08915027921616
morn	2	outgroup	playback	0.0125	FZ2	Nayoki	f	1	-0.476003104767885	0.244069687323337	FZ2	Nayoki	1.08915027921616
morn	2	outgroup	playback	0.0138889	FZ2	Nayoki	f	1	-0.476003104767885	0.474195940361116	FZ2	Nayoki	1.08915027921616
morn	2	outgroup	playback	0.0152778	FZ2	Nayoki	f	1	-0.476003104767885	0.704322193398895	FZ2	Nayoki	1.08915027921616
morn	2	outgroup	playback	0.0166667	FZ2	Nayoki	f	1	-0.476003104767885	0.934448446436674	FZ2	Nayoki	1.08915027921616
morn	2	outgroup	playback	0.0180556	FZ2	Nayoki	f	0	-0.476003104767885	1.16457469947445	FZ2	Nayoki	1.08915027921616
morn	2	outgroup	playback	0.0194444	FZ2	Nayoki	f	0	-0.476003104767885	1.39470095251223	FZ2	Nayoki	1.08915027921616
morn	2	outgroup	playback	0.0208333	FZ2	Nayoki	f	0	-0.476003104767885	1.62482720554999	FZ2	Nayoki	1.08915027921616
afternoon	2	control	playback	0.00138889	FZ2	Margarit	f	1	-0.476003104767885	-1.59694033697888	FZ2	Margarit	-0.917671466171628
afternoon	2	control	playback	0.00555556	FZ2	Natalie	f	1	-0.476003104767885	-0.906561577865546	FZ2	Natalie	-0.917671466171628
afternoon	2	control	playback	0.00694444	FZ2	Natalie	f	1	-0.476003104767885	-0.676435324827769	FZ2	Natalie	-0.917671466171628
afternoon	2	control	playback	0.00833333	FZ2	Natalie	f	1	-0.476003104767885	-0.446309071789994	FZ2	Natalie	-0.917671466171628
afternoon	2	control	playback	0.00972222	FZ2	Natalie	f	1	-0.476003104767885	-0.216182818752217	FZ2	Natalie	-0.917671466171628
afternoon	2	control	playback	0.0111111	FZ2	Natalie	f	1	-0.476003104767885	0.0139434342855585	FZ2	Natalie	-0.917671466171628
afternoon	2	control	playback	0.0138889	FZ2	Natalie	f	1	-0.476003104767885	0.474195940361116	FZ2	Natalie	-0.917671466171628
afternoon	2	control	playback	0.00416667	FZ2	Heri	m	1	-0.476003104767885	-1.13668783090332	FZ2	Heri	-0.917671466171628
afternoon	2	control	playback	0.0125	FZ2	Kamiti	f	1	-0.476003104767885	0.244069687323337	FZ2	Kamiti	-0.917671466171628
afternoon	2	control	playback	0.0138889	FZ2	Kamiti	f	1	-0.476003104767885	0.474195940361116	FZ2	Kamiti	-0.917671466171628
afternoon	2	control	playback	0.00138889	FZ2	Nayoki	f	0	-0.476003104767885	-1.59694033697888	FZ2	Nayoki	-0.917671466171628
afternoon	2	control	playback	0.00277778	FZ2	Nayoki	f	0	-0.476003104767885	-1.3668140839411	FZ2	Nayoki	-0.917671466171628
afternoon	2	control	playback	0.00416667	FZ2	Nayoki	f	1	-0.476003104767885	-1.13668783090332	FZ2	Nayoki	-0.917671466171628
afternoon	2	control	playback	0.00555556	FZ2	Nayoki	f	1	-0.476003104767885	-0.906561577865546	FZ2	Nayoki	-0.917671466171628
afternoon	2	control	playback	0.0125	FZ2	Nayoki	f	1	-0.476003104767885	0.244069687323337	FZ2	Nayoki	-0.917671466171628
afternoon	2	control	playback	0.0138889	FZ2	Nayoki	f	1	-0.476003104767885	0.474195940361116	FZ2	Nayoki	-0.917671466171628
afternoon	2	control	playback	0.0166667	FZ2	Nayoki	f	1	-0.476003104767885	0.934448446436674	FZ2	Nayoki	-0.917671466171628
afternoon	2	control	playback	0.0180556	FZ2	Nayoki	f	1	-0.476003104767885	1.16457469947445	FZ2	Nayoki	-0.917671466171628
afternoon	2	control	playback	0.0208333	FZ2	Nayoki	f	0	-0.476003104767885	1.62482720554999	FZ2	Nayoki	-0.917671466171628
morn	3	outgroup	playback	0.00416667	FZ2	Margarit	f	1	0.437676811044029	-1.13668783090332	FZ2	Margarit	1.08915027921616
morn	3	outgroup	playback	0.00555556	FZ2	Margarit	f	1	0.437676811044029	-0.906561577865546	FZ2	Margarit	1.08915027921616
morn	3	outgroup	playback	0.00694444	FZ2	Margarit	f	1	0.437676811044029	-0.676435324827769	FZ2	Margarit	1.08915027921616
morn	3	outgroup	playback	0.00833333	FZ2	Margarit	f	1	0.437676811044029	-0.446309071789994	FZ2	Margarit	1.08915027921616
morn	3	outgroup	playback	0.00277778	FZ2	Natalie	f	1	0.437676811044029	-1.3668140839411	FZ2	Natalie	1.08915027921616
morn	3	outgroup	playback	0.00694444	FZ2	Natalie	f	1	0.437676811044029	-0.676435324827769	FZ2	Natalie	1.08915027921616
morn	3	outgroup	playback	0.00972222	FZ2	Natalie	f	0	0.437676811044029	-0.216182818752217	FZ2	Natalie	1.08915027921616
morn	3	outgroup	playback	0.0111111	FZ2	Natalie	f	0	0.437676811044029	0.0139434342855585	FZ2	Natalie	1.08915027921616
morn	3	outgroup	playback	0.0125	FZ2	Natalie	f	1	0.437676811044029	0.244069687323337	FZ2	Natalie	1.08915027921616
morn	3	outgroup	playback	0.0138889	FZ2	Natalie	f	1	0.437676811044029	0.474195940361116	FZ2	Natalie	1.08915027921616
morn	3	outgroup	playback	0.00416667	FZ2	Hanna	f	0	0.437676811044029	-1.13668783090332	FZ2	Hanna	1.08915027921616
morn	3	outgroup	playback	0.00138889	FZ2	Heri	m	1	0.437676811044029	-1.59694033697888	FZ2	Heri	1.08915027921616
morn	3	outgroup	playback	0.00277778	FZ2	Heri	m	1	0.437676811044029	-1.3668140839411	FZ2	Heri	1.08915027921616
morn	3	outgroup	playback	0.00416667	FZ2	Heri	m	1	0.437676811044029	-1.13668783090332	FZ2	Heri	1.08915027921616
morn	3	outgroup	playback	0.00277778	FZ2	Kamiti	f	1	0.437676811044029	-1.3668140839411	FZ2	Kamiti	1.08915027921616
morn	3	outgroup	playback	0.00416667	FZ2	Nayoki	f	1	0.437676811044029	-1.13668783090332	FZ2	Nayoki	1.08915027921616
morn	3	outgroup	playback	0.00555556	FZ2	Nayoki	f	0	0.437676811044029	-0.906561577865546	FZ2	Nayoki	1.08915027921616
morn	3	outgroup	playback	0.00694444	FZ2	Nayoki	f	0	0.437676811044029	-0.676435324827769	FZ2	Nayoki	1.08915027921616
morn	3	outgroup	playback	0.0125	FZ2	Nayoki	f	1	0.437676811044029	0.244069687323337	FZ2	Nayoki	1.08915027921616
morn	3	outgroup	playback	0.0138889	FZ2	Nayoki	f	1	0.437676811044029	0.474195940361116	FZ2	Nayoki	1.08915027921616
morn	3	outgroup	playback	0.0152778	FZ2	Nayoki	f	0	0.437676811044029	0.704322193398895	FZ2	Nayoki	1.08915027921616
morn	3	outgroup	playback	0.0166667	FZ2	Nayoki	f	0	0.437676811044029	0.934448446436674	FZ2	Nayoki	1.08915027921616
morn	3	outgroup	playback	0.0180556	FZ2	Nayoki	f	0	0.437676811044029	1.16457469947445	FZ2	Nayoki	1.08915027921616
morn	3	outgroup	playback	0.0194444	FZ2	Nayoki	f	0	0.437676811044029	1.39470095251223	FZ2	Nayoki	1.08915027921616
morn	3	outgroup	playback	0.0208333	FZ2	Nayoki	f	0	0.437676811044029	1.62482720554999	FZ2	Nayoki	1.08915027921616
afternoon	3	control	playback	0.0125	FZ2	Margarit	f	1	0.437676811044029	0.244069687323337	FZ2	Margarit	-0.917671466171628
afternoon	3	control	playback	0.0166667	FZ2	Natalie	f	1	0.437676811044029	0.934448446436674	FZ2	Natalie	-0.917671466171628
afternoon	3	control	playback	0.0180556	FZ2	Natalie	f	1	0.437676811044029	1.16457469947445	FZ2	Natalie	-0.917671466171628
afternoon	3	control	playback	0.0194444	FZ2	Natalie	f	1	0.437676811044029	1.39470095251223	FZ2	Natalie	-0.917671466171628
afternoon	3	control	playback	0.0208333	FZ2	Natalie	f	1	0.437676811044029	1.62482720554999	FZ2	Natalie	-0.917671466171628
afternoon	3	control	playback	0.00138889	FZ2	Heri	m	1	0.437676811044029	-1.59694033697888	FZ2	Heri	-0.917671466171628
afternoon	3	control	playback	0.00277778	FZ2	Heri	m	1	0.437676811044029	-1.3668140839411	FZ2	Heri	-0.917671466171628
morn	1	control	playback	0.00138889	FZ1	Zomi	f	0	-1.3896830205798	-1.59694033697888	FZ1	Zomi	-0.917671466171628
morn	1	control	playback	0.00555556	FZ1	Zomi	f	0	-1.3896830205798	-0.906561577865546	FZ1	Zomi	-0.917671466171628
morn	1	control	playback	0.00694444	FZ1	Zomi	f	0	-1.3896830205798	-0.676435324827769	FZ1	Zomi	-0.917671466171628
morn	1	control	playback	0.00833333	FZ1	Zomi	f	0	-1.3896830205798	-0.446309071789994	FZ1	Zomi	-0.917671466171628
morn	1	control	playback	0.00972222	FZ1	Zomi	f	0	-1.3896830205798	-0.216182818752217	FZ1	Zomi	-0.917671466171628
morn	1	control	playback	0.0111111	FZ1	Zomi	f	0	-1.3896830205798	0.0139434342855585	FZ1	Zomi	-0.917671466171628
morn	1	control	playback	0.0125	FZ1	Zomi	f	0	-1.3896830205798	0.244069687323337	FZ1	Zomi	-0.917671466171628
morn	1	control	playback	0.0138889	FZ1	Zomi	f	0	-1.3896830205798	0.474195940361116	FZ1	Zomi	-0.917671466171628
morn	1	control	playback	0.0152778	FZ1	Zomi	f	0	-1.3896830205798	0.704322193398895	FZ1	Zomi	-0.917671466171628
morn	1	control	playback	0.0166667	FZ1	Zomi	f	0	-1.3896830205798	0.934448446436674	FZ1	Zomi	-0.917671466171628
morn	1	control	playback	0.0180556	FZ1	Zomi	f	0	-1.3896830205798	1.16457469947445	FZ1	Zomi	-0.917671466171628
morn	1	control	playback	0.00138889	FZ1	Panisco	m	0	-1.3896830205798	-1.59694033697888	FZ1	Panisco	-0.917671466171628
morn	1	control	playback	0.00555556	FZ1	Panisco	m	0	-1.3896830205798	-0.906561577865546	FZ1	Panisco	-0.917671466171628
morn	1	control	playback	0.00694444	FZ1	Panisco	m	0	-1.3896830205798	-0.676435324827769	FZ1	Panisco	-0.917671466171628
morn	1	control	playback	0.00833333	FZ1	Panisco	m	0	-1.3896830205798	-0.446309071789994	FZ1	Panisco	-0.917671466171628
morn	1	control	playback	0.00972222	FZ1	Panisco	m	0	-1.3896830205798	-0.216182818752217	FZ1	Panisco	-0.917671466171628
morn	1	control	playback	0.0111111	FZ1	Panisco	m	0	-1.3896830205798	0.0139434342855585	FZ1	Panisco	-0.917671466171628
morn	1	control	playback	0.0125	FZ1	Panisco	m	0	-1.3896830205798	0.244069687323337	FZ1	Panisco	-0.917671466171628
morn	1	control	playback	0.0138889	FZ1	Panisco	m	1	-1.3896830205798	0.474195940361116	FZ1	Panisco	-0.917671466171628
morn	1	control	playback	0.0152778	FZ1	Panisco	m	1	-1.3896830205798	0.704322193398895	FZ1	Panisco	-0.917671466171628
morn	1	control	playback	0.0166667	FZ1	Panisco	m	1	-1.3896830205798	0.934448446436674	FZ1	Panisco	-0.917671466171628
morn	1	control	playback	0.00277778	FZ1	Sambo	m	1	-1.3896830205798	-1.3668140839411	FZ1	Sambo	-0.917671466171628
morn	1	control	playback	0.0180556	FZ1	Sambo	m	1	-1.3896830205798	1.16457469947445	FZ1	Sambo	-0.917671466171628
morn	1	control	playback	0.00138889	FZ1	NyotaFra	m	0	-1.3896830205798	-1.59694033697888	FZ1	NyotaFra	-0.917671466171628
morn	1	control	playback	0.0111111	FZ1	NyotaFra	m	1	-1.3896830205798	0.0139434342855585	FZ1	NyotaFra	-0.917671466171628
morn	1	control	playback	0.0152778	FZ1	NyotaFra	m	0	-1.3896830205798	0.704322193398895	FZ1	NyotaFra	-0.917671466171628
morn	1	control	playback	0.0166667	FZ1	NyotaFra	m	0	-1.3896830205798	0.934448446436674	FZ1	NyotaFra	-0.917671466171628
morn	1	control	playback	0.00972222	FZ1	Bashira	f	0	-1.3896830205798	-0.216182818752217	FZ1	Bashira	-0.917671466171628
morn	1	control	playback	0.00416667	FZ1	Xekele	f	1	-1.3896830205798	-1.13668783090332	FZ1	Xekele	-0.917671466171628
morn	1	control	playback	0.00972222	FZ1	Xekele	f	1	-1.3896830205798	-0.216182818752217	FZ1	Xekele	-0.917671466171628
aft	1	outgroup	playback	0.00972222	FZ1	Zomi	f	1	-1.3896830205798	-0.216182818752217	FZ1	Zomi	1.08915027921616
aft	1	outgroup	playback	0.0111111	FZ1	Zomi	f	1	-1.3896830205798	0.0139434342855585	FZ1	Zomi	1.08915027921616
aft	1	outgroup	playback	0.0166667	FZ1	Zomi	f	1	-1.3896830205798	0.934448446436674	FZ1	Zomi	1.08915027921616
aft	1	outgroup	playback	0.0208333	FZ1	Sambo	m	1	-1.3896830205798	1.62482720554999	FZ1	Sambo	1.08915027921616
aft	1	outgroup	playback	0.00833333	FZ1	Yango	m	0	-1.3896830205798	-0.446309071789994	FZ1	Yango	1.08915027921616
aft	1	outgroup	playback	0.00138889	FZ1	Mixi	f	1	-1.3896830205798	-1.59694033697888	FZ1	Mixi	1.08915027921616
aft	1	outgroup	playback	0.00277778	FZ1	Mixi	f	1	-1.3896830205798	-1.3668140839411	FZ1	Mixi	1.08915027921616
aft	1	outgroup	playback	0.00416667	FZ1	Mixi	f	1	-1.3896830205798	-1.13668783090332	FZ1	Mixi	1.08915027921616
aft	1	outgroup	playback	0.00555556	FZ1	Mixi	f	1	-1.3896830205798	-0.906561577865546	FZ1	Mixi	1.08915027921616
aft	1	outgroup	playback	0.00694444	FZ1	Mixi	f	1	-1.3896830205798	-0.676435324827769	FZ1	Mixi	1.08915027921616
aft	1	outgroup	playback	0.00833333	FZ1	Mixi	f	1	-1.3896830205798	-0.446309071789994	FZ1	Mixi	1.08915027921616
aft	1	outgroup	playback	0.00972222	FZ1	Mixi	f	1	-1.3896830205798	-0.216182818752217	FZ1	Mixi	1.08915027921616
aft	1	outgroup	playback	0.0111111	FZ1	Mixi	f	1	-1.3896830205798	0.0139434342855585	FZ1	Mixi	1.08915027921616
aft	1	outgroup	playback	0.00416667	FZ1	Bashira	f	1	-1.3896830205798	-1.13668783090332	FZ1	Bashira	1.08915027921616
aft	1	outgroup	playback	0.0125	FZ1	Bashira	f	1	-1.3896830205798	0.244069687323337	FZ1	Bashira	1.08915027921616
aft	1	outgroup	playback	0.0111111	FZ1	Xekele	f	1	-1.3896830205798	0.0139434342855585	FZ1	Xekele	1.08915027921616
aft	1	outgroup	playback	0.0138889	FZ1	Xekele	f	0	-1.3896830205798	0.474195940361116	FZ1	Xekele	1.08915027921616
morn	2	outgroup	playback	0.00138889	FZ1	Zomi	f	1	-0.476003104767885	-1.59694033697888	FZ1	Zomi	1.08915027921616
morn	2	outgroup	playback	0.00277778	FZ1	Zomi	f	1	-0.476003104767885	-1.3668140839411	FZ1	Zomi	1.08915027921616
morn	2	outgroup	playback	0.00416667	FZ1	Zomi	f	1	-0.476003104767885	-1.13668783090332	FZ1	Zomi	1.08915027921616
morn	2	outgroup	playback	0.00555556	FZ1	Zomi	f	1	-0.476003104767885	-0.906561577865546	FZ1	Zomi	1.08915027921616
morn	2	outgroup	playback	0.00694444	FZ1	Zomi	f	0	-0.476003104767885	-0.676435324827769	FZ1	Zomi	1.08915027921616
morn	2	outgroup	playback	0.0125	FZ1	Zomi	f	1	-0.476003104767885	0.244069687323337	FZ1	Zomi	1.08915027921616
morn	2	outgroup	playback	0.0138889	FZ1	Zomi	f	1	-0.476003104767885	0.474195940361116	FZ1	Zomi	1.08915027921616
morn	2	outgroup	playback	0.0152778	FZ1	Zomi	f	0	-0.476003104767885	0.704322193398895	FZ1	Zomi	1.08915027921616
morn	2	outgroup	playback	0.0166667	FZ1	Zomi	f	0	-0.476003104767885	0.934448446436674	FZ1	Zomi	1.08915027921616
morn	2	outgroup	playback	0.0180556	FZ1	Zomi	f	0	-0.476003104767885	1.16457469947445	FZ1	Zomi	1.08915027921616
morn	2	outgroup	playback	0.0208333	FZ1	Zomi	f	1	-0.476003104767885	1.62482720554999	FZ1	Zomi	1.08915027921616
morn	2	outgroup	playback	0.0138889	FZ1	Panisco	m	1	-0.476003104767885	0.474195940361116	FZ1	Panisco	1.08915027921616
morn	2	outgroup	playback	0.0152778	FZ1	Panisco	m	1	-0.476003104767885	0.704322193398895	FZ1	Panisco	1.08915027921616
morn	2	outgroup	playback	0.0180556	FZ1	Panisco	m	1	-0.476003104767885	1.16457469947445	FZ1	Panisco	1.08915027921616
morn	2	outgroup	playback	0.0194444	FZ1	Panisco	m	1	-0.476003104767885	1.39470095251223	FZ1	Panisco	1.08915027921616
morn	2	outgroup	playback	0.00694444	FZ1	Sambo	m	1	-0.476003104767885	-0.676435324827769	FZ1	Sambo	1.08915027921616
morn	2	outgroup	playback	0.0125	FZ1	Sambo	m	1	-0.476003104767885	0.244069687323337	FZ1	Sambo	1.08915027921616
morn	2	outgroup	playback	0.0138889	FZ1	Sambo	m	1	-0.476003104767885	0.474195940361116	FZ1	Sambo	1.08915027921616
morn	2	outgroup	playback	0.0152778	FZ1	Sambo	m	1	-0.476003104767885	0.704322193398895	FZ1	Sambo	1.08915027921616
morn	2	outgroup	playback	0.0166667	FZ1	Sambo	m	1	-0.476003104767885	0.934448446436674	FZ1	Sambo	1.08915027921616
morn	2	outgroup	playback	0.0180556	FZ1	Sambo	m	1	-0.476003104767885	1.16457469947445	FZ1	Sambo	1.08915027921616
morn	2	outgroup	playback	0.0194444	FZ1	Sambo	m	1	-0.476003104767885	1.39470095251223	FZ1	Sambo	1.08915027921616
morn	2	outgroup	playback	0.0208333	FZ1	Sambo	m	1	-0.476003104767885	1.62482720554999	FZ1	Sambo	1.08915027921616
morn	2	outgroup	playback	0.00277778	FZ1	Yango	m	1	-0.476003104767885	-1.3668140839411	FZ1	Yango	1.08915027921616
morn	2	outgroup	playback	0.0180556	FZ1	Yango	m	1	-0.476003104767885	1.16457469947445	FZ1	Yango	1.08915027921616
morn	2	outgroup	playback	0.0194444	FZ1	Yango	m	1	-0.476003104767885	1.39470095251223	FZ1	Yango	1.08915027921616
morn	2	outgroup	playback	0.0208333	FZ1	Yango	m	1	-0.476003104767885	1.62482720554999	FZ1	Yango	1.08915027921616
morn	2	outgroup	playback	0.00138889	FZ1	Mixi	f	1	-0.476003104767885	-1.59694033697888	FZ1	Mixi	1.08915027921616
morn	2	outgroup	playback	0.00277778	FZ1	Mixi	f	1	-0.476003104767885	-1.3668140839411	FZ1	Mixi	1.08915027921616
morn	2	outgroup	playback	0.00694444	FZ1	Mixi	f	1	-0.476003104767885	-0.676435324827769	FZ1	Mixi	1.08915027921616
morn	2	outgroup	playback	0.00138889	FZ1	NyotaFra	m	1	-0.476003104767885	-1.59694033697888	FZ1	NyotaFra	1.08915027921616
morn	2	outgroup	playback	0.00694444	FZ1	NyotaFra	m	1	-0.476003104767885	-0.676435324827769	FZ1	NyotaFra	1.08915027921616
morn	2	outgroup	playback	0.0138889	FZ1	NyotaFra	m	1	-0.476003104767885	0.474195940361116	FZ1	NyotaFra	1.08915027921616
morn	2	outgroup	playback	0.0152778	FZ1	NyotaFra	m	1	-0.476003104767885	0.704322193398895	FZ1	NyotaFra	1.08915027921616
morn	2	outgroup	playback	0.00277778	FZ1	Bashira	f	1	-0.476003104767885	-1.3668140839411	FZ1	Bashira	1.08915027921616
morn	2	outgroup	playback	0.0138889	FZ1	Bashira	f	1	-0.476003104767885	0.474195940361116	FZ1	Bashira	1.08915027921616
morn	2	outgroup	playback	0.0180556	FZ1	Bashira	f	1	-0.476003104767885	1.16457469947445	FZ1	Bashira	1.08915027921616
morn	2	outgroup	playback	0.00277778	FZ1	Xekele	f	1	-0.476003104767885	-1.3668140839411	FZ1	Xekele	1.08915027921616
morn	2	outgroup	playback	0.0138889	FZ1	Xekele	f	1	-0.476003104767885	0.474195940361116	FZ1	Xekele	1.08915027921616
aft	2	control	playback	0.00555556	FZ1	Zomi	f	1	-0.476003104767885	-0.906561577865546	FZ1	Zomi	-0.917671466171628
aft	2	control	playback	0.00833333	FZ1	Zomi	f	1	-0.476003104767885	-0.446309071789994	FZ1	Zomi	-0.917671466171628
aft	2	control	playback	0.0125	FZ1	Zomi	f	1	-0.476003104767885	0.244069687323337	FZ1	Zomi	-0.917671466171628
aft	2	control	playback	0.0138889	FZ1	Zomi	f	1	-0.476003104767885	0.474195940361116	FZ1	Zomi	-0.917671466171628
aft	2	control	playback	0.0180556	FZ1	Zomi	f	1	-0.476003104767885	1.16457469947445	FZ1	Zomi	-0.917671466171628
aft	2	control	playback	0.0194444	FZ1	Zomi	f	1	-0.476003104767885	1.39470095251223	FZ1	Zomi	-0.917671466171628
aft	2	control	playback	0.00555556	FZ1	Panisco	m	1	-0.476003104767885	-0.906561577865546	FZ1	Panisco	-0.917671466171628
aft	2	control	playback	0.0138889	FZ1	Panisco	m	0	-0.476003104767885	0.474195940361116	FZ1	Panisco	-0.917671466171628
aft	2	control	playback	0.0180556	FZ1	Panisco	m	1	-0.476003104767885	1.16457469947445	FZ1	Panisco	-0.917671466171628
aft	2	control	playback	0.00138889	FZ1	Sambo	m	1	-0.476003104767885	-1.59694033697888	FZ1	Sambo	-0.917671466171628
aft	2	control	playback	0.00416667	FZ1	Sambo	m	1	-0.476003104767885	-1.13668783090332	FZ1	Sambo	-0.917671466171628
aft	2	control	playback	0.00694444	FZ1	Yango	m	1	-0.476003104767885	-0.676435324827769	FZ1	Yango	-0.917671466171628
aft	2	control	playback	0.00555556	FZ1	Mixi	f	1	-0.476003104767885	-0.906561577865546	FZ1	Mixi	-0.917671466171628
aft	2	control	playback	0.0180556	FZ1	Mixi	f	0	-0.476003104767885	1.16457469947445	FZ1	Mixi	-0.917671466171628
aft	2	control	playback	0.0194444	FZ1	Mixi	f	0	-0.476003104767885	1.39470095251223	FZ1	Mixi	-0.917671466171628
aft	2	control	playback	0.0208333	FZ1	Mixi	f	1	-0.476003104767885	1.62482720554999	FZ1	Mixi	-0.917671466171628
aft	2	control	playback	0.00416667	FZ1	Xola	f	0	-0.476003104767885	-1.13668783090332	FZ1	Xola	-0.917671466171628
aft	2	control	playback	0.0138889	FZ1	Xola	f	1	-0.476003104767885	0.474195940361116	FZ1	Xola	-0.917671466171628
aft	2	control	playback	0.0152778	FZ1	Xola	f	1	-0.476003104767885	0.704322193398895	FZ1	Xola	-0.917671466171628
aft	2	control	playback	0.00138889	FZ1	NyotaFra	m	1	-0.476003104767885	-1.59694033697888	FZ1	NyotaFra	-0.917671466171628
aft	2	control	playback	0.00416667	FZ1	NyotaFra	m	1	-0.476003104767885	-1.13668783090332	FZ1	NyotaFra	-0.917671466171628
aft	2	control	playback	0.00555556	FZ1	NyotaFra	m	1	-0.476003104767885	-0.906561577865546	FZ1	NyotaFra	-0.917671466171628
aft	2	control	playback	0.0180556	FZ1	NyotaFra	m	0	-0.476003104767885	1.16457469947445	FZ1	NyotaFra	-0.917671466171628
aft	2	control	playback	0.0208333	FZ1	NyotaFra	m	1	-0.476003104767885	1.62482720554999	FZ1	NyotaFra	-0.917671466171628
aft	2	control	playback	0.00416667	FZ1	Bashira	f	1	-0.476003104767885	-1.13668783090332	FZ1	Bashira	-0.917671466171628
aft	2	control	playback	0.00416667	FZ1	Xekele	f	1	-0.476003104767885	-1.13668783090332	FZ1	Xekele	-0.917671466171628
aft	2	control	playback	0.00555556	FZ1	Xekele	f	1	-0.476003104767885	-0.906561577865546	FZ1	Xekele	-0.917671466171628
aft	2	control	playback	0.00694444	FZ1	Xekele	f	1	-0.476003104767885	-0.676435324827769	FZ1	Xekele	-0.917671466171628
morn	3	outgroup	playback	0.00277778	FZ1	Zomi	f	1	0.437676811044029	-1.3668140839411	FZ1	Zomi	1.08915027921616
morn	3	outgroup	playback	0.00416667	FZ1	Zomi	f	1	0.437676811044029	-1.13668783090332	FZ1	Zomi	1.08915027921616
morn	3	outgroup	playback	0.00416667	FZ1	Panisco	m	1	0.437676811044029	-1.13668783090332	FZ1	Panisco	1.08915027921616
morn	3	outgroup	playback	0.0166667	FZ1	Sambo	m	1	0.437676811044029	0.934448446436674	FZ1	Sambo	1.08915027921616
morn	3	outgroup	playback	0.00277778	FZ1	Mixi	f	1	0.437676811044029	-1.3668140839411	FZ1	Mixi	1.08915027921616
morn	3	outgroup	playback	0.00416667	FZ1	Mixi	f	1	0.437676811044029	-1.13668783090332	FZ1	Mixi	1.08915027921616
morn	3	outgroup	playback	0.00555556	FZ1	Mixi	f	1	0.437676811044029	-0.906561577865546	FZ1	Mixi	1.08915027921616
morn	3	outgroup	playback	0.00694444	FZ1	Mixi	f	1	0.437676811044029	-0.676435324827769	FZ1	Mixi	1.08915027921616
morn	3	outgroup	playback	0.0125	FZ1	Mixi	f	1	0.437676811044029	0.244069687323337	FZ1	Mixi	1.08915027921616
morn	3	outgroup	playback	0.0166667	FZ1	Mixi	f	1	0.437676811044029	0.934448446436674	FZ1	Mixi	1.08915027921616
morn	3	outgroup	playback	0.0180556	FZ1	Mixi	f	1	0.437676811044029	1.16457469947445	FZ1	Mixi	1.08915027921616
morn	3	outgroup	playback	0.0194444	FZ1	Mixi	f	1	0.437676811044029	1.39470095251223	FZ1	Mixi	1.08915027921616
morn	3	outgroup	playback	0.0208333	FZ1	Mixi	f	1	0.437676811044029	1.62482720554999	FZ1	Mixi	1.08915027921616
morn	3	outgroup	playback	0.00277778	FZ1	Xola	f	1	0.437676811044029	-1.3668140839411	FZ1	Xola	1.08915027921616
morn	3	outgroup	playback	0.0111111	FZ1	Xola	f	1	0.437676811044029	0.0139434342855585	FZ1	Xola	1.08915027921616
morn	3	outgroup	playback	0.0125	FZ1	Xola	f	1	0.437676811044029	0.244069687323337	FZ1	Xola	1.08915027921616
morn	3	outgroup	playback	0.00555556	FZ1	NyotaFra	m	1	0.437676811044029	-0.906561577865546	FZ1	NyotaFra	1.08915027921616
morn	3	outgroup	playback	0.00833333	FZ1	NyotaFra	m	1	0.437676811044029	-0.446309071789994	FZ1	NyotaFra	1.08915027921616
morn	3	outgroup	playback	0.00972222	FZ1	NyotaFra	m	1	0.437676811044029	-0.216182818752217	FZ1	NyotaFra	1.08915027921616
morn	3	outgroup	playback	0.0111111	FZ1	NyotaFra	m	1	0.437676811044029	0.0139434342855585	FZ1	NyotaFra	1.08915027921616
morn	3	outgroup	playback	0.0166667	FZ1	NyotaFra	m	1	0.437676811044029	0.934448446436674	FZ1	NyotaFra	1.08915027921616
morn	3	outgroup	playback	0.0180556	FZ1	NyotaFra	m	1	0.437676811044029	1.16457469947445	FZ1	NyotaFra	1.08915027921616
morn	3	outgroup	playback	0.0194444	FZ1	NyotaFra	m	1	0.437676811044029	1.39470095251223	FZ1	NyotaFra	1.08915027921616
morn	3	outgroup	playback	0.0208333	FZ1	NyotaFra	m	1	0.437676811044029	1.62482720554999	FZ1	NyotaFra	1.08915027921616
morn	3	outgroup	playback	0.00416667	FZ1	Bashira	f	1	0.437676811044029	-1.13668783090332	FZ1	Bashira	1.08915027921616
morn	3	outgroup	playback	0.00555556	FZ1	Bashira	f	1	0.437676811044029	-0.906561577865546	FZ1	Bashira	1.08915027921616
morn	3	outgroup	playback	0.0125	FZ1	Bashira	f	1	0.437676811044029	0.244069687323337	FZ1	Bashira	1.08915027921616
morn	3	outgroup	playback	0.00277778	FZ1	Xekele	f	1	0.437676811044029	-1.3668140839411	FZ1	Xekele	1.08915027921616
morn	3	outgroup	playback	0.00555556	FZ1	Xekele	f	1	0.437676811044029	-0.906561577865546	FZ1	Xekele	1.08915027921616
morn	3	outgroup	playback	0.0125	FZ1	Xekele	f	1	0.437676811044029	0.244069687323337	FZ1	Xekele	1.08915027921616
morn	3	outgroup	playback	0.0180556	FZ1	Xekele	f	0	0.437676811044029	1.16457469947445	FZ1	Xekele	1.08915027921616
aft	3	control	playback	0.00416667	FZ1	Zomi	f	1	0.437676811044029	-1.13668783090332	FZ1	Zomi	-0.917671466171628
aft	3	control	playback	0.00555556	FZ1	Zomi	f	1	0.437676811044029	-0.906561577865546	FZ1	Zomi	-0.917671466171628
aft	3	control	playback	0.0166667	FZ1	Zomi	f	1	0.437676811044029	0.934448446436674	FZ1	Zomi	-0.917671466171628
aft	3	control	playback	0.00416667	FZ1	Sambo	m	1	0.437676811044029	-1.13668783090332	FZ1	Sambo	-0.917671466171628
aft	3	control	playback	0.0138889	FZ1	Sambo	m	1	0.437676811044029	0.474195940361116	FZ1	Sambo	-0.917671466171628
aft	3	control	playback	0.0208333	FZ1	Sambo	m	1	0.437676811044029	1.62482720554999	FZ1	Sambo	-0.917671466171628
aft	3	control	playback	0.0166667	FZ1	Yango	m	1	0.437676811044029	0.934448446436674	FZ1	Yango	-0.917671466171628
aft	3	control	playback	0.0194444	FZ1	Yango	m	1	0.437676811044029	1.39470095251223	FZ1	Yango	-0.917671466171628
aft	3	control	playback	0.00416667	FZ1	Mixi	f	1	0.437676811044029	-1.13668783090332	FZ1	Mixi	-0.917671466171628
aft	3	control	playback	0.00555556	FZ1	Mixi	f	0	0.437676811044029	-0.906561577865546	FZ1	Mixi	-0.917671466171628
aft	3	control	playback	0.0138889	FZ1	Mixi	f	1	0.437676811044029	0.474195940361116	FZ1	Mixi	-0.917671466171628
aft	3	control	playback	0.0152778	FZ1	Mixi	f	1	0.437676811044029	0.704322193398895	FZ1	Mixi	-0.917671466171628
aft	3	control	playback	0.00138889	FZ1	Xola	f	1	0.437676811044029	-1.59694033697888	FZ1	Xola	-0.917671466171628
aft	3	control	playback	0.00277778	FZ1	Xola	f	1	0.437676811044029	-1.3668140839411	FZ1	Xola	-0.917671466171628
aft	3	control	playback	0.00416667	FZ1	Xola	f	1	0.437676811044029	-1.13668783090332	FZ1	Xola	-0.917671466171628
aft	3	control	playback	0.00694444	FZ1	Xola	f	1	0.437676811044029	-0.676435324827769	FZ1	Xola	-0.917671466171628
aft	3	control	playback	0.00555556	FZ1	NyotaFra	m	1	0.437676811044029	-0.906561577865546	FZ1	NyotaFra	-0.917671466171628
aft	3	control	playback	0.0125	FZ1	NyotaFra	m	1	0.437676811044029	0.244069687323337	FZ1	NyotaFra	-0.917671466171628
aft	3	control	playback	0.0166667	FZ1	NyotaFra	m	1	0.437676811044029	0.934448446436674	FZ1	NyotaFra	-0.917671466171628
aft	3	control	playback	0.0194444	FZ1	NyotaFra	m	1	0.437676811044029	1.39470095251223	FZ1	NyotaFra	-0.917671466171628
aft	3	control	playback	0.00555556	FZ1	Bashira	f	1	0.437676811044029	-0.906561577865546	FZ1	Bashira	-0.917671466171628
aft	3	control	playback	0.0138889	FZ1	Bashira	f	1	0.437676811044029	0.474195940361116	FZ1	Bashira	-0.917671466171628
aft	3	control	playback	0.0166667	FZ1	Bashira	f	1	0.437676811044029	0.934448446436674	FZ1	Bashira	-0.917671466171628
aft	3	control	playback	0.00277778	FZ1	Xekele	f	1	0.437676811044029	-1.3668140839411	FZ1	Xekele	-0.917671466171628
aft	3	control	playback	0.0166667	FZ1	Xekele	f	1	0.437676811044029	0.934448446436674	FZ1	Xekele	-0.917671466171628
aft	3	control	playback	0.0180556	FZ1	Xekele	f	0	0.437676811044029	1.16457469947445	FZ1	Xekele	-0.917671466171628
morn	4	control	playback	0.00138889	FZ1	Zomi	f	0	1.35135672685594	-1.59694033697888	FZ1	Zomi	-0.917671466171628
morn	4	control	playback	0.00277778	FZ1	Zomi	f	0	1.35135672685594	-1.3668140839411	FZ1	Zomi	-0.917671466171628
morn	4	control	playback	0.00416667	FZ1	Zomi	f	0	1.35135672685594	-1.13668783090332	FZ1	Zomi	-0.917671466171628
morn	4	control	playback	0.00555556	FZ1	Zomi	f	0	1.35135672685594	-0.906561577865546	FZ1	Zomi	-0.917671466171628
morn	4	control	playback	0.00694444	FZ1	Zomi	f	0	1.35135672685594	-0.676435324827769	FZ1	Zomi	-0.917671466171628
morn	4	control	playback	0.00833333	FZ1	Zomi	f	0	1.35135672685594	-0.446309071789994	FZ1	Zomi	-0.917671466171628
morn	4	control	playback	0.00972222	FZ1	Zomi	f	0	1.35135672685594	-0.216182818752217	FZ1	Zomi	-0.917671466171628
morn	4	control	playback	0.0111111	FZ1	Zomi	f	0	1.35135672685594	0.0139434342855585	FZ1	Zomi	-0.917671466171628
morn	4	control	playback	0.0125	FZ1	Zomi	f	0	1.35135672685594	0.244069687323337	FZ1	Zomi	-0.917671466171628
morn	4	control	playback	0.0138889	FZ1	Zomi	f	0	1.35135672685594	0.474195940361116	FZ1	Zomi	-0.917671466171628
morn	4	control	playback	0.0152778	FZ1	Zomi	f	0	1.35135672685594	0.704322193398895	FZ1	Zomi	-0.917671466171628
morn	4	control	playback	0.0166667	FZ1	Zomi	f	0	1.35135672685594	0.934448446436674	FZ1	Zomi	-0.917671466171628
morn	4	control	playback	0.0180556	FZ1	Zomi	f	0	1.35135672685594	1.16457469947445	FZ1	Zomi	-0.917671466171628
morn	4	control	playback	0.0194444	FZ1	Zomi	f	0	1.35135672685594	1.39470095251223	FZ1	Zomi	-0.917671466171628
morn	4	control	playback	0.0208333	FZ1	Zomi	f	0	1.35135672685594	1.62482720554999	FZ1	Zomi	-0.917671466171628
morn	4	control	playback	0.00138889	FZ1	Panisco	m	1	1.35135672685594	-1.59694033697888	FZ1	Panisco	-0.917671466171628
morn	4	control	playback	0.0152778	FZ1	Panisco	m	1	1.35135672685594	0.704322193398895	FZ1	Panisco	-0.917671466171628
morn	4	control	playback	0.0180556	FZ1	Panisco	m	1	1.35135672685594	1.16457469947445	FZ1	Panisco	-0.917671466171628
morn	4	control	playback	0.0194444	FZ1	Panisco	m	1	1.35135672685594	1.39470095251223	FZ1	Panisco	-0.917671466171628
morn	4	control	playback	0.0208333	FZ1	Panisco	m	1	1.35135672685594	1.62482720554999	FZ1	Panisco	-0.917671466171628
morn	4	control	playback	0.00972222	FZ1	Sambo	m	0	1.35135672685594	-0.216182818752217	FZ1	Sambo	-0.917671466171628
morn	4	control	playback	0.0111111	FZ1	Sambo	m	0	1.35135672685594	0.0139434342855585	FZ1	Sambo	-0.917671466171628
morn	4	control	playback	0.0125	FZ1	Sambo	m	0	1.35135672685594	0.244069687323337	FZ1	Sambo	-0.917671466171628
morn	4	control	playback	0.0138889	FZ1	Sambo	m	0	1.35135672685594	0.474195940361116	FZ1	Sambo	-0.917671466171628
morn	4	control	playback	0.0152778	FZ1	Sambo	m	1	1.35135672685594	0.704322193398895	FZ1	Sambo	-0.917671466171628
morn	4	control	playback	0.0166667	FZ1	Sambo	m	1	1.35135672685594	0.934448446436674	FZ1	Sambo	-0.917671466171628
morn	4	control	playback	0.0180556	FZ1	Sambo	m	1	1.35135672685594	1.16457469947445	FZ1	Sambo	-0.917671466171628
morn	4	control	playback	0.0194444	FZ1	Sambo	m	0	1.35135672685594	1.39470095251223	FZ1	Sambo	-0.917671466171628
morn	4	control	playback	0.00138889	FZ1	Yango	m	1	1.35135672685594	-1.59694033697888	FZ1	Yango	-0.917671466171628
morn	4	control	playback	0.00138889	FZ1	Mixi	f	0	1.35135672685594	-1.59694033697888	FZ1	Mixi	-0.917671466171628
morn	4	control	playback	0.00555556	FZ1	Mixi	f	0	1.35135672685594	-0.906561577865546	FZ1	Mixi	-0.917671466171628
morn	4	control	playback	0.00694444	FZ1	Mixi	f	0	1.35135672685594	-0.676435324827769	FZ1	Mixi	-0.917671466171628
morn	4	control	playback	0.00833333	FZ1	Mixi	f	0	1.35135672685594	-0.446309071789994	FZ1	Mixi	-0.917671466171628
morn	4	control	playback	0.00972222	FZ1	Mixi	f	0	1.35135672685594	-0.216182818752217	FZ1	Mixi	-0.917671466171628
morn	4	control	playback	0.0111111	FZ1	Mixi	f	0	1.35135672685594	0.0139434342855585	FZ1	Mixi	-0.917671466171628
morn	4	control	playback	0.0125	FZ1	Mixi	f	0	1.35135672685594	0.244069687323337	FZ1	Mixi	-0.917671466171628
morn	4	control	playback	0.0138889	FZ1	Mixi	f	0	1.35135672685594	0.474195940361116	FZ1	Mixi	-0.917671466171628
morn	4	control	playback	0.0166667	FZ1	Mixi	f	0	1.35135672685594	0.934448446436674	FZ1	Mixi	-0.917671466171628
morn	4	control	playback	0.0180556	FZ1	Mixi	f	0	1.35135672685594	1.16457469947445	FZ1	Mixi	-0.917671466171628
morn	4	control	playback	0.00555556	FZ1	Xola	f	0	1.35135672685594	-0.906561577865546	FZ1	Xola	-0.917671466171628
morn	4	control	playback	0.00694444	FZ1	Xola	f	0	1.35135672685594	-0.676435324827769	FZ1	Xola	-0.917671466171628
morn	4	control	playback	0.00138889	FZ1	NyotaFra	m	1	1.35135672685594	-1.59694033697888	FZ1	NyotaFra	-0.917671466171628
morn	4	control	playback	0.00277778	FZ1	NyotaFra	m	1	1.35135672685594	-1.3668140839411	FZ1	NyotaFra	-0.917671466171628
morn	4	control	playback	0.00416667	FZ1	NyotaFra	m	1	1.35135672685594	-1.13668783090332	FZ1	NyotaFra	-0.917671466171628
morn	4	control	playback	0.00694444	FZ1	NyotaFra	m	0	1.35135672685594	-0.676435324827769	FZ1	NyotaFra	-0.917671466171628
morn	4	control	playback	0.00833333	FZ1	NyotaFra	m	0	1.35135672685594	-0.446309071789994	FZ1	NyotaFra	-0.917671466171628
morn	4	control	playback	0.00972222	FZ1	NyotaFra	m	0	1.35135672685594	-0.216182818752217	FZ1	NyotaFra	-0.917671466171628
morn	4	control	playback	0.0111111	FZ1	NyotaFra	m	0	1.35135672685594	0.0139434342855585	FZ1	NyotaFra	-0.917671466171628
morn	4	control	playback	0.0125	FZ1	NyotaFra	m	0	1.35135672685594	0.244069687323337	FZ1	NyotaFra	-0.917671466171628
morn	4	control	playback	0.0138889	FZ1	NyotaFra	m	0	1.35135672685594	0.474195940361116	FZ1	NyotaFra	-0.917671466171628
morn	4	control	playback	0.0152778	FZ1	NyotaFra	m	0	1.35135672685594	0.704322193398895	FZ1	NyotaFra	-0.917671466171628
morn	4	control	playback	0.0166667	FZ1	NyotaFra	m	0	1.35135672685594	0.934448446436674	FZ1	NyotaFra	-0.917671466171628
morn	4	control	playback	0.0180556	FZ1	NyotaFra	m	0	1.35135672685594	1.16457469947445	FZ1	NyotaFra	-0.917671466171628
morn	4	control	playback	0.0194444	FZ1	NyotaFra	m	0	1.35135672685594	1.39470095251223	FZ1	NyotaFra	-0.917671466171628
morn	4	control	playback	0.0208333	FZ1	NyotaFra	m	1	1.35135672685594	1.62482720554999	FZ1	NyotaFra	-0.917671466171628
morn	4	control	playback	0.00277778	FZ1	Bashira	f	1	1.35135672685594	-1.3668140839411	FZ1	Bashira	-0.917671466171628
morn	4	control	playback	0.00555556	FZ1	Bashira	f	1	1.35135672685594	-0.906561577865546	FZ1	Bashira	-0.917671466171628
morn	4	control	playback	0.00694444	FZ1	Bashira	f	0	1.35135672685594	-0.676435324827769	FZ1	Bashira	-0.917671466171628
morn	4	control	playback	0.00833333	FZ1	Bashira	f	0	1.35135672685594	-0.446309071789994	FZ1	Bashira	-0.917671466171628
morn	4	control	playback	0.00972222	FZ1	Bashira	f	0	1.35135672685594	-0.216182818752217	FZ1	Bashira	-0.917671466171628
morn	4	control	playback	0.0111111	FZ1	Bashira	f	0	1.35135672685594	0.0139434342855585	FZ1	Bashira	-0.917671466171628
morn	4	control	playback	0.0125	FZ1	Bashira	f	0	1.35135672685594	0.244069687323337	FZ1	Bashira	-0.917671466171628
morn	4	control	playback	0.0138889	FZ1	Bashira	f	0	1.35135672685594	0.474195940361116	FZ1	Bashira	-0.917671466171628
morn	4	control	playback	0.0152778	FZ1	Bashira	f	0	1.35135672685594	0.704322193398895	FZ1	Bashira	-0.917671466171628
morn	4	control	playback	0.0166667	FZ1	Bashira	f	0	1.35135672685594	0.934448446436674	FZ1	Bashira	-0.917671466171628
morn	4	control	playback	0.0194444	FZ1	Bashira	f	1	1.35135672685594	1.39470095251223	FZ1	Bashira	-0.917671466171628
morn	4	control	playback	0.0208333	FZ1	Bashira	f	1	1.35135672685594	1.62482720554999	FZ1	Bashira	-0.917671466171628
morn	4	control	playback	0.00416667	FZ1	Xekele	f	1	1.35135672685594	-1.13668783090332	FZ1	Xekele	-0.917671466171628
morn	4	control	playback	0.0111111	FZ1	Xekele	f	0	1.35135672685594	0.0139434342855585	FZ1	Xekele	-0.917671466171628
aft	4	outgroup	playback	0.00694444	FZ1	Zomi	f	1	1.35135672685594	-0.676435324827769	FZ1	Zomi	1.08915027921616
aft	4	outgroup	playback	0.0125	FZ1	Zomi	f	1	1.35135672685594	0.244069687323337	FZ1	Zomi	1.08915027921616
aft	4	outgroup	playback	0.0138889	FZ1	Zomi	f	0	1.35135672685594	0.474195940361116	FZ1	Zomi	1.08915027921616
aft	4	outgroup	playback	0.0152778	FZ1	Zomi	f	0	1.35135672685594	0.704322193398895	FZ1	Zomi	1.08915027921616
aft	4	outgroup	playback	0.0166667	FZ1	Zomi	f	0	1.35135672685594	0.934448446436674	FZ1	Zomi	1.08915027921616
aft	4	outgroup	playback	0.0180556	FZ1	Zomi	f	0	1.35135672685594	1.16457469947445	FZ1	Zomi	1.08915027921616
aft	4	outgroup	playback	0.00277778	FZ1	Panisco	m	1	1.35135672685594	-1.3668140839411	FZ1	Panisco	1.08915027921616
aft	4	outgroup	playback	0.00833333	FZ1	Panisco	m	0	1.35135672685594	-0.446309071789994	FZ1	Panisco	1.08915027921616
aft	4	outgroup	playback	0.0194444	FZ1	Panisco	m	1	1.35135672685594	1.39470095251223	FZ1	Panisco	1.08915027921616
aft	4	outgroup	playback	0.0138889	FZ1	Sambo	m	1	1.35135672685594	0.474195940361116	FZ1	Sambo	1.08915027921616
aft	4	outgroup	playback	0.00555556	FZ1	Mixi	f	1	1.35135672685594	-0.906561577865546	FZ1	Mixi	1.08915027921616
aft	4	outgroup	playback	0.00972222	FZ1	Mixi	f	1	1.35135672685594	-0.216182818752217	FZ1	Mixi	1.08915027921616
aft	4	outgroup	playback	0.00972222	FZ1	Xola	f	1	1.35135672685594	-0.216182818752217	FZ1	Xola	1.08915027921616
aft	4	outgroup	playback	0.0138889	FZ1	Xola	f	1	1.35135672685594	0.474195940361116	FZ1	Xola	1.08915027921616
aft	4	outgroup	playback	0.0152778	FZ1	Xola	f	1	1.35135672685594	0.704322193398895	FZ1	Xola	1.08915027921616
aft	4	outgroup	playback	0.0166667	FZ1	Xola	f	1	1.35135672685594	0.934448446436674	FZ1	Xola	1.08915027921616
aft	4	outgroup	playback	0.0180556	FZ1	Xola	f	1	1.35135672685594	1.16457469947445	FZ1	Xola	1.08915027921616
aft	4	outgroup	playback	0.0194444	FZ1	Xola	f	0	1.35135672685594	1.39470095251223	FZ1	Xola	1.08915027921616
aft	4	outgroup	playback	0.0208333	FZ1	Xola	f	0	1.35135672685594	1.62482720554999	FZ1	Xola	1.08915027921616
aft	4	outgroup	playback	0.00138889	FZ1	NyotaFra	m	1	1.35135672685594	-1.59694033697888	FZ1	NyotaFra	1.08915027921616
aft	4	outgroup	playback	0.0138889	FZ1	NyotaFra	m	1	1.35135672685594	0.474195940361116	FZ1	NyotaFra	1.08915027921616
aft	4	outgroup	playback	0.0138889	FZ1	Bashira	f	1	1.35135672685594	0.474195940361116	FZ1	Bashira	1.08915027921616
aft	4	outgroup	playback	0.00416667	FZ1	Xekele	f	0	1.35135672685594	-1.13668783090332	FZ1	Xekele	1.08915027921616
aft	4	outgroup	playback	0.00694444	FZ1	Xekele	f	1	1.35135672685594	-0.676435324827769	FZ1	Xekele	1.08915027921616
aft	4	outgroup	playback	0.00972222	FZ1	Xekele	f	1	1.35135672685594	-0.216182818752217	FZ1	Xekele	1.08915027921616
aft	4	outgroup	playback	0.0125	FZ1	Xekele	f	1	1.35135672685594	0.244069687323337	FZ1	Xekele	1.08915027921616
morn	1	outgroup	playback	0.00694444	CZ	Yala	f	0	-1.3896830205798	-0.676435324827769	CZ	Yala	1.08915027921616
morn	1	outgroup	playback	0.0208333	CZ	Yala	f	1	-1.3896830205798	1.62482720554999	CZ	Yala	1.08915027921616
morn	1	outgroup	playback	0.00277778	CZ	Kivu	m	0	-1.3896830205798	-1.3668140839411	CZ	Kivu	1.08915027921616
morn	1	outgroup	playback	0.00416667	CZ	Kivu	m	1	-1.3896830205798	-1.13668783090332	CZ	Kivu	1.08915027921616
morn	1	outgroup	playback	0.00555556	CZ	Kivu	m	0	-1.3896830205798	-0.906561577865546	CZ	Kivu	1.08915027921616
morn	1	outgroup	playback	0.00694444	CZ	Kivu	m	0	-1.3896830205798	-0.676435324827769	CZ	Kivu	1.08915027921616
morn	1	outgroup	playback	0.0152778	CZ	Kivu	m	1	-1.3896830205798	0.704322193398895	CZ	Kivu	1.08915027921616
morn	1	outgroup	playback	0.0194444	CZ	Kivu	m	1	-1.3896830205798	1.39470095251223	CZ	Kivu	1.08915027921616
morn	1	outgroup	playback	0.00833333	CZ	Batia	f	1	-1.3896830205798	-0.446309071789994	CZ	Batia	1.08915027921616
morn	1	outgroup	playback	0.0138889	CZ	Batia	f	1	-1.3896830205798	0.474195940361116	CZ	Batia	1.08915027921616
morn	1	outgroup	playback	0.0194444	CZ	Batia	f	1	-1.3896830205798	1.39470095251223	CZ	Batia	1.08915027921616
morn	1	outgroup	playback	0.00138889	CZ	Gemena	f	1	-1.3896830205798	-1.59694033697888	CZ	Gemena	1.08915027921616
morn	1	outgroup	playback	0.00277778	CZ	Gemena	f	1	-1.3896830205798	-1.3668140839411	CZ	Gemena	1.08915027921616
morn	1	outgroup	playback	0.0166667	CZ	Gemena	f	1	-1.3896830205798	0.934448446436674	CZ	Gemena	1.08915027921616
aft	1	control	playback	0.00277778	CZ	Yala	f	0	-1.3896830205798	-1.3668140839411	CZ	Yala	-0.917671466171628
aft	1	control	playback	0.0111111	CZ	Yala	f	0	-1.3896830205798	0.0139434342855585	CZ	Yala	-0.917671466171628
aft	1	control	playback	0.0125	CZ	Yala	f	0	-1.3896830205798	0.244069687323337	CZ	Yala	-0.917671466171628
aft	1	control	playback	0.0138889	CZ	Yala	f	0	-1.3896830205798	0.474195940361116	CZ	Yala	-0.917671466171628
aft	1	control	playback	0.0152778	CZ	Yala	f	0	-1.3896830205798	0.704322193398895	CZ	Yala	-0.917671466171628
aft	1	control	playback	0.0166667	CZ	Yala	f	0	-1.3896830205798	0.934448446436674	CZ	Yala	-0.917671466171628
aft	1	control	playback	0.0180556	CZ	Yala	f	0	-1.3896830205798	1.16457469947445	CZ	Yala	-0.917671466171628
aft	1	control	playback	0.0194444	CZ	Yala	f	0	-1.3896830205798	1.39470095251223	CZ	Yala	-0.917671466171628
aft	1	control	playback	0.0208333	CZ	Yala	f	0	-1.3896830205798	1.62482720554999	CZ	Yala	-0.917671466171628
aft	1	control	playback	0.00277778	CZ	Kivu	m	1	-1.3896830205798	-1.3668140839411	CZ	Kivu	-0.917671466171628
aft	1	control	playback	0.00694444	CZ	Kivu	m	0	-1.3896830205798	-0.676435324827769	CZ	Kivu	-0.917671466171628
aft	1	control	playback	0.00972222	CZ	Kivu	m	0	-1.3896830205798	-0.216182818752217	CZ	Kivu	-0.917671466171628
aft	1	control	playback	0.0111111	CZ	Kivu	m	0	-1.3896830205798	0.0139434342855585	CZ	Kivu	-0.917671466171628
aft	1	control	playback	0.0125	CZ	Kivu	m	1	-1.3896830205798	0.244069687323337	CZ	Kivu	-0.917671466171628
aft	1	control	playback	0.0138889	CZ	Kivu	m	1	-1.3896830205798	0.474195940361116	CZ	Kivu	-0.917671466171628
aft	1	control	playback	0.0166667	CZ	Kivu	m	0	-1.3896830205798	0.934448446436674	CZ	Kivu	-0.917671466171628
aft	1	control	playback	0.0180556	CZ	Kivu	m	0	-1.3896830205798	1.16457469947445	CZ	Kivu	-0.917671466171628
aft	1	control	playback	0.0194444	CZ	Kivu	m	0	-1.3896830205798	1.39470095251223	CZ	Kivu	-0.917671466171628
aft	1	control	playback	0.0208333	CZ	Kivu	m	0	-1.3896830205798	1.62482720554999	CZ	Kivu	-0.917671466171628
aft	1	control	playback	0.00555556	CZ	Batia	f	0	-1.3896830205798	-0.906561577865546	CZ	Batia	-0.917671466171628
aft	1	control	playback	0.00694444	CZ	Batia	f	1	-1.3896830205798	-0.676435324827769	CZ	Batia	-0.917671466171628
aft	1	control	playback	0.0111111	CZ	Batia	f	0	-1.3896830205798	0.0139434342855585	CZ	Batia	-0.917671466171628
aft	1	control	playback	0.0138889	CZ	Batia	f	1	-1.3896830205798	0.474195940361116	CZ	Batia	-0.917671466171628
aft	1	control	playback	0.0194444	CZ	Batia	f	0	-1.3896830205798	1.39470095251223	CZ	Batia	-0.917671466171628
aft	1	control	playback	0.0208333	CZ	Batia	f	0	-1.3896830205798	1.62482720554999	CZ	Batia	-0.917671466171628
aft	1	control	playback	0.0125	CZ	Gemena	f	1	-1.3896830205798	0.244069687323337	CZ	Gemena	-0.917671466171628
aft	1	control	playback	0.0138889	CZ	Gemena	f	1	-1.3896830205798	0.474195940361116	CZ	Gemena	-0.917671466171628
aft	1	control	playback	0.0152778	CZ	Gemena	f	1	-1.3896830205798	0.704322193398895	CZ	Gemena	-0.917671466171628
morn	2	control	playback	0.00277778	CZ	Yala	f	1	-0.476003104767885	-1.3668140839411	CZ	Yala	-0.917671466171628
morn	2	control	playback	0.00694444	CZ	Kivu	m	1	-0.476003104767885	-0.676435324827769	CZ	Kivu	-0.917671466171628
morn	2	control	playback	0.00277778	CZ	Batia	f	1	-0.476003104767885	-1.3668140839411	CZ	Batia	-0.917671466171628
morn	2	control	playback	0.00555556	CZ	Batia	f	1	-0.476003104767885	-0.906561577865546	CZ	Batia	-0.917671466171628
morn	2	control	playback	0.00694444	CZ	Batia	f	1	-0.476003104767885	-0.676435324827769	CZ	Batia	-0.917671466171628
morn	2	control	playback	0.00972222	CZ	Batia	f	1	-0.476003104767885	-0.216182818752217	CZ	Batia	-0.917671466171628
morn	2	control	playback	0.0138889	CZ	Batia	f	1	-0.476003104767885	0.474195940361116	CZ	Batia	-0.917671466171628
morn	2	control	playback	0.00138889	CZ	Gemena	f	0	-0.476003104767885	-1.59694033697888	CZ	Gemena	-0.917671466171628
morn	2	control	playback	0.00416667	CZ	Gemena	f	1	-0.476003104767885	-1.13668783090332	CZ	Gemena	-0.917671466171628
morn	2	control	playback	0.00555556	CZ	Gemena	f	1	-0.476003104767885	-0.906561577865546	CZ	Gemena	-0.917671466171628
morn	2	control	playback	0.00694444	CZ	Gemena	f	1	-0.476003104767885	-0.676435324827769	CZ	Gemena	-0.917671466171628
morn	2	control	playback	0.00833333	CZ	Gemena	f	1	-0.476003104767885	-0.446309071789994	CZ	Gemena	-0.917671466171628
morn	2	control	playback	0.00972222	CZ	Gemena	f	1	-0.476003104767885	-0.216182818752217	CZ	Gemena	-0.917671466171628
morn	2	control	playback	0.0111111	CZ	Gemena	f	1	-0.476003104767885	0.0139434342855585	CZ	Gemena	-0.917671466171628
morn	2	control	playback	0.0138889	CZ	Gemena	f	0	-0.476003104767885	0.474195940361116	CZ	Gemena	-0.917671466171628
morn	2	control	playback	0.0152778	CZ	Gemena	f	0	-0.476003104767885	0.704322193398895	CZ	Gemena	-0.917671466171628
morn	2	control	playback	0.0166667	CZ	Gemena	f	0	-0.476003104767885	0.934448446436674	CZ	Gemena	-0.917671466171628
morn	2	control	playback	0.0208333	CZ	Gemena	f	0	-0.476003104767885	1.62482720554999	CZ	Gemena	-0.917671466171628
aft	2	outgroup	playback	0.00277778	CZ	Yala	f	1	-0.476003104767885	-1.3668140839411	CZ	Yala	1.08915027921616
aft	2	outgroup	playback	0.00833333	CZ	Yala	f	1	-0.476003104767885	-0.446309071789994	CZ	Yala	1.08915027921616
aft	2	outgroup	playback	0.0111111	CZ	Yala	f	1	-0.476003104767885	0.0139434342855585	CZ	Yala	1.08915027921616
aft	2	outgroup	playback	0.0125	CZ	Yala	f	1	-0.476003104767885	0.244069687323337	CZ	Yala	1.08915027921616
aft	2	outgroup	playback	0.0138889	CZ	Yala	f	1	-0.476003104767885	0.474195940361116	CZ	Yala	1.08915027921616
aft	2	outgroup	playback	0.0166667	CZ	Yala	f	0	-0.476003104767885	0.934448446436674	CZ	Yala	1.08915027921616
aft	2	outgroup	playback	0.0180556	CZ	Yala	f	0	-0.476003104767885	1.16457469947445	CZ	Yala	1.08915027921616
aft	2	outgroup	playback	0.0194444	CZ	Yala	f	0	-0.476003104767885	1.39470095251223	CZ	Yala	1.08915027921616
aft	2	outgroup	playback	0.0208333	CZ	Yala	f	1	-0.476003104767885	1.62482720554999	CZ	Yala	1.08915027921616
aft	2	outgroup	playback	0.00138889	CZ	Kivu	m	1	-0.476003104767885	-1.59694033697888	CZ	Kivu	1.08915027921616
aft	2	outgroup	playback	0.00277778	CZ	Kivu	m	1	-0.476003104767885	-1.3668140839411	CZ	Kivu	1.08915027921616
aft	2	outgroup	playback	0.00972222	CZ	Kivu	m	1	-0.476003104767885	-0.216182818752217	CZ	Kivu	1.08915027921616
aft	2	outgroup	playback	0.0111111	CZ	Kivu	m	1	-0.476003104767885	0.0139434342855585	CZ	Kivu	1.08915027921616
aft	2	outgroup	playback	0.00277778	CZ	Batia	f	1	-0.476003104767885	-1.3668140839411	CZ	Batia	1.08915027921616
aft	2	outgroup	playback	0.00694444	CZ	Batia	f	0	-0.476003104767885	-0.676435324827769	CZ	Batia	1.08915027921616
aft	2	outgroup	playback	0.00972222	CZ	Batia	f	1	-0.476003104767885	-0.216182818752217	CZ	Batia	1.08915027921616
aft	2	outgroup	playback	0.00277778	CZ	Gemena	f	1	-0.476003104767885	-1.3668140839411	CZ	Gemena	1.08915027921616
aft	2	outgroup	playback	0.00555556	CZ	Gemena	f	1	-0.476003104767885	-0.906561577865546	CZ	Gemena	1.08915027921616
aft	2	outgroup	playback	0.0111111	CZ	Gemena	f	1	-0.476003104767885	0.0139434342855585	CZ	Gemena	1.08915027921616
morn	3	control	playback	0.00972222	CZ	Yala	f	1	0.437676811044029	-0.216182818752217	CZ	Yala	-0.917671466171628
morn	3	control	playback	0.0111111	CZ	Yala	f	1	0.437676811044029	0.0139434342855585	CZ	Yala	-0.917671466171628
morn	3	control	playback	0.0125	CZ	Yala	f	1	0.437676811044029	0.244069687323337	CZ	Yala	-0.917671466171628
morn	3	control	playback	0.00833333	CZ	Kivu	m	1	0.437676811044029	-0.446309071789994	CZ	Kivu	-0.917671466171628
morn	3	control	playback	0.00833333	CZ	Batia	f	1	0.437676811044029	-0.446309071789994	CZ	Batia	-0.917671466171628
morn	3	control	playback	0.0138889	CZ	Batia	f	1	0.437676811044029	0.474195940361116	CZ	Batia	-0.917671466171628
morn	3	control	playback	0.00416667	CZ	Gemena	f	1	0.437676811044029	-1.13668783090332	CZ	Gemena	-0.917671466171628
morn	3	control	playback	0.00555556	CZ	Gemena	f	1	0.437676811044029	-0.906561577865546	CZ	Gemena	-0.917671466171628
morn	3	control	playback	0.00833333	CZ	Gemena	f	1	0.437676811044029	-0.446309071789994	CZ	Gemena	-0.917671466171628
morn	3	control	playback	0.0111111	CZ	Gemena	f	1	0.437676811044029	0.0139434342855585	CZ	Gemena	-0.917671466171628
morn	3	control	playback	0.0125	CZ	Gemena	f	1	0.437676811044029	0.244069687323337	CZ	Gemena	-0.917671466171628
aft	3	outgroup	playback	0.00277778	CZ	Yala	f	1	0.437676811044029	-1.3668140839411	CZ	Yala	1.08915027921616
aft	3	outgroup	playback	0.0111111	CZ	Yala	f	1	0.437676811044029	0.0139434342855585	CZ	Yala	1.08915027921616
aft	3	outgroup	playback	0.00972222	CZ	Kivu	m	1	0.437676811044029	-0.216182818752217	CZ	Kivu	1.08915027921616
aft	3	outgroup	playback	0.0125	CZ	Kivu	m	1	0.437676811044029	0.244069687323337	CZ	Kivu	1.08915027921616
aft	3	outgroup	playback	0.00277778	CZ	Gemena	f	1	0.437676811044029	-1.3668140839411	CZ	Gemena	1.08915027921616
aft	3	outgroup	playback	0.0180556	CZ	Gemena	f	1	0.437676811044029	1.16457469947445	CZ	Gemena	1.08915027921616
morn	4	outgroup	playback	0.00555556	CZ	Yala	f	1	1.35135672685594	-0.906561577865546	CZ	Yala	1.08915027921616
morn	4	outgroup	playback	0.00277778	CZ	Kivu	m	1	1.35135672685594	-1.3668140839411	CZ	Kivu	1.08915027921616
morn	4	outgroup	playback	0.00138889	CZ	Batia	f	1	1.35135672685594	-1.59694033697888	CZ	Batia	1.08915027921616
aft	4	control	playback	0.00138889	CZ	Yala	f	1	1.35135672685594	-1.59694033697888	CZ	Yala	-0.917671466171628
aft	4	control	playback	0.00555556	CZ	Yala	f	1	1.35135672685594	-0.906561577865546	CZ	Yala	-0.917671466171628
aft	4	control	playback	0.00833333	CZ	Yala	f	1	1.35135672685594	-0.446309071789994	CZ	Yala	-0.917671466171628
aft	4	control	playback	0.00972222	CZ	Yala	f	1	1.35135672685594	-0.216182818752217	CZ	Yala	-0.917671466171628
aft	4	control	playback	0.0111111	CZ	Yala	f	1	1.35135672685594	0.0139434342855585	CZ	Yala	-0.917671466171628
aft	4	control	playback	0.0166667	CZ	Yala	f	1	1.35135672685594	0.934448446436674	CZ	Yala	-0.917671466171628
aft	4	control	playback	0.0180556	CZ	Yala	f	1	1.35135672685594	1.16457469947445	CZ	Yala	-0.917671466171628
aft	4	control	playback	0.0208333	CZ	Yala	f	1	1.35135672685594	1.62482720554999	CZ	Yala	-0.917671466171628
aft	4	control	playback	0.00138889	CZ	Kivu	m	1	1.35135672685594	-1.59694033697888	CZ	Kivu	-0.917671466171628
aft	4	control	playback	0.00277778	CZ	Kivu	m	1	1.35135672685594	-1.3668140839411	CZ	Kivu	-0.917671466171628
aft	4	control	playback	0.00555556	CZ	Kivu	m	1	1.35135672685594	-0.906561577865546	CZ	Kivu	-0.917671466171628
aft	4	control	playback	0.00694444	CZ	Kivu	m	1	1.35135672685594	-0.676435324827769	CZ	Kivu	-0.917671466171628
aft	4	control	playback	0.00833333	CZ	Kivu	m	1	1.35135672685594	-0.446309071789994	CZ	Kivu	-0.917671466171628
aft	4	control	playback	0.00972222	CZ	Kivu	m	1	1.35135672685594	-0.216182818752217	CZ	Kivu	-0.917671466171628
aft	4	control	playback	0.0111111	CZ	Kivu	m	1	1.35135672685594	0.0139434342855585	CZ	Kivu	-0.917671466171628
aft	4	control	playback	0.0125	CZ	Kivu	m	1	1.35135672685594	0.244069687323337	CZ	Kivu	-0.917671466171628
aft	4	control	playback	0.0138889	CZ	Kivu	m	1	1.35135672685594	0.474195940361116	CZ	Kivu	-0.917671466171628
aft	4	control	playback	0.0152778	CZ	Kivu	m	1	1.35135672685594	0.704322193398895	CZ	Kivu	-0.917671466171628
aft	4	control	playback	0.0166667	CZ	Kivu	m	0	1.35135672685594	0.934448446436674	CZ	Kivu	-0.917671466171628
aft	4	control	playback	0.0180556	CZ	Kivu	m	1	1.35135672685594	1.16457469947445	CZ	Kivu	-0.917671466171628
aft	4	control	playback	0.0194444	CZ	Kivu	m	1	1.35135672685594	1.39470095251223	CZ	Kivu	-0.917671466171628
aft	4	control	playback	0.0208333	CZ	Kivu	m	1	1.35135672685594	1.62482720554999	CZ	Kivu	-0.917671466171628
aft	4	control	playback	0.00138889	CZ	Batia	f	0	1.35135672685594	-1.59694033697888	CZ	Batia	-0.917671466171628
aft	4	control	playback	0.00277778	CZ	Batia	f	0	1.35135672685594	-1.3668140839411	CZ	Batia	-0.917671466171628
aft	4	control	playback	0.00416667	CZ	Batia	f	0	1.35135672685594	-1.13668783090332	CZ	Batia	-0.917671466171628
aft	4	control	playback	0.00555556	CZ	Batia	f	0	1.35135672685594	-0.906561577865546	CZ	Batia	-0.917671466171628
aft	4	control	playback	0.00694444	CZ	Batia	f	0	1.35135672685594	-0.676435324827769	CZ	Batia	-0.917671466171628
aft	4	control	playback	0.00972222	CZ	Batia	f	0	1.35135672685594	-0.216182818752217	CZ	Batia	-0.917671466171628
aft	4	control	playback	0.0111111	CZ	Batia	f	1	1.35135672685594	0.0139434342855585	CZ	Batia	-0.917671466171628
aft	4	control	playback	0.0125	CZ	Batia	f	1	1.35135672685594	0.244069687323337	CZ	Batia	-0.917671466171628
aft	4	control	playback	0.0138889	CZ	Batia	f	1	1.35135672685594	0.474195940361116	CZ	Batia	-0.917671466171628
aft	4	control	playback	0.0152778	CZ	Batia	f	1	1.35135672685594	0.704322193398895	CZ	Batia	-0.917671466171628
aft	4	control	playback	0.0180556	CZ	Batia	f	1	1.35135672685594	1.16457469947445	CZ	Batia	-0.917671466171628
aft	4	control	playback	0.00138889	CZ	Gemena	f	1	1.35135672685594	-1.59694033697888	CZ	Gemena	-0.917671466171628
aft	4	control	playback	0.00277778	CZ	Gemena	f	1	1.35135672685594	-1.3668140839411	CZ	Gemena	-0.917671466171628
aft	4	control	playback	0.00416667	CZ	Gemena	f	1	1.35135672685594	-1.13668783090332	CZ	Gemena	-0.917671466171628
aft	4	control	playback	0.00555556	CZ	Gemena	f	1	1.35135672685594	-0.906561577865546	CZ	Gemena	-0.917671466171628
aft	4	control	playback	0.00694444	CZ	Gemena	f	1	1.35135672685594	-0.676435324827769	CZ	Gemena	-0.917671466171628
aft	4	control	playback	0.00833333	CZ	Gemena	f	1	1.35135672685594	-0.446309071789994	CZ	Gemena	-0.917671466171628
aft	4	control	playback	0.00972222	CZ	Gemena	f	0	1.35135672685594	-0.216182818752217	CZ	Gemena	-0.917671466171628
aft	4	control	playback	0.0111111	CZ	Gemena	f	0	1.35135672685594	0.0139434342855585	CZ	Gemena	-0.917671466171628
aft	4	control	playback	0.0125	CZ	Gemena	f	1	1.35135672685594	0.244069687323337	CZ	Gemena	-0.917671466171628
aft	4	control	playback	0.0138889	CZ	Gemena	f	1	1.35135672685594	0.474195940361116	CZ	Gemena	-0.917671466171628
aft	4	control	playback	0.0152778	CZ	Gemena	f	1	1.35135672685594	0.704322193398895	CZ	Gemena	-0.917671466171628
aft	4	control	playback	0.0194444	CZ	Gemena	f	0	1.35135672685594	1.39470095251223	CZ	Gemena	-0.917671466171628
aft	4	control	playback	0.0208333	CZ	Gemena	f	1	1.35135672685594	1.62482720554999	CZ	Gemena	-0.917671466171628
