# Supplementary material for: Increased alertness and moderate ingroup cohesion in bonobos’ response to outgroup cues
Source: PLoS One. 2024 Aug 21;19(8):e0307975. doi: 10.1371/journal.pone.0307975 (PMC11338468; doi:10.1371/journal.pone.0307975)
Supplement: S1 File — (ZIP) [file pone.0307975.s001.zip › Final/data/restdatapostphase-bonobo.xlsx]

## Sheet: Sheet 1
timeofday	trial	condition	phase	time	group	individual	sex	sit	trial_	time_	group_	individual_	condition_
morn	1	outgroup	post	0.00138889	AI1	NyotaAI	m	0	-1.36930936883268	-1.60223081535114	AI1	NyotaAI	0.984495131318799
morn	1	outgroup	post	0.00277778	AI1	NyotaAI	m	0	-1.36930936883268	-1.37860030154894	AI1	NyotaAI	0.984495131318799
morn	1	outgroup	post	0.00416667	AI1	NyotaAI	m	0	-1.36930936883268	-1.15496978774673	AI1	NyotaAI	0.984495131318799
morn	1	outgroup	post	0.00555556	AI1	NyotaAI	m	0	-1.36930936883268	-0.931339273944533	AI1	NyotaAI	0.984495131318799
morn	1	outgroup	post	0.00694444	AI1	NyotaAI	m	0	-1.36930936883268	-0.707708760142332	AI1	NyotaAI	0.984495131318799
morn	1	outgroup	post	0.00833333	AI1	NyotaAI	m	0	-1.36930936883268	-0.484078246340133	AI1	NyotaAI	0.984495131318799
morn	1	outgroup	post	0.00972222	AI1	NyotaAI	m	0	-1.36930936883268	-0.260447732537931	AI1	NyotaAI	0.984495131318799
morn	1	outgroup	post	0.0111111	AI1	NyotaAI	m	0	-1.36930936883268	-0.0368172187357316	AI1	NyotaAI	0.984495131318799
morn	1	outgroup	post	0.0125	AI1	NyotaAI	m	0	-1.36930936883268	0.186813295066471	AI1	NyotaAI	0.984495131318799
morn	1	outgroup	post	0.0138889	AI1	NyotaAI	m	0	-1.36930936883268	0.410443808868674	AI1	NyotaAI	0.984495131318799
morn	1	outgroup	post	0.0152778	AI1	NyotaAI	m	0	-1.36930936883268	0.634074322670877	AI1	NyotaAI	0.984495131318799
morn	1	outgroup	post	0.0166667	AI1	NyotaAI	m	0	-1.36930936883268	0.85770483647308	AI1	NyotaAI	0.984495131318799
morn	1	outgroup	post	0.0194444	AI1	NyotaAI	m	1	-1.36930936883268	1.30496586407749	AI1	NyotaAI	0.984495131318799
morn	1	outgroup	post	0.0208333	AI1	NyotaAI	m	0	-1.36930936883268	1.52859637787967	AI1	NyotaAI	0.984495131318799
morn	1	outgroup	post	0.00138889	AI1	Teco	m	0	-1.36930936883268	-1.60223081535114	AI1	Teco	0.984495131318799
morn	1	outgroup	post	0.00277778	AI1	Teco	m	0	-1.36930936883268	-1.37860030154894	AI1	Teco	0.984495131318799
morn	1	outgroup	post	0.00416667	AI1	Teco	m	1	-1.36930936883268	-1.15496978774673	AI1	Teco	0.984495131318799
morn	1	outgroup	post	0.00555556	AI1	Teco	m	0	-1.36930936883268	-0.931339273944533	AI1	Teco	0.984495131318799
morn	1	outgroup	post	0.0111111	AI1	Teco	m	1	-1.36930936883268	-0.0368172187357316	AI1	Teco	0.984495131318799
morn	1	outgroup	post	0.0166667	AI1	Teco	m	0	-1.36930936883268	0.85770483647308	AI1	Teco	0.984495131318799
morn	1	outgroup	post	0.0180556	AI1	Teco	m	0	-1.36930936883268	1.08133535027528	AI1	Teco	0.984495131318799
morn	1	outgroup	post	0.0194444	AI1	Teco	m	0	-1.36930936883268	1.30496586407749	AI1	Teco	0.984495131318799
morn	1	outgroup	post	0.0208333	AI1	Teco	m	0	-1.36930936883268	1.52859637787967	AI1	Teco	0.984495131318799
morn	1	outgroup	post	0.00138889	AI1	Elikya	f	0	-1.36930936883268	-1.60223081535114	AI1	Elikya	0.984495131318799
morn	1	outgroup	post	0.00277778	AI1	Elikya	f	0	-1.36930936883268	-1.37860030154894	AI1	Elikya	0.984495131318799
morn	1	outgroup	post	0.00416667	AI1	Elikya	f	0	-1.36930936883268	-1.15496978774673	AI1	Elikya	0.984495131318799
morn	1	outgroup	post	0.00555556	AI1	Elikya	f	0	-1.36930936883268	-0.931339273944533	AI1	Elikya	0.984495131318799
morn	1	outgroup	post	0.00694444	AI1	Elikya	f	0	-1.36930936883268	-0.707708760142332	AI1	Elikya	0.984495131318799
morn	1	outgroup	post	0.00833333	AI1	Elikya	f	0	-1.36930936883268	-0.484078246340133	AI1	Elikya	0.984495131318799
morn	1	outgroup	post	0.00972222	AI1	Elikya	f	0	-1.36930936883268	-0.260447732537931	AI1	Elikya	0.984495131318799
morn	1	outgroup	post	0.0111111	AI1	Elikya	f	0	-1.36930936883268	-0.0368172187357316	AI1	Elikya	0.984495131318799
morn	1	outgroup	post	0.0125	AI1	Elikya	f	0	-1.36930936883268	0.186813295066471	AI1	Elikya	0.984495131318799
morn	1	outgroup	post	0.0138889	AI1	Elikya	f	0	-1.36930936883268	0.410443808868674	AI1	Elikya	0.984495131318799
morn	1	outgroup	post	0.0152778	AI1	Elikya	f	0	-1.36930936883268	0.634074322670877	AI1	Elikya	0.984495131318799
morn	1	outgroup	post	0.0166667	AI1	Elikya	f	0	-1.36930936883268	0.85770483647308	AI1	Elikya	0.984495131318799
morn	1	outgroup	post	0.0180556	AI1	Elikya	f	0	-1.36930936883268	1.08133535027528	AI1	Elikya	0.984495131318799
morn	1	outgroup	post	0.0194444	AI1	Elikya	f	1	-1.36930936883268	1.30496586407749	AI1	Elikya	0.984495131318799
morn	1	outgroup	post	0.0208333	AI1	Elikya	f	1	-1.36930936883268	1.52859637787967	AI1	Elikya	0.984495131318799
morn	1	outgroup	post	0.00138889	AI2	Kanzi	m	0	-1.36930936883268	-1.60223081535114	AI2	Kanzi	0.984495131318799
morn	1	outgroup	post	0.00277778	AI2	Kanzi	m	0	-1.36930936883268	-1.37860030154894	AI2	Kanzi	0.984495131318799
morn	1	outgroup	post	0.00416667	AI2	Kanzi	m	0	-1.36930936883268	-1.15496978774673	AI2	Kanzi	0.984495131318799
morn	1	outgroup	post	0.00555556	AI2	Kanzi	m	0	-1.36930936883268	-0.931339273944533	AI2	Kanzi	0.984495131318799
morn	1	outgroup	post	0.00694444	AI2	Kanzi	m	0	-1.36930936883268	-0.707708760142332	AI2	Kanzi	0.984495131318799
morn	1	outgroup	post	0.0152778	AI2	Kanzi	m	0	-1.36930936883268	0.634074322670877	AI2	Kanzi	0.984495131318799
morn	1	outgroup	post	0.0166667	AI2	Kanzi	m	0	-1.36930936883268	0.85770483647308	AI2	Kanzi	0.984495131318799
morn	1	outgroup	post	0.00138889	AI2	Maisha	m	0	-1.36930936883268	-1.60223081535114	AI2	Maisha	0.984495131318799
morn	1	outgroup	post	0.00277778	AI2	Maisha	m	0	-1.36930936883268	-1.37860030154894	AI2	Maisha	0.984495131318799
morn	1	outgroup	post	0.00416667	AI2	Maisha	m	0	-1.36930936883268	-1.15496978774673	AI2	Maisha	0.984495131318799
morn	1	outgroup	post	0.00555556	AI2	Maisha	m	0	-1.36930936883268	-0.931339273944533	AI2	Maisha	0.984495131318799
morn	1	outgroup	post	0.00833333	AI2	Maisha	m	0	-1.36930936883268	-0.484078246340133	AI2	Maisha	0.984495131318799
morn	1	outgroup	post	0.00972222	AI2	Maisha	m	0	-1.36930936883268	-0.260447732537931	AI2	Maisha	0.984495131318799
morn	1	outgroup	post	0.0111111	AI2	Maisha	m	0	-1.36930936883268	-0.0368172187357316	AI2	Maisha	0.984495131318799
morn	1	outgroup	post	0.0125	AI2	Maisha	m	0	-1.36930936883268	0.186813295066471	AI2	Maisha	0.984495131318799
morn	1	outgroup	post	0.0138889	AI2	Maisha	m	0	-1.36930936883268	0.410443808868674	AI2	Maisha	0.984495131318799
morn	1	outgroup	post	0.0166667	AI2	Maisha	m	0	-1.36930936883268	0.85770483647308	AI2	Maisha	0.984495131318799
morn	1	outgroup	post	0.0180556	AI2	Maisha	m	0	-1.36930936883268	1.08133535027528	AI2	Maisha	0.984495131318799
morn	1	outgroup	post	0.0208333	AI2	Maisha	m	1	-1.36930936883268	1.52859637787967	AI2	Maisha	0.984495131318799
morn	1	outgroup	post	0.00416667	AI2	Mali	f	1	-1.36930936883268	-1.15496978774673	AI2	Mali	0.984495131318799
morn	1	outgroup	post	0.00555556	AI2	Mali	f	1	-1.36930936883268	-0.931339273944533	AI2	Mali	0.984495131318799
morn	1	outgroup	post	0.00694444	AI2	Mali	f	1	-1.36930936883268	-0.707708760142332	AI2	Mali	0.984495131318799
morn	1	outgroup	post	0.00138889	AI2	Clara	f	0	-1.36930936883268	-1.60223081535114	AI2	Clara	0.984495131318799
morn	1	outgroup	post	0.00555556	AI2	Clara	f	1	-1.36930936883268	-0.931339273944533	AI2	Clara	0.984495131318799
morn	1	outgroup	post	0.00833333	AI2	Clara	f	1	-1.36930936883268	-0.484078246340133	AI2	Clara	0.984495131318799
aft	1	control	post	0.00138889	AI1	NyotaAI	m	0	-1.36930936883268	-1.60223081535114	AI1	NyotaAI	-1.01497485674663
aft	1	control	post	0.00277778	AI1	NyotaAI	m	0	-1.36930936883268	-1.37860030154894	AI1	NyotaAI	-1.01497485674663
aft	1	control	post	0.00416667	AI1	NyotaAI	m	0	-1.36930936883268	-1.15496978774673	AI1	NyotaAI	-1.01497485674663
aft	1	control	post	0.00555556	AI1	NyotaAI	m	0	-1.36930936883268	-0.931339273944533	AI1	NyotaAI	-1.01497485674663
aft	1	control	post	0.00694444	AI1	NyotaAI	m	0	-1.36930936883268	-0.707708760142332	AI1	NyotaAI	-1.01497485674663
aft	1	control	post	0.00833333	AI1	NyotaAI	m	0	-1.36930936883268	-0.484078246340133	AI1	NyotaAI	-1.01497485674663
aft	1	control	post	0.00972222	AI1	NyotaAI	m	0	-1.36930936883268	-0.260447732537931	AI1	NyotaAI	-1.01497485674663
aft	1	control	post	0.0111111	AI1	NyotaAI	m	0	-1.36930936883268	-0.0368172187357316	AI1	NyotaAI	-1.01497485674663
aft	1	control	post	0.0125	AI1	NyotaAI	m	0	-1.36930936883268	0.186813295066471	AI1	NyotaAI	-1.01497485674663
aft	1	control	post	0.0138889	AI1	NyotaAI	m	0	-1.36930936883268	0.410443808868674	AI1	NyotaAI	-1.01497485674663
aft	1	control	post	0.0152778	AI1	NyotaAI	m	0	-1.36930936883268	0.634074322670877	AI1	NyotaAI	-1.01497485674663
aft	1	control	post	0.0166667	AI1	NyotaAI	m	0	-1.36930936883268	0.85770483647308	AI1	NyotaAI	-1.01497485674663
aft	1	control	post	0.0180556	AI1	NyotaAI	m	0	-1.36930936883268	1.08133535027528	AI1	NyotaAI	-1.01497485674663
aft	1	control	post	0.0194444	AI1	NyotaAI	m	0	-1.36930936883268	1.30496586407749	AI1	NyotaAI	-1.01497485674663
aft	1	control	post	0.0208333	AI1	NyotaAI	m	0	-1.36930936883268	1.52859637787967	AI1	NyotaAI	-1.01497485674663
aft	1	control	post	0.00138889	AI1	Teco	m	0	-1.36930936883268	-1.60223081535114	AI1	Teco	-1.01497485674663
aft	1	control	post	0.00277778	AI1	Teco	m	0	-1.36930936883268	-1.37860030154894	AI1	Teco	-1.01497485674663
aft	1	control	post	0.0111111	AI1	Teco	m	0	-1.36930936883268	-0.0368172187357316	AI1	Teco	-1.01497485674663
aft	1	control	post	0.0125	AI1	Teco	m	0	-1.36930936883268	0.186813295066471	AI1	Teco	-1.01497485674663
aft	1	control	post	0.0138889	AI1	Teco	m	0	-1.36930936883268	0.410443808868674	AI1	Teco	-1.01497485674663
aft	1	control	post	0.0152778	AI1	Teco	m	0	-1.36930936883268	0.634074322670877	AI1	Teco	-1.01497485674663
aft	1	control	post	0.0166667	AI1	Teco	m	0	-1.36930936883268	0.85770483647308	AI1	Teco	-1.01497485674663
aft	1	control	post	0.0180556	AI1	Teco	m	0	-1.36930936883268	1.08133535027528	AI1	Teco	-1.01497485674663
aft	1	control	post	0.0194444	AI1	Teco	m	0	-1.36930936883268	1.30496586407749	AI1	Teco	-1.01497485674663
aft	1	control	post	0.0208333	AI1	Teco	m	0	-1.36930936883268	1.52859637787967	AI1	Teco	-1.01497485674663
aft	1	control	post	0.00277778	AI1	Elikya	f	0	-1.36930936883268	-1.37860030154894	AI1	Elikya	-1.01497485674663
aft	1	control	post	0.00694444	AI1	Elikya	f	0	-1.36930936883268	-0.707708760142332	AI1	Elikya	-1.01497485674663
aft	1	control	post	0.00833333	AI1	Elikya	f	0	-1.36930936883268	-0.484078246340133	AI1	Elikya	-1.01497485674663
aft	1	control	post	0.00972222	AI1	Elikya	f	0	-1.36930936883268	-0.260447732537931	AI1	Elikya	-1.01497485674663
aft	1	control	post	0.0111111	AI1	Elikya	f	0	-1.36930936883268	-0.0368172187357316	AI1	Elikya	-1.01497485674663
aft	1	control	post	0.0125	AI1	Elikya	f	0	-1.36930936883268	0.186813295066471	AI1	Elikya	-1.01497485674663
aft	1	control	post	0.0138889	AI1	Elikya	f	0	-1.36930936883268	0.410443808868674	AI1	Elikya	-1.01497485674663
aft	1	control	post	0.0152778	AI1	Elikya	f	0	-1.36930936883268	0.634074322670877	AI1	Elikya	-1.01497485674663
aft	1	control	post	0.0166667	AI1	Elikya	f	0	-1.36930936883268	0.85770483647308	AI1	Elikya	-1.01497485674663
aft	1	control	post	0.0180556	AI1	Elikya	f	0	-1.36930936883268	1.08133535027528	AI1	Elikya	-1.01497485674663
aft	1	control	post	0.0194444	AI1	Elikya	f	0	-1.36930936883268	1.30496586407749	AI1	Elikya	-1.01497485674663
aft	1	control	post	0.0208333	AI1	Elikya	f	1	-1.36930936883268	1.52859637787967	AI1	Elikya	-1.01497485674663
aft	1	control	post	0.00138889	AI2	Kanzi	m	0	-1.36930936883268	-1.60223081535114	AI2	Kanzi	-1.01497485674663
aft	1	control	post	0.00277778	AI2	Kanzi	m	0	-1.36930936883268	-1.37860030154894	AI2	Kanzi	-1.01497485674663
aft	1	control	post	0.00416667	AI2	Kanzi	m	0	-1.36930936883268	-1.15496978774673	AI2	Kanzi	-1.01497485674663
aft	1	control	post	0.00555556	AI2	Kanzi	m	1	-1.36930936883268	-0.931339273944533	AI2	Kanzi	-1.01497485674663
aft	1	control	post	0.00694444	AI2	Kanzi	m	1	-1.36930936883268	-0.707708760142332	AI2	Kanzi	-1.01497485674663
aft	1	control	post	0.00833333	AI2	Kanzi	m	1	-1.36930936883268	-0.484078246340133	AI2	Kanzi	-1.01497485674663
aft	1	control	post	0.00972222	AI2	Kanzi	m	0	-1.36930936883268	-0.260447732537931	AI2	Kanzi	-1.01497485674663
aft	1	control	post	0.0111111	AI2	Kanzi	m	1	-1.36930936883268	-0.0368172187357316	AI2	Kanzi	-1.01497485674663
aft	1	control	post	0.0125	AI2	Kanzi	m	0	-1.36930936883268	0.186813295066471	AI2	Kanzi	-1.01497485674663
aft	1	control	post	0.0138889	AI2	Kanzi	m	0	-1.36930936883268	0.410443808868674	AI2	Kanzi	-1.01497485674663
aft	1	control	post	0.0152778	AI2	Kanzi	m	0	-1.36930936883268	0.634074322670877	AI2	Kanzi	-1.01497485674663
aft	1	control	post	0.0166667	AI2	Kanzi	m	0	-1.36930936883268	0.85770483647308	AI2	Kanzi	-1.01497485674663
aft	1	control	post	0.0180556	AI2	Kanzi	m	0	-1.36930936883268	1.08133535027528	AI2	Kanzi	-1.01497485674663
aft	1	control	post	0.0194444	AI2	Kanzi	m	0	-1.36930936883268	1.30496586407749	AI2	Kanzi	-1.01497485674663
aft	1	control	post	0.0208333	AI2	Kanzi	m	0	-1.36930936883268	1.52859637787967	AI2	Kanzi	-1.01497485674663
aft	1	control	post	0.00972222	AI2	Maisha	m	1	-1.36930936883268	-0.260447732537931	AI2	Maisha	-1.01497485674663
aft	1	control	post	0.0111111	AI2	Maisha	m	1	-1.36930936883268	-0.0368172187357316	AI2	Maisha	-1.01497485674663
aft	1	control	post	0.0125	AI2	Maisha	m	1	-1.36930936883268	0.186813295066471	AI2	Maisha	-1.01497485674663
aft	1	control	post	0.0138889	AI2	Maisha	m	1	-1.36930936883268	0.410443808868674	AI2	Maisha	-1.01497485674663
aft	1	control	post	0.0152778	AI2	Maisha	m	1	-1.36930936883268	0.634074322670877	AI2	Maisha	-1.01497485674663
aft	1	control	post	0.0194444	AI2	Maisha	m	1	-1.36930936883268	1.30496586407749	AI2	Maisha	-1.01497485674663
aft	1	control	post	0.00972222	AI2	Mali	f	1	-1.36930936883268	-0.260447732537931	AI2	Mali	-1.01497485674663
aft	1	control	post	0.0166667	AI2	Mali	f	1	-1.36930936883268	0.85770483647308	AI2	Mali	-1.01497485674663
aft	1	control	post	0.0208333	AI2	Mali	f	1	-1.36930936883268	1.52859637787967	AI2	Mali	-1.01497485674663
aft	1	control	post	0.00138889	AI2	Clara	f	0	-1.36930936883268	-1.60223081535114	AI2	Clara	-1.01497485674663
aft	1	control	post	0.00277778	AI2	Clara	f	0	-1.36930936883268	-1.37860030154894	AI2	Clara	-1.01497485674663
aft	1	control	post	0.00555556	AI2	Clara	f	1	-1.36930936883268	-0.931339273944533	AI2	Clara	-1.01497485674663
aft	1	control	post	0.00694444	AI2	Clara	f	1	-1.36930936883268	-0.707708760142332	AI2	Clara	-1.01497485674663
aft	1	control	post	0.0111111	AI2	Clara	f	1	-1.36930936883268	-0.0368172187357316	AI2	Clara	-1.01497485674663
aft	1	control	post	0.0125	AI2	Clara	f	1	-1.36930936883268	0.186813295066471	AI2	Clara	-1.01497485674663
aft	1	control	post	0.0138889	AI2	Clara	f	1	-1.36930936883268	0.410443808868674	AI2	Clara	-1.01497485674663
aft	1	control	post	0.0152778	AI2	Clara	f	1	-1.36930936883268	0.634074322670877	AI2	Clara	-1.01497485674663
aft	1	control	post	0.0180556	AI2	Clara	f	1	-1.36930936883268	1.08133535027528	AI2	Clara	-1.01497485674663
aft	1	control	post	0.0194444	AI2	Clara	f	1	-1.36930936883268	1.30496586407749	AI2	Clara	-1.01497485674663
aft	1	control	post	0.0208333	AI2	Clara	f	1	-1.36930936883268	1.52859637787967	AI2	Clara	-1.01497485674663
morn	2	control	post	0.00138889	AI1	NyotaAI	m	0	-0.457825912765466	-1.60223081535114	AI1	NyotaAI	-1.01497485674663
morn	2	control	post	0.00277778	AI1	NyotaAI	m	0	-0.457825912765466	-1.37860030154894	AI1	NyotaAI	-1.01497485674663
morn	2	control	post	0.00416667	AI1	NyotaAI	m	0	-0.457825912765466	-1.15496978774673	AI1	NyotaAI	-1.01497485674663
morn	2	control	post	0.00555556	AI1	NyotaAI	m	0	-0.457825912765466	-0.931339273944533	AI1	NyotaAI	-1.01497485674663
morn	2	control	post	0.00694444	AI1	NyotaAI	m	0	-0.457825912765466	-0.707708760142332	AI1	NyotaAI	-1.01497485674663
morn	2	control	post	0.00833333	AI1	NyotaAI	m	0	-0.457825912765466	-0.484078246340133	AI1	NyotaAI	-1.01497485674663
morn	2	control	post	0.00972222	AI1	NyotaAI	m	0	-0.457825912765466	-0.260447732537931	AI1	NyotaAI	-1.01497485674663
morn	2	control	post	0.0111111	AI1	NyotaAI	m	0	-0.457825912765466	-0.0368172187357316	AI1	NyotaAI	-1.01497485674663
morn	2	control	post	0.0125	AI1	NyotaAI	m	0	-0.457825912765466	0.186813295066471	AI1	NyotaAI	-1.01497485674663
morn	2	control	post	0.0138889	AI1	NyotaAI	m	0	-0.457825912765466	0.410443808868674	AI1	NyotaAI	-1.01497485674663
morn	2	control	post	0.0152778	AI1	NyotaAI	m	0	-0.457825912765466	0.634074322670877	AI1	NyotaAI	-1.01497485674663
morn	2	control	post	0.0166667	AI1	NyotaAI	m	0	-0.457825912765466	0.85770483647308	AI1	NyotaAI	-1.01497485674663
morn	2	control	post	0.0180556	AI1	NyotaAI	m	0	-0.457825912765466	1.08133535027528	AI1	NyotaAI	-1.01497485674663
morn	2	control	post	0.0194444	AI1	NyotaAI	m	0	-0.457825912765466	1.30496586407749	AI1	NyotaAI	-1.01497485674663
morn	2	control	post	0.00138889	AI1	Teco	m	1	-0.457825912765466	-1.60223081535114	AI1	Teco	-1.01497485674663
morn	2	control	post	0.00277778	AI1	Teco	m	1	-0.457825912765466	-1.37860030154894	AI1	Teco	-1.01497485674663
morn	2	control	post	0.00416667	AI1	Teco	m	1	-0.457825912765466	-1.15496978774673	AI1	Teco	-1.01497485674663
morn	2	control	post	0.00555556	AI1	Teco	m	1	-0.457825912765466	-0.931339273944533	AI1	Teco	-1.01497485674663
morn	2	control	post	0.00694444	AI1	Teco	m	1	-0.457825912765466	-0.707708760142332	AI1	Teco	-1.01497485674663
morn	2	control	post	0.00833333	AI1	Teco	m	1	-0.457825912765466	-0.484078246340133	AI1	Teco	-1.01497485674663
morn	2	control	post	0.0138889	AI1	Teco	m	1	-0.457825912765466	0.410443808868674	AI1	Teco	-1.01497485674663
morn	2	control	post	0.0152778	AI1	Teco	m	1	-0.457825912765466	0.634074322670877	AI1	Teco	-1.01497485674663
morn	2	control	post	0.0180556	AI1	Teco	m	0	-0.457825912765466	1.08133535027528	AI1	Teco	-1.01497485674663
morn	2	control	post	0.0194444	AI1	Teco	m	0	-0.457825912765466	1.30496586407749	AI1	Teco	-1.01497485674663
morn	2	control	post	0.0208333	AI1	Teco	m	0	-0.457825912765466	1.52859637787967	AI1	Teco	-1.01497485674663
morn	2	control	post	0.00138889	AI1	Elikya	f	0	-0.457825912765466	-1.60223081535114	AI1	Elikya	-1.01497485674663
morn	2	control	post	0.00277778	AI1	Elikya	f	0	-0.457825912765466	-1.37860030154894	AI1	Elikya	-1.01497485674663
morn	2	control	post	0.00416667	AI1	Elikya	f	0	-0.457825912765466	-1.15496978774673	AI1	Elikya	-1.01497485674663
morn	2	control	post	0.00555556	AI1	Elikya	f	0	-0.457825912765466	-0.931339273944533	AI1	Elikya	-1.01497485674663
morn	2	control	post	0.00694444	AI1	Elikya	f	0	-0.457825912765466	-0.707708760142332	AI1	Elikya	-1.01497485674663
morn	2	control	post	0.00833333	AI1	Elikya	f	0	-0.457825912765466	-0.484078246340133	AI1	Elikya	-1.01497485674663
morn	2	control	post	0.00972222	AI1	Elikya	f	0	-0.457825912765466	-0.260447732537931	AI1	Elikya	-1.01497485674663
morn	2	control	post	0.0152778	AI1	Elikya	f	0	-0.457825912765466	0.634074322670877	AI1	Elikya	-1.01497485674663
morn	2	control	post	0.0166667	AI1	Elikya	f	0	-0.457825912765466	0.85770483647308	AI1	Elikya	-1.01497485674663
morn	2	control	post	0.0180556	AI1	Elikya	f	1	-0.457825912765466	1.08133535027528	AI1	Elikya	-1.01497485674663
morn	2	control	post	0.00138889	AI2	Kanzi	m	0	-0.457825912765466	-1.60223081535114	AI2	Kanzi	-1.01497485674663
morn	2	control	post	0.00277778	AI2	Kanzi	m	0	-0.457825912765466	-1.37860030154894	AI2	Kanzi	-1.01497485674663
morn	2	control	post	0.00416667	AI2	Kanzi	m	0	-0.457825912765466	-1.15496978774673	AI2	Kanzi	-1.01497485674663
morn	2	control	post	0.00555556	AI2	Kanzi	m	0	-0.457825912765466	-0.931339273944533	AI2	Kanzi	-1.01497485674663
morn	2	control	post	0.00694444	AI2	Kanzi	m	0	-0.457825912765466	-0.707708760142332	AI2	Kanzi	-1.01497485674663
morn	2	control	post	0.00833333	AI2	Kanzi	m	0	-0.457825912765466	-0.484078246340133	AI2	Kanzi	-1.01497485674663
morn	2	control	post	0.0111111	AI2	Kanzi	m	0	-0.457825912765466	-0.0368172187357316	AI2	Kanzi	-1.01497485674663
morn	2	control	post	0.0208333	AI2	Kanzi	m	1	-0.457825912765466	1.52859637787967	AI2	Kanzi	-1.01497485674663
morn	2	control	post	0.00138889	AI2	Maisha	m	0	-0.457825912765466	-1.60223081535114	AI2	Maisha	-1.01497485674663
morn	2	control	post	0.00277778	AI2	Maisha	m	0	-0.457825912765466	-1.37860030154894	AI2	Maisha	-1.01497485674663
morn	2	control	post	0.00416667	AI2	Maisha	m	0	-0.457825912765466	-1.15496978774673	AI2	Maisha	-1.01497485674663
morn	2	control	post	0.00555556	AI2	Maisha	m	0	-0.457825912765466	-0.931339273944533	AI2	Maisha	-1.01497485674663
morn	2	control	post	0.00694444	AI2	Maisha	m	0	-0.457825912765466	-0.707708760142332	AI2	Maisha	-1.01497485674663
morn	2	control	post	0.00833333	AI2	Maisha	m	0	-0.457825912765466	-0.484078246340133	AI2	Maisha	-1.01497485674663
morn	2	control	post	0.00972222	AI2	Maisha	m	0	-0.457825912765466	-0.260447732537931	AI2	Maisha	-1.01497485674663
morn	2	control	post	0.0111111	AI2	Maisha	m	0	-0.457825912765466	-0.0368172187357316	AI2	Maisha	-1.01497485674663
morn	2	control	post	0.0125	AI2	Maisha	m	0	-0.457825912765466	0.186813295066471	AI2	Maisha	-1.01497485674663
morn	2	control	post	0.0138889	AI2	Maisha	m	0	-0.457825912765466	0.410443808868674	AI2	Maisha	-1.01497485674663
morn	2	control	post	0.0152778	AI2	Maisha	m	0	-0.457825912765466	0.634074322670877	AI2	Maisha	-1.01497485674663
morn	2	control	post	0.0166667	AI2	Maisha	m	0	-0.457825912765466	0.85770483647308	AI2	Maisha	-1.01497485674663
morn	2	control	post	0.0180556	AI2	Maisha	m	0	-0.457825912765466	1.08133535027528	AI2	Maisha	-1.01497485674663
morn	2	control	post	0.0194444	AI2	Maisha	m	0	-0.457825912765466	1.30496586407749	AI2	Maisha	-1.01497485674663
morn	2	control	post	0.0208333	AI2	Maisha	m	0	-0.457825912765466	1.52859637787967	AI2	Maisha	-1.01497485674663
morn	2	control	post	0.00555556	AI2	Mali	f	0	-0.457825912765466	-0.931339273944533	AI2	Mali	-1.01497485674663
morn	2	control	post	0.00694444	AI2	Mali	f	0	-0.457825912765466	-0.707708760142332	AI2	Mali	-1.01497485674663
morn	2	control	post	0.0111111	AI2	Mali	f	0	-0.457825912765466	-0.0368172187357316	AI2	Mali	-1.01497485674663
morn	2	control	post	0.0208333	AI2	Mali	f	0	-0.457825912765466	1.52859637787967	AI2	Mali	-1.01497485674663
morn	2	control	post	0.00138889	AI2	Clara	f	1	-0.457825912765466	-1.60223081535114	AI2	Clara	-1.01497485674663
morn	2	control	post	0.00416667	AI2	Clara	f	0	-0.457825912765466	-1.15496978774673	AI2	Clara	-1.01497485674663
morn	2	control	post	0.00555556	AI2	Clara	f	0	-0.457825912765466	-0.931339273944533	AI2	Clara	-1.01497485674663
morn	2	control	post	0.00694444	AI2	Clara	f	0	-0.457825912765466	-0.707708760142332	AI2	Clara	-1.01497485674663
morn	2	control	post	0.00833333	AI2	Clara	f	0	-0.457825912765466	-0.484078246340133	AI2	Clara	-1.01497485674663
morn	2	control	post	0.00972222	AI2	Clara	f	0	-0.457825912765466	-0.260447732537931	AI2	Clara	-1.01497485674663
morn	2	control	post	0.0111111	AI2	Clara	f	0	-0.457825912765466	-0.0368172187357316	AI2	Clara	-1.01497485674663
morn	2	control	post	0.0125	AI2	Clara	f	0	-0.457825912765466	0.186813295066471	AI2	Clara	-1.01497485674663
morn	2	control	post	0.0138889	AI2	Clara	f	0	-0.457825912765466	0.410443808868674	AI2	Clara	-1.01497485674663
morn	2	control	post	0.0152778	AI2	Clara	f	0	-0.457825912765466	0.634074322670877	AI2	Clara	-1.01497485674663
morn	2	control	post	0.0166667	AI2	Clara	f	0	-0.457825912765466	0.85770483647308	AI2	Clara	-1.01497485674663
morn	2	control	post	0.0180556	AI2	Clara	f	0	-0.457825912765466	1.08133535027528	AI2	Clara	-1.01497485674663
morn	2	control	post	0.0194444	AI2	Clara	f	0	-0.457825912765466	1.30496586407749	AI2	Clara	-1.01497485674663
morn	2	control	post	0.0208333	AI2	Clara	f	0	-0.457825912765466	1.52859637787967	AI2	Clara	-1.01497485674663
aft	2	outgroup	post	0.00138889	AI1	NyotaAI	m	1	-0.457825912765466	-1.60223081535114	AI1	NyotaAI	0.984495131318799
aft	2	outgroup	post	0.00277778	AI1	NyotaAI	m	1	-0.457825912765466	-1.37860030154894	AI1	NyotaAI	0.984495131318799
aft	2	outgroup	post	0.00416667	AI1	NyotaAI	m	1	-0.457825912765466	-1.15496978774673	AI1	NyotaAI	0.984495131318799
aft	2	outgroup	post	0.00555556	AI1	NyotaAI	m	1	-0.457825912765466	-0.931339273944533	AI1	NyotaAI	0.984495131318799
aft	2	outgroup	post	0.00694444	AI1	NyotaAI	m	0	-0.457825912765466	-0.707708760142332	AI1	NyotaAI	0.984495131318799
aft	2	outgroup	post	0.00833333	AI1	NyotaAI	m	0	-0.457825912765466	-0.484078246340133	AI1	NyotaAI	0.984495131318799
aft	2	outgroup	post	0.00972222	AI1	NyotaAI	m	0	-0.457825912765466	-0.260447732537931	AI1	NyotaAI	0.984495131318799
aft	2	outgroup	post	0.0111111	AI1	NyotaAI	m	0	-0.457825912765466	-0.0368172187357316	AI1	NyotaAI	0.984495131318799
aft	2	outgroup	post	0.0125	AI1	NyotaAI	m	0	-0.457825912765466	0.186813295066471	AI1	NyotaAI	0.984495131318799
aft	2	outgroup	post	0.0138889	AI1	NyotaAI	m	0	-0.457825912765466	0.410443808868674	AI1	NyotaAI	0.984495131318799
aft	2	outgroup	post	0.0152778	AI1	NyotaAI	m	0	-0.457825912765466	0.634074322670877	AI1	NyotaAI	0.984495131318799
aft	2	outgroup	post	0.0166667	AI1	NyotaAI	m	0	-0.457825912765466	0.85770483647308	AI1	NyotaAI	0.984495131318799
aft	2	outgroup	post	0.0180556	AI1	NyotaAI	m	0	-0.457825912765466	1.08133535027528	AI1	NyotaAI	0.984495131318799
aft	2	outgroup	post	0.00277778	AI1	Teco	m	1	-0.457825912765466	-1.37860030154894	AI1	Teco	0.984495131318799
aft	2	outgroup	post	0.00694444	AI1	Teco	m	1	-0.457825912765466	-0.707708760142332	AI1	Teco	0.984495131318799
aft	2	outgroup	post	0.00833333	AI1	Teco	m	1	-0.457825912765466	-0.484078246340133	AI1	Teco	0.984495131318799
aft	2	outgroup	post	0.00972222	AI1	Teco	m	0	-0.457825912765466	-0.260447732537931	AI1	Teco	0.984495131318799
aft	2	outgroup	post	0.0111111	AI1	Teco	m	0	-0.457825912765466	-0.0368172187357316	AI1	Teco	0.984495131318799
aft	2	outgroup	post	0.0125	AI1	Teco	m	0	-0.457825912765466	0.186813295066471	AI1	Teco	0.984495131318799
aft	2	outgroup	post	0.0138889	AI1	Teco	m	1	-0.457825912765466	0.410443808868674	AI1	Teco	0.984495131318799
aft	2	outgroup	post	0.0180556	AI1	Teco	m	1	-0.457825912765466	1.08133535027528	AI1	Teco	0.984495131318799
aft	2	outgroup	post	0.0194444	AI1	Teco	m	1	-0.457825912765466	1.30496586407749	AI1	Teco	0.984495131318799
aft	2	outgroup	post	0.00694444	AI1	Elikya	f	0	-0.457825912765466	-0.707708760142332	AI1	Elikya	0.984495131318799
aft	2	outgroup	post	0.00833333	AI1	Elikya	f	0	-0.457825912765466	-0.484078246340133	AI1	Elikya	0.984495131318799
aft	2	outgroup	post	0.00972222	AI1	Elikya	f	0	-0.457825912765466	-0.260447732537931	AI1	Elikya	0.984495131318799
aft	2	outgroup	post	0.0111111	AI1	Elikya	f	0	-0.457825912765466	-0.0368172187357316	AI1	Elikya	0.984495131318799
aft	2	outgroup	post	0.0125	AI1	Elikya	f	0	-0.457825912765466	0.186813295066471	AI1	Elikya	0.984495131318799
aft	2	outgroup	post	0.0138889	AI1	Elikya	f	0	-0.457825912765466	0.410443808868674	AI1	Elikya	0.984495131318799
aft	2	outgroup	post	0.0152778	AI1	Elikya	f	0	-0.457825912765466	0.634074322670877	AI1	Elikya	0.984495131318799
aft	2	outgroup	post	0.0166667	AI1	Elikya	f	0	-0.457825912765466	0.85770483647308	AI1	Elikya	0.984495131318799
aft	2	outgroup	post	0.0180556	AI1	Elikya	f	1	-0.457825912765466	1.08133535027528	AI1	Elikya	0.984495131318799
aft	2	outgroup	post	0.0194444	AI1	Elikya	f	1	-0.457825912765466	1.30496586407749	AI1	Elikya	0.984495131318799
aft	2	outgroup	post	0.0208333	AI1	Elikya	f	1	-0.457825912765466	1.52859637787967	AI1	Elikya	0.984495131318799
aft	2	outgroup	post	0.00138889	AI2	Kanzi	m	0	-0.457825912765466	-1.60223081535114	AI2	Kanzi	0.984495131318799
aft	2	outgroup	post	0.00277778	AI2	Kanzi	m	0	-0.457825912765466	-1.37860030154894	AI2	Kanzi	0.984495131318799
aft	2	outgroup	post	0.00416667	AI2	Kanzi	m	0	-0.457825912765466	-1.15496978774673	AI2	Kanzi	0.984495131318799
aft	2	outgroup	post	0.00555556	AI2	Kanzi	m	0	-0.457825912765466	-0.931339273944533	AI2	Kanzi	0.984495131318799
aft	2	outgroup	post	0.00694444	AI2	Kanzi	m	0	-0.457825912765466	-0.707708760142332	AI2	Kanzi	0.984495131318799
aft	2	outgroup	post	0.00833333	AI2	Kanzi	m	0	-0.457825912765466	-0.484078246340133	AI2	Kanzi	0.984495131318799
aft	2	outgroup	post	0.00972222	AI2	Kanzi	m	0	-0.457825912765466	-0.260447732537931	AI2	Kanzi	0.984495131318799
aft	2	outgroup	post	0.0111111	AI2	Kanzi	m	0	-0.457825912765466	-0.0368172187357316	AI2	Kanzi	0.984495131318799
aft	2	outgroup	post	0.0125	AI2	Kanzi	m	0	-0.457825912765466	0.186813295066471	AI2	Kanzi	0.984495131318799
aft	2	outgroup	post	0.0138889	AI2	Kanzi	m	0	-0.457825912765466	0.410443808868674	AI2	Kanzi	0.984495131318799
aft	2	outgroup	post	0.0152778	AI2	Kanzi	m	0	-0.457825912765466	0.634074322670877	AI2	Kanzi	0.984495131318799
aft	2	outgroup	post	0.0166667	AI2	Kanzi	m	0	-0.457825912765466	0.85770483647308	AI2	Kanzi	0.984495131318799
aft	2	outgroup	post	0.0180556	AI2	Kanzi	m	0	-0.457825912765466	1.08133535027528	AI2	Kanzi	0.984495131318799
aft	2	outgroup	post	0.0194444	AI2	Kanzi	m	0	-0.457825912765466	1.30496586407749	AI2	Kanzi	0.984495131318799
aft	2	outgroup	post	0.0208333	AI2	Kanzi	m	0	-0.457825912765466	1.52859637787967	AI2	Kanzi	0.984495131318799
aft	2	outgroup	post	0.0208333	AI2	Maisha	m	1	-0.457825912765466	1.52859637787967	AI2	Maisha	0.984495131318799
aft	2	outgroup	post	0.00138889	AI2	Clara	f	1	-0.457825912765466	-1.60223081535114	AI2	Clara	0.984495131318799
aft	2	outgroup	post	0.00277778	AI2	Clara	f	1	-0.457825912765466	-1.37860030154894	AI2	Clara	0.984495131318799
aft	2	outgroup	post	0.00416667	AI2	Clara	f	1	-0.457825912765466	-1.15496978774673	AI2	Clara	0.984495131318799
aft	2	outgroup	post	0.00555556	AI2	Clara	f	1	-0.457825912765466	-0.931339273944533	AI2	Clara	0.984495131318799
aft	2	outgroup	post	0.00694444	AI2	Clara	f	1	-0.457825912765466	-0.707708760142332	AI2	Clara	0.984495131318799
aft	2	outgroup	post	0.00833333	AI2	Clara	f	1	-0.457825912765466	-0.484078246340133	AI2	Clara	0.984495131318799
aft	2	outgroup	post	0.00972222	AI2	Clara	f	1	-0.457825912765466	-0.260447732537931	AI2	Clara	0.984495131318799
aft	2	outgroup	post	0.0111111	AI2	Clara	f	1	-0.457825912765466	-0.0368172187357316	AI2	Clara	0.984495131318799
aft	2	outgroup	post	0.0125	AI2	Clara	f	1	-0.457825912765466	0.186813295066471	AI2	Clara	0.984495131318799
aft	2	outgroup	post	0.0138889	AI2	Clara	f	1	-0.457825912765466	0.410443808868674	AI2	Clara	0.984495131318799
aft	2	outgroup	post	0.0152778	AI2	Clara	f	1	-0.457825912765466	0.634074322670877	AI2	Clara	0.984495131318799
morn	3	control	post	0.00277778	AI1	NyotaAI	m	0	0.453657543301744	-1.37860030154894	AI1	NyotaAI	-1.01497485674663
morn	3	control	post	0.00416667	AI1	NyotaAI	m	1	0.453657543301744	-1.15496978774673	AI1	NyotaAI	-1.01497485674663
morn	3	control	post	0.00555556	AI1	NyotaAI	m	0	0.453657543301744	-0.931339273944533	AI1	NyotaAI	-1.01497485674663
morn	3	control	post	0.00694444	AI1	NyotaAI	m	0	0.453657543301744	-0.707708760142332	AI1	NyotaAI	-1.01497485674663
morn	3	control	post	0.00833333	AI1	NyotaAI	m	0	0.453657543301744	-0.484078246340133	AI1	NyotaAI	-1.01497485674663
morn	3	control	post	0.00972222	AI1	NyotaAI	m	0	0.453657543301744	-0.260447732537931	AI1	NyotaAI	-1.01497485674663
morn	3	control	post	0.0111111	AI1	NyotaAI	m	0	0.453657543301744	-0.0368172187357316	AI1	NyotaAI	-1.01497485674663
morn	3	control	post	0.0138889	AI1	NyotaAI	m	0	0.453657543301744	0.410443808868674	AI1	NyotaAI	-1.01497485674663
morn	3	control	post	0.0152778	AI1	NyotaAI	m	0	0.453657543301744	0.634074322670877	AI1	NyotaAI	-1.01497485674663
morn	3	control	post	0.0166667	AI1	NyotaAI	m	0	0.453657543301744	0.85770483647308	AI1	NyotaAI	-1.01497485674663
morn	3	control	post	0.0194444	AI1	NyotaAI	m	1	0.453657543301744	1.30496586407749	AI1	NyotaAI	-1.01497485674663
morn	3	control	post	0.0208333	AI1	NyotaAI	m	1	0.453657543301744	1.52859637787967	AI1	NyotaAI	-1.01497485674663
morn	3	control	post	0.00138889	AI1	Teco	m	1	0.453657543301744	-1.60223081535114	AI1	Teco	-1.01497485674663
morn	3	control	post	0.00277778	AI1	Teco	m	1	0.453657543301744	-1.37860030154894	AI1	Teco	-1.01497485674663
morn	3	control	post	0.00833333	AI1	Teco	m	1	0.453657543301744	-0.484078246340133	AI1	Teco	-1.01497485674663
morn	3	control	post	0.00972222	AI1	Teco	m	0	0.453657543301744	-0.260447732537931	AI1	Teco	-1.01497485674663
morn	3	control	post	0.0111111	AI1	Teco	m	0	0.453657543301744	-0.0368172187357316	AI1	Teco	-1.01497485674663
morn	3	control	post	0.0125	AI1	Teco	m	1	0.453657543301744	0.186813295066471	AI1	Teco	-1.01497485674663
morn	3	control	post	0.0138889	AI1	Teco	m	1	0.453657543301744	0.410443808868674	AI1	Teco	-1.01497485674663
morn	3	control	post	0.0152778	AI1	Teco	m	0	0.453657543301744	0.634074322670877	AI1	Teco	-1.01497485674663
morn	3	control	post	0.0166667	AI1	Teco	m	0	0.453657543301744	0.85770483647308	AI1	Teco	-1.01497485674663
morn	3	control	post	0.0180556	AI1	Teco	m	0	0.453657543301744	1.08133535027528	AI1	Teco	-1.01497485674663
morn	3	control	post	0.0194444	AI1	Teco	m	0	0.453657543301744	1.30496586407749	AI1	Teco	-1.01497485674663
morn	3	control	post	0.0208333	AI1	Teco	m	0	0.453657543301744	1.52859637787967	AI1	Teco	-1.01497485674663
morn	3	control	post	0.00138889	AI1	Elikya	f	0	0.453657543301744	-1.60223081535114	AI1	Elikya	-1.01497485674663
morn	3	control	post	0.00277778	AI1	Elikya	f	0	0.453657543301744	-1.37860030154894	AI1	Elikya	-1.01497485674663
morn	3	control	post	0.00416667	AI1	Elikya	f	0	0.453657543301744	-1.15496978774673	AI1	Elikya	-1.01497485674663
morn	3	control	post	0.00555556	AI1	Elikya	f	0	0.453657543301744	-0.931339273944533	AI1	Elikya	-1.01497485674663
morn	3	control	post	0.00694444	AI1	Elikya	f	0	0.453657543301744	-0.707708760142332	AI1	Elikya	-1.01497485674663
morn	3	control	post	0.00833333	AI1	Elikya	f	0	0.453657543301744	-0.484078246340133	AI1	Elikya	-1.01497485674663
morn	3	control	post	0.00972222	AI1	Elikya	f	0	0.453657543301744	-0.260447732537931	AI1	Elikya	-1.01497485674663
morn	3	control	post	0.0111111	AI1	Elikya	f	0	0.453657543301744	-0.0368172187357316	AI1	Elikya	-1.01497485674663
morn	3	control	post	0.0125	AI1	Elikya	f	0	0.453657543301744	0.186813295066471	AI1	Elikya	-1.01497485674663
morn	3	control	post	0.0138889	AI1	Elikya	f	0	0.453657543301744	0.410443808868674	AI1	Elikya	-1.01497485674663
morn	3	control	post	0.0152778	AI1	Elikya	f	0	0.453657543301744	0.634074322670877	AI1	Elikya	-1.01497485674663
morn	3	control	post	0.0166667	AI1	Elikya	f	0	0.453657543301744	0.85770483647308	AI1	Elikya	-1.01497485674663
morn	3	control	post	0.0180556	AI1	Elikya	f	0	0.453657543301744	1.08133535027528	AI1	Elikya	-1.01497485674663
morn	3	control	post	0.0194444	AI1	Elikya	f	0	0.453657543301744	1.30496586407749	AI1	Elikya	-1.01497485674663
morn	3	control	post	0.0208333	AI1	Elikya	f	0	0.453657543301744	1.52859637787967	AI1	Elikya	-1.01497485674663
morn	3	control	post	0.00138889	AI2	Kanzi	m	0	0.453657543301744	-1.60223081535114	AI2	Kanzi	-1.01497485674663
morn	3	control	post	0.0125	AI2	Kanzi	m	1	0.453657543301744	0.186813295066471	AI2	Kanzi	-1.01497485674663
morn	3	control	post	0.0138889	AI2	Kanzi	m	1	0.453657543301744	0.410443808868674	AI2	Kanzi	-1.01497485674663
morn	3	control	post	0.0152778	AI2	Kanzi	m	1	0.453657543301744	0.634074322670877	AI2	Kanzi	-1.01497485674663
morn	3	control	post	0.0166667	AI2	Kanzi	m	1	0.453657543301744	0.85770483647308	AI2	Kanzi	-1.01497485674663
morn	3	control	post	0.00138889	AI2	Maisha	m	0	0.453657543301744	-1.60223081535114	AI2	Maisha	-1.01497485674663
morn	3	control	post	0.00277778	AI2	Maisha	m	0	0.453657543301744	-1.37860030154894	AI2	Maisha	-1.01497485674663
morn	3	control	post	0.00416667	AI2	Maisha	m	0	0.453657543301744	-1.15496978774673	AI2	Maisha	-1.01497485674663
morn	3	control	post	0.00555556	AI2	Maisha	m	0	0.453657543301744	-0.931339273944533	AI2	Maisha	-1.01497485674663
morn	3	control	post	0.00694444	AI2	Maisha	m	0	0.453657543301744	-0.707708760142332	AI2	Maisha	-1.01497485674663
morn	3	control	post	0.00833333	AI2	Maisha	m	0	0.453657543301744	-0.484078246340133	AI2	Maisha	-1.01497485674663
morn	3	control	post	0.00972222	AI2	Maisha	m	0	0.453657543301744	-0.260447732537931	AI2	Maisha	-1.01497485674663
morn	3	control	post	0.0111111	AI2	Maisha	m	0	0.453657543301744	-0.0368172187357316	AI2	Maisha	-1.01497485674663
morn	3	control	post	0.0125	AI2	Maisha	m	0	0.453657543301744	0.186813295066471	AI2	Maisha	-1.01497485674663
morn	3	control	post	0.0138889	AI2	Maisha	m	0	0.453657543301744	0.410443808868674	AI2	Maisha	-1.01497485674663
morn	3	control	post	0.0152778	AI2	Maisha	m	0	0.453657543301744	0.634074322670877	AI2	Maisha	-1.01497485674663
morn	3	control	post	0.0166667	AI2	Maisha	m	0	0.453657543301744	0.85770483647308	AI2	Maisha	-1.01497485674663
morn	3	control	post	0.0180556	AI2	Maisha	m	0	0.453657543301744	1.08133535027528	AI2	Maisha	-1.01497485674663
morn	3	control	post	0.0194444	AI2	Maisha	m	0	0.453657543301744	1.30496586407749	AI2	Maisha	-1.01497485674663
morn	3	control	post	0.0208333	AI2	Maisha	m	0	0.453657543301744	1.52859637787967	AI2	Maisha	-1.01497485674663
morn	3	control	post	0.00138889	AI2	Mali	f	1	0.453657543301744	-1.60223081535114	AI2	Mali	-1.01497485674663
morn	3	control	post	0.00972222	AI2	Mali	f	0	0.453657543301744	-0.260447732537931	AI2	Mali	-1.01497485674663
morn	3	control	post	0.0111111	AI2	Mali	f	0	0.453657543301744	-0.0368172187357316	AI2	Mali	-1.01497485674663
morn	3	control	post	0.0125	AI2	Mali	f	0	0.453657543301744	0.186813295066471	AI2	Mali	-1.01497485674663
morn	3	control	post	0.0138889	AI2	Mali	f	0	0.453657543301744	0.410443808868674	AI2	Mali	-1.01497485674663
morn	3	control	post	0.0166667	AI2	Mali	f	1	0.453657543301744	0.85770483647308	AI2	Mali	-1.01497485674663
morn	3	control	post	0.0180556	AI2	Mali	f	0	0.453657543301744	1.08133535027528	AI2	Mali	-1.01497485674663
morn	3	control	post	0.0194444	AI2	Mali	f	0	0.453657543301744	1.30496586407749	AI2	Mali	-1.01497485674663
morn	3	control	post	0.0208333	AI2	Mali	f	0	0.453657543301744	1.52859637787967	AI2	Mali	-1.01497485674663
morn	3	control	post	0.00138889	AI2	Clara	f	0	0.453657543301744	-1.60223081535114	AI2	Clara	-1.01497485674663
morn	3	control	post	0.00277778	AI2	Clara	f	0	0.453657543301744	-1.37860030154894	AI2	Clara	-1.01497485674663
morn	3	control	post	0.00416667	AI2	Clara	f	0	0.453657543301744	-1.15496978774673	AI2	Clara	-1.01497485674663
morn	3	control	post	0.00555556	AI2	Clara	f	0	0.453657543301744	-0.931339273944533	AI2	Clara	-1.01497485674663
morn	3	control	post	0.00694444	AI2	Clara	f	0	0.453657543301744	-0.707708760142332	AI2	Clara	-1.01497485674663
morn	3	control	post	0.00833333	AI2	Clara	f	0	0.453657543301744	-0.484078246340133	AI2	Clara	-1.01497485674663
morn	3	control	post	0.00972222	AI2	Clara	f	0	0.453657543301744	-0.260447732537931	AI2	Clara	-1.01497485674663
morn	3	control	post	0.0111111	AI2	Clara	f	0	0.453657543301744	-0.0368172187357316	AI2	Clara	-1.01497485674663
morn	3	control	post	0.0125	AI2	Clara	f	0	0.453657543301744	0.186813295066471	AI2	Clara	-1.01497485674663
morn	3	control	post	0.0138889	AI2	Clara	f	0	0.453657543301744	0.410443808868674	AI2	Clara	-1.01497485674663
morn	3	control	post	0.0152778	AI2	Clara	f	0	0.453657543301744	0.634074322670877	AI2	Clara	-1.01497485674663
morn	3	control	post	0.0166667	AI2	Clara	f	0	0.453657543301744	0.85770483647308	AI2	Clara	-1.01497485674663
morn	3	control	post	0.0180556	AI2	Clara	f	0	0.453657543301744	1.08133535027528	AI2	Clara	-1.01497485674663
morn	3	control	post	0.0194444	AI2	Clara	f	0	0.453657543301744	1.30496586407749	AI2	Clara	-1.01497485674663
morn	3	control	post	0.0208333	AI2	Clara	f	0	0.453657543301744	1.52859637787967	AI2	Clara	-1.01497485674663
aft	3	outgroup	post	0.00277778	AI1	NyotaAI	m	1	0.453657543301744	-1.37860030154894	AI1	NyotaAI	0.984495131318799
aft	3	outgroup	post	0.00416667	AI1	NyotaAI	m	1	0.453657543301744	-1.15496978774673	AI1	NyotaAI	0.984495131318799
aft	3	outgroup	post	0.00694444	AI1	NyotaAI	m	1	0.453657543301744	-0.707708760142332	AI1	NyotaAI	0.984495131318799
aft	3	outgroup	post	0.0111111	AI1	NyotaAI	m	0	0.453657543301744	-0.0368172187357316	AI1	NyotaAI	0.984495131318799
aft	3	outgroup	post	0.0125	AI1	NyotaAI	m	0	0.453657543301744	0.186813295066471	AI1	NyotaAI	0.984495131318799
aft	3	outgroup	post	0.0152778	AI1	NyotaAI	m	1	0.453657543301744	0.634074322670877	AI1	NyotaAI	0.984495131318799
aft	3	outgroup	post	0.0180556	AI1	NyotaAI	m	1	0.453657543301744	1.08133535027528	AI1	NyotaAI	0.984495131318799
aft	3	outgroup	post	0.0194444	AI1	NyotaAI	m	1	0.453657543301744	1.30496586407749	AI1	NyotaAI	0.984495131318799
aft	3	outgroup	post	0.0208333	AI1	NyotaAI	m	1	0.453657543301744	1.52859637787967	AI1	NyotaAI	0.984495131318799
aft	3	outgroup	post	0.00138889	AI1	Teco	m	1	0.453657543301744	-1.60223081535114	AI1	Teco	0.984495131318799
aft	3	outgroup	post	0.00277778	AI1	Teco	m	0	0.453657543301744	-1.37860030154894	AI1	Teco	0.984495131318799
aft	3	outgroup	post	0.00416667	AI1	Teco	m	0	0.453657543301744	-1.15496978774673	AI1	Teco	0.984495131318799
aft	3	outgroup	post	0.00555556	AI1	Teco	m	0	0.453657543301744	-0.931339273944533	AI1	Teco	0.984495131318799
aft	3	outgroup	post	0.00694444	AI1	Teco	m	0	0.453657543301744	-0.707708760142332	AI1	Teco	0.984495131318799
aft	3	outgroup	post	0.00972222	AI1	Teco	m	0	0.453657543301744	-0.260447732537931	AI1	Teco	0.984495131318799
aft	3	outgroup	post	0.0152778	AI1	Teco	m	1	0.453657543301744	0.634074322670877	AI1	Teco	0.984495131318799
aft	3	outgroup	post	0.0180556	AI1	Teco	m	1	0.453657543301744	1.08133535027528	AI1	Teco	0.984495131318799
aft	3	outgroup	post	0.0194444	AI1	Teco	m	1	0.453657543301744	1.30496586407749	AI1	Teco	0.984495131318799
aft	3	outgroup	post	0.0208333	AI1	Teco	m	1	0.453657543301744	1.52859637787967	AI1	Teco	0.984495131318799
aft	3	outgroup	post	0.00138889	AI1	Elikya	f	1	0.453657543301744	-1.60223081535114	AI1	Elikya	0.984495131318799
aft	3	outgroup	post	0.00277778	AI1	Elikya	f	0	0.453657543301744	-1.37860030154894	AI1	Elikya	0.984495131318799
aft	3	outgroup	post	0.00416667	AI1	Elikya	f	0	0.453657543301744	-1.15496978774673	AI1	Elikya	0.984495131318799
aft	3	outgroup	post	0.00555556	AI1	Elikya	f	0	0.453657543301744	-0.931339273944533	AI1	Elikya	0.984495131318799
aft	3	outgroup	post	0.00694444	AI1	Elikya	f	0	0.453657543301744	-0.707708760142332	AI1	Elikya	0.984495131318799
aft	3	outgroup	post	0.00833333	AI1	Elikya	f	0	0.453657543301744	-0.484078246340133	AI1	Elikya	0.984495131318799
aft	3	outgroup	post	0.00972222	AI1	Elikya	f	1	0.453657543301744	-0.260447732537931	AI1	Elikya	0.984495131318799
aft	3	outgroup	post	0.0111111	AI1	Elikya	f	0	0.453657543301744	-0.0368172187357316	AI1	Elikya	0.984495131318799
aft	3	outgroup	post	0.0125	AI1	Elikya	f	0	0.453657543301744	0.186813295066471	AI1	Elikya	0.984495131318799
aft	3	outgroup	post	0.0138889	AI1	Elikya	f	0	0.453657543301744	0.410443808868674	AI1	Elikya	0.984495131318799
aft	3	outgroup	post	0.0152778	AI1	Elikya	f	1	0.453657543301744	0.634074322670877	AI1	Elikya	0.984495131318799
aft	3	outgroup	post	0.0166667	AI1	Elikya	f	1	0.453657543301744	0.85770483647308	AI1	Elikya	0.984495131318799
aft	3	outgroup	post	0.0180556	AI1	Elikya	f	1	0.453657543301744	1.08133535027528	AI1	Elikya	0.984495131318799
aft	3	outgroup	post	0.0194444	AI1	Elikya	f	1	0.453657543301744	1.30496586407749	AI1	Elikya	0.984495131318799
aft	3	outgroup	post	0.0208333	AI1	Elikya	f	1	0.453657543301744	1.52859637787967	AI1	Elikya	0.984495131318799
aft	3	outgroup	post	0.00138889	AI2	Kanzi	m	0	0.453657543301744	-1.60223081535114	AI2	Kanzi	0.984495131318799
aft	3	outgroup	post	0.00277778	AI2	Kanzi	m	0	0.453657543301744	-1.37860030154894	AI2	Kanzi	0.984495131318799
aft	3	outgroup	post	0.00416667	AI2	Kanzi	m	0	0.453657543301744	-1.15496978774673	AI2	Kanzi	0.984495131318799
aft	3	outgroup	post	0.0180556	AI2	Kanzi	m	0	0.453657543301744	1.08133535027528	AI2	Kanzi	0.984495131318799
aft	3	outgroup	post	0.0194444	AI2	Kanzi	m	0	0.453657543301744	1.30496586407749	AI2	Kanzi	0.984495131318799
aft	3	outgroup	post	0.0208333	AI2	Kanzi	m	0	0.453657543301744	1.52859637787967	AI2	Kanzi	0.984495131318799
aft	3	outgroup	post	0.00138889	AI2	Maisha	m	1	0.453657543301744	-1.60223081535114	AI2	Maisha	0.984495131318799
aft	3	outgroup	post	0.00277778	AI2	Maisha	m	1	0.453657543301744	-1.37860030154894	AI2	Maisha	0.984495131318799
aft	3	outgroup	post	0.00416667	AI2	Maisha	m	1	0.453657543301744	-1.15496978774673	AI2	Maisha	0.984495131318799
aft	3	outgroup	post	0.00555556	AI2	Maisha	m	1	0.453657543301744	-0.931339273944533	AI2	Maisha	0.984495131318799
aft	3	outgroup	post	0.00833333	AI2	Maisha	m	1	0.453657543301744	-0.484078246340133	AI2	Maisha	0.984495131318799
aft	3	outgroup	post	0.00972222	AI2	Maisha	m	1	0.453657543301744	-0.260447732537931	AI2	Maisha	0.984495131318799
aft	3	outgroup	post	0.0180556	AI2	Maisha	m	1	0.453657543301744	1.08133535027528	AI2	Maisha	0.984495131318799
aft	3	outgroup	post	0.0208333	AI2	Maisha	m	1	0.453657543301744	1.52859637787967	AI2	Maisha	0.984495131318799
aft	3	outgroup	post	0.00138889	AI2	Mali	f	1	0.453657543301744	-1.60223081535114	AI2	Mali	0.984495131318799
aft	3	outgroup	post	0.0180556	AI2	Mali	f	1	0.453657543301744	1.08133535027528	AI2	Mali	0.984495131318799
aft	3	outgroup	post	0.0208333	AI2	Mali	f	1	0.453657543301744	1.52859637787967	AI2	Mali	0.984495131318799
aft	3	outgroup	post	0.00138889	AI2	Clara	f	1	0.453657543301744	-1.60223081535114	AI2	Clara	0.984495131318799
aft	3	outgroup	post	0.00833333	AI2	Clara	f	1	0.453657543301744	-0.484078246340133	AI2	Clara	0.984495131318799
aft	3	outgroup	post	0.00972222	AI2	Clara	f	1	0.453657543301744	-0.260447732537931	AI2	Clara	0.984495131318799
aft	3	outgroup	post	0.0180556	AI2	Clara	f	1	0.453657543301744	1.08133535027528	AI2	Clara	0.984495131318799
morn	4	outgroup	post	0.00138889	AI1	NyotaAI	m	1	1.36514099936895	-1.60223081535114	AI1	NyotaAI	0.984495131318799
morn	4	outgroup	post	0.00416667	AI1	NyotaAI	m	0	1.36514099936895	-1.15496978774673	AI1	NyotaAI	0.984495131318799
morn	4	outgroup	post	0.00555556	AI1	NyotaAI	m	0	1.36514099936895	-0.931339273944533	AI1	NyotaAI	0.984495131318799
morn	4	outgroup	post	0.00694444	AI1	NyotaAI	m	0	1.36514099936895	-0.707708760142332	AI1	NyotaAI	0.984495131318799
morn	4	outgroup	post	0.00833333	AI1	NyotaAI	m	0	1.36514099936895	-0.484078246340133	AI1	NyotaAI	0.984495131318799
morn	4	outgroup	post	0.00972222	AI1	NyotaAI	m	0	1.36514099936895	-0.260447732537931	AI1	NyotaAI	0.984495131318799
morn	4	outgroup	post	0.0111111	AI1	NyotaAI	m	0	1.36514099936895	-0.0368172187357316	AI1	NyotaAI	0.984495131318799
morn	4	outgroup	post	0.0125	AI1	NyotaAI	m	0	1.36514099936895	0.186813295066471	AI1	NyotaAI	0.984495131318799
morn	4	outgroup	post	0.0138889	AI1	NyotaAI	m	0	1.36514099936895	0.410443808868674	AI1	NyotaAI	0.984495131318799
morn	4	outgroup	post	0.0152778	AI1	NyotaAI	m	0	1.36514099936895	0.634074322670877	AI1	NyotaAI	0.984495131318799
morn	4	outgroup	post	0.0166667	AI1	NyotaAI	m	1	1.36514099936895	0.85770483647308	AI1	NyotaAI	0.984495131318799
morn	4	outgroup	post	0.00277778	AI1	Teco	m	1	1.36514099936895	-1.37860030154894	AI1	Teco	0.984495131318799
morn	4	outgroup	post	0.00416667	AI1	Teco	m	1	1.36514099936895	-1.15496978774673	AI1	Teco	0.984495131318799
morn	4	outgroup	post	0.00555556	AI1	Teco	m	1	1.36514099936895	-0.931339273944533	AI1	Teco	0.984495131318799
morn	4	outgroup	post	0.00694444	AI1	Teco	m	1	1.36514099936895	-0.707708760142332	AI1	Teco	0.984495131318799
morn	4	outgroup	post	0.0125	AI1	Teco	m	1	1.36514099936895	0.186813295066471	AI1	Teco	0.984495131318799
morn	4	outgroup	post	0.0166667	AI1	Teco	m	0	1.36514099936895	0.85770483647308	AI1	Teco	0.984495131318799
morn	4	outgroup	post	0.0180556	AI1	Teco	m	0	1.36514099936895	1.08133535027528	AI1	Teco	0.984495131318799
morn	4	outgroup	post	0.00555556	AI1	Elikya	f	0	1.36514099936895	-0.931339273944533	AI1	Elikya	0.984495131318799
morn	4	outgroup	post	0.00694444	AI1	Elikya	f	0	1.36514099936895	-0.707708760142332	AI1	Elikya	0.984495131318799
morn	4	outgroup	post	0.00833333	AI1	Elikya	f	0	1.36514099936895	-0.484078246340133	AI1	Elikya	0.984495131318799
morn	4	outgroup	post	0.00972222	AI1	Elikya	f	0	1.36514099936895	-0.260447732537931	AI1	Elikya	0.984495131318799
morn	4	outgroup	post	0.0111111	AI1	Elikya	f	0	1.36514099936895	-0.0368172187357316	AI1	Elikya	0.984495131318799
morn	4	outgroup	post	0.0125	AI1	Elikya	f	0	1.36514099936895	0.186813295066471	AI1	Elikya	0.984495131318799
morn	4	outgroup	post	0.0138889	AI1	Elikya	f	0	1.36514099936895	0.410443808868674	AI1	Elikya	0.984495131318799
morn	4	outgroup	post	0.0152778	AI1	Elikya	f	0	1.36514099936895	0.634074322670877	AI1	Elikya	0.984495131318799
morn	4	outgroup	post	0.0166667	AI1	Elikya	f	0	1.36514099936895	0.85770483647308	AI1	Elikya	0.984495131318799
morn	4	outgroup	post	0.0180556	AI1	Elikya	f	0	1.36514099936895	1.08133535027528	AI1	Elikya	0.984495131318799
morn	4	outgroup	post	0.0194444	AI1	Elikya	f	0	1.36514099936895	1.30496586407749	AI1	Elikya	0.984495131318799
morn	4	outgroup	post	0.0208333	AI1	Elikya	f	0	1.36514099936895	1.52859637787967	AI1	Elikya	0.984495131318799
morn	4	outgroup	post	0.00138889	AI2	Kanzi	m	0	1.36514099936895	-1.60223081535114	AI2	Kanzi	0.984495131318799
morn	4	outgroup	post	0.00277778	AI2	Kanzi	m	0	1.36514099936895	-1.37860030154894	AI2	Kanzi	0.984495131318799
morn	4	outgroup	post	0.00416667	AI2	Kanzi	m	0	1.36514099936895	-1.15496978774673	AI2	Kanzi	0.984495131318799
morn	4	outgroup	post	0.00555556	AI2	Kanzi	m	0	1.36514099936895	-0.931339273944533	AI2	Kanzi	0.984495131318799
morn	4	outgroup	post	0.00694444	AI2	Kanzi	m	0	1.36514099936895	-0.707708760142332	AI2	Kanzi	0.984495131318799
morn	4	outgroup	post	0.00833333	AI2	Kanzi	m	0	1.36514099936895	-0.484078246340133	AI2	Kanzi	0.984495131318799
morn	4	outgroup	post	0.00972222	AI2	Kanzi	m	0	1.36514099936895	-0.260447732537931	AI2	Kanzi	0.984495131318799
morn	4	outgroup	post	0.0111111	AI2	Kanzi	m	0	1.36514099936895	-0.0368172187357316	AI2	Kanzi	0.984495131318799
morn	4	outgroup	post	0.0125	AI2	Kanzi	m	0	1.36514099936895	0.186813295066471	AI2	Kanzi	0.984495131318799
morn	4	outgroup	post	0.0138889	AI2	Kanzi	m	0	1.36514099936895	0.410443808868674	AI2	Kanzi	0.984495131318799
morn	4	outgroup	post	0.0152778	AI2	Kanzi	m	0	1.36514099936895	0.634074322670877	AI2	Kanzi	0.984495131318799
morn	4	outgroup	post	0.0166667	AI2	Kanzi	m	0	1.36514099936895	0.85770483647308	AI2	Kanzi	0.984495131318799
morn	4	outgroup	post	0.0180556	AI2	Kanzi	m	0	1.36514099936895	1.08133535027528	AI2	Kanzi	0.984495131318799
morn	4	outgroup	post	0.0194444	AI2	Kanzi	m	0	1.36514099936895	1.30496586407749	AI2	Kanzi	0.984495131318799
morn	4	outgroup	post	0.0208333	AI2	Kanzi	m	0	1.36514099936895	1.52859637787967	AI2	Kanzi	0.984495131318799
morn	4	outgroup	post	0.00138889	AI2	Maisha	m	0	1.36514099936895	-1.60223081535114	AI2	Maisha	0.984495131318799
morn	4	outgroup	post	0.00277778	AI2	Maisha	m	0	1.36514099936895	-1.37860030154894	AI2	Maisha	0.984495131318799
morn	4	outgroup	post	0.00416667	AI2	Maisha	m	0	1.36514099936895	-1.15496978774673	AI2	Maisha	0.984495131318799
morn	4	outgroup	post	0.00555556	AI2	Maisha	m	0	1.36514099936895	-0.931339273944533	AI2	Maisha	0.984495131318799
morn	4	outgroup	post	0.00694444	AI2	Maisha	m	0	1.36514099936895	-0.707708760142332	AI2	Maisha	0.984495131318799
morn	4	outgroup	post	0.00833333	AI2	Maisha	m	0	1.36514099936895	-0.484078246340133	AI2	Maisha	0.984495131318799
morn	4	outgroup	post	0.00972222	AI2	Maisha	m	0	1.36514099936895	-0.260447732537931	AI2	Maisha	0.984495131318799
morn	4	outgroup	post	0.0111111	AI2	Maisha	m	0	1.36514099936895	-0.0368172187357316	AI2	Maisha	0.984495131318799
morn	4	outgroup	post	0.0125	AI2	Maisha	m	0	1.36514099936895	0.186813295066471	AI2	Maisha	0.984495131318799
morn	4	outgroup	post	0.0138889	AI2	Maisha	m	0	1.36514099936895	0.410443808868674	AI2	Maisha	0.984495131318799
morn	4	outgroup	post	0.0152778	AI2	Maisha	m	0	1.36514099936895	0.634074322670877	AI2	Maisha	0.984495131318799
morn	4	outgroup	post	0.0166667	AI2	Maisha	m	0	1.36514099936895	0.85770483647308	AI2	Maisha	0.984495131318799
morn	4	outgroup	post	0.0180556	AI2	Maisha	m	0	1.36514099936895	1.08133535027528	AI2	Maisha	0.984495131318799
morn	4	outgroup	post	0.0194444	AI2	Maisha	m	0	1.36514099936895	1.30496586407749	AI2	Maisha	0.984495131318799
morn	4	outgroup	post	0.0208333	AI2	Maisha	m	0	1.36514099936895	1.52859637787967	AI2	Maisha	0.984495131318799
morn	4	outgroup	post	0.00138889	AI2	Mali	f	0	1.36514099936895	-1.60223081535114	AI2	Mali	0.984495131318799
morn	4	outgroup	post	0.00277778	AI2	Mali	f	0	1.36514099936895	-1.37860030154894	AI2	Mali	0.984495131318799
morn	4	outgroup	post	0.00416667	AI2	Mali	f	0	1.36514099936895	-1.15496978774673	AI2	Mali	0.984495131318799
morn	4	outgroup	post	0.00555556	AI2	Mali	f	0	1.36514099936895	-0.931339273944533	AI2	Mali	0.984495131318799
morn	4	outgroup	post	0.00694444	AI2	Mali	f	0	1.36514099936895	-0.707708760142332	AI2	Mali	0.984495131318799
morn	4	outgroup	post	0.00833333	AI2	Mali	f	0	1.36514099936895	-0.484078246340133	AI2	Mali	0.984495131318799
morn	4	outgroup	post	0.00972222	AI2	Mali	f	0	1.36514099936895	-0.260447732537931	AI2	Mali	0.984495131318799
morn	4	outgroup	post	0.0111111	AI2	Mali	f	0	1.36514099936895	-0.0368172187357316	AI2	Mali	0.984495131318799
morn	4	outgroup	post	0.0125	AI2	Mali	f	0	1.36514099936895	0.186813295066471	AI2	Mali	0.984495131318799
morn	4	outgroup	post	0.0138889	AI2	Mali	f	0	1.36514099936895	0.410443808868674	AI2	Mali	0.984495131318799
morn	4	outgroup	post	0.0152778	AI2	Mali	f	0	1.36514099936895	0.634074322670877	AI2	Mali	0.984495131318799
morn	4	outgroup	post	0.0166667	AI2	Mali	f	0	1.36514099936895	0.85770483647308	AI2	Mali	0.984495131318799
morn	4	outgroup	post	0.0180556	AI2	Mali	f	0	1.36514099936895	1.08133535027528	AI2	Mali	0.984495131318799
morn	4	outgroup	post	0.0194444	AI2	Mali	f	0	1.36514099936895	1.30496586407749	AI2	Mali	0.984495131318799
morn	4	outgroup	post	0.0208333	AI2	Mali	f	0	1.36514099936895	1.52859637787967	AI2	Mali	0.984495131318799
morn	4	outgroup	post	0.00277778	AI2	Clara	f	0	1.36514099936895	-1.37860030154894	AI2	Clara	0.984495131318799
morn	4	outgroup	post	0.00555556	AI2	Clara	f	0	1.36514099936895	-0.931339273944533	AI2	Clara	0.984495131318799
morn	4	outgroup	post	0.00694444	AI2	Clara	f	0	1.36514099936895	-0.707708760142332	AI2	Clara	0.984495131318799
morn	4	outgroup	post	0.00833333	AI2	Clara	f	0	1.36514099936895	-0.484078246340133	AI2	Clara	0.984495131318799
morn	4	outgroup	post	0.00972222	AI2	Clara	f	0	1.36514099936895	-0.260447732537931	AI2	Clara	0.984495131318799
morn	4	outgroup	post	0.0111111	AI2	Clara	f	0	1.36514099936895	-0.0368172187357316	AI2	Clara	0.984495131318799
morn	4	outgroup	post	0.0125	AI2	Clara	f	0	1.36514099936895	0.186813295066471	AI2	Clara	0.984495131318799
morn	4	outgroup	post	0.0138889	AI2	Clara	f	0	1.36514099936895	0.410443808868674	AI2	Clara	0.984495131318799
morn	4	outgroup	post	0.0152778	AI2	Clara	f	0	1.36514099936895	0.634074322670877	AI2	Clara	0.984495131318799
morn	4	outgroup	post	0.0166667	AI2	Clara	f	0	1.36514099936895	0.85770483647308	AI2	Clara	0.984495131318799
morn	4	outgroup	post	0.0180556	AI2	Clara	f	0	1.36514099936895	1.08133535027528	AI2	Clara	0.984495131318799
morn	4	outgroup	post	0.0194444	AI2	Clara	f	0	1.36514099936895	1.30496586407749	AI2	Clara	0.984495131318799
morn	4	outgroup	post	0.0208333	AI2	Clara	f	0	1.36514099936895	1.52859637787967	AI2	Clara	0.984495131318799
aft	4	control	post	0.0111111	AI1	NyotaAI	m	1	1.36514099936895	-0.0368172187357316	AI1	NyotaAI	-1.01497485674663
aft	4	control	post	0.0152778	AI1	NyotaAI	m	1	1.36514099936895	0.634074322670877	AI1	NyotaAI	-1.01497485674663
aft	4	control	post	0.0180556	AI1	NyotaAI	m	1	1.36514099936895	1.08133535027528	AI1	NyotaAI	-1.01497485674663
aft	4	control	post	0.0194444	AI1	NyotaAI	m	1	1.36514099936895	1.30496586407749	AI1	NyotaAI	-1.01497485674663
aft	4	control	post	0.00833333	AI1	Teco	m	1	1.36514099936895	-0.484078246340133	AI1	Teco	-1.01497485674663
aft	4	control	post	0.0152778	AI1	Teco	m	1	1.36514099936895	0.634074322670877	AI1	Teco	-1.01497485674663
aft	4	control	post	0.0180556	AI1	Teco	m	1	1.36514099936895	1.08133535027528	AI1	Teco	-1.01497485674663
aft	4	control	post	0.0194444	AI1	Teco	m	1	1.36514099936895	1.30496586407749	AI1	Teco	-1.01497485674663
aft	4	control	post	0.0208333	AI1	Teco	m	1	1.36514099936895	1.52859637787967	AI1	Teco	-1.01497485674663
aft	4	control	post	0.00833333	AI1	Elikya	f	0	1.36514099936895	-0.484078246340133	AI1	Elikya	-1.01497485674663
aft	4	control	post	0.00972222	AI1	Elikya	f	0	1.36514099936895	-0.260447732537931	AI1	Elikya	-1.01497485674663
aft	4	control	post	0.0111111	AI1	Elikya	f	0	1.36514099936895	-0.0368172187357316	AI1	Elikya	-1.01497485674663
aft	4	control	post	0.0125	AI1	Elikya	f	0	1.36514099936895	0.186813295066471	AI1	Elikya	-1.01497485674663
aft	4	control	post	0.0138889	AI1	Elikya	f	0	1.36514099936895	0.410443808868674	AI1	Elikya	-1.01497485674663
aft	4	control	post	0.0152778	AI1	Elikya	f	0	1.36514099936895	0.634074322670877	AI1	Elikya	-1.01497485674663
aft	4	control	post	0.0166667	AI1	Elikya	f	0	1.36514099936895	0.85770483647308	AI1	Elikya	-1.01497485674663
aft	4	control	post	0.0180556	AI1	Elikya	f	0	1.36514099936895	1.08133535027528	AI1	Elikya	-1.01497485674663
aft	4	control	post	0.0194444	AI1	Elikya	f	0	1.36514099936895	1.30496586407749	AI1	Elikya	-1.01497485674663
aft	4	control	post	0.0208333	AI1	Elikya	f	0	1.36514099936895	1.52859637787967	AI1	Elikya	-1.01497485674663
aft	4	control	post	0.00138889	AI2	Kanzi	m	1	1.36514099936895	-1.60223081535114	AI2	Kanzi	-1.01497485674663
aft	4	control	post	0.00416667	AI2	Kanzi	m	1	1.36514099936895	-1.15496978774673	AI2	Kanzi	-1.01497485674663
aft	4	control	post	0.00555556	AI2	Kanzi	m	1	1.36514099936895	-0.931339273944533	AI2	Kanzi	-1.01497485674663
aft	4	control	post	0.00694444	AI2	Kanzi	m	1	1.36514099936895	-0.707708760142332	AI2	Kanzi	-1.01497485674663
aft	4	control	post	0.00833333	AI2	Kanzi	m	0	1.36514099936895	-0.484078246340133	AI2	Kanzi	-1.01497485674663
aft	4	control	post	0.00972222	AI2	Kanzi	m	1	1.36514099936895	-0.260447732537931	AI2	Kanzi	-1.01497485674663
aft	4	control	post	0.0125	AI2	Kanzi	m	1	1.36514099936895	0.186813295066471	AI2	Kanzi	-1.01497485674663
aft	4	control	post	0.0138889	AI2	Kanzi	m	1	1.36514099936895	0.410443808868674	AI2	Kanzi	-1.01497485674663
aft	4	control	post	0.0152778	AI2	Kanzi	m	1	1.36514099936895	0.634074322670877	AI2	Kanzi	-1.01497485674663
aft	4	control	post	0.0166667	AI2	Kanzi	m	1	1.36514099936895	0.85770483647308	AI2	Kanzi	-1.01497485674663
aft	4	control	post	0.0180556	AI2	Kanzi	m	1	1.36514099936895	1.08133535027528	AI2	Kanzi	-1.01497485674663
aft	4	control	post	0.0194444	AI2	Kanzi	m	1	1.36514099936895	1.30496586407749	AI2	Kanzi	-1.01497485674663
aft	4	control	post	0.0208333	AI2	Kanzi	m	0	1.36514099936895	1.52859637787967	AI2	Kanzi	-1.01497485674663
aft	4	control	post	0.00138889	AI2	Maisha	m	1	1.36514099936895	-1.60223081535114	AI2	Maisha	-1.01497485674663
aft	4	control	post	0.00277778	AI2	Maisha	m	1	1.36514099936895	-1.37860030154894	AI2	Maisha	-1.01497485674663
aft	4	control	post	0.00416667	AI2	Maisha	m	1	1.36514099936895	-1.15496978774673	AI2	Maisha	-1.01497485674663
aft	4	control	post	0.00555556	AI2	Maisha	m	1	1.36514099936895	-0.931339273944533	AI2	Maisha	-1.01497485674663
aft	4	control	post	0.00694444	AI2	Maisha	m	1	1.36514099936895	-0.707708760142332	AI2	Maisha	-1.01497485674663
aft	4	control	post	0.00972222	AI2	Maisha	m	1	1.36514099936895	-0.260447732537931	AI2	Maisha	-1.01497485674663
aft	4	control	post	0.0111111	AI2	Maisha	m	1	1.36514099936895	-0.0368172187357316	AI2	Maisha	-1.01497485674663
aft	4	control	post	0.0125	AI2	Maisha	m	1	1.36514099936895	0.186813295066471	AI2	Maisha	-1.01497485674663
aft	4	control	post	0.0138889	AI2	Maisha	m	0	1.36514099936895	0.410443808868674	AI2	Maisha	-1.01497485674663
aft	4	control	post	0.0152778	AI2	Maisha	m	0	1.36514099936895	0.634074322670877	AI2	Maisha	-1.01497485674663
aft	4	control	post	0.0166667	AI2	Maisha	m	0	1.36514099936895	0.85770483647308	AI2	Maisha	-1.01497485674663
aft	4	control	post	0.0180556	AI2	Maisha	m	0	1.36514099936895	1.08133535027528	AI2	Maisha	-1.01497485674663
aft	4	control	post	0.0194444	AI2	Maisha	m	0	1.36514099936895	1.30496586407749	AI2	Maisha	-1.01497485674663
aft	4	control	post	0.0208333	AI2	Maisha	m	0	1.36514099936895	1.52859637787967	AI2	Maisha	-1.01497485674663
aft	4	control	post	0.00138889	AI2	Mali	f	1	1.36514099936895	-1.60223081535114	AI2	Mali	-1.01497485674663
aft	4	control	post	0.00277778	AI2	Mali	f	1	1.36514099936895	-1.37860030154894	AI2	Mali	-1.01497485674663
aft	4	control	post	0.00555556	AI2	Mali	f	1	1.36514099936895	-0.931339273944533	AI2	Mali	-1.01497485674663
aft	4	control	post	0.00694444	AI2	Mali	f	1	1.36514099936895	-0.707708760142332	AI2	Mali	-1.01497485674663
aft	4	control	post	0.0152778	AI2	Mali	f	1	1.36514099936895	0.634074322670877	AI2	Mali	-1.01497485674663
aft	4	control	post	0.0166667	AI2	Mali	f	1	1.36514099936895	0.85770483647308	AI2	Mali	-1.01497485674663
aft	4	control	post	0.0180556	AI2	Mali	f	1	1.36514099936895	1.08133535027528	AI2	Mali	-1.01497485674663
aft	4	control	post	0.0194444	AI2	Mali	f	1	1.36514099936895	1.30496586407749	AI2	Mali	-1.01497485674663
aft	4	control	post	0.0208333	AI2	Mali	f	1	1.36514099936895	1.52859637787967	AI2	Mali	-1.01497485674663
aft	4	control	post	0.00138889	AI2	Clara	f	0	1.36514099936895	-1.60223081535114	AI2	Clara	-1.01497485674663
aft	4	control	post	0.00277778	AI2	Clara	f	0	1.36514099936895	-1.37860030154894	AI2	Clara	-1.01497485674663
aft	4	control	post	0.00416667	AI2	Clara	f	0	1.36514099936895	-1.15496978774673	AI2	Clara	-1.01497485674663
aft	4	control	post	0.00555556	AI2	Clara	f	0	1.36514099936895	-0.931339273944533	AI2	Clara	-1.01497485674663
aft	4	control	post	0.00694444	AI2	Clara	f	0	1.36514099936895	-0.707708760142332	AI2	Clara	-1.01497485674663
aft	4	control	post	0.0166667	AI2	Clara	f	0	1.36514099936895	0.85770483647308	AI2	Clara	-1.01497485674663
aft	4	control	post	0.0208333	AI2	Clara	f	1	1.36514099936895	1.52859637787967	AI2	Clara	-1.01497485674663
morn	1	outgroup	post	0.0111111	KS1	Ikela	f	0	-1.36930936883268	-0.0368172187357316	KS1	Ikela	0.984495131318799
morn	1	outgroup	post	0.0138889	KS1	Ikela	f	0	-1.36930936883268	0.410443808868674	KS1	Ikela	0.984495131318799
morn	1	outgroup	post	0.0194444	KS1	Ikela	f	0	-1.36930936883268	1.30496586407749	KS1	Ikela	0.984495131318799
morn	1	outgroup	post	0.0208333	KS1	Ikela	f	0	-1.36930936883268	1.52859637787967	KS1	Ikela	0.984495131318799
morn	1	outgroup	post	0.0111111	KS1	Lenore	f	1	-1.36930936883268	-0.0368172187357316	KS1	Lenore	0.984495131318799
morn	1	outgroup	post	0.0125	KS1	Lenore	f	1	-1.36930936883268	0.186813295066471	KS1	Lenore	0.984495131318799
morn	1	outgroup	post	0.0138889	KS1	Lenore	f	1	-1.36930936883268	0.410443808868674	KS1	Lenore	0.984495131318799
morn	1	outgroup	post	0.0152778	KS1	Lenore	f	0	-1.36930936883268	0.634074322670877	KS1	Lenore	0.984495131318799
morn	1	outgroup	post	0.0166667	KS1	Lenore	f	0	-1.36930936883268	0.85770483647308	KS1	Lenore	0.984495131318799
morn	1	outgroup	post	0.0180556	KS1	Lenore	f	0	-1.36930936883268	1.08133535027528	KS1	Lenore	0.984495131318799
morn	1	outgroup	post	0.0194444	KS1	Lenore	f	0	-1.36930936883268	1.30496586407749	KS1	Lenore	0.984495131318799
morn	1	outgroup	post	0.0208333	KS1	Lenore	f	1	-1.36930936883268	1.52859637787967	KS1	Lenore	0.984495131318799
morn	1	outgroup	post	0.00972222	KS1	Lolita	f	1	-1.36930936883268	-0.260447732537931	KS1	Lolita	0.984495131318799
morn	1	outgroup	post	0.0111111	KS1	Lolita	f	1	-1.36930936883268	-0.0368172187357316	KS1	Lolita	0.984495131318799
morn	1	outgroup	post	0.0125	KS1	Lolita	f	0	-1.36930936883268	0.186813295066471	KS1	Lolita	0.984495131318799
morn	1	outgroup	post	0.0138889	KS1	Lolita	f	1	-1.36930936883268	0.410443808868674	KS1	Lolita	0.984495131318799
morn	1	outgroup	post	0.0152778	KS1	Lolita	f	1	-1.36930936883268	0.634074322670877	KS1	Lolita	0.984495131318799
morn	1	outgroup	post	0.0166667	KS1	Lolita	f	1	-1.36930936883268	0.85770483647308	KS1	Lolita	0.984495131318799
morn	1	outgroup	post	0.0208333	KS1	Lolita	f	1	-1.36930936883268	1.52859637787967	KS1	Lolita	0.984495131318799
aft	1	control	post	0.00138889	KS1	Ikela	f	1	-1.36930936883268	-1.60223081535114	KS1	Ikela	-1.01497485674663
aft	1	control	post	0.00277778	KS1	Ikela	f	0	-1.36930936883268	-1.37860030154894	KS1	Ikela	-1.01497485674663
aft	1	control	post	0.0152778	KS1	Ikela	f	1	-1.36930936883268	0.634074322670877	KS1	Ikela	-1.01497485674663
aft	1	control	post	0.0166667	KS1	Ikela	f	1	-1.36930936883268	0.85770483647308	KS1	Ikela	-1.01497485674663
aft	1	control	post	0.0194444	KS1	Lenore	f	1	-1.36930936883268	1.30496586407749	KS1	Lenore	-1.01497485674663
aft	1	control	post	0.00138889	KS1	Lolita	f	0	-1.36930936883268	-1.60223081535114	KS1	Lolita	-1.01497485674663
aft	1	control	post	0.00277778	KS1	Lolita	f	0	-1.36930936883268	-1.37860030154894	KS1	Lolita	-1.01497485674663
aft	1	control	post	0.0111111	KS1	Lolita	f	1	-1.36930936883268	-0.0368172187357316	KS1	Lolita	-1.01497485674663
morn	1	outgroup	post	0.00277778	KS2	Junior	m	0	-1.36930936883268	-1.37860030154894	KS2	Junior	0.984495131318799
morn	1	outgroup	post	0.0111111	KS2	Junior	m	1	-1.36930936883268	-0.0368172187357316	KS2	Junior	0.984495131318799
morn	1	outgroup	post	0.0125	KS2	Junior	m	1	-1.36930936883268	0.186813295066471	KS2	Junior	0.984495131318799
morn	1	outgroup	post	0.0138889	KS2	Junior	m	0	-1.36930936883268	0.410443808868674	KS2	Junior	0.984495131318799
morn	1	outgroup	post	0.0152778	KS2	Junior	m	0	-1.36930936883268	0.634074322670877	KS2	Junior	0.984495131318799
morn	1	outgroup	post	0.0166667	KS2	Junior	m	0	-1.36930936883268	0.85770483647308	KS2	Junior	0.984495131318799
morn	1	outgroup	post	0.0208333	KS2	Junior	m	1	-1.36930936883268	1.52859637787967	KS2	Junior	0.984495131318799
morn	1	outgroup	post	0.00277778	KS2	Louise	f	0	-1.36930936883268	-1.37860030154894	KS2	Louise	0.984495131318799
morn	1	outgroup	post	0.0111111	KS2	Louise	f	1	-1.36930936883268	-0.0368172187357316	KS2	Louise	0.984495131318799
morn	1	outgroup	post	0.0125	KS2	Louise	f	1	-1.36930936883268	0.186813295066471	KS2	Louise	0.984495131318799
morn	1	outgroup	post	0.0138889	KS2	Louise	f	1	-1.36930936883268	0.410443808868674	KS2	Louise	0.984495131318799
morn	1	outgroup	post	0.0152778	KS2	Louise	f	1	-1.36930936883268	0.634074322670877	KS2	Louise	0.984495131318799
morn	1	outgroup	post	0.0166667	KS2	Louise	f	1	-1.36930936883268	0.85770483647308	KS2	Louise	0.984495131318799
morn	1	outgroup	post	0.0208333	KS2	Louise	f	1	-1.36930936883268	1.52859637787967	KS2	Louise	0.984495131318799
morn	1	outgroup	post	0.00138889	KS2	Vijay	m	1	-1.36930936883268	-1.60223081535114	KS2	Vijay	0.984495131318799
morn	1	outgroup	post	0.00277778	KS2	Vijay	m	1	-1.36930936883268	-1.37860030154894	KS2	Vijay	0.984495131318799
morn	1	outgroup	post	0.00416667	KS2	Vijay	m	1	-1.36930936883268	-1.15496978774673	KS2	Vijay	0.984495131318799
morn	1	outgroup	post	0.00555556	KS2	Vijay	m	1	-1.36930936883268	-0.931339273944533	KS2	Vijay	0.984495131318799
morn	1	outgroup	post	0.00694444	KS2	Vijay	m	0	-1.36930936883268	-0.707708760142332	KS2	Vijay	0.984495131318799
morn	1	outgroup	post	0.00833333	KS2	Vijay	m	0	-1.36930936883268	-0.484078246340133	KS2	Vijay	0.984495131318799
morn	1	outgroup	post	0.00972222	KS2	Vijay	m	1	-1.36930936883268	-0.260447732537931	KS2	Vijay	0.984495131318799
morn	1	outgroup	post	0.0111111	KS2	Vijay	m	1	-1.36930936883268	-0.0368172187357316	KS2	Vijay	0.984495131318799
morn	1	outgroup	post	0.0138889	KS2	Vijay	m	1	-1.36930936883268	0.410443808868674	KS2	Vijay	0.984495131318799
morn	1	outgroup	post	0.0152778	KS2	Vijay	m	1	-1.36930936883268	0.634074322670877	KS2	Vijay	0.984495131318799
morn	1	outgroup	post	0.0166667	KS2	Vijay	m	1	-1.36930936883268	0.85770483647308	KS2	Vijay	0.984495131318799
morn	1	outgroup	post	0.0180556	KS2	Vijay	m	1	-1.36930936883268	1.08133535027528	KS2	Vijay	0.984495131318799
morn	1	outgroup	post	0.0194444	KS2	Vijay	m	0	-1.36930936883268	1.30496586407749	KS2	Vijay	0.984495131318799
morn	1	outgroup	post	0.0208333	KS2	Vijay	m	1	-1.36930936883268	1.52859637787967	KS2	Vijay	0.984495131318799
aft	1	control	post	0.0125	KS2	Junior	m	1	-1.36930936883268	0.186813295066471	KS2	Junior	-1.01497485674663
aft	1	control	post	0.0138889	KS2	Junior	m	1	-1.36930936883268	0.410443808868674	KS2	Junior	-1.01497485674663
aft	1	control	post	0.0152778	KS2	Junior	m	1	-1.36930936883268	0.634074322670877	KS2	Junior	-1.01497485674663
aft	1	control	post	0.0166667	KS2	Junior	m	1	-1.36930936883268	0.85770483647308	KS2	Junior	-1.01497485674663
aft	1	control	post	0.0180556	KS2	Junior	m	1	-1.36930936883268	1.08133535027528	KS2	Junior	-1.01497485674663
aft	1	control	post	0.0194444	KS2	Junior	m	1	-1.36930936883268	1.30496586407749	KS2	Junior	-1.01497485674663
aft	1	control	post	0.0208333	KS2	Junior	m	1	-1.36930936883268	1.52859637787967	KS2	Junior	-1.01497485674663
aft	1	control	post	0.0125	KS2	Louise	f	1	-1.36930936883268	0.186813295066471	KS2	Louise	-1.01497485674663
aft	1	control	post	0.0138889	KS2	Louise	f	1	-1.36930936883268	0.410443808868674	KS2	Louise	-1.01497485674663
aft	1	control	post	0.0152778	KS2	Louise	f	0	-1.36930936883268	0.634074322670877	KS2	Louise	-1.01497485674663
aft	1	control	post	0.0166667	KS2	Louise	f	0	-1.36930936883268	0.85770483647308	KS2	Louise	-1.01497485674663
aft	1	control	post	0.0180556	KS2	Louise	f	0	-1.36930936883268	1.08133535027528	KS2	Louise	-1.01497485674663
aft	1	control	post	0.0194444	KS2	Louise	f	0	-1.36930936883268	1.30496586407749	KS2	Louise	-1.01497485674663
aft	1	control	post	0.0208333	KS2	Louise	f	0	-1.36930936883268	1.52859637787967	KS2	Louise	-1.01497485674663
aft	1	control	post	0.0125	KS2	Vijay	m	1	-1.36930936883268	0.186813295066471	KS2	Vijay	-1.01497485674663
aft	1	control	post	0.0138889	KS2	Vijay	m	1	-1.36930936883268	0.410443808868674	KS2	Vijay	-1.01497485674663
aft	1	control	post	0.0152778	KS2	Vijay	m	1	-1.36930936883268	0.634074322670877	KS2	Vijay	-1.01497485674663
aft	1	control	post	0.0166667	KS2	Vijay	m	1	-1.36930936883268	0.85770483647308	KS2	Vijay	-1.01497485674663
aft	1	control	post	0.0180556	KS2	Vijay	m	1	-1.36930936883268	1.08133535027528	KS2	Vijay	-1.01497485674663
aft	1	control	post	0.0194444	KS2	Vijay	m	1	-1.36930936883268	1.30496586407749	KS2	Vijay	-1.01497485674663
aft	1	control	post	0.0208333	KS2	Vijay	m	1	-1.36930936883268	1.52859637787967	KS2	Vijay	-1.01497485674663
morn	2	control	post	0.0208333	KS1	Ikela	f	1	-0.457825912765466	1.52859637787967	KS1	Ikela	-1.01497485674663
morn	2	control	post	0.00277778	KS1	Lenore	f	1	-0.457825912765466	-1.37860030154894	KS1	Lenore	-1.01497485674663
morn	2	control	post	0.0111111	KS1	Lenore	f	1	-0.457825912765466	-0.0368172187357316	KS1	Lenore	-1.01497485674663
morn	2	control	post	0.0125	KS1	Lenore	f	1	-0.457825912765466	0.186813295066471	KS1	Lenore	-1.01497485674663
morn	2	control	post	0.0152778	KS1	Lenore	f	1	-0.457825912765466	0.634074322670877	KS1	Lenore	-1.01497485674663
morn	2	control	post	0.0180556	KS1	Lenore	f	1	-0.457825912765466	1.08133535027528	KS1	Lenore	-1.01497485674663
morn	2	control	post	0.0194444	KS1	Lenore	f	1	-0.457825912765466	1.30496586407749	KS1	Lenore	-1.01497485674663
morn	2	control	post	0.0208333	KS1	Lenore	f	1	-0.457825912765466	1.52859637787967	KS1	Lenore	-1.01497485674663
morn	2	control	post	0.00555556	KS1	Lolita	f	0	-0.457825912765466	-0.931339273944533	KS1	Lolita	-1.01497485674663
morn	2	control	post	0.00694444	KS1	Lolita	f	0	-0.457825912765466	-0.707708760142332	KS1	Lolita	-1.01497485674663
morn	2	control	post	0.00833333	KS1	Lolita	f	0	-0.457825912765466	-0.484078246340133	KS1	Lolita	-1.01497485674663
morn	2	control	post	0.00972222	KS1	Lolita	f	0	-0.457825912765466	-0.260447732537931	KS1	Lolita	-1.01497485674663
morn	2	control	post	0.0111111	KS1	Lolita	f	0	-0.457825912765466	-0.0368172187357316	KS1	Lolita	-1.01497485674663
morn	2	control	post	0.0138889	KS1	Lolita	f	0	-0.457825912765466	0.410443808868674	KS1	Lolita	-1.01497485674663
morn	2	control	post	0.0152778	KS1	Lolita	f	0	-0.457825912765466	0.634074322670877	KS1	Lolita	-1.01497485674663
morn	2	control	post	0.0166667	KS1	Lolita	f	0	-0.457825912765466	0.85770483647308	KS1	Lolita	-1.01497485674663
morn	2	control	post	0.0180556	KS1	Lolita	f	0	-0.457825912765466	1.08133535027528	KS1	Lolita	-1.01497485674663
morn	2	control	post	0.0194444	KS1	Lolita	f	0	-0.457825912765466	1.30496586407749	KS1	Lolita	-1.01497485674663
aft	2	outgroup	post	0.00555556	KS1	Ikela	f	1	-0.457825912765466	-0.931339273944533	KS1	Ikela	0.984495131318799
aft	2	outgroup	post	0.00972222	KS1	Lenore	f	1	-0.457825912765466	-0.260447732537931	KS1	Lenore	0.984495131318799
aft	2	outgroup	post	0.0138889	KS1	Lenore	f	0	-0.457825912765466	0.410443808868674	KS1	Lenore	0.984495131318799
aft	2	outgroup	post	0.0152778	KS1	Lenore	f	0	-0.457825912765466	0.634074322670877	KS1	Lenore	0.984495131318799
aft	2	outgroup	post	0.0166667	KS1	Lenore	f	0	-0.457825912765466	0.85770483647308	KS1	Lenore	0.984495131318799
aft	2	outgroup	post	0.0180556	KS1	Lenore	f	0	-0.457825912765466	1.08133535027528	KS1	Lenore	0.984495131318799
aft	2	outgroup	post	0.0194444	KS1	Lenore	f	1	-0.457825912765466	1.30496586407749	KS1	Lenore	0.984495131318799
aft	2	outgroup	post	0.0208333	KS1	Lenore	f	1	-0.457825912765466	1.52859637787967	KS1	Lenore	0.984495131318799
aft	2	outgroup	post	0.00138889	KS1	Lolita	f	1	-0.457825912765466	-1.60223081535114	KS1	Lolita	0.984495131318799
aft	2	outgroup	post	0.00416667	KS1	Lolita	f	1	-0.457825912765466	-1.15496978774673	KS1	Lolita	0.984495131318799
aft	2	outgroup	post	0.00555556	KS1	Lolita	f	1	-0.457825912765466	-0.931339273944533	KS1	Lolita	0.984495131318799
morn	2	control	post	0.0194444	KS2	Junior	m	1	-0.457825912765466	1.30496586407749	KS2	Junior	-1.01497485674663
morn	2	control	post	0.0208333	KS2	Junior	m	1	-0.457825912765466	1.52859637787967	KS2	Junior	-1.01497485674663
morn	2	control	post	0.0194444	KS2	Louise	f	1	-0.457825912765466	1.30496586407749	KS2	Louise	-1.01497485674663
morn	2	control	post	0.0208333	KS2	Louise	f	1	-0.457825912765466	1.52859637787967	KS2	Louise	-1.01497485674663
morn	2	control	post	0.00138889	KS2	Vijay	m	1	-0.457825912765466	-1.60223081535114	KS2	Vijay	-1.01497485674663
morn	2	control	post	0.00277778	KS2	Vijay	m	1	-0.457825912765466	-1.37860030154894	KS2	Vijay	-1.01497485674663
morn	2	control	post	0.00416667	KS2	Vijay	m	1	-0.457825912765466	-1.15496978774673	KS2	Vijay	-1.01497485674663
morn	2	control	post	0.00555556	KS2	Vijay	m	1	-0.457825912765466	-0.931339273944533	KS2	Vijay	-1.01497485674663
morn	2	control	post	0.00694444	KS2	Vijay	m	1	-0.457825912765466	-0.707708760142332	KS2	Vijay	-1.01497485674663
morn	2	control	post	0.00833333	KS2	Vijay	m	1	-0.457825912765466	-0.484078246340133	KS2	Vijay	-1.01497485674663
morn	2	control	post	0.00972222	KS2	Vijay	m	1	-0.457825912765466	-0.260447732537931	KS2	Vijay	-1.01497485674663
morn	2	control	post	0.0111111	KS2	Vijay	m	1	-0.457825912765466	-0.0368172187357316	KS2	Vijay	-1.01497485674663
morn	2	control	post	0.0125	KS2	Vijay	m	1	-0.457825912765466	0.186813295066471	KS2	Vijay	-1.01497485674663
morn	2	control	post	0.0138889	KS2	Vijay	m	1	-0.457825912765466	0.410443808868674	KS2	Vijay	-1.01497485674663
morn	2	control	post	0.0152778	KS2	Vijay	m	1	-0.457825912765466	0.634074322670877	KS2	Vijay	-1.01497485674663
morn	2	control	post	0.0166667	KS2	Vijay	m	1	-0.457825912765466	0.85770483647308	KS2	Vijay	-1.01497485674663
morn	2	control	post	0.0180556	KS2	Vijay	m	1	-0.457825912765466	1.08133535027528	KS2	Vijay	-1.01497485674663
morn	2	control	post	0.0208333	KS2	Vijay	m	1	-0.457825912765466	1.52859637787967	KS2	Vijay	-1.01497485674663
aft	2	outgroup	post	0.00138889	KS2	Junior	m	1	-0.457825912765466	-1.60223081535114	KS2	Junior	0.984495131318799
aft	2	outgroup	post	0.00277778	KS2	Junior	m	1	-0.457825912765466	-1.37860030154894	KS2	Junior	0.984495131318799
aft	2	outgroup	post	0.00555556	KS2	Junior	m	1	-0.457825912765466	-0.931339273944533	KS2	Junior	0.984495131318799
aft	2	outgroup	post	0.0166667	KS2	Junior	m	0	-0.457825912765466	0.85770483647308	KS2	Junior	0.984495131318799
aft	2	outgroup	post	0.00138889	KS2	Louise	f	1	-0.457825912765466	-1.60223081535114	KS2	Louise	0.984495131318799
aft	2	outgroup	post	0.00277778	KS2	Louise	f	1	-0.457825912765466	-1.37860030154894	KS2	Louise	0.984495131318799
aft	2	outgroup	post	0.00416667	KS2	Louise	f	1	-0.457825912765466	-1.15496978774673	KS2	Louise	0.984495131318799
aft	2	outgroup	post	0.00555556	KS2	Louise	f	1	-0.457825912765466	-0.931339273944533	KS2	Louise	0.984495131318799
aft	2	outgroup	post	0.00138889	KS2	Vijay	m	1	-0.457825912765466	-1.60223081535114	KS2	Vijay	0.984495131318799
aft	2	outgroup	post	0.00277778	KS2	Vijay	m	1	-0.457825912765466	-1.37860030154894	KS2	Vijay	0.984495131318799
aft	2	outgroup	post	0.00555556	KS2	Vijay	m	1	-0.457825912765466	-0.931339273944533	KS2	Vijay	0.984495131318799
aft	2	outgroup	post	0.00694444	KS2	Vijay	m	1	-0.457825912765466	-0.707708760142332	KS2	Vijay	0.984495131318799
morn	3	control	post	0.00138889	KS1	Ikela	f	0	0.453657543301744	-1.60223081535114	KS1	Ikela	-1.01497485674663
morn	3	control	post	0.00277778	KS1	Ikela	f	0	0.453657543301744	-1.37860030154894	KS1	Ikela	-1.01497485674663
morn	3	control	post	0.00416667	KS1	Ikela	f	0	0.453657543301744	-1.15496978774673	KS1	Ikela	-1.01497485674663
morn	3	control	post	0.00555556	KS1	Ikela	f	0	0.453657543301744	-0.931339273944533	KS1	Ikela	-1.01497485674663
morn	3	control	post	0.00694444	KS1	Ikela	f	0	0.453657543301744	-0.707708760142332	KS1	Ikela	-1.01497485674663
morn	3	control	post	0.00833333	KS1	Ikela	f	0	0.453657543301744	-0.484078246340133	KS1	Ikela	-1.01497485674663
morn	3	control	post	0.00972222	KS1	Ikela	f	0	0.453657543301744	-0.260447732537931	KS1	Ikela	-1.01497485674663
morn	3	control	post	0.0111111	KS1	Ikela	f	0	0.453657543301744	-0.0368172187357316	KS1	Ikela	-1.01497485674663
morn	3	control	post	0.0125	KS1	Ikela	f	0	0.453657543301744	0.186813295066471	KS1	Ikela	-1.01497485674663
morn	3	control	post	0.0138889	KS1	Ikela	f	0	0.453657543301744	0.410443808868674	KS1	Ikela	-1.01497485674663
morn	3	control	post	0.0152778	KS1	Ikela	f	0	0.453657543301744	0.634074322670877	KS1	Ikela	-1.01497485674663
morn	3	control	post	0.0166667	KS1	Ikela	f	0	0.453657543301744	0.85770483647308	KS1	Ikela	-1.01497485674663
morn	3	control	post	0.0180556	KS1	Ikela	f	0	0.453657543301744	1.08133535027528	KS1	Ikela	-1.01497485674663
morn	3	control	post	0.0194444	KS1	Ikela	f	0	0.453657543301744	1.30496586407749	KS1	Ikela	-1.01497485674663
morn	3	control	post	0.0208333	KS1	Ikela	f	0	0.453657543301744	1.52859637787967	KS1	Ikela	-1.01497485674663
morn	3	control	post	0.00138889	KS1	Lenore	f	0	0.453657543301744	-1.60223081535114	KS1	Lenore	-1.01497485674663
morn	3	control	post	0.00277778	KS1	Lenore	f	0	0.453657543301744	-1.37860030154894	KS1	Lenore	-1.01497485674663
morn	3	control	post	0.00416667	KS1	Lenore	f	0	0.453657543301744	-1.15496978774673	KS1	Lenore	-1.01497485674663
morn	3	control	post	0.00555556	KS1	Lenore	f	1	0.453657543301744	-0.931339273944533	KS1	Lenore	-1.01497485674663
morn	3	control	post	0.00694444	KS1	Lenore	f	1	0.453657543301744	-0.707708760142332	KS1	Lenore	-1.01497485674663
morn	3	control	post	0.00138889	KS1	Lolita	f	0	0.453657543301744	-1.60223081535114	KS1	Lolita	-1.01497485674663
morn	3	control	post	0.00277778	KS1	Lolita	f	0	0.453657543301744	-1.37860030154894	KS1	Lolita	-1.01497485674663
morn	3	control	post	0.00416667	KS1	Lolita	f	0	0.453657543301744	-1.15496978774673	KS1	Lolita	-1.01497485674663
morn	3	control	post	0.00555556	KS1	Lolita	f	0	0.453657543301744	-0.931339273944533	KS1	Lolita	-1.01497485674663
morn	3	control	post	0.00694444	KS1	Lolita	f	0	0.453657543301744	-0.707708760142332	KS1	Lolita	-1.01497485674663
aft	3	outgroup	post	0.00138889	KS1	Ikela	f	0	0.453657543301744	-1.60223081535114	KS1	Ikela	0.984495131318799
aft	3	outgroup	post	0.00416667	KS1	Ikela	f	0	0.453657543301744	-1.15496978774673	KS1	Ikela	0.984495131318799
aft	3	outgroup	post	0.00555556	KS1	Ikela	f	0	0.453657543301744	-0.931339273944533	KS1	Ikela	0.984495131318799
aft	3	outgroup	post	0.00694444	KS1	Ikela	f	0	0.453657543301744	-0.707708760142332	KS1	Ikela	0.984495131318799
aft	3	outgroup	post	0.00833333	KS1	Ikela	f	0	0.453657543301744	-0.484078246340133	KS1	Ikela	0.984495131318799
aft	3	outgroup	post	0.00972222	KS1	Ikela	f	0	0.453657543301744	-0.260447732537931	KS1	Ikela	0.984495131318799
aft	3	outgroup	post	0.0111111	KS1	Ikela	f	0	0.453657543301744	-0.0368172187357316	KS1	Ikela	0.984495131318799
aft	3	outgroup	post	0.0125	KS1	Ikela	f	0	0.453657543301744	0.186813295066471	KS1	Ikela	0.984495131318799
aft	3	outgroup	post	0.0138889	KS1	Ikela	f	0	0.453657543301744	0.410443808868674	KS1	Ikela	0.984495131318799
aft	3	outgroup	post	0.0152778	KS1	Ikela	f	0	0.453657543301744	0.634074322670877	KS1	Ikela	0.984495131318799
aft	3	outgroup	post	0.00138889	KS1	Lenore	f	0	0.453657543301744	-1.60223081535114	KS1	Lenore	0.984495131318799
aft	3	outgroup	post	0.00277778	KS1	Lenore	f	1	0.453657543301744	-1.37860030154894	KS1	Lenore	0.984495131318799
aft	3	outgroup	post	0.0111111	KS1	Lenore	f	0	0.453657543301744	-0.0368172187357316	KS1	Lenore	0.984495131318799
aft	3	outgroup	post	0.0125	KS1	Lenore	f	0	0.453657543301744	0.186813295066471	KS1	Lenore	0.984495131318799
aft	3	outgroup	post	0.0138889	KS1	Lenore	f	0	0.453657543301744	0.410443808868674	KS1	Lenore	0.984495131318799
aft	3	outgroup	post	0.0152778	KS1	Lenore	f	0	0.453657543301744	0.634074322670877	KS1	Lenore	0.984495131318799
aft	3	outgroup	post	0.0166667	KS1	Lenore	f	0	0.453657543301744	0.85770483647308	KS1	Lenore	0.984495131318799
aft	3	outgroup	post	0.0180556	KS1	Lenore	f	0	0.453657543301744	1.08133535027528	KS1	Lenore	0.984495131318799
aft	3	outgroup	post	0.0194444	KS1	Lenore	f	0	0.453657543301744	1.30496586407749	KS1	Lenore	0.984495131318799
aft	3	outgroup	post	0.0208333	KS1	Lenore	f	0	0.453657543301744	1.52859637787967	KS1	Lenore	0.984495131318799
aft	3	outgroup	post	0.00138889	KS1	Lolita	f	1	0.453657543301744	-1.60223081535114	KS1	Lolita	0.984495131318799
aft	3	outgroup	post	0.00277778	KS1	Lolita	f	0	0.453657543301744	-1.37860030154894	KS1	Lolita	0.984495131318799
aft	3	outgroup	post	0.00416667	KS1	Lolita	f	0	0.453657543301744	-1.15496978774673	KS1	Lolita	0.984495131318799
aft	3	outgroup	post	0.00555556	KS1	Lolita	f	0	0.453657543301744	-0.931339273944533	KS1	Lolita	0.984495131318799
aft	3	outgroup	post	0.00694444	KS1	Lolita	f	0	0.453657543301744	-0.707708760142332	KS1	Lolita	0.984495131318799
aft	3	outgroup	post	0.00833333	KS1	Lolita	f	0	0.453657543301744	-0.484078246340133	KS1	Lolita	0.984495131318799
aft	3	outgroup	post	0.00972222	KS1	Lolita	f	0	0.453657543301744	-0.260447732537931	KS1	Lolita	0.984495131318799
aft	3	outgroup	post	0.0111111	KS1	Lolita	f	0	0.453657543301744	-0.0368172187357316	KS1	Lolita	0.984495131318799
aft	3	outgroup	post	0.0125	KS1	Lolita	f	0	0.453657543301744	0.186813295066471	KS1	Lolita	0.984495131318799
aft	3	outgroup	post	0.0138889	KS1	Lolita	f	0	0.453657543301744	0.410443808868674	KS1	Lolita	0.984495131318799
aft	3	outgroup	post	0.0152778	KS1	Lolita	f	0	0.453657543301744	0.634074322670877	KS1	Lolita	0.984495131318799
aft	3	outgroup	post	0.0166667	KS1	Lolita	f	0	0.453657543301744	0.85770483647308	KS1	Lolita	0.984495131318799
aft	3	outgroup	post	0.0180556	KS1	Lolita	f	0	0.453657543301744	1.08133535027528	KS1	Lolita	0.984495131318799
morn	3	control	post	0.00555556	KS2	Junior	m	1	0.453657543301744	-0.931339273944533	KS2	Junior	-1.01497485674663
morn	3	control	post	0.0125	KS2	Junior	m	1	0.453657543301744	0.186813295066471	KS2	Junior	-1.01497485674663
morn	3	control	post	0.0138889	KS2	Junior	m	1	0.453657543301744	0.410443808868674	KS2	Junior	-1.01497485674663
morn	3	control	post	0.0152778	KS2	Junior	m	1	0.453657543301744	0.634074322670877	KS2	Junior	-1.01497485674663
morn	3	control	post	0.0166667	KS2	Junior	m	1	0.453657543301744	0.85770483647308	KS2	Junior	-1.01497485674663
morn	3	control	post	0.0180556	KS2	Junior	m	1	0.453657543301744	1.08133535027528	KS2	Junior	-1.01497485674663
morn	3	control	post	0.0194444	KS2	Junior	m	0	0.453657543301744	1.30496586407749	KS2	Junior	-1.01497485674663
morn	3	control	post	0.0208333	KS2	Junior	m	0	0.453657543301744	1.52859637787967	KS2	Junior	-1.01497485674663
morn	3	control	post	0.00138889	KS2	Louise	f	0	0.453657543301744	-1.60223081535114	KS2	Louise	-1.01497485674663
morn	3	control	post	0.00277778	KS2	Louise	f	0	0.453657543301744	-1.37860030154894	KS2	Louise	-1.01497485674663
morn	3	control	post	0.00416667	KS2	Louise	f	0	0.453657543301744	-1.15496978774673	KS2	Louise	-1.01497485674663
morn	3	control	post	0.00555556	KS2	Louise	f	0	0.453657543301744	-0.931339273944533	KS2	Louise	-1.01497485674663
morn	3	control	post	0.00694444	KS2	Louise	f	0	0.453657543301744	-0.707708760142332	KS2	Louise	-1.01497485674663
morn	3	control	post	0.00833333	KS2	Louise	f	0	0.453657543301744	-0.484078246340133	KS2	Louise	-1.01497485674663
morn	3	control	post	0.00972222	KS2	Louise	f	0	0.453657543301744	-0.260447732537931	KS2	Louise	-1.01497485674663
morn	3	control	post	0.0111111	KS2	Louise	f	0	0.453657543301744	-0.0368172187357316	KS2	Louise	-1.01497485674663
morn	3	control	post	0.0125	KS2	Louise	f	0	0.453657543301744	0.186813295066471	KS2	Louise	-1.01497485674663
morn	3	control	post	0.0138889	KS2	Louise	f	1	0.453657543301744	0.410443808868674	KS2	Louise	-1.01497485674663
morn	3	control	post	0.0152778	KS2	Louise	f	1	0.453657543301744	0.634074322670877	KS2	Louise	-1.01497485674663
morn	3	control	post	0.0166667	KS2	Louise	f	1	0.453657543301744	0.85770483647308	KS2	Louise	-1.01497485674663
morn	3	control	post	0.0180556	KS2	Louise	f	0	0.453657543301744	1.08133535027528	KS2	Louise	-1.01497485674663
morn	3	control	post	0.0194444	KS2	Louise	f	0	0.453657543301744	1.30496586407749	KS2	Louise	-1.01497485674663
morn	3	control	post	0.0208333	KS2	Louise	f	0	0.453657543301744	1.52859637787967	KS2	Louise	-1.01497485674663
morn	3	control	post	0.00555556	KS2	Vijay	m	1	0.453657543301744	-0.931339273944533	KS2	Vijay	-1.01497485674663
morn	3	control	post	0.0138889	KS2	Vijay	m	1	0.453657543301744	0.410443808868674	KS2	Vijay	-1.01497485674663
morn	3	control	post	0.0152778	KS2	Vijay	m	1	0.453657543301744	0.634074322670877	KS2	Vijay	-1.01497485674663
morn	3	control	post	0.0166667	KS2	Vijay	m	1	0.453657543301744	0.85770483647308	KS2	Vijay	-1.01497485674663
morn	3	control	post	0.0194444	KS2	Vijay	m	1	0.453657543301744	1.30496586407749	KS2	Vijay	-1.01497485674663
morn	3	control	post	0.0208333	KS2	Vijay	m	0	0.453657543301744	1.52859637787967	KS2	Vijay	-1.01497485674663
aft	3	outgroup	post	0.00138889	KS2	Junior	m	0	0.453657543301744	-1.60223081535114	KS2	Junior	0.984495131318799
aft	3	outgroup	post	0.00277778	KS2	Junior	m	0	0.453657543301744	-1.37860030154894	KS2	Junior	0.984495131318799
aft	3	outgroup	post	0.00416667	KS2	Junior	m	0	0.453657543301744	-1.15496978774673	KS2	Junior	0.984495131318799
aft	3	outgroup	post	0.00555556	KS2	Junior	m	0	0.453657543301744	-0.931339273944533	KS2	Junior	0.984495131318799
aft	3	outgroup	post	0.00694444	KS2	Junior	m	0	0.453657543301744	-0.707708760142332	KS2	Junior	0.984495131318799
aft	3	outgroup	post	0.00833333	KS2	Junior	m	0	0.453657543301744	-0.484078246340133	KS2	Junior	0.984495131318799
aft	3	outgroup	post	0.00972222	KS2	Junior	m	0	0.453657543301744	-0.260447732537931	KS2	Junior	0.984495131318799
aft	3	outgroup	post	0.0111111	KS2	Junior	m	0	0.453657543301744	-0.0368172187357316	KS2	Junior	0.984495131318799
aft	3	outgroup	post	0.0125	KS2	Junior	m	0	0.453657543301744	0.186813295066471	KS2	Junior	0.984495131318799
aft	3	outgroup	post	0.0138889	KS2	Junior	m	0	0.453657543301744	0.410443808868674	KS2	Junior	0.984495131318799
aft	3	outgroup	post	0.0152778	KS2	Junior	m	0	0.453657543301744	0.634074322670877	KS2	Junior	0.984495131318799
aft	3	outgroup	post	0.0166667	KS2	Junior	m	1	0.453657543301744	0.85770483647308	KS2	Junior	0.984495131318799
aft	3	outgroup	post	0.0180556	KS2	Junior	m	1	0.453657543301744	1.08133535027528	KS2	Junior	0.984495131318799
aft	3	outgroup	post	0.0194444	KS2	Junior	m	1	0.453657543301744	1.30496586407749	KS2	Junior	0.984495131318799
aft	3	outgroup	post	0.0208333	KS2	Junior	m	1	0.453657543301744	1.52859637787967	KS2	Junior	0.984495131318799
aft	3	outgroup	post	0.00138889	KS2	Louise	f	0	0.453657543301744	-1.60223081535114	KS2	Louise	0.984495131318799
aft	3	outgroup	post	0.00277778	KS2	Louise	f	0	0.453657543301744	-1.37860030154894	KS2	Louise	0.984495131318799
aft	3	outgroup	post	0.00416667	KS2	Louise	f	0	0.453657543301744	-1.15496978774673	KS2	Louise	0.984495131318799
aft	3	outgroup	post	0.00555556	KS2	Louise	f	0	0.453657543301744	-0.931339273944533	KS2	Louise	0.984495131318799
aft	3	outgroup	post	0.00694444	KS2	Louise	f	0	0.453657543301744	-0.707708760142332	KS2	Louise	0.984495131318799
aft	3	outgroup	post	0.00833333	KS2	Louise	f	0	0.453657543301744	-0.484078246340133	KS2	Louise	0.984495131318799
aft	3	outgroup	post	0.00972222	KS2	Louise	f	0	0.453657543301744	-0.260447732537931	KS2	Louise	0.984495131318799
aft	3	outgroup	post	0.0111111	KS2	Louise	f	0	0.453657543301744	-0.0368172187357316	KS2	Louise	0.984495131318799
aft	3	outgroup	post	0.0125	KS2	Louise	f	0	0.453657543301744	0.186813295066471	KS2	Louise	0.984495131318799
aft	3	outgroup	post	0.0138889	KS2	Louise	f	0	0.453657543301744	0.410443808868674	KS2	Louise	0.984495131318799
aft	3	outgroup	post	0.0152778	KS2	Louise	f	0	0.453657543301744	0.634074322670877	KS2	Louise	0.984495131318799
aft	3	outgroup	post	0.0166667	KS2	Louise	f	1	0.453657543301744	0.85770483647308	KS2	Louise	0.984495131318799
aft	3	outgroup	post	0.0180556	KS2	Louise	f	0	0.453657543301744	1.08133535027528	KS2	Louise	0.984495131318799
aft	3	outgroup	post	0.0194444	KS2	Louise	f	0	0.453657543301744	1.30496586407749	KS2	Louise	0.984495131318799
aft	3	outgroup	post	0.0208333	KS2	Louise	f	0	0.453657543301744	1.52859637787967	KS2	Louise	0.984495131318799
aft	3	outgroup	post	0.00138889	KS2	Vijay	m	1	0.453657543301744	-1.60223081535114	KS2	Vijay	0.984495131318799
aft	3	outgroup	post	0.00277778	KS2	Vijay	m	1	0.453657543301744	-1.37860030154894	KS2	Vijay	0.984495131318799
aft	3	outgroup	post	0.00416667	KS2	Vijay	m	1	0.453657543301744	-1.15496978774673	KS2	Vijay	0.984495131318799
aft	3	outgroup	post	0.00555556	KS2	Vijay	m	1	0.453657543301744	-0.931339273944533	KS2	Vijay	0.984495131318799
aft	3	outgroup	post	0.00694444	KS2	Vijay	m	1	0.453657543301744	-0.707708760142332	KS2	Vijay	0.984495131318799
aft	3	outgroup	post	0.00833333	KS2	Vijay	m	1	0.453657543301744	-0.484078246340133	KS2	Vijay	0.984495131318799
aft	3	outgroup	post	0.00972222	KS2	Vijay	m	1	0.453657543301744	-0.260447732537931	KS2	Vijay	0.984495131318799
aft	3	outgroup	post	0.0111111	KS2	Vijay	m	1	0.453657543301744	-0.0368172187357316	KS2	Vijay	0.984495131318799
aft	3	outgroup	post	0.0125	KS2	Vijay	m	1	0.453657543301744	0.186813295066471	KS2	Vijay	0.984495131318799
aft	3	outgroup	post	0.0138889	KS2	Vijay	m	1	0.453657543301744	0.410443808868674	KS2	Vijay	0.984495131318799
aft	3	outgroup	post	0.0152778	KS2	Vijay	m	1	0.453657543301744	0.634074322670877	KS2	Vijay	0.984495131318799
aft	3	outgroup	post	0.0180556	KS2	Vijay	m	0	0.453657543301744	1.08133535027528	KS2	Vijay	0.984495131318799
aft	3	outgroup	post	0.0194444	KS2	Vijay	m	0	0.453657543301744	1.30496586407749	KS2	Vijay	0.984495131318799
aft	3	outgroup	post	0.0208333	KS2	Vijay	m	0	0.453657543301744	1.52859637787967	KS2	Vijay	0.984495131318799
morn	4	outgroup	post	0.00138889	KS1	Ikela	f	0	1.36514099936895	-1.60223081535114	KS1	Ikela	0.984495131318799
morn	4	outgroup	post	0.00277778	KS1	Ikela	f	0	1.36514099936895	-1.37860030154894	KS1	Ikela	0.984495131318799
morn	4	outgroup	post	0.00416667	KS1	Ikela	f	0	1.36514099936895	-1.15496978774673	KS1	Ikela	0.984495131318799
morn	4	outgroup	post	0.00555556	KS1	Ikela	f	0	1.36514099936895	-0.931339273944533	KS1	Ikela	0.984495131318799
morn	4	outgroup	post	0.00694444	KS1	Ikela	f	0	1.36514099936895	-0.707708760142332	KS1	Ikela	0.984495131318799
morn	4	outgroup	post	0.00833333	KS1	Ikela	f	0	1.36514099936895	-0.484078246340133	KS1	Ikela	0.984495131318799
morn	4	outgroup	post	0.00972222	KS1	Ikela	f	0	1.36514099936895	-0.260447732537931	KS1	Ikela	0.984495131318799
morn	4	outgroup	post	0.0111111	KS1	Ikela	f	0	1.36514099936895	-0.0368172187357316	KS1	Ikela	0.984495131318799
morn	4	outgroup	post	0.0125	KS1	Ikela	f	0	1.36514099936895	0.186813295066471	KS1	Ikela	0.984495131318799
morn	4	outgroup	post	0.0138889	KS1	Ikela	f	0	1.36514099936895	0.410443808868674	KS1	Ikela	0.984495131318799
morn	4	outgroup	post	0.0152778	KS1	Ikela	f	0	1.36514099936895	0.634074322670877	KS1	Ikela	0.984495131318799
morn	4	outgroup	post	0.0166667	KS1	Ikela	f	0	1.36514099936895	0.85770483647308	KS1	Ikela	0.984495131318799
morn	4	outgroup	post	0.0180556	KS1	Ikela	f	0	1.36514099936895	1.08133535027528	KS1	Ikela	0.984495131318799
morn	4	outgroup	post	0.0208333	KS1	Ikela	f	1	1.36514099936895	1.52859637787967	KS1	Ikela	0.984495131318799
morn	4	outgroup	post	0.00277778	KS1	Lenore	f	0	1.36514099936895	-1.37860030154894	KS1	Lenore	0.984495131318799
morn	4	outgroup	post	0.00416667	KS1	Lenore	f	0	1.36514099936895	-1.15496978774673	KS1	Lenore	0.984495131318799
morn	4	outgroup	post	0.0111111	KS1	Lenore	f	0	1.36514099936895	-0.0368172187357316	KS1	Lenore	0.984495131318799
morn	4	outgroup	post	0.0125	KS1	Lenore	f	0	1.36514099936895	0.186813295066471	KS1	Lenore	0.984495131318799
morn	4	outgroup	post	0.0138889	KS1	Lenore	f	0	1.36514099936895	0.410443808868674	KS1	Lenore	0.984495131318799
morn	4	outgroup	post	0.0152778	KS1	Lenore	f	0	1.36514099936895	0.634074322670877	KS1	Lenore	0.984495131318799
morn	4	outgroup	post	0.0166667	KS1	Lenore	f	0	1.36514099936895	0.85770483647308	KS1	Lenore	0.984495131318799
morn	4	outgroup	post	0.0180556	KS1	Lenore	f	0	1.36514099936895	1.08133535027528	KS1	Lenore	0.984495131318799
morn	4	outgroup	post	0.00138889	KS1	Lolita	f	0	1.36514099936895	-1.60223081535114	KS1	Lolita	0.984495131318799
morn	4	outgroup	post	0.00277778	KS1	Lolita	f	0	1.36514099936895	-1.37860030154894	KS1	Lolita	0.984495131318799
morn	4	outgroup	post	0.00416667	KS1	Lolita	f	0	1.36514099936895	-1.15496978774673	KS1	Lolita	0.984495131318799
morn	4	outgroup	post	0.00555556	KS1	Lolita	f	0	1.36514099936895	-0.931339273944533	KS1	Lolita	0.984495131318799
morn	4	outgroup	post	0.00694444	KS1	Lolita	f	0	1.36514099936895	-0.707708760142332	KS1	Lolita	0.984495131318799
morn	4	outgroup	post	0.00833333	KS1	Lolita	f	0	1.36514099936895	-0.484078246340133	KS1	Lolita	0.984495131318799
morn	4	outgroup	post	0.00972222	KS1	Lolita	f	0	1.36514099936895	-0.260447732537931	KS1	Lolita	0.984495131318799
morn	4	outgroup	post	0.0111111	KS1	Lolita	f	0	1.36514099936895	-0.0368172187357316	KS1	Lolita	0.984495131318799
morn	4	outgroup	post	0.0125	KS1	Lolita	f	0	1.36514099936895	0.186813295066471	KS1	Lolita	0.984495131318799
morn	4	outgroup	post	0.0138889	KS1	Lolita	f	0	1.36514099936895	0.410443808868674	KS1	Lolita	0.984495131318799
morn	4	outgroup	post	0.0152778	KS1	Lolita	f	0	1.36514099936895	0.634074322670877	KS1	Lolita	0.984495131318799
morn	4	outgroup	post	0.0208333	KS1	Lolita	f	1	1.36514099936895	1.52859637787967	KS1	Lolita	0.984495131318799
aft	4	control	post	0.0166667	KS1	Lenore	f	1	1.36514099936895	0.85770483647308	KS1	Lenore	-1.01497485674663
aft	4	control	post	0.0180556	KS1	Lenore	f	1	1.36514099936895	1.08133535027528	KS1	Lenore	-1.01497485674663
aft	4	control	post	0.0194444	KS1	Lenore	f	0	1.36514099936895	1.30496586407749	KS1	Lenore	-1.01497485674663
aft	4	control	post	0.00138889	KS1	Lolita	f	0	1.36514099936895	-1.60223081535114	KS1	Lolita	-1.01497485674663
aft	4	control	post	0.00277778	KS1	Lolita	f	0	1.36514099936895	-1.37860030154894	KS1	Lolita	-1.01497485674663
aft	4	control	post	0.00416667	KS1	Lolita	f	0	1.36514099936895	-1.15496978774673	KS1	Lolita	-1.01497485674663
aft	4	control	post	0.00555556	KS1	Lolita	f	0	1.36514099936895	-0.931339273944533	KS1	Lolita	-1.01497485674663
aft	4	control	post	0.00694444	KS1	Lolita	f	0	1.36514099936895	-0.707708760142332	KS1	Lolita	-1.01497485674663
aft	4	control	post	0.00833333	KS1	Lolita	f	0	1.36514099936895	-0.484078246340133	KS1	Lolita	-1.01497485674663
aft	4	control	post	0.00972222	KS1	Lolita	f	0	1.36514099936895	-0.260447732537931	KS1	Lolita	-1.01497485674663
aft	4	control	post	0.0111111	KS1	Lolita	f	0	1.36514099936895	-0.0368172187357316	KS1	Lolita	-1.01497485674663
aft	4	control	post	0.0125	KS1	Lolita	f	0	1.36514099936895	0.186813295066471	KS1	Lolita	-1.01497485674663
aft	4	control	post	0.0138889	KS1	Lolita	f	0	1.36514099936895	0.410443808868674	KS1	Lolita	-1.01497485674663
aft	4	control	post	0.0152778	KS1	Lolita	f	0	1.36514099936895	0.634074322670877	KS1	Lolita	-1.01497485674663
aft	4	control	post	0.0166667	KS1	Lolita	f	0	1.36514099936895	0.85770483647308	KS1	Lolita	-1.01497485674663
aft	4	control	post	0.0180556	KS1	Lolita	f	0	1.36514099936895	1.08133535027528	KS1	Lolita	-1.01497485674663
aft	4	control	post	0.0194444	KS1	Lolita	f	0	1.36514099936895	1.30496586407749	KS1	Lolita	-1.01497485674663
aft	4	control	post	0.0208333	KS1	Lolita	f	0	1.36514099936895	1.52859637787967	KS1	Lolita	-1.01497485674663
morn	4	outgroup	post	0.0152778	KS2	Louise	f	0	1.36514099936895	0.634074322670877	KS2	Louise	0.984495131318799
morn	4	outgroup	post	0.0166667	KS2	Louise	f	0	1.36514099936895	0.85770483647308	KS2	Louise	0.984495131318799
morn	4	outgroup	post	0.0180556	KS2	Louise	f	0	1.36514099936895	1.08133535027528	KS2	Louise	0.984495131318799
morn	4	outgroup	post	0.0194444	KS2	Louise	f	0	1.36514099936895	1.30496586407749	KS2	Louise	0.984495131318799
morn	4	outgroup	post	0.0208333	KS2	Louise	f	0	1.36514099936895	1.52859637787967	KS2	Louise	0.984495131318799
morn	4	outgroup	post	0.00138889	KS2	Vijay	m	1	1.36514099936895	-1.60223081535114	KS2	Vijay	0.984495131318799
morn	4	outgroup	post	0.00277778	KS2	Vijay	m	1	1.36514099936895	-1.37860030154894	KS2	Vijay	0.984495131318799
morn	4	outgroup	post	0.00416667	KS2	Vijay	m	1	1.36514099936895	-1.15496978774673	KS2	Vijay	0.984495131318799
morn	4	outgroup	post	0.00555556	KS2	Vijay	m	1	1.36514099936895	-0.931339273944533	KS2	Vijay	0.984495131318799
morn	4	outgroup	post	0.00694444	KS2	Vijay	m	0	1.36514099936895	-0.707708760142332	KS2	Vijay	0.984495131318799
morn	4	outgroup	post	0.00833333	KS2	Vijay	m	0	1.36514099936895	-0.484078246340133	KS2	Vijay	0.984495131318799
morn	4	outgroup	post	0.00972222	KS2	Vijay	m	0	1.36514099936895	-0.260447732537931	KS2	Vijay	0.984495131318799
morn	4	outgroup	post	0.0111111	KS2	Vijay	m	0	1.36514099936895	-0.0368172187357316	KS2	Vijay	0.984495131318799
morn	4	outgroup	post	0.0125	KS2	Vijay	m	0	1.36514099936895	0.186813295066471	KS2	Vijay	0.984495131318799
morn	4	outgroup	post	0.0138889	KS2	Vijay	m	0	1.36514099936895	0.410443808868674	KS2	Vijay	0.984495131318799
morn	4	outgroup	post	0.0152778	KS2	Vijay	m	1	1.36514099936895	0.634074322670877	KS2	Vijay	0.984495131318799
aft	4	control	post	0.00138889	KS2	Junior	m	1	1.36514099936895	-1.60223081535114	KS2	Junior	-1.01497485674663
aft	4	control	post	0.0166667	KS2	Junior	m	0	1.36514099936895	0.85770483647308	KS2	Junior	-1.01497485674663
aft	4	control	post	0.00138889	KS2	Louise	f	0	1.36514099936895	-1.60223081535114	KS2	Louise	-1.01497485674663
aft	4	control	post	0.00416667	KS2	Louise	f	0	1.36514099936895	-1.15496978774673	KS2	Louise	-1.01497485674663
aft	4	control	post	0.00555556	KS2	Louise	f	0	1.36514099936895	-0.931339273944533	KS2	Louise	-1.01497485674663
aft	4	control	post	0.00694444	KS2	Louise	f	0	1.36514099936895	-0.707708760142332	KS2	Louise	-1.01497485674663
aft	4	control	post	0.00833333	KS2	Louise	f	0	1.36514099936895	-0.484078246340133	KS2	Louise	-1.01497485674663
aft	4	control	post	0.00972222	KS2	Louise	f	0	1.36514099936895	-0.260447732537931	KS2	Louise	-1.01497485674663
aft	4	control	post	0.0111111	KS2	Louise	f	0	1.36514099936895	-0.0368172187357316	KS2	Louise	-1.01497485674663
aft	4	control	post	0.0125	KS2	Louise	f	0	1.36514099936895	0.186813295066471	KS2	Louise	-1.01497485674663
aft	4	control	post	0.0138889	KS2	Louise	f	0	1.36514099936895	0.410443808868674	KS2	Louise	-1.01497485674663
aft	4	control	post	0.0152778	KS2	Louise	f	0	1.36514099936895	0.634074322670877	KS2	Louise	-1.01497485674663
aft	4	control	post	0.0166667	KS2	Louise	f	0	1.36514099936895	0.85770483647308	KS2	Louise	-1.01497485674663
aft	4	control	post	0.00138889	KS2	Vijay	m	1	1.36514099936895	-1.60223081535114	KS2	Vijay	-1.01497485674663
aft	4	control	post	0.00277778	KS2	Vijay	m	0	1.36514099936895	-1.37860030154894	KS2	Vijay	-1.01497485674663
aft	4	control	post	0.0166667	KS2	Vijay	m	0	1.36514099936895	0.85770483647308	KS2	Vijay	-1.01497485674663
aft	4	control	post	0.0180556	KS2	Vijay	m	0	1.36514099936895	1.08133535027528	KS2	Vijay	-1.01497485674663
aft	4	control	post	0.0194444	KS2	Vijay	m	0	1.36514099936895	1.30496586407749	KS2	Vijay	-1.01497485674663
aft	4	control	post	0.0208333	KS2	Vijay	m	0	1.36514099936895	1.52859637787967	KS2	Vijay	-1.01497485674663
morn	1	control	post	0.0111111	FZ2	Margarit	f	1	-1.36930936883268	-0.0368172187357316	FZ2	Margarit	-1.01497485674663
morn	1	control	post	0.0152778	FZ2	Margarit	f	0	-1.36930936883268	0.634074322670877	FZ2	Margarit	-1.01497485674663
morn	1	control	post	0.0166667	FZ2	Margarit	f	0	-1.36930936883268	0.85770483647308	FZ2	Margarit	-1.01497485674663
morn	1	control	post	0.0180556	FZ2	Margarit	f	1	-1.36930936883268	1.08133535027528	FZ2	Margarit	-1.01497485674663
morn	1	control	post	0.0194444	FZ2	Margarit	f	0	-1.36930936883268	1.30496586407749	FZ2	Margarit	-1.01497485674663
morn	1	control	post	0.0208333	FZ2	Margarit	f	0	-1.36930936883268	1.52859637787967	FZ2	Margarit	-1.01497485674663
morn	1	control	post	0.0111111	FZ2	Natalie	f	0	-1.36930936883268	-0.0368172187357316	FZ2	Natalie	-1.01497485674663
morn	1	control	post	0.0138889	FZ2	Natalie	f	1	-1.36930936883268	0.410443808868674	FZ2	Natalie	-1.01497485674663
morn	1	control	post	0.0180556	FZ2	Natalie	f	1	-1.36930936883268	1.08133535027528	FZ2	Natalie	-1.01497485674663
morn	1	control	post	0.0194444	FZ2	Natalie	f	1	-1.36930936883268	1.30496586407749	FZ2	Natalie	-1.01497485674663
morn	1	control	post	0.0208333	FZ2	Natalie	f	1	-1.36930936883268	1.52859637787967	FZ2	Natalie	-1.01497485674663
morn	1	control	post	0.0111111	FZ2	Heri	m	1	-1.36930936883268	-0.0368172187357316	FZ2	Heri	-1.01497485674663
morn	1	control	post	0.0125	FZ2	Heri	m	1	-1.36930936883268	0.186813295066471	FZ2	Heri	-1.01497485674663
morn	1	control	post	0.0152778	FZ2	Heri	m	1	-1.36930936883268	0.634074322670877	FZ2	Heri	-1.01497485674663
morn	1	control	post	0.0166667	FZ2	Heri	m	1	-1.36930936883268	0.85770483647308	FZ2	Heri	-1.01497485674663
morn	1	control	post	0.0194444	FZ2	Heri	m	1	-1.36930936883268	1.30496586407749	FZ2	Heri	-1.01497485674663
morn	1	control	post	0.0208333	FZ2	Heri	m	1	-1.36930936883268	1.52859637787967	FZ2	Heri	-1.01497485674663
morn	1	control	post	0.0125	FZ2	Nayoki	f	1	-1.36930936883268	0.186813295066471	FZ2	Nayoki	-1.01497485674663
afternoon	1	outgroup	post	0.00138889	FZ2	Margarit	f	1	-1.36930936883268	-1.60223081535114	FZ2	Margarit	0.984495131318799
afternoon	1	outgroup	post	0.0180556	FZ2	Margarit	f	1	-1.36930936883268	1.08133535027528	FZ2	Margarit	0.984495131318799
afternoon	1	outgroup	post	0.0194444	FZ2	Margarit	f	1	-1.36930936883268	1.30496586407749	FZ2	Margarit	0.984495131318799
afternoon	1	outgroup	post	0.00277778	FZ2	Natalie	f	1	-1.36930936883268	-1.37860030154894	FZ2	Natalie	0.984495131318799
afternoon	1	outgroup	post	0.00416667	FZ2	Natalie	f	1	-1.36930936883268	-1.15496978774673	FZ2	Natalie	0.984495131318799
afternoon	1	outgroup	post	0.00555556	FZ2	Natalie	f	1	-1.36930936883268	-0.931339273944533	FZ2	Natalie	0.984495131318799
afternoon	1	outgroup	post	0.00694444	FZ2	Natalie	f	1	-1.36930936883268	-0.707708760142332	FZ2	Natalie	0.984495131318799
afternoon	1	outgroup	post	0.0125	FZ2	Natalie	f	1	-1.36930936883268	0.186813295066471	FZ2	Natalie	0.984495131318799
afternoon	1	outgroup	post	0.0138889	FZ2	Natalie	f	1	-1.36930936883268	0.410443808868674	FZ2	Natalie	0.984495131318799
afternoon	1	outgroup	post	0.0152778	FZ2	Natalie	f	1	-1.36930936883268	0.634074322670877	FZ2	Natalie	0.984495131318799
afternoon	1	outgroup	post	0.0166667	FZ2	Natalie	f	1	-1.36930936883268	0.85770483647308	FZ2	Natalie	0.984495131318799
afternoon	1	outgroup	post	0.00277778	FZ2	Hanna	f	1	-1.36930936883268	-1.37860030154894	FZ2	Hanna	0.984495131318799
afternoon	1	outgroup	post	0.00416667	FZ2	Hanna	f	0	-1.36930936883268	-1.15496978774673	FZ2	Hanna	0.984495131318799
afternoon	1	outgroup	post	0.00833333	FZ2	Hanna	f	1	-1.36930936883268	-0.484078246340133	FZ2	Hanna	0.984495131318799
afternoon	1	outgroup	post	0.00694444	FZ2	Nayoki	f	0	-1.36930936883268	-0.707708760142332	FZ2	Nayoki	0.984495131318799
afternoon	1	outgroup	post	0.00833333	FZ2	Nayoki	f	0	-1.36930936883268	-0.484078246340133	FZ2	Nayoki	0.984495131318799
morn	2	outgroup	post	0.00138889	FZ2	Margarit	f	1	-0.457825912765466	-1.60223081535114	FZ2	Margarit	0.984495131318799
morn	2	outgroup	post	0.00277778	FZ2	Margarit	f	0	-0.457825912765466	-1.37860030154894	FZ2	Margarit	0.984495131318799
morn	2	outgroup	post	0.00416667	FZ2	Margarit	f	0	-0.457825912765466	-1.15496978774673	FZ2	Margarit	0.984495131318799
morn	2	outgroup	post	0.00555556	FZ2	Margarit	f	0	-0.457825912765466	-0.931339273944533	FZ2	Margarit	0.984495131318799
morn	2	outgroup	post	0.00694444	FZ2	Margarit	f	1	-0.457825912765466	-0.707708760142332	FZ2	Margarit	0.984495131318799
morn	2	outgroup	post	0.00833333	FZ2	Margarit	f	1	-0.457825912765466	-0.484078246340133	FZ2	Margarit	0.984495131318799
morn	2	outgroup	post	0.00972222	FZ2	Margarit	f	1	-0.457825912765466	-0.260447732537931	FZ2	Margarit	0.984495131318799
morn	2	outgroup	post	0.0111111	FZ2	Margarit	f	0	-0.457825912765466	-0.0368172187357316	FZ2	Margarit	0.984495131318799
morn	2	outgroup	post	0.0152778	FZ2	Margarit	f	0	-0.457825912765466	0.634074322670877	FZ2	Margarit	0.984495131318799
morn	2	outgroup	post	0.0166667	FZ2	Margarit	f	0	-0.457825912765466	0.85770483647308	FZ2	Margarit	0.984495131318799
morn	2	outgroup	post	0.0180556	FZ2	Margarit	f	0	-0.457825912765466	1.08133535027528	FZ2	Margarit	0.984495131318799
morn	2	outgroup	post	0.0208333	FZ2	Margarit	f	1	-0.457825912765466	1.52859637787967	FZ2	Margarit	0.984495131318799
morn	2	outgroup	post	0.00138889	FZ2	Natalie	f	1	-0.457825912765466	-1.60223081535114	FZ2	Natalie	0.984495131318799
morn	2	outgroup	post	0.00277778	FZ2	Natalie	f	0	-0.457825912765466	-1.37860030154894	FZ2	Natalie	0.984495131318799
morn	2	outgroup	post	0.00416667	FZ2	Natalie	f	1	-0.457825912765466	-1.15496978774673	FZ2	Natalie	0.984495131318799
morn	2	outgroup	post	0.00555556	FZ2	Natalie	f	1	-0.457825912765466	-0.931339273944533	FZ2	Natalie	0.984495131318799
morn	2	outgroup	post	0.00694444	FZ2	Natalie	f	1	-0.457825912765466	-0.707708760142332	FZ2	Natalie	0.984495131318799
morn	2	outgroup	post	0.0125	FZ2	Natalie	f	1	-0.457825912765466	0.186813295066471	FZ2	Natalie	0.984495131318799
morn	2	outgroup	post	0.0138889	FZ2	Natalie	f	1	-0.457825912765466	0.410443808868674	FZ2	Natalie	0.984495131318799
morn	2	outgroup	post	0.0152778	FZ2	Natalie	f	1	-0.457825912765466	0.634074322670877	FZ2	Natalie	0.984495131318799
morn	2	outgroup	post	0.0166667	FZ2	Natalie	f	1	-0.457825912765466	0.85770483647308	FZ2	Natalie	0.984495131318799
morn	2	outgroup	post	0.0180556	FZ2	Natalie	f	0	-0.457825912765466	1.08133535027528	FZ2	Natalie	0.984495131318799
morn	2	outgroup	post	0.0194444	FZ2	Natalie	f	0	-0.457825912765466	1.30496586407749	FZ2	Natalie	0.984495131318799
morn	2	outgroup	post	0.0208333	FZ2	Natalie	f	0	-0.457825912765466	1.52859637787967	FZ2	Natalie	0.984495131318799
morn	2	outgroup	post	0.00138889	FZ2	Hanna	f	0	-0.457825912765466	-1.60223081535114	FZ2	Hanna	0.984495131318799
morn	2	outgroup	post	0.00277778	FZ2	Hanna	f	0	-0.457825912765466	-1.37860030154894	FZ2	Hanna	0.984495131318799
morn	2	outgroup	post	0.00416667	FZ2	Hanna	f	0	-0.457825912765466	-1.15496978774673	FZ2	Hanna	0.984495131318799
morn	2	outgroup	post	0.00555556	FZ2	Hanna	f	0	-0.457825912765466	-0.931339273944533	FZ2	Hanna	0.984495131318799
morn	2	outgroup	post	0.00277778	FZ2	Heri	m	0	-0.457825912765466	-1.37860030154894	FZ2	Heri	0.984495131318799
morn	2	outgroup	post	0.00138889	FZ2	Kamiti	f	0	-0.457825912765466	-1.60223081535114	FZ2	Kamiti	0.984495131318799
morn	2	outgroup	post	0.00277778	FZ2	Kamiti	f	0	-0.457825912765466	-1.37860030154894	FZ2	Kamiti	0.984495131318799
morn	2	outgroup	post	0.00416667	FZ2	Kamiti	f	0	-0.457825912765466	-1.15496978774673	FZ2	Kamiti	0.984495131318799
morn	2	outgroup	post	0.00555556	FZ2	Kamiti	f	0	-0.457825912765466	-0.931339273944533	FZ2	Kamiti	0.984495131318799
morn	2	outgroup	post	0.00694444	FZ2	Kamiti	f	0	-0.457825912765466	-0.707708760142332	FZ2	Kamiti	0.984495131318799
morn	2	outgroup	post	0.00138889	FZ2	Nayoki	f	0	-0.457825912765466	-1.60223081535114	FZ2	Nayoki	0.984495131318799
morn	2	outgroup	post	0.00277778	FZ2	Nayoki	f	0	-0.457825912765466	-1.37860030154894	FZ2	Nayoki	0.984495131318799
morn	2	outgroup	post	0.00416667	FZ2	Nayoki	f	0	-0.457825912765466	-1.15496978774673	FZ2	Nayoki	0.984495131318799
morn	2	outgroup	post	0.00555556	FZ2	Nayoki	f	0	-0.457825912765466	-0.931339273944533	FZ2	Nayoki	0.984495131318799
morn	2	outgroup	post	0.00972222	FZ2	Nayoki	f	0	-0.457825912765466	-0.260447732537931	FZ2	Nayoki	0.984495131318799
morn	2	outgroup	post	0.0111111	FZ2	Nayoki	f	0	-0.457825912765466	-0.0368172187357316	FZ2	Nayoki	0.984495131318799
morn	2	outgroup	post	0.0125	FZ2	Nayoki	f	0	-0.457825912765466	0.186813295066471	FZ2	Nayoki	0.984495131318799
morn	2	outgroup	post	0.0138889	FZ2	Nayoki	f	0	-0.457825912765466	0.410443808868674	FZ2	Nayoki	0.984495131318799
morn	2	outgroup	post	0.0152778	FZ2	Nayoki	f	0	-0.457825912765466	0.634074322670877	FZ2	Nayoki	0.984495131318799
morn	2	outgroup	post	0.0166667	FZ2	Nayoki	f	0	-0.457825912765466	0.85770483647308	FZ2	Nayoki	0.984495131318799
morn	2	outgroup	post	0.0180556	FZ2	Nayoki	f	0	-0.457825912765466	1.08133535027528	FZ2	Nayoki	0.984495131318799
morn	2	outgroup	post	0.0194444	FZ2	Nayoki	f	0	-0.457825912765466	1.30496586407749	FZ2	Nayoki	0.984495131318799
morn	2	outgroup	post	0.0208333	FZ2	Nayoki	f	0	-0.457825912765466	1.52859637787967	FZ2	Nayoki	0.984495131318799
afternoon	2	control	post	0.00138889	FZ2	Natalie	f	1	-0.457825912765466	-1.60223081535114	FZ2	Natalie	-1.01497485674663
afternoon	2	control	post	0.0152778	FZ2	Natalie	f	1	-0.457825912765466	0.634074322670877	FZ2	Natalie	-1.01497485674663
afternoon	2	control	post	0.0166667	FZ2	Natalie	f	1	-0.457825912765466	0.85770483647308	FZ2	Natalie	-1.01497485674663
afternoon	2	control	post	0.0208333	FZ2	Natalie	f	1	-0.457825912765466	1.52859637787967	FZ2	Natalie	-1.01497485674663
afternoon	2	control	post	0.00972222	FZ2	Hanna	f	1	-0.457825912765466	-0.260447732537931	FZ2	Hanna	-1.01497485674663
afternoon	2	control	post	0.0111111	FZ2	Hanna	f	1	-0.457825912765466	-0.0368172187357316	FZ2	Hanna	-1.01497485674663
afternoon	2	control	post	0.0152778	FZ2	Heri	m	0	-0.457825912765466	0.634074322670877	FZ2	Heri	-1.01497485674663
afternoon	2	control	post	0.0180556	FZ2	Heri	m	1	-0.457825912765466	1.08133535027528	FZ2	Heri	-1.01497485674663
afternoon	2	control	post	0.0194444	FZ2	Heri	m	1	-0.457825912765466	1.30496586407749	FZ2	Heri	-1.01497485674663
afternoon	2	control	post	0.0208333	FZ2	Heri	m	1	-0.457825912765466	1.52859637787967	FZ2	Heri	-1.01497485674663
afternoon	2	control	post	0.00277778	FZ2	Kamiti	f	1	-0.457825912765466	-1.37860030154894	FZ2	Kamiti	-1.01497485674663
afternoon	2	control	post	0.00138889	FZ2	Nayoki	f	0	-0.457825912765466	-1.60223081535114	FZ2	Nayoki	-1.01497485674663
morn	3	outgroup	post	0.00277778	FZ2	Margarit	f	1	0.453657543301744	-1.37860030154894	FZ2	Margarit	0.984495131318799
morn	3	outgroup	post	0.00416667	FZ2	Margarit	f	1	0.453657543301744	-1.15496978774673	FZ2	Margarit	0.984495131318799
morn	3	outgroup	post	0.00555556	FZ2	Margarit	f	1	0.453657543301744	-0.931339273944533	FZ2	Margarit	0.984495131318799
morn	3	outgroup	post	0.00694444	FZ2	Margarit	f	1	0.453657543301744	-0.707708760142332	FZ2	Margarit	0.984495131318799
morn	3	outgroup	post	0.0125	FZ2	Margarit	f	1	0.453657543301744	0.186813295066471	FZ2	Margarit	0.984495131318799
morn	3	outgroup	post	0.0152778	FZ2	Margarit	f	0	0.453657543301744	0.634074322670877	FZ2	Margarit	0.984495131318799
morn	3	outgroup	post	0.0166667	FZ2	Margarit	f	0	0.453657543301744	0.85770483647308	FZ2	Margarit	0.984495131318799
morn	3	outgroup	post	0.0194444	FZ2	Margarit	f	0	0.453657543301744	1.30496586407749	FZ2	Margarit	0.984495131318799
morn	3	outgroup	post	0.0208333	FZ2	Margarit	f	0	0.453657543301744	1.52859637787967	FZ2	Margarit	0.984495131318799
morn	3	outgroup	post	0.00277778	FZ2	Natalie	f	1	0.453657543301744	-1.37860030154894	FZ2	Natalie	0.984495131318799
morn	3	outgroup	post	0.00416667	FZ2	Natalie	f	1	0.453657543301744	-1.15496978774673	FZ2	Natalie	0.984495131318799
afternoon	3	control	post	0.00694444	FZ2	Natalie	f	1	0.453657543301744	-0.707708760142332	FZ2	Natalie	-1.01497485674663
afternoon	3	control	post	0.00833333	FZ2	Natalie	f	1	0.453657543301744	-0.484078246340133	FZ2	Natalie	-1.01497485674663
afternoon	3	control	post	0.0111111	FZ2	Natalie	f	1	0.453657543301744	-0.0368172187357316	FZ2	Natalie	-1.01497485674663
afternoon	3	control	post	0.0125	FZ2	Natalie	f	1	0.453657543301744	0.186813295066471	FZ2	Natalie	-1.01497485674663
afternoon	3	control	post	0.0208333	FZ2	Natalie	f	1	0.453657543301744	1.52859637787967	FZ2	Natalie	-1.01497485674663
afternoon	3	control	post	0.00555556	FZ2	Hanna	f	1	0.453657543301744	-0.931339273944533	FZ2	Hanna	-1.01497485674663
afternoon	3	control	post	0.0138889	FZ2	Hanna	f	1	0.453657543301744	0.410443808868674	FZ2	Hanna	-1.01497485674663
afternoon	3	control	post	0.0152778	FZ2	Hanna	f	1	0.453657543301744	0.634074322670877	FZ2	Hanna	-1.01497485674663
afternoon	3	control	post	0.0166667	FZ2	Hanna	f	1	0.453657543301744	0.85770483647308	FZ2	Hanna	-1.01497485674663
afternoon	3	control	post	0.0180556	FZ2	Hanna	f	1	0.453657543301744	1.08133535027528	FZ2	Hanna	-1.01497485674663
afternoon	3	control	post	0.0194444	FZ2	Hanna	f	1	0.453657543301744	1.30496586407749	FZ2	Hanna	-1.01497485674663
afternoon	3	control	post	0.0138889	FZ2	Heri	m	1	0.453657543301744	0.410443808868674	FZ2	Heri	-1.01497485674663
afternoon	3	control	post	0.0138889	FZ2	Nayoki	f	1	0.453657543301744	0.410443808868674	FZ2	Nayoki	-1.01497485674663
morn	1	control	post	0.00277778	FZ1	Yango	m	1	-1.36930936883268	-1.37860030154894	FZ1	Yango	-1.01497485674663
morn	1	control	post	0.00416667	FZ1	Yango	m	1	-1.36930936883268	-1.15496978774673	FZ1	Yango	-1.01497485674663
morn	1	control	post	0.00555556	FZ1	Yango	m	1	-1.36930936883268	-0.931339273944533	FZ1	Yango	-1.01497485674663
morn	1	control	post	0.00694444	FZ1	Yango	m	1	-1.36930936883268	-0.707708760142332	FZ1	Yango	-1.01497485674663
morn	1	control	post	0.00833333	FZ1	Yango	m	1	-1.36930936883268	-0.484078246340133	FZ1	Yango	-1.01497485674663
morn	1	control	post	0.00972222	FZ1	Yango	m	1	-1.36930936883268	-0.260447732537931	FZ1	Yango	-1.01497485674663
morn	1	control	post	0.0111111	FZ1	NyotaFra	m	1	-1.36930936883268	-0.0368172187357316	FZ1	NyotaFra	-1.01497485674663
morn	1	control	post	0.0138889	FZ1	NyotaFra	m	1	-1.36930936883268	0.410443808868674	FZ1	NyotaFra	-1.01497485674663
morn	1	control	post	0.0152778	FZ1	NyotaFra	m	1	-1.36930936883268	0.634074322670877	FZ1	NyotaFra	-1.01497485674663
morn	1	control	post	0.0166667	FZ1	NyotaFra	m	1	-1.36930936883268	0.85770483647308	FZ1	NyotaFra	-1.01497485674663
morn	1	control	post	0.0111111	FZ1	Xekele	f	1	-1.36930936883268	-0.0368172187357316	FZ1	Xekele	-1.01497485674663
morn	1	control	post	0.0125	FZ1	Xekele	f	1	-1.36930936883268	0.186813295066471	FZ1	Xekele	-1.01497485674663
morn	1	control	post	0.0152778	FZ1	Xekele	f	1	-1.36930936883268	0.634074322670877	FZ1	Xekele	-1.01497485674663
aft	1	outgroup	post	0.00138889	FZ1	Zomi	f	1	-1.36930936883268	-1.60223081535114	FZ1	Zomi	0.984495131318799
aft	1	outgroup	post	0.00277778	FZ1	Zomi	f	1	-1.36930936883268	-1.37860030154894	FZ1	Zomi	0.984495131318799
aft	1	outgroup	post	0.00555556	FZ1	Zomi	f	1	-1.36930936883268	-0.931339273944533	FZ1	Zomi	0.984495131318799
aft	1	outgroup	post	0.00833333	FZ1	Zomi	f	0	-1.36930936883268	-0.484078246340133	FZ1	Zomi	0.984495131318799
aft	1	outgroup	post	0.00972222	FZ1	Zomi	f	1	-1.36930936883268	-0.260447732537931	FZ1	Zomi	0.984495131318799
aft	1	outgroup	post	0.0111111	FZ1	Zomi	f	0	-1.36930936883268	-0.0368172187357316	FZ1	Zomi	0.984495131318799
aft	1	outgroup	post	0.0125	FZ1	Zomi	f	0	-1.36930936883268	0.186813295066471	FZ1	Zomi	0.984495131318799
aft	1	outgroup	post	0.0152778	FZ1	Zomi	f	1	-1.36930936883268	0.634074322670877	FZ1	Zomi	0.984495131318799
aft	1	outgroup	post	0.0166667	FZ1	Zomi	f	1	-1.36930936883268	0.85770483647308	FZ1	Zomi	0.984495131318799
aft	1	outgroup	post	0.0180556	FZ1	Zomi	f	0	-1.36930936883268	1.08133535027528	FZ1	Zomi	0.984495131318799
aft	1	outgroup	post	0.0194444	FZ1	Zomi	f	0	-1.36930936883268	1.30496586407749	FZ1	Zomi	0.984495131318799
aft	1	outgroup	post	0.0208333	FZ1	Zomi	f	0	-1.36930936883268	1.52859637787967	FZ1	Zomi	0.984495131318799
aft	1	outgroup	post	0.0166667	FZ1	Panisco	m	1	-1.36930936883268	0.85770483647308	FZ1	Panisco	0.984495131318799
aft	1	outgroup	post	0.0194444	FZ1	Panisco	m	1	-1.36930936883268	1.30496586407749	FZ1	Panisco	0.984495131318799
aft	1	outgroup	post	0.0208333	FZ1	Panisco	m	1	-1.36930936883268	1.52859637787967	FZ1	Panisco	0.984495131318799
aft	1	outgroup	post	0.0152778	FZ1	Sambo	m	1	-1.36930936883268	0.634074322670877	FZ1	Sambo	0.984495131318799
aft	1	outgroup	post	0.00694444	FZ1	Yango	m	0	-1.36930936883268	-0.707708760142332	FZ1	Yango	0.984495131318799
aft	1	outgroup	post	0.00555556	FZ1	Mixi	f	1	-1.36930936883268	-0.931339273944533	FZ1	Mixi	0.984495131318799
aft	1	outgroup	post	0.0125	FZ1	Mixi	f	1	-1.36930936883268	0.186813295066471	FZ1	Mixi	0.984495131318799
aft	1	outgroup	post	0.00833333	FZ1	Xola	f	1	-1.36930936883268	-0.484078246340133	FZ1	Xola	0.984495131318799
aft	1	outgroup	post	0.00277778	FZ1	NyotaFra	m	1	-1.36930936883268	-1.37860030154894	FZ1	NyotaFra	0.984495131318799
aft	1	outgroup	post	0.0125	FZ1	Xekele	f	0	-1.36930936883268	0.186813295066471	FZ1	Xekele	0.984495131318799
morn	2	outgroup	post	0.00138889	FZ1	Zomi	f	0	-0.457825912765466	-1.60223081535114	FZ1	Zomi	0.984495131318799
morn	2	outgroup	post	0.00277778	FZ1	Zomi	f	0	-0.457825912765466	-1.37860030154894	FZ1	Zomi	0.984495131318799
morn	2	outgroup	post	0.00416667	FZ1	Zomi	f	0	-0.457825912765466	-1.15496978774673	FZ1	Zomi	0.984495131318799
morn	2	outgroup	post	0.00555556	FZ1	Zomi	f	0	-0.457825912765466	-0.931339273944533	FZ1	Zomi	0.984495131318799
morn	2	outgroup	post	0.00694444	FZ1	Zomi	f	0	-0.457825912765466	-0.707708760142332	FZ1	Zomi	0.984495131318799
morn	2	outgroup	post	0.00833333	FZ1	Zomi	f	0	-0.457825912765466	-0.484078246340133	FZ1	Zomi	0.984495131318799
morn	2	outgroup	post	0.00972222	FZ1	Zomi	f	0	-0.457825912765466	-0.260447732537931	FZ1	Zomi	0.984495131318799
morn	2	outgroup	post	0.0111111	FZ1	Zomi	f	0	-0.457825912765466	-0.0368172187357316	FZ1	Zomi	0.984495131318799
morn	2	outgroup	post	0.0125	FZ1	Zomi	f	0	-0.457825912765466	0.186813295066471	FZ1	Zomi	0.984495131318799
morn	2	outgroup	post	0.0138889	FZ1	Zomi	f	0	-0.457825912765466	0.410443808868674	FZ1	Zomi	0.984495131318799
morn	2	outgroup	post	0.0152778	FZ1	Zomi	f	0	-0.457825912765466	0.634074322670877	FZ1	Zomi	0.984495131318799
morn	2	outgroup	post	0.0166667	FZ1	Zomi	f	0	-0.457825912765466	0.85770483647308	FZ1	Zomi	0.984495131318799
morn	2	outgroup	post	0.0180556	FZ1	Zomi	f	0	-0.457825912765466	1.08133535027528	FZ1	Zomi	0.984495131318799
morn	2	outgroup	post	0.0194444	FZ1	Zomi	f	0	-0.457825912765466	1.30496586407749	FZ1	Zomi	0.984495131318799
morn	2	outgroup	post	0.0208333	FZ1	Zomi	f	0	-0.457825912765466	1.52859637787967	FZ1	Zomi	0.984495131318799
morn	2	outgroup	post	0.00416667	FZ1	Panisco	m	0	-0.457825912765466	-1.15496978774673	FZ1	Panisco	0.984495131318799
morn	2	outgroup	post	0.00555556	FZ1	Panisco	m	0	-0.457825912765466	-0.931339273944533	FZ1	Panisco	0.984495131318799
morn	2	outgroup	post	0.00694444	FZ1	Panisco	m	0	-0.457825912765466	-0.707708760142332	FZ1	Panisco	0.984495131318799
morn	2	outgroup	post	0.0125	FZ1	Panisco	m	1	-0.457825912765466	0.186813295066471	FZ1	Panisco	0.984495131318799
morn	2	outgroup	post	0.0138889	FZ1	Panisco	m	1	-0.457825912765466	0.410443808868674	FZ1	Panisco	0.984495131318799
morn	2	outgroup	post	0.0152778	FZ1	Panisco	m	1	-0.457825912765466	0.634074322670877	FZ1	Panisco	0.984495131318799
morn	2	outgroup	post	0.0208333	FZ1	Panisco	m	0	-0.457825912765466	1.52859637787967	FZ1	Panisco	0.984495131318799
morn	2	outgroup	post	0.00416667	FZ1	Sambo	m	1	-0.457825912765466	-1.15496978774673	FZ1	Sambo	0.984495131318799
morn	2	outgroup	post	0.00555556	FZ1	Sambo	m	1	-0.457825912765466	-0.931339273944533	FZ1	Sambo	0.984495131318799
morn	2	outgroup	post	0.00694444	FZ1	Sambo	m	1	-0.457825912765466	-0.707708760142332	FZ1	Sambo	0.984495131318799
morn	2	outgroup	post	0.00833333	FZ1	Sambo	m	1	-0.457825912765466	-0.484078246340133	FZ1	Sambo	0.984495131318799
morn	2	outgroup	post	0.00972222	FZ1	Sambo	m	1	-0.457825912765466	-0.260447732537931	FZ1	Sambo	0.984495131318799
morn	2	outgroup	post	0.0111111	FZ1	Sambo	m	1	-0.457825912765466	-0.0368172187357316	FZ1	Sambo	0.984495131318799
morn	2	outgroup	post	0.0125	FZ1	Sambo	m	0	-0.457825912765466	0.186813295066471	FZ1	Sambo	0.984495131318799
morn	2	outgroup	post	0.0138889	FZ1	Sambo	m	1	-0.457825912765466	0.410443808868674	FZ1	Sambo	0.984495131318799
morn	2	outgroup	post	0.0152778	FZ1	Sambo	m	1	-0.457825912765466	0.634074322670877	FZ1	Sambo	0.984495131318799
morn	2	outgroup	post	0.0166667	FZ1	Sambo	m	0	-0.457825912765466	0.85770483647308	FZ1	Sambo	0.984495131318799
morn	2	outgroup	post	0.0180556	FZ1	Sambo	m	1	-0.457825912765466	1.08133535027528	FZ1	Sambo	0.984495131318799
morn	2	outgroup	post	0.0194444	FZ1	Sambo	m	1	-0.457825912765466	1.30496586407749	FZ1	Sambo	0.984495131318799
morn	2	outgroup	post	0.0208333	FZ1	Sambo	m	1	-0.457825912765466	1.52859637787967	FZ1	Sambo	0.984495131318799
morn	2	outgroup	post	0.0152778	FZ1	Mixi	f	0	-0.457825912765466	0.634074322670877	FZ1	Mixi	0.984495131318799
morn	2	outgroup	post	0.0166667	FZ1	Mixi	f	0	-0.457825912765466	0.85770483647308	FZ1	Mixi	0.984495131318799
morn	2	outgroup	post	0.0180556	FZ1	Mixi	f	0	-0.457825912765466	1.08133535027528	FZ1	Mixi	0.984495131318799
morn	2	outgroup	post	0.0194444	FZ1	Mixi	f	0	-0.457825912765466	1.30496586407749	FZ1	Mixi	0.984495131318799
morn	2	outgroup	post	0.0208333	FZ1	Mixi	f	0	-0.457825912765466	1.52859637787967	FZ1	Mixi	0.984495131318799
morn	2	outgroup	post	0.00138889	FZ1	NyotaFra	m	1	-0.457825912765466	-1.60223081535114	FZ1	NyotaFra	0.984495131318799
morn	2	outgroup	post	0.00416667	FZ1	NyotaFra	m	1	-0.457825912765466	-1.15496978774673	FZ1	NyotaFra	0.984495131318799
morn	2	outgroup	post	0.00555556	FZ1	NyotaFra	m	0	-0.457825912765466	-0.931339273944533	FZ1	NyotaFra	0.984495131318799
morn	2	outgroup	post	0.00694444	FZ1	NyotaFra	m	0	-0.457825912765466	-0.707708760142332	FZ1	NyotaFra	0.984495131318799
morn	2	outgroup	post	0.00833333	FZ1	NyotaFra	m	0	-0.457825912765466	-0.484078246340133	FZ1	NyotaFra	0.984495131318799
morn	2	outgroup	post	0.00972222	FZ1	NyotaFra	m	0	-0.457825912765466	-0.260447732537931	FZ1	NyotaFra	0.984495131318799
morn	2	outgroup	post	0.0111111	FZ1	NyotaFra	m	0	-0.457825912765466	-0.0368172187357316	FZ1	NyotaFra	0.984495131318799
morn	2	outgroup	post	0.0125	FZ1	NyotaFra	m	0	-0.457825912765466	0.186813295066471	FZ1	NyotaFra	0.984495131318799
morn	2	outgroup	post	0.0194444	FZ1	NyotaFra	m	1	-0.457825912765466	1.30496586407749	FZ1	NyotaFra	0.984495131318799
aft	2	control	post	0.00277778	FZ1	Zomi	f	1	-0.457825912765466	-1.37860030154894	FZ1	Zomi	-1.01497485674663
aft	2	control	post	0.00555556	FZ1	Zomi	f	0	-0.457825912765466	-0.931339273944533	FZ1	Zomi	-1.01497485674663
aft	2	control	post	0.00694444	FZ1	Zomi	f	1	-0.457825912765466	-0.707708760142332	FZ1	Zomi	-1.01497485674663
aft	2	control	post	0.00833333	FZ1	Zomi	f	0	-0.457825912765466	-0.484078246340133	FZ1	Zomi	-1.01497485674663
aft	2	control	post	0.00972222	FZ1	Zomi	f	0	-0.457825912765466	-0.260447732537931	FZ1	Zomi	-1.01497485674663
aft	2	control	post	0.0111111	FZ1	Zomi	f	0	-0.457825912765466	-0.0368172187357316	FZ1	Zomi	-1.01497485674663
aft	2	control	post	0.0125	FZ1	Zomi	f	0	-0.457825912765466	0.186813295066471	FZ1	Zomi	-1.01497485674663
aft	2	control	post	0.0138889	FZ1	Zomi	f	1	-0.457825912765466	0.410443808868674	FZ1	Zomi	-1.01497485674663
aft	2	control	post	0.0180556	FZ1	Zomi	f	1	-0.457825912765466	1.08133535027528	FZ1	Zomi	-1.01497485674663
aft	2	control	post	0.0194444	FZ1	Zomi	f	1	-0.457825912765466	1.30496586407749	FZ1	Zomi	-1.01497485674663
aft	2	control	post	0.0208333	FZ1	Zomi	f	1	-0.457825912765466	1.52859637787967	FZ1	Zomi	-1.01497485674663
aft	2	control	post	0.00138889	FZ1	Panisco	m	1	-0.457825912765466	-1.60223081535114	FZ1	Panisco	-1.01497485674663
aft	2	control	post	0.00555556	FZ1	Yango	m	1	-0.457825912765466	-0.931339273944533	FZ1	Yango	-1.01497485674663
aft	2	control	post	0.0111111	FZ1	Yango	m	1	-0.457825912765466	-0.0368172187357316	FZ1	Yango	-1.01497485674663
aft	2	control	post	0.00138889	FZ1	Mixi	f	1	-0.457825912765466	-1.60223081535114	FZ1	Mixi	-1.01497485674663
aft	2	control	post	0.00416667	FZ1	Mixi	f	1	-0.457825912765466	-1.15496978774673	FZ1	Mixi	-1.01497485674663
aft	2	control	post	0.00555556	FZ1	Mixi	f	1	-0.457825912765466	-0.931339273944533	FZ1	Mixi	-1.01497485674663
aft	2	control	post	0.0125	FZ1	Mixi	f	1	-0.457825912765466	0.186813295066471	FZ1	Mixi	-1.01497485674663
aft	2	control	post	0.0138889	FZ1	Mixi	f	1	-0.457825912765466	0.410443808868674	FZ1	Mixi	-1.01497485674663
aft	2	control	post	0.0152778	FZ1	Mixi	f	1	-0.457825912765466	0.634074322670877	FZ1	Mixi	-1.01497485674663
aft	2	control	post	0.00277778	FZ1	Xola	f	1	-0.457825912765466	-1.37860030154894	FZ1	Xola	-1.01497485674663
aft	2	control	post	0.00138889	FZ1	NyotaFra	m	1	-0.457825912765466	-1.60223081535114	FZ1	NyotaFra	-1.01497485674663
aft	2	control	post	0.0138889	FZ1	NyotaFra	m	1	-0.457825912765466	0.410443808868674	FZ1	NyotaFra	-1.01497485674663
aft	2	control	post	0.0194444	FZ1	NyotaFra	m	0	-0.457825912765466	1.30496586407749	FZ1	NyotaFra	-1.01497485674663
aft	2	control	post	0.0208333	FZ1	NyotaFra	m	0	-0.457825912765466	1.52859637787967	FZ1	NyotaFra	-1.01497485674663
aft	2	control	post	0.00416667	FZ1	Bashira	f	1	-0.457825912765466	-1.15496978774673	FZ1	Bashira	-1.01497485674663
aft	2	control	post	0.00138889	FZ1	Xekele	f	0	-0.457825912765466	-1.60223081535114	FZ1	Xekele	-1.01497485674663
aft	2	control	post	0.00277778	FZ1	Xekele	f	1	-0.457825912765466	-1.37860030154894	FZ1	Xekele	-1.01497485674663
aft	2	control	post	0.00694444	FZ1	Xekele	f	1	-0.457825912765466	-0.707708760142332	FZ1	Xekele	-1.01497485674663
morn	3	outgroup	post	0.00277778	FZ1	Zomi	f	1	0.453657543301744	-1.37860030154894	FZ1	Zomi	0.984495131318799
morn	3	outgroup	post	0.00277778	FZ1	Yango	m	1	0.453657543301744	-1.37860030154894	FZ1	Yango	0.984495131318799
morn	3	outgroup	post	0.0152778	FZ1	Yango	m	1	0.453657543301744	0.634074322670877	FZ1	Yango	0.984495131318799
morn	3	outgroup	post	0.0208333	FZ1	Yango	m	1	0.453657543301744	1.52859637787967	FZ1	Yango	0.984495131318799
morn	3	outgroup	post	0.00138889	FZ1	Mixi	f	1	0.453657543301744	-1.60223081535114	FZ1	Mixi	0.984495131318799
morn	3	outgroup	post	0.00277778	FZ1	Mixi	f	1	0.453657543301744	-1.37860030154894	FZ1	Mixi	0.984495131318799
morn	3	outgroup	post	0.00277778	FZ1	Xola	f	1	0.453657543301744	-1.37860030154894	FZ1	Xola	0.984495131318799
morn	3	outgroup	post	0.00416667	FZ1	Xola	f	1	0.453657543301744	-1.15496978774673	FZ1	Xola	0.984495131318799
morn	3	outgroup	post	0.00138889	FZ1	NyotaFra	m	1	0.453657543301744	-1.60223081535114	FZ1	NyotaFra	0.984495131318799
morn	3	outgroup	post	0.00277778	FZ1	NyotaFra	m	1	0.453657543301744	-1.37860030154894	FZ1	NyotaFra	0.984495131318799
morn	3	outgroup	post	0.00138889	FZ1	Xekele	f	1	0.453657543301744	-1.60223081535114	FZ1	Xekele	0.984495131318799
aft	3	control	post	0.00694444	FZ1	Zomi	f	0	0.453657543301744	-0.707708760142332	FZ1	Zomi	-1.01497485674663
aft	3	control	post	0.0138889	FZ1	Zomi	f	1	0.453657543301744	0.410443808868674	FZ1	Zomi	-1.01497485674663
aft	3	control	post	0.0152778	FZ1	Zomi	f	0	0.453657543301744	0.634074322670877	FZ1	Zomi	-1.01497485674663
aft	3	control	post	0.0166667	FZ1	Zomi	f	0	0.453657543301744	0.85770483647308	FZ1	Zomi	-1.01497485674663
aft	3	control	post	0.00416667	FZ1	Panisco	m	1	0.453657543301744	-1.15496978774673	FZ1	Panisco	-1.01497485674663
aft	3	control	post	0.00694444	FZ1	Sambo	m	1	0.453657543301744	-0.707708760142332	FZ1	Sambo	-1.01497485674663
aft	3	control	post	0.00972222	FZ1	Sambo	m	1	0.453657543301744	-0.260447732537931	FZ1	Sambo	-1.01497485674663
aft	3	control	post	0.0180556	FZ1	Yango	m	1	0.453657543301744	1.08133535027528	FZ1	Yango	-1.01497485674663
aft	3	control	post	0.0166667	FZ1	Mixi	f	1	0.453657543301744	0.85770483647308	FZ1	Mixi	-1.01497485674663
aft	3	control	post	0.0208333	FZ1	Mixi	f	1	0.453657543301744	1.52859637787967	FZ1	Mixi	-1.01497485674663
aft	3	control	post	0.00555556	FZ1	Xola	f	1	0.453657543301744	-0.931339273944533	FZ1	Xola	-1.01497485674663
aft	3	control	post	0.00416667	FZ1	NyotaFra	m	1	0.453657543301744	-1.15496978774673	FZ1	NyotaFra	-1.01497485674663
aft	3	control	post	0.00555556	FZ1	NyotaFra	m	1	0.453657543301744	-0.931339273944533	FZ1	NyotaFra	-1.01497485674663
aft	3	control	post	0.00694444	FZ1	NyotaFra	m	1	0.453657543301744	-0.707708760142332	FZ1	NyotaFra	-1.01497485674663
aft	3	control	post	0.0111111	FZ1	NyotaFra	m	1	0.453657543301744	-0.0368172187357316	FZ1	NyotaFra	-1.01497485674663
aft	3	control	post	0.0125	FZ1	NyotaFra	m	1	0.453657543301744	0.186813295066471	FZ1	NyotaFra	-1.01497485674663
aft	3	control	post	0.0194444	FZ1	NyotaFra	m	0	0.453657543301744	1.30496586407749	FZ1	NyotaFra	-1.01497485674663
aft	3	control	post	0.0208333	FZ1	NyotaFra	m	0	0.453657543301744	1.52859637787967	FZ1	NyotaFra	-1.01497485674663
aft	3	control	post	0.00416667	FZ1	Xekele	f	0	0.453657543301744	-1.15496978774673	FZ1	Xekele	-1.01497485674663
aft	3	control	post	0.0166667	FZ1	Xekele	f	1	0.453657543301744	0.85770483647308	FZ1	Xekele	-1.01497485674663
aft	3	control	post	0.0180556	FZ1	Xekele	f	1	0.453657543301744	1.08133535027528	FZ1	Xekele	-1.01497485674663
morn	4	control	post	0.00138889	FZ1	Zomi	f	0	1.36514099936895	-1.60223081535114	FZ1	Zomi	-1.01497485674663
morn	4	control	post	0.00277778	FZ1	Zomi	f	0	1.36514099936895	-1.37860030154894	FZ1	Zomi	-1.01497485674663
morn	4	control	post	0.00416667	FZ1	Zomi	f	0	1.36514099936895	-1.15496978774673	FZ1	Zomi	-1.01497485674663
morn	4	control	post	0.00555556	FZ1	Zomi	f	1	1.36514099936895	-0.931339273944533	FZ1	Zomi	-1.01497485674663
morn	4	control	post	0.00694444	FZ1	Zomi	f	1	1.36514099936895	-0.707708760142332	FZ1	Zomi	-1.01497485674663
morn	4	control	post	0.0111111	FZ1	Zomi	f	1	1.36514099936895	-0.0368172187357316	FZ1	Zomi	-1.01497485674663
morn	4	control	post	0.0166667	FZ1	Zomi	f	0	1.36514099936895	0.85770483647308	FZ1	Zomi	-1.01497485674663
morn	4	control	post	0.0180556	FZ1	Zomi	f	0	1.36514099936895	1.08133535027528	FZ1	Zomi	-1.01497485674663
morn	4	control	post	0.0194444	FZ1	Zomi	f	0	1.36514099936895	1.30496586407749	FZ1	Zomi	-1.01497485674663
morn	4	control	post	0.0208333	FZ1	Zomi	f	0	1.36514099936895	1.52859637787967	FZ1	Zomi	-1.01497485674663
morn	4	control	post	0.00138889	FZ1	Panisco	m	1	1.36514099936895	-1.60223081535114	FZ1	Panisco	-1.01497485674663
morn	4	control	post	0.00416667	FZ1	Panisco	m	1	1.36514099936895	-1.15496978774673	FZ1	Panisco	-1.01497485674663
morn	4	control	post	0.00694444	FZ1	Panisco	m	1	1.36514099936895	-0.707708760142332	FZ1	Panisco	-1.01497485674663
morn	4	control	post	0.00833333	FZ1	Panisco	m	1	1.36514099936895	-0.484078246340133	FZ1	Panisco	-1.01497485674663
morn	4	control	post	0.00972222	FZ1	Panisco	m	1	1.36514099936895	-0.260447732537931	FZ1	Panisco	-1.01497485674663
morn	4	control	post	0.0111111	FZ1	Panisco	m	1	1.36514099936895	-0.0368172187357316	FZ1	Panisco	-1.01497485674663
morn	4	control	post	0.0166667	FZ1	Panisco	m	1	1.36514099936895	0.85770483647308	FZ1	Panisco	-1.01497485674663
morn	4	control	post	0.0180556	FZ1	Panisco	m	1	1.36514099936895	1.08133535027528	FZ1	Panisco	-1.01497485674663
morn	4	control	post	0.0194444	FZ1	Panisco	m	1	1.36514099936895	1.30496586407749	FZ1	Panisco	-1.01497485674663
morn	4	control	post	0.0208333	FZ1	Panisco	m	1	1.36514099936895	1.52859637787967	FZ1	Panisco	-1.01497485674663
morn	4	control	post	0.00555556	FZ1	Yango	m	1	1.36514099936895	-0.931339273944533	FZ1	Yango	-1.01497485674663
morn	4	control	post	0.0138889	FZ1	Yango	m	1	1.36514099936895	0.410443808868674	FZ1	Yango	-1.01497485674663
morn	4	control	post	0.0208333	FZ1	Yango	m	1	1.36514099936895	1.52859637787967	FZ1	Yango	-1.01497485674663
morn	4	control	post	0.00138889	FZ1	Mixi	f	0	1.36514099936895	-1.60223081535114	FZ1	Mixi	-1.01497485674663
morn	4	control	post	0.00277778	FZ1	Mixi	f	0	1.36514099936895	-1.37860030154894	FZ1	Mixi	-1.01497485674663
morn	4	control	post	0.0138889	FZ1	Mixi	f	1	1.36514099936895	0.410443808868674	FZ1	Mixi	-1.01497485674663
morn	4	control	post	0.0180556	FZ1	Mixi	f	0	1.36514099936895	1.08133535027528	FZ1	Mixi	-1.01497485674663
morn	4	control	post	0.0194444	FZ1	Mixi	f	0	1.36514099936895	1.30496586407749	FZ1	Mixi	-1.01497485674663
morn	4	control	post	0.0208333	FZ1	Mixi	f	0	1.36514099936895	1.52859637787967	FZ1	Mixi	-1.01497485674663
morn	4	control	post	0.0111111	FZ1	Xola	f	1	1.36514099936895	-0.0368172187357316	FZ1	Xola	-1.01497485674663
morn	4	control	post	0.0152778	FZ1	Xola	f	1	1.36514099936895	0.634074322670877	FZ1	Xola	-1.01497485674663
morn	4	control	post	0.0180556	FZ1	Xola	f	0	1.36514099936895	1.08133535027528	FZ1	Xola	-1.01497485674663
morn	4	control	post	0.0194444	FZ1	Xola	f	0	1.36514099936895	1.30496586407749	FZ1	Xola	-1.01497485674663
morn	4	control	post	0.00138889	FZ1	NyotaFra	m	1	1.36514099936895	-1.60223081535114	FZ1	NyotaFra	-1.01497485674663
morn	4	control	post	0.00277778	FZ1	NyotaFra	m	1	1.36514099936895	-1.37860030154894	FZ1	NyotaFra	-1.01497485674663
morn	4	control	post	0.00416667	FZ1	NyotaFra	m	0	1.36514099936895	-1.15496978774673	FZ1	NyotaFra	-1.01497485674663
morn	4	control	post	0.00694444	FZ1	NyotaFra	m	1	1.36514099936895	-0.707708760142332	FZ1	NyotaFra	-1.01497485674663
morn	4	control	post	0.0111111	FZ1	NyotaFra	m	1	1.36514099936895	-0.0368172187357316	FZ1	NyotaFra	-1.01497485674663
morn	4	control	post	0.0125	FZ1	NyotaFra	m	1	1.36514099936895	0.186813295066471	FZ1	NyotaFra	-1.01497485674663
morn	4	control	post	0.0138889	FZ1	NyotaFra	m	1	1.36514099936895	0.410443808868674	FZ1	NyotaFra	-1.01497485674663
morn	4	control	post	0.0152778	FZ1	NyotaFra	m	1	1.36514099936895	0.634074322670877	FZ1	NyotaFra	-1.01497485674663
morn	4	control	post	0.0166667	FZ1	NyotaFra	m	1	1.36514099936895	0.85770483647308	FZ1	NyotaFra	-1.01497485674663
morn	4	control	post	0.0180556	FZ1	NyotaFra	m	1	1.36514099936895	1.08133535027528	FZ1	NyotaFra	-1.01497485674663
morn	4	control	post	0.0208333	FZ1	NyotaFra	m	1	1.36514099936895	1.52859637787967	FZ1	NyotaFra	-1.01497485674663
morn	4	control	post	0.00138889	FZ1	Bashira	f	1	1.36514099936895	-1.60223081535114	FZ1	Bashira	-1.01497485674663
morn	4	control	post	0.00277778	FZ1	Bashira	f	1	1.36514099936895	-1.37860030154894	FZ1	Bashira	-1.01497485674663
morn	4	control	post	0.00833333	FZ1	Bashira	f	1	1.36514099936895	-0.484078246340133	FZ1	Bashira	-1.01497485674663
morn	4	control	post	0.0208333	FZ1	Bashira	f	0	1.36514099936895	1.52859637787967	FZ1	Bashira	-1.01497485674663
morn	4	control	post	0.0194444	FZ1	Xekele	f	0	1.36514099936895	1.30496586407749	FZ1	Xekele	-1.01497485674663
morn	4	control	post	0.0208333	FZ1	Xekele	f	0	1.36514099936895	1.52859637787967	FZ1	Xekele	-1.01497485674663
aft	4	outgroup	post	0.00138889	FZ1	Zomi	f	0	1.36514099936895	-1.60223081535114	FZ1	Zomi	0.984495131318799
aft	4	outgroup	post	0.00416667	FZ1	Zomi	f	1	1.36514099936895	-1.15496978774673	FZ1	Zomi	0.984495131318799
aft	4	outgroup	post	0.00277778	FZ1	Panisco	m	1	1.36514099936895	-1.37860030154894	FZ1	Panisco	0.984495131318799
aft	4	outgroup	post	0.0208333	FZ1	Panisco	m	1	1.36514099936895	1.52859637787967	FZ1	Panisco	0.984495131318799
aft	4	outgroup	post	0.00277778	FZ1	Mixi	f	1	1.36514099936895	-1.37860030154894	FZ1	Mixi	0.984495131318799
aft	4	outgroup	post	0.0138889	FZ1	Mixi	f	1	1.36514099936895	0.410443808868674	FZ1	Mixi	0.984495131318799
aft	4	outgroup	post	0.0166667	FZ1	Mixi	f	1	1.36514099936895	0.85770483647308	FZ1	Mixi	0.984495131318799
aft	4	outgroup	post	0.0180556	FZ1	Mixi	f	1	1.36514099936895	1.08133535027528	FZ1	Mixi	0.984495131318799
aft	4	outgroup	post	0.0194444	FZ1	Mixi	f	1	1.36514099936895	1.30496586407749	FZ1	Mixi	0.984495131318799
aft	4	outgroup	post	0.0208333	FZ1	Mixi	f	1	1.36514099936895	1.52859637787967	FZ1	Mixi	0.984495131318799
aft	4	outgroup	post	0.0194444	FZ1	Xola	f	1	1.36514099936895	1.30496586407749	FZ1	Xola	0.984495131318799
aft	4	outgroup	post	0.0152778	FZ1	NyotaFra	m	1	1.36514099936895	0.634074322670877	FZ1	NyotaFra	0.984495131318799
aft	4	outgroup	post	0.0166667	FZ1	NyotaFra	m	1	1.36514099936895	0.85770483647308	FZ1	NyotaFra	0.984495131318799
aft	4	outgroup	post	0.0180556	FZ1	NyotaFra	m	1	1.36514099936895	1.08133535027528	FZ1	NyotaFra	0.984495131318799
aft	4	outgroup	post	0.0194444	FZ1	NyotaFra	m	1	1.36514099936895	1.30496586407749	FZ1	NyotaFra	0.984495131318799
aft	4	outgroup	post	0.00138889	FZ1	Xekele	f	0	1.36514099936895	-1.60223081535114	FZ1	Xekele	0.984495131318799
morn	1	outgroup	post	0.00277778	CZ	Yala	f	1	-1.36930936883268	-1.37860030154894	CZ	Yala	0.984495131318799
morn	1	outgroup	post	0.00416667	CZ	Yala	f	1	-1.36930936883268	-1.15496978774673	CZ	Yala	0.984495131318799
morn	1	outgroup	post	0.00972222	CZ	Yala	f	1	-1.36930936883268	-0.260447732537931	CZ	Yala	0.984495131318799
morn	1	outgroup	post	0.0152778	CZ	Yala	f	1	-1.36930936883268	0.634074322670877	CZ	Yala	0.984495131318799
morn	1	outgroup	post	0.0166667	CZ	Yala	f	1	-1.36930936883268	0.85770483647308	CZ	Yala	0.984495131318799
morn	1	outgroup	post	0.0180556	CZ	Yala	f	1	-1.36930936883268	1.08133535027528	CZ	Yala	0.984495131318799
morn	1	outgroup	post	0.0208333	CZ	Yala	f	1	-1.36930936883268	1.52859637787967	CZ	Yala	0.984495131318799
morn	1	outgroup	post	0.00555556	CZ	Kivu	m	1	-1.36930936883268	-0.931339273944533	CZ	Kivu	0.984495131318799
morn	1	outgroup	post	0.0138889	CZ	Kivu	m	1	-1.36930936883268	0.410443808868674	CZ	Kivu	0.984495131318799
morn	1	outgroup	post	0.0194444	CZ	Kivu	m	1	-1.36930936883268	1.30496586407749	CZ	Kivu	0.984495131318799
morn	1	outgroup	post	0.00277778	CZ	Batia	f	1	-1.36930936883268	-1.37860030154894	CZ	Batia	0.984495131318799
morn	1	outgroup	post	0.0194444	CZ	Batia	f	1	-1.36930936883268	1.30496586407749	CZ	Batia	0.984495131318799
morn	1	outgroup	post	0.00694444	CZ	Gemena	f	0	-1.36930936883268	-0.707708760142332	CZ	Gemena	0.984495131318799
morn	1	outgroup	post	0.00972222	CZ	Gemena	f	0	-1.36930936883268	-0.260447732537931	CZ	Gemena	0.984495131318799
aft	1	control	post	0.00138889	CZ	Kivu	m	0	-1.36930936883268	-1.60223081535114	CZ	Kivu	-1.01497485674663
aft	1	control	post	0.00277778	CZ	Kivu	m	0	-1.36930936883268	-1.37860030154894	CZ	Kivu	-1.01497485674663
aft	1	control	post	0.0125	CZ	Kivu	m	1	-1.36930936883268	0.186813295066471	CZ	Kivu	-1.01497485674663
aft	1	control	post	0.00138889	CZ	Batia	f	0	-1.36930936883268	-1.60223081535114	CZ	Batia	-1.01497485674663
aft	1	control	post	0.00277778	CZ	Batia	f	0	-1.36930936883268	-1.37860030154894	CZ	Batia	-1.01497485674663
aft	1	control	post	0.00416667	CZ	Batia	f	0	-1.36930936883268	-1.15496978774673	CZ	Batia	-1.01497485674663
aft	1	control	post	0.00694444	CZ	Batia	f	1	-1.36930936883268	-0.707708760142332	CZ	Batia	-1.01497485674663
aft	1	control	post	0.00833333	CZ	Batia	f	1	-1.36930936883268	-0.484078246340133	CZ	Batia	-1.01497485674663
aft	1	control	post	0.0208333	CZ	Batia	f	0	-1.36930936883268	1.52859637787967	CZ	Batia	-1.01497485674663
aft	1	control	post	0.00138889	CZ	Gemena	f	1	-1.36930936883268	-1.60223081535114	CZ	Gemena	-1.01497485674663
aft	1	control	post	0.00972222	CZ	Gemena	f	1	-1.36930936883268	-0.260447732537931	CZ	Gemena	-1.01497485674663
aft	1	control	post	0.0111111	CZ	Gemena	f	1	-1.36930936883268	-0.0368172187357316	CZ	Gemena	-1.01497485674663
aft	1	control	post	0.0138889	CZ	Gemena	f	1	-1.36930936883268	0.410443808868674	CZ	Gemena	-1.01497485674663
aft	1	control	post	0.0152778	CZ	Gemena	f	1	-1.36930936883268	0.634074322670877	CZ	Gemena	-1.01497485674663
aft	1	control	post	0.0180556	CZ	Gemena	f	1	-1.36930936883268	1.08133535027528	CZ	Gemena	-1.01497485674663
morn	2	control	post	0.0138889	CZ	Yala	f	1	-0.457825912765466	0.410443808868674	CZ	Yala	-1.01497485674663
morn	2	control	post	0.00694444	CZ	Kivu	m	1	-0.457825912765466	-0.707708760142332	CZ	Kivu	-1.01497485674663
morn	2	control	post	0.00972222	CZ	Kivu	m	1	-0.457825912765466	-0.260447732537931	CZ	Kivu	-1.01497485674663
morn	2	control	post	0.0111111	CZ	Kivu	m	1	-0.457825912765466	-0.0368172187357316	CZ	Kivu	-1.01497485674663
morn	2	control	post	0.0125	CZ	Kivu	m	1	-0.457825912765466	0.186813295066471	CZ	Kivu	-1.01497485674663
morn	2	control	post	0.0152778	CZ	Kivu	m	1	-0.457825912765466	0.634074322670877	CZ	Kivu	-1.01497485674663
morn	2	control	post	0.0208333	CZ	Kivu	m	1	-0.457825912765466	1.52859637787967	CZ	Kivu	-1.01497485674663
morn	2	control	post	0.0125	CZ	Batia	f	1	-0.457825912765466	0.186813295066471	CZ	Batia	-1.01497485674663
morn	2	control	post	0.0111111	CZ	Gemena	f	0	-0.457825912765466	-0.0368172187357316	CZ	Gemena	-1.01497485674663
morn	2	control	post	0.0125	CZ	Gemena	f	0	-0.457825912765466	0.186813295066471	CZ	Gemena	-1.01497485674663
morn	2	control	post	0.0138889	CZ	Gemena	f	0	-0.457825912765466	0.410443808868674	CZ	Gemena	-1.01497485674663
morn	2	control	post	0.0152778	CZ	Gemena	f	0	-0.457825912765466	0.634074322670877	CZ	Gemena	-1.01497485674663
morn	2	control	post	0.0180556	CZ	Gemena	f	0	-0.457825912765466	1.08133535027528	CZ	Gemena	-1.01497485674663
morn	2	control	post	0.0194444	CZ	Gemena	f	0	-0.457825912765466	1.30496586407749	CZ	Gemena	-1.01497485674663
morn	2	control	post	0.0208333	CZ	Gemena	f	0	-0.457825912765466	1.52859637787967	CZ	Gemena	-1.01497485674663
aft	2	outgroup	post	0.0208333	CZ	Yala	f	1	-0.457825912765466	1.52859637787967	CZ	Yala	0.984495131318799
aft	2	outgroup	post	0.0152778	CZ	Batia	f	1	-0.457825912765466	0.634074322670877	CZ	Batia	0.984495131318799
aft	2	outgroup	post	0.00833333	CZ	Gemena	f	1	-0.457825912765466	-0.484078246340133	CZ	Gemena	0.984495131318799
aft	2	outgroup	post	0.0125	CZ	Gemena	f	1	-0.457825912765466	0.186813295066471	CZ	Gemena	0.984495131318799
aft	3	outgroup	post	0.0138889	CZ	Yala	f	1	0.453657543301744	0.410443808868674	CZ	Yala	0.984495131318799
aft	3	outgroup	post	0.0152778	CZ	Yala	f	1	0.453657543301744	0.634074322670877	CZ	Yala	0.984495131318799
aft	3	outgroup	post	0.0194444	CZ	Yala	f	1	0.453657543301744	1.30496586407749	CZ	Yala	0.984495131318799
aft	3	outgroup	post	0.0208333	CZ	Yala	f	1	0.453657543301744	1.52859637787967	CZ	Yala	0.984495131318799
aft	3	outgroup	post	0.00416667	CZ	Kivu	m	1	0.453657543301744	-1.15496978774673	CZ	Kivu	0.984495131318799
aft	3	outgroup	post	0.0125	CZ	Kivu	m	1	0.453657543301744	0.186813295066471	CZ	Kivu	0.984495131318799
aft	3	outgroup	post	0.0138889	CZ	Kivu	m	1	0.453657543301744	0.410443808868674	CZ	Kivu	0.984495131318799
aft	3	outgroup	post	0.00138889	CZ	Batia	f	1	0.453657543301744	-1.60223081535114	CZ	Batia	0.984495131318799
aft	3	outgroup	post	0.0194444	CZ	Batia	f	1	0.453657543301744	1.30496586407749	CZ	Batia	0.984495131318799
aft	3	outgroup	post	0.0208333	CZ	Batia	f	1	0.453657543301744	1.52859637787967	CZ	Batia	0.984495131318799
aft	3	outgroup	post	0.0180556	CZ	Gemena	f	1	0.453657543301744	1.08133535027528	CZ	Gemena	0.984495131318799
morn	4	outgroup	post	0.0166667	CZ	Kivu	m	1	1.36514099936895	0.85770483647308	CZ	Kivu	0.984495131318799
morn	4	outgroup	post	0.0166667	CZ	Gemena	f	1	1.36514099936895	0.85770483647308	CZ	Gemena	0.984495131318799
aft	4	control	post	0.00138889	CZ	Yala	f	1	1.36514099936895	-1.60223081535114	CZ	Yala	-1.01497485674663
aft	4	control	post	0.00694444	CZ	Yala	f	1	1.36514099936895	-0.707708760142332	CZ	Yala	-1.01497485674663
aft	4	control	post	0.0111111	CZ	Yala	f	1	1.36514099936895	-0.0368172187357316	CZ	Yala	-1.01497485674663
aft	4	control	post	0.00138889	CZ	Kivu	m	1	1.36514099936895	-1.60223081535114	CZ	Kivu	-1.01497485674663
aft	4	control	post	0.00277778	CZ	Kivu	m	1	1.36514099936895	-1.37860030154894	CZ	Kivu	-1.01497485674663
aft	4	control	post	0.00416667	CZ	Kivu	m	1	1.36514099936895	-1.15496978774673	CZ	Kivu	-1.01497485674663
aft	4	control	post	0.00555556	CZ	Kivu	m	1	1.36514099936895	-0.931339273944533	CZ	Kivu	-1.01497485674663
aft	4	control	post	0.00138889	CZ	Gemena	f	0	1.36514099936895	-1.60223081535114	CZ	Gemena	-1.01497485674663
aft	4	control	post	0.00277778	CZ	Gemena	f	0	1.36514099936895	-1.37860030154894	CZ	Gemena	-1.01497485674663
aft	4	control	post	0.00416667	CZ	Gemena	f	0	1.36514099936895	-1.15496978774673	CZ	Gemena	-1.01497485674663
aft	4	control	post	0.00555556	CZ	Gemena	f	0	1.36514099936895	-0.931339273944533	CZ	Gemena	-1.01497485674663
